# Supplementary material for: Qualitative and Quantitative Multiplexed Proteomic Analysis of Complex Yeast Protein Fractions That Modulate the Assembly of the Yeast Prion Sup35p
Source: PLoS One. 2011 Sep 13;6(9):e23659. doi: 10.1371/journal.pone.0023659 (PMC3172207; doi:10.1371/journal.pone.0023659)
Supplement: Table S1 — Protein identification data for each replicate sample. For each replicate sample and each identified protein, a table of identified peptides is given. (XLSX) [file pone.0023659.s006.xlsx]

## Sheet: Protein Identification
protein.key	protein.name	protein.score	protein.falsePositiveRate	protein.Key_ForHomologs	protein.avgMass	protein.MatchedProducts	protein.MatchedPeptides	protein.seqCover(%)	protein.MatchedPeptideIntenSum	protein.top3MatchedPeptideIntenSum	protein.MatchedProductIntenSum	protein.fmolOnColumn	protein.ngramOnColumn	experiment
1306	P05749 RL22A_YEAST 60S ribosomal protein L22-A OS=Saccharomyces cerevisiae GN=RPL22A PE=1 SV=3^AA7A0W7 A7A0W7_YEAS7 Ribosomal protein L22A OS=Saccharomyces cerevisiae (strain YJM789) GN=RPL22A PE=4 SV=1^AB3LT32 B3LT32_YEAS1 Ribosomal protein L22A OS=Saccharomyces cerevisiae (strain RM11-1a) GN=SCRG_05047 PE=4 SV=1	633.42	0	1306	13693	70	3	32.23	240109	183417	211273	23.09	0.32	Fr4Minus_001
513	B3LLM8 B3LLM8_YEAS1 Ribosomal protein S17A OS=Saccharomyces cerevisiae (strain RM11-1a) GN=SCRG_01871 PE=4 SV=1	460.59	0	513 1629 1643	9109	57	6	60.76	460476	379677	305413	47.79	0.44	Fr4Minus_001
3487	P05750 RS3_YEAST 40S ribosomal protein S3 OS=Saccharomyces cerevisiae GN=RPS3 PE=1 SV=5^AA6ZRQ7 A6ZRQ7_YEAS7 Ribosomal protein S3 OS=Saccharomyces cerevisiae (strain YJM789) GN=RPS3 PE=3 SV=1^AB3LP29 B3LP29_YEAS1 Ribosomal protein S3 OS=Saccharomyces cerevisiae (strain RM11-1a) GN=SCRG_03309 PE=4 SV=1	1467.14	0	3487	26502	175	16	71.67	1501593	561769	851862	70.71	1.87	Fr4Minus_001
500	P49167 RL38_YEAST 60S ribosomal protein L38 OS=Saccharomyces cerevisiae GN=RPL38 PE=1 SV=1^AA7A1K8 A7A1K8_YEAS7 Ribosomal protein L38 OS=Saccharomyces cerevisiae (strain YJM789) GN=RPL38 PE=3 SV=1^AB3RHK0 B3RHK0_YEAS1 Ribosomal protein L38 OS=Saccharomyces cerevisiae (strain RM11-1a) GN=SCRG_04272 PE=4 SV=1	315.29	0	500	8826	33	3	28.21	282086	279492	181589	35.18	0.31	Fr4Minus_001
1629	P14127 RS17B_YEAST 40S ribosomal protein S17-B OS=Saccharomyces cerevisiae GN=RPS17B PE=1 SV=1^AA6ZZ38 A6ZZ38_YEAS7 Ribosomal protein S17B OS=Saccharomyces cerevisiae (strain YJM789) GN=RPS17B PE=4 SV=1	662.35	0	513 1629 1643	15803	72	6	46.32	689911	474129	422473	59.68	0.94	Fr4Minus_001
1643	P02407 RS17A_YEAST 40S ribosomal protein S17-A OS=Saccharomyces cerevisiae GN=RPS17A PE=1 SV=1^AA6ZM38 A6ZM38_YEAS7 Ribosomal protein S17A OS=Saccharomyces cerevisiae (strain YJM789) GN=RPS17A PE=4 SV=1	662.35	0	513 1629 1643	15788	72	6	46.32	689911	474129	422473	59.68	0.94	Fr4Minus_001
4976	P38011 GBLP_YEAST Guanine nucleotide-binding protein subunit beta-like protein OS=Saccharomyces cerevisiae GN=ASC1 PE=1 SV=4^AA6ZMH3 A6ZMH3_YEAS7 Absence of growth suppressor of cyp1 OS=Saccharomyces cerevisiae (strain YJM789) GN=ASC1 PE=4 SV=1^AB3LM07 B3LM07_YEAS1 Putative uncharacterized protein OS=Saccharomyces cerevisiae (strain RM11-1a) GN=SCRG_02006 PE=4 SV=1	1120.01	0	4976	34805	141	17	77.74	802508	333708	424981	42	1.46	Fr4Minus_001
1052	P02400 RLA4_YEAST 60S acidic ribosomal protein P2-beta OS=Saccharomyces cerevisiae GN=RPP2B PE=1 SV=2^AA6ZYY3 A6ZYY3_YEAS7 Ribosomal protein P2B OS=Saccharomyces cerevisiae (strain YJM789) GN=RPP2B PE=4 SV=1^AB3LFR8 B3LFR8_YEAS1 Ribosomal protein P2B OS=Saccharomyces cerevisiae (strain RM11-1a) GN=SCRG_00148 PE=4 SV=1	620.75	0	1052	11050	74	7	99.09	663198	610989	371305	76.91	0.85	Fr4Minus_001
1646	P04451 RL23_YEAST 60S ribosomal protein L23 OS=Saccharomyces cerevisiae GN=RPL23A PE=1 SV=3^AA6ZKL6 A6ZKL6_YEAS7 Ribosomal protein L23A (Ribosomal protein L23B) OS=Saccharomyces cerevisiae (strain YJM789) GN=RPL23A PE=3 SV=1^AB3LNL8 B3LNL8_YEAS1 Ribosomal protein L23A (Ribosomal protein L23B) OS=Saccharomyces cerevisiae (strain RM11-1a) GN=SCRG_03045 PE=4 SV=1	678.48	0	1646	14472	74	6	45.99	535322	350603	302938	44.13	0.64	Fr4Minus_001
914	P05319 RLA2_YEAST 60S acidic ribosomal protein P2-alpha OS=Saccharomyces cerevisiae GN=RPP2A PE=1 SV=1^AA6ZNH0 A6ZNH0_YEAS7 Conserved protein OS=Saccharomyces cerevisiae (strain YJM789) GN=RPP2A PE=4 SV=1^AB3LJ19 B3LJ19_YEAS1 60S acidic ribosomal protein P2A OS=Saccharomyces cerevisiae (strain RM11-1a) GN=SCRG_01363 PE=4 SV=1	701.64	0	914	10745	78	5	96.23	416302	376560	226826	47.4	0.51	Fr4Minus_001
5756	B3LNB3 B3LNB3_YEAS1 Ribosomal protein L4A OS=Saccharomyces cerevisiae (strain RM11-1a) GN=SCRG_02934 PE=4 SV=1	1419.47	0	5756 5762 5766	39062	149	11	41.99	974225	563153	594372	70.88	2.77	Fr4Minus_001
5762	P10664 RL4A_YEAST 60S ribosomal protein L4-A OS=Saccharomyces cerevisiae GN=RPL4A PE=1 SV=4^AA6ZKX6 A6ZKX6_YEAS7 Ribosomal protein L4A OS=Saccharomyces cerevisiae (strain YJM789) GN=RPL4A PE=4 SV=1	1416.86	0	5756 5762 5766	39092	165	16	43.92	1033035	563153	602441	70.88	2.77	Fr4Minus_001
5766	P49626 RL4B_YEAST 60S ribosomal protein L4-B OS=Saccharomyces cerevisiae GN=RPL4B PE=1 SV=2^AA6ZXX7 A6ZXX7_YEAS7 Ribosomal protein L4B OS=Saccharomyces cerevisiae (strain YJM789) GN=RPL4B PE=4 SV=1^AB3LGP9 B3LGP9_YEAS1 Ribosomal protein L4B OS=Saccharomyces cerevisiae (strain RM11-1a) GN=SCRG_00497 PE=4 SV=1	1416.86	0	5756 5762 5766	39062	173	13	52.76	1368431	563153	687141	70.88	2.77	Fr4Minus_001
9753	P40150 HSP76_YEAST Heat shock protein SSB2 OS=Saccharomyces cerevisiae GN=SSB2 PE=1 SV=2	2353.9	0	9751 9753 9757	66594	274	22	52.2	892977	213547	566913	26.88	1.79	Fr4Minus_001
2500	B3LN67 B3LN67_YEAS1 Ribosomal protein L19A (Ribosomal protein L19B) (Fragment) OS=Saccharomyces cerevisiae (strain RM11-1a) GN=SCRG_02881 PE=4 SV=1	630.35	0	2500 2506	21729	72	7	28.57	735192	516330	363551	64.99	1.41	Fr4Minus_001
2506	P05735 RL19_YEAST 60S ribosomal protein L19 OS=Saccharomyces cerevisiae GN=RPL19A PE=1 SV=5^AA6ZKS1 A6ZKS1_YEAS7 Ribosomal protein L19 OS=Saccharomyces cerevisiae (strain YJM789) GN=RPL19B PE=3 SV=1	630.35	0	2500 2506	21704	66	5	28.04	714472	516330	361988	64.99	1.41	Fr4Minus_001
536	B3LM81 B3LM81_YEAS1 Ribosomal protein L36A OS=Saccharomyces cerevisiae (strain RM11-1a) GN=SCRG_02087 PE=4 SV=1	301.63	0	536 731 745 749	9195	35	5	41.98	345482	232870	176154	29.31	0.27	Fr4Minus_001
9757	A6ZRN1 A6ZRN1_YEAS7 Stress-seventy subfamily B protein OS=Saccharomyces cerevisiae (strain YJM789) GN=SSB2 PE=3 SV=1^AB3LP53 B3LP53_YEAS1 Heat shock protein SSB2 OS=Saccharomyces cerevisiae (strain RM11-1a) GN=SCRG_03335 PE=4 SV=1	2330.83	0	9751 9753 9757	66595	267	21	50.9	922211	215292	583346	27.1	1.8	Fr4Minus_001
749	O14455 RL36B_YEAST 60S ribosomal protein L36-B OS=Saccharomyces cerevisiae GN=RPL36B PE=1 SV=3^AA6ZW06 A6ZW06_YEAS7 60S ribosomal protein L36 OS=Saccharomyces cerevisiae (strain YJM789) GN=RPL36B PE=3 SV=1^AB3LKI2 B3LKI2_YEAS1 Ribosomal protein L36B OS=Saccharomyces cerevisiae (strain RM11-1a) GN=SCRG_02250 PE=4 SV=1	434.03	0	536 731 745 749	11135	49	6	43	499511	388851	224261	48.94	0.55	Fr4Minus_001
9751	P11484 HSP75_YEAST Heat shock protein SSB1 OS=Saccharomyces cerevisiae GN=SSB1 PE=1 SV=3^AA6ZXA5 A6ZXA5_YEAS7 Stress-seventy subfamily B protein OS=Saccharomyces cerevisiae (strain YJM789) GN=SSB1 PE=3 SV=1^AB3LHA5 B3LHA5_YEAS1 Heat shock protein SSB1 OS=Saccharomyces cerevisiae (strain RM11-1a) GN=SCRG_00716 PE=4 SV=1	2307.29	0	9751 9753 9757	66601	271	23	52.69	937011	215292	582889	27.1	1.8	Fr4Minus_001
2301	P05739 RL6B_YEAST 60S ribosomal protein L6-B OS=Saccharomyces cerevisiae GN=RPL6B PE=1 SV=4^AA7A1W7 A7A1W7_YEAS7 60S ribosomal protein L6 OS=Saccharomyces cerevisiae (strain YJM789) GN=RPL6B PE=3 SV=1^AB3RHV6 B3RHV6_YEAS1 Ribosomal protein L6B OS=Saccharomyces cerevisiae (strain RM11-1a) GN=SCRG_04385 PE=4 SV=1	757.15	0	2295 2301	19986	87	10	46.02	819660	504682	343813	63.52	1.27	Fr4Minus_001
1116	P0C2H8 RL31A_YEAST 60S ribosomal protein L31-A OS=Saccharomyces cerevisiae GN=RPL31A PE=1 SV=1^AA6ZXQ3 A6ZXQ3_YEAS7 Ribosomal protein L31A OS=Saccharomyces cerevisiae (strain YJM789) GN=RPL31A PE=4 SV=1^AB3LGX0 B3LGX0_YEAS1 Ribosomal protein L31A OS=Saccharomyces cerevisiae (strain RM11-1a) GN=SCRG_00571 PE=4 SV=1	414.4	0	480 1116 1125	12953	51	7	55.75	437011	318444	193109	40.08	0.52	Fr4Minus_001
1125	P0C2H9 RL31B_YEAST 60S ribosomal protein L31-B OS=Saccharomyces cerevisiae GN=RPL31B PE=1 SV=1^AA7A1S9 A7A1S9_YEAS7 Ribosomal protein L31B OS=Saccharomyces cerevisiae (strain YJM789) GN=RPL31B PE=4 SV=1^AB3RHR8 B3RHR8_YEAS1 Ribosomal protein L31B OS=Saccharomyces cerevisiae (strain RM11-1a) GN=SCRG_04344 PE=4 SV=1	414.4	0	480 1116 1125	12967	62	7	61.95	503426	318444	218033	40.08	0.52	Fr4Minus_001
2674	P40212 RL13B_YEAST 60S ribosomal protein L13-B OS=Saccharomyces cerevisiae GN=RPL13B PE=1 SV=1^AA6ZMK1 A6ZMK1_YEAS7 60S ribosomal protein L13 OS=Saccharomyces cerevisiae (strain YJM789) GN=RPL13B PE=3 SV=1	802.42	0	2648 2674 2681 2687	22525	94	11	43.22	867538	465918	490245	58.65	1.32	Fr4Minus_001
2681	B3LM30 B3LM30_YEAS1 Ribosomal protein L13B (Fragment) OS=Saccharomyces cerevisiae (strain RM11-1a) GN=SCRG_02033 PE=4 SV=1	802.42	0	2648 2674 2681 2687	22506	98	10	44.22	826677	465918	496695	58.65	1.32	Fr4Minus_001
2648	B3LGX6 B3LGX6_YEAS1 Ribosomal protein L13A (Fragment) OS=Saccharomyces cerevisiae (strain RM11-1a) GN=SCRG_00578 PE=4 SV=1	802.42	0	2648 2674 2681 2687	22422	88	7	41.92	808589	465918	488453	58.65	1.31	Fr4Minus_001
2687	Q12690 RL13A_YEAST 60S ribosomal protein L13-A OS=Saccharomyces cerevisiae GN=RPL13A PE=1 SV=1^AA6ZXP6 A6ZXP6_YEAS7 60S ribosomal protein L13 OS=Saccharomyces cerevisiae (strain YJM789) GN=RPL13A PE=3 SV=1	802.42	0	2648 2674 2681 2687	22554	88	7	41.71	808589	465918	488453	58.65	1.32	Fr4Minus_001
2295	Q02326 RL6A_YEAST 60S ribosomal protein L6-A OS=Saccharomyces cerevisiae GN=RPL6A PE=1 SV=2^AA6ZLZ2 A6ZLZ2_YEAS7 60S ribosomal protein L6 OS=Saccharomyces cerevisiae (strain YJM789) GN=RPL6A PE=3 SV=1^AB3LLI3 B3LLI3_YEAS1 Ribosomal protein L6A OS=Saccharomyces cerevisiae (strain RM11-1a) GN=SCRG_01825 PE=4 SV=1	662.42	0	2295 2301	19961	77	8	49.43	791602	504682	299966	63.52	1.27	Fr4Minus_001
731	P05745 RL36A_YEAST 60S ribosomal protein L36-A OS=Saccharomyces cerevisiae GN=RPL36A PE=1 SV=3	360.14	0	536 731 745 749	11124	41	6	44	414133	388851	192698	48.94	0.54	Fr4Minus_001
745	A6ZMQ5 A6ZMQ5_YEAS7 60S ribosomal protein L36 OS=Saccharomyces cerevisiae (strain YJM789) GN=RPL36A PE=3 SV=1	360.14	0	536 731 745 749	11094	34	3	31	388851	388851	187930	48.94	0.54	Fr4Minus_001
1654	P06367 RS14A_YEAST 40S ribosomal protein S14-A OS=Saccharomyces cerevisiae GN=RPS14A PE=1 SV=5^AA6ZTL2 A6ZTL2_YEAS7 Ribosomal protein S14A OS=Saccharomyces cerevisiae (strain YJM789) GN=RPS14A PE=3 SV=1^AB3LUA2 B3LUA2_YEAS1 Ribosomal protein S14A OS=Saccharomyces cerevisiae (strain RM11-1a) GN=SCRG_05431 PE=4 SV=1	586.26	0	1654 1662	14536	62	5	40.15	568242	458068	321069	57.66	0.84	Fr4Minus_001
1662	P39516 RS14B_YEAST 40S ribosomal protein S14-B OS=Saccharomyces cerevisiae GN=RPS14B PE=1 SV=2^AA6ZQE5 A6ZQE5_YEAS7 Ribosomal protein S14B OS=Saccharomyces cerevisiae (strain YJM789) GN=RPS14B PE=3 SV=1^AB3LPT6 B3LPT6_YEAS1 Ribosomal protein S14B OS=Saccharomyces cerevisiae (strain RM11-1a) GN=SCRG_03489 PE=4 SV=1	585.68	0	1654 1662	14649	65	6	39.86	571751	458068	321400	57.66	0.84	Fr4Minus_001
2635	A6ZS11 A6ZS11_YEAS7 Ribosomal protein L16B OS=Saccharomyces cerevisiae (strain YJM789) GN=RPL16B PE=3 SV=1	694.93	0	2635 2662 2673 2684 2695	22219	95	11	44.95	768157	424750	324122	53.46	1.19	Fr4Minus_001
2662	P26785 RL16B_YEAST 60S ribosomal protein L16-B OS=Saccharomyces cerevisiae GN=RPL16B PE=1 SV=3^AB3LNS8 B3LNS8_YEAS1 Ribosomal protein L16B OS=Saccharomyces cerevisiae (strain RM11-1a) GN=SCRG_03205 PE=4 SV=1	694.93	0	2635 2662 2673 2684 2695	22249	81	8	37.37	696081	424750	314494	53.46	1.19	Fr4Minus_001
2451	P07279 RL18_YEAST 60S ribosomal protein L18 OS=Saccharomyces cerevisiae GN=RPL18A PE=1 SV=1^AA6ZN91 A6ZN91_YEAS7 Ribosomal protein L18 OS=Saccharomyces cerevisiae (strain YJM789) GN=RPL18A PE=3 SV=1^AB3LIU6 B3LIU6_YEAS1 Ribosomal protein L18A (Ribosomal protein L18B) OS=Saccharomyces cerevisiae (strain RM11-1a) GN=SCRG_01286 PE=4 SV=1	616.52	0	2451	20563	74	11	36.02	744793	521734	462250	65.67	1.35	Fr4Minus_001
1906	P05756 RS13_YEAST 40S ribosomal protein S13 OS=Saccharomyces cerevisiae GN=RPS13 PE=1 SV=3^AA6ZY29 A6ZY29_YEAS7 Ribosomal protein S13 OS=Saccharomyces cerevisiae (strain YJM789) GN=RPS13 PE=4 SV=1	620.85	0	1906 2123	17028	74	6	46.36	608303	465490	311537	58.59	1	Fr4Minus_001
4811	A7A1L9 A7A1L9_YEAS7 60S acidic ribosomal protein P0 OS=Saccharomyces cerevisiae (strain YJM789) GN=RPP0 PE=3 SV=1^AB3RHL1 B3RHL1_YEAS1 Ribosomal protein P0 OS=Saccharomyces cerevisiae (strain RM11-1a) GN=SCRG_04283 PE=4 SV=1	971.89	0	4811 4840	33720	110	9	30.13	784138	471700	465051	59.37	2	Fr4Minus_001
2123	B3LGK6 B3LGK6_YEAS1 Ribosomal protein S13 OS=Saccharomyces cerevisiae (strain RM11-1a) GN=SCRG_00451 PE=4 SV=1	620.85	0	1906 2123	18792	74	6	42.42	608303	465490	311537	58.59	1.1	Fr4Minus_001
1754	P40213 RS16_YEAST 40S ribosomal protein S16 OS=Saccharomyces cerevisiae GN=RPS16A PE=1 SV=2^AA6ZMK2 A6ZMK2_YEAS7 Ribosomal protein S16A (Ribosomal protein S16B) OS=Saccharomyces cerevisiae (strain YJM789) GN=RPS16A PE=3 SV=1^AB3LGX7 B3LGX7_YEAS1 Ribosomal protein S16B OS=Saccharomyces cerevisiae (strain RM11-1a) GN=SCRG_00579 PE=4 SV=1	447.43	0	1622 1754	15847	56	6	33.57	476282	399308	220104	50.26	0.8	Fr4Minus_001
1639	P0C2H6 RL27A_YEAST 60S ribosomal protein L27-A OS=Saccharomyces cerevisiae GN=RPL27A PE=1 SV=1^AA6ZSR4 A6ZSR4_YEAS7 60S ribosomal protein L27 OS=Saccharomyces cerevisiae (strain YJM789) GN=RPL27A PE=3 SV=1^AB3LFJ4 B3LFJ4_YEAS1 Ribosomal protein L27B OS=Saccharomyces cerevisiae (strain RM11-1a) GN=SCRG_00069 PE=4 SV=1	263.74	0	1639 1641 2091	15531	39	4	33.82	532573	371226	247382	46.73	0.73	Fr4Minus_001
1641	P0C2H7 RL27B_YEAST 60S ribosomal protein L27-B OS=Saccharomyces cerevisiae GN=RPL27B PE=1 SV=1	263.74	0	1639 1641 2091	15505	39	5	36.03	440067	371226	250761	46.73	0.72	Fr4Minus_001
1310	P38701 RS20_YEAST 40S ribosomal protein S20 OS=Saccharomyces cerevisiae GN=RPS20 PE=1 SV=3^AA6ZSN7 A6ZSN7_YEAS7 Ribosomal protein S20 OS=Saccharomyces cerevisiae (strain YJM789) GN=RPS20 PE=4 SV=1^AB3LSA4 B3LSA4_YEAS1 Ribosomal protein S20 OS=Saccharomyces cerevisiae (strain RM11-1a) GN=SCRG_04689 PE=4 SV=1	518.21	0	1310	13907	67	7	44.63	594721	411105	266866	51.75	0.72	Fr4Minus_001
1622	B3LM31 B3LM31_YEAS1 Ribosomal protein S16A (Fragment) OS=Saccharomyces cerevisiae (strain RM11-1a) GN=SCRG_02034 PE=4 SV=1	423.81	0	1622 1754	15047	53	6	37.78	564527	399308	229486	50.26	0.76	Fr4Minus_001
2130	P17079 RL12_YEAST 60S ribosomal protein L12 OS=Saccharomyces cerevisiae GN=RPL12A PE=1 SV=1^AA6ZQP7 A6ZQP7_YEAS7 Ribosomal protein L12A (Ribosomal protein L12B) OS=Saccharomyces cerevisiae (strain YJM789) GN=RPL12A PE=3 SV=1^AB3LFN8 B3LFN8_YEAS1 Ribosomal protein L12B (Ribosomal protein L12A) OS=Saccharomyces cerevisiae (strain RM11-1a) GN=SCRG_00116 PE=4 SV=1	698.94	0	2130	17822	81	9	54.55	1004065	754505	507679	94.97	1.69	Fr4Minus_001
1761	P07280 RS19A_YEAST 40S ribosomal protein S19-A OS=Saccharomyces cerevisiae GN=RPS19A PE=1 SV=2^AA6ZN90 A6ZN90_YEAS7 Ribosomal protein S19A OS=Saccharomyces cerevisiae (strain YJM789) GN=RPS19A PE=4 SV=1^AB3LIU5 B3LIU5_YEAS1 Ribosomal protein S19A OS=Saccharomyces cerevisiae (strain RM11-1a) GN=SCRG_01285 PE=4 SV=1	664.58	0	1761 1762	15917	67	5	37.5	750607	562423	325858	70.79	1.13	Fr4Minus_001
1762	P07281 RS19B_YEAST 40S ribosomal protein S19-B OS=Saccharomyces cerevisiae GN=RPS19B PE=1 SV=2^AA6ZSH7 A6ZSH7_YEAS7 Ribosomal protein S19B OS=Saccharomyces cerevisiae (strain YJM789) GN=RPS19B PE=4 SV=1	669.54	0	1761 1762	15891	82	8	44.44	766966	562423	346811	70.79	1.12	Fr4Minus_001
3041	P53030 RL1_YEAST 60S ribosomal protein L1 OS=Saccharomyces cerevisiae GN=RPL1A PE=1 SV=1^AA6ZU48 A6ZU48_YEAS7 Ribosomal protein L1 OS=Saccharomyces cerevisiae (strain YJM789) GN=RPL1B PE=3 SV=1^AB3LHJ3 B3LHJ3_YEAS1 Ribosomal protein L1A (Ribosomal protein L1B) OS=Saccharomyces cerevisiae (strain RM11-1a) GN=SCRG_01129 PE=4 SV=1	428.64	0	3041	24485	53	8	27.19	415452	353895	95086	44.55	1.09	Fr4Minus_001
3704	P32905 RS0A_YEAST 40S ribosomal protein S0-A OS=Saccharomyces cerevisiae GN=RPS0A PE=1 SV=3^AA6ZUM5 A6ZUM5_YEAS7 Ribosomal protein S0A OS=Saccharomyces cerevisiae (strain YJM789) GN=RPS0A PE=3 SV=1^AB3LI22 B3LI22_YEAS1 Ribosomal protein S0A OS=Saccharomyces cerevisiae (strain RM11-1a) GN=SCRG_00807 PE=4 SV=1	837.57	0	3704 3716	28024	84	6	34.92	711120	629871	520850	79.28	2.22	Fr4Minus_001
3716	P46654 RS0B_YEAST 40S ribosomal protein S0-B OS=Saccharomyces cerevisiae GN=RPS0B PE=1 SV=2^AA7A0V3 A7A0V3_YEAS7 Ribosomal protein S0B OS=Saccharomyces cerevisiae (strain YJM789) GN=RPS0B PE=3 SV=1^AB3LT19 B3LT19_YEAS1 Ribosomal protein S0B OS=Saccharomyces cerevisiae (strain RM11-1a) GN=SCRG_05034 PE=4 SV=1	854.91	0	3704 3716	27962	106	10	61.51	868952	629871	557515	79.28	2.22	Fr4Minus_001
1321	P56628 RL22B_YEAST 60S ribosomal protein L22-B OS=Saccharomyces cerevisiae GN=RPL22B PE=1 SV=2^AA7A205 A7A205_YEAS7 Ribosomal protein L22B OS=Saccharomyces cerevisiae (strain YJM789) GN=RPL22B PE=4 SV=1^AB3LUH7 B3LUH7_YEAS1 Ribosomal protein L22B OS=Saccharomyces cerevisiae (strain RM11-1a) GN=SCRG_05513 PE=4 SV=1	214.71	0	1321	13826	26	3	32.79	23668	18323	15138	2.31	0.03	Fr4Minus_001
2091	B3LSD1 B3LSD1_YEAS1 Ribosomal protein L27A OS=Saccharomyces cerevisiae (strain RM11-1a) GN=SCRG_04716 PE=4 SV=1	263.74	0	1639 1641 2091	18682	32	3	14.2	378001	371226	230441	46.73	0.87	Fr4Minus_001
610	P49166 RL37A_YEAST 60S ribosomal protein L37-A OS=Saccharomyces cerevisiae GN=RPL37A PE=1 SV=2^AA7A175 A7A175_YEAS7 Ribosomal protein L37 OS=Saccharomyces cerevisiae (strain YJM789) GN=RPL37A PE=3 SV=1^AB3RH76 B3RH76_YEAS1 Ribosomal protein L37A OS=Saccharomyces cerevisiae (strain RM11-1a) GN=SCRG_04144 PE=4 SV=1	192.9	0	610	9850	23	4	38.64	73502	61446	25050	7.73	0.08	Fr4Minus_001
3852	P05753 RS4_YEAST 40S ribosomal protein S4 OS=Saccharomyces cerevisiae GN=RPS4A PE=1 SV=3^AA6ZQA2 A6ZQA2_YEAS7 Ribosomal protein S4A (Ribosomal protein S4B) OS=Saccharomyces cerevisiae (strain YJM789) GN=RPS4A PE=4 SV=1^AB3LQM5 B3LQM5_YEAS1 Ribosomal protein S4A (Ribosomal protein S4B) OS=Saccharomyces cerevisiae (strain RM11-1a) GN=SCRG_03796 PE=4 SV=1	655	0	3852	29410	97	12	47.13	948121	432577	351528	54.45	1.6	Fr4Minus_001
370	P0C0X0 RS28B_YEAST 40S ribosomal protein S28-B OS=Saccharomyces cerevisiae GN=RPS28B PE=1 SV=1^AA7A1E5 A7A1E5_YEAS7 Ribosomal protein S28B OS=Saccharomyces cerevisiae (strain YJM789) GN=RPS28B PE=4 SV=1^AB3RHE7 B3RHE7_YEAS1 Ribosomal protein S28B OS=Saccharomyces cerevisiae (strain RM11-1a) GN=SCRG_04215 PE=4 SV=1	278.64	0	370 372	7564	31	2	31.34	235058	235058	158812	39.56	0.3	Fr4Minus_001
372	Q3E7X9 RS28A_YEAST 40S ribosomal protein S28-A OS=Saccharomyces cerevisiae GN=RPS28A PE=1 SV=1^AA6ZP12 A6ZP12_YEAS7 Ribosomal protein S28A OS=Saccharomyces cerevisiae (strain YJM789) GN=RPS28A PE=4 SV=1^AB3LJK0 B3LJK0_YEAS1 Ribosomal protein S28A OS=Saccharomyces cerevisiae (strain RM11-1a) GN=SCRG_01560 PE=4 SV=1	356.05	0	370 372	7591	41	3	41.79	314307	314307	192726	39.56	0.3	Fr4Minus_001
2684	P26784 RL16A_YEAST 60S ribosomal protein L16-A OS=Saccharomyces cerevisiae GN=RPL16A PE=1 SV=3	737.05	0	2635 2662 2673 2684 2695	22201	87	9	44.22	647612	416871	279650	52.47	1.16	Fr4Minus_001
9685	00001 ALBU_BOVIN Serum albumin precursor	1976.64	0	9685	69293	307	33	62.77	2138054	397233	812394	50	3.46	Fr4Minus_001
1873	A6ZU78 A6ZU78_YEAS7 Ribosomal protein L28 OS=Saccharomyces cerevisiae (strain YJM789) GN=RPL28 PE=3 SV=1^AB3LHG7 B3LHG7_YEAS1 Ribosomal protein L28 OS=Saccharomyces cerevisiae (strain RM11-1a) GN=SCRG_01100 PE=4 SV=1	328.11	0	1873 1879	16721	32	2	16.11	367557	367557	224028	46.26	0.77	Fr4Minus_001
1879	P02406 RL28_YEAST 60S ribosomal protein L28 OS=Saccharomyces cerevisiae GN=RPL28 PE=1 SV=2	328.11	0	1873 1879	16722	32	2	16.11	367557	367557	224028	46.26	0.77	Fr4Minus_001
4513	A6ZWC1 A6ZWC1_YEAS7 Ribosomal protein L5 OS=Saccharomyces cerevisiae (strain YJM789) GN=RPL5 PE=4 SV=1^AB3LKU4 B3LKU4_YEAS1 Ribosomal protein L5 OS=Saccharomyces cerevisiae (strain RM11-1a) GN=SCRG_02364 PE=4 SV=1	683.58	0	4513 4526	33714	93	12	56.57	859046	475018	287540	59.79	2.02	Fr4Minus_001
4526	P26321 RL5_YEAST 60S ribosomal protein L5 OS=Saccharomyces cerevisiae GN=RPL5 PE=1 SV=3	683.58	0	4513 4526	33742	74	9	45.45	659641	475018	263380	59.79	2.02	Fr4Minus_001
1252	P39938 RS26A_YEAST 40S ribosomal protein S26-A OS=Saccharomyces cerevisiae GN=RPS26A PE=1 SV=1^AA6ZTZ9 A6ZTZ9_YEAS7 Ribosomal protein S26A OS=Saccharomyces cerevisiae (strain YJM789) GN=RPS26A PE=4 SV=1^AB3LHN8 B3LHN8_YEAS1 Ribosomal protein S26A OS=Saccharomyces cerevisiae (strain RM11-1a) GN=SCRG_01178 PE=4 SV=1	264.42	0	1252 1255	13504	26	2	20.17	174061	170646	139288	21.48	0.29	Fr4Minus_001
1255	P39939 RS26B_YEAST 40S ribosomal protein S26-B OS=Saccharomyces cerevisiae GN=RPS26B PE=1 SV=1^AA6ZR85 A6ZR85_YEAS7 Ribosomal protein S26B OS=Saccharomyces cerevisiae (strain YJM789) GN=RPS26B PE=4 SV=1^AB3LRP6 B3LRP6_YEAS1 Ribosomal protein S26B OS=Saccharomyces cerevisiae (strain RM11-1a) GN=SCRG_04607 PE=4 SV=1	264.42	0	1252 1255	13446	22	1	12.61	170646	170646	135257	21.48	0.29	Fr4Minus_001
8731	A6ZSX0 A6ZSX0_YEAS7 Conserved protein OS=Saccharomyces cerevisiae (strain YJM789) GN=SSZ1 PE=3 SV=1	1105.51	0	8725 8731 8732	58199	138	14	40.89	292901	100290	171640	12.62	0.73	Fr4Minus_001
8732	P38788 SSZ1_YEAST Ribosome-associated complex subunit SSZ1 OS=Saccharomyces cerevisiae GN=SSZ1 PE=1 SV=2	1108.76	0	8725 8731 8732	58237	142	15	40.89	299585	100290	172863	12.62	0.74	Fr4Minus_001
1292	P39741 RL35_YEAST 60S ribosomal protein L35 OS=Saccharomyces cerevisiae GN=RPL35A PE=1 SV=1^AA6ZXJ1 A6ZXJ1_YEAS7 Ribosomal protein L35A OS=Saccharomyces cerevisiae (strain YJM789) GN=RPL35A PE=4 SV=1	574.24	0	1282 1292	13909	63	5	35.83	643675	501544	293670	63.13	0.88	Fr4Minus_001
8725	B3LSI3 B3LSI3_YEAS1 Putative uncharacterized protein OS=Saccharomyces cerevisiae (strain RM11-1a) GN=SCRG_04775 PE=4 SV=1	1059.29	0	8725 8731 8732	58199	144	15	41.45	295896	100290	158716	12.62	0.73	Fr4Minus_001
1448	P05743 RL26A_YEAST 60S ribosomal protein L26-A OS=Saccharomyces cerevisiae GN=RPL26A PE=1 SV=3	492.8	0	1448 1462 1507	14233	61	8	44.09	716678	547581	257945	68.92	0.98	Fr4Minus_001
2673	A6ZVE3 A6ZVE3_YEAS7 Ribosomal protein L16A OS=Saccharomyces cerevisiae (strain YJM789) GN=RPL16A PE=3 SV=1^AB3LTY0 B3LTY0_YEAS1 Ribosomal protein L16A OS=Saccharomyces cerevisiae (strain RM11-1a) GN=SCRG_05305 PE=4 SV=1	661.59	0	2635 2662 2673 2684 2695	22270	78	8	39.7	619228	416871	269478	52.47	1.17	Fr4Minus_001
1621	P26782 RS24_YEAST 40S ribosomal protein S24 OS=Saccharomyces cerevisiae GN=RPS24A PE=1 SV=3^AA6ZR28 A6ZR28_YEAS7 40S ribosomal protein S24 OS=Saccharomyces cerevisiae (strain YJM789) GN=RPS24A PE=3 SV=1	362.73	0	1621	15328	47	4	28.89	474977	422723	245591	53.21	0.82	Fr4Minus_001
1282	A6ZXE1 A6ZXE1_YEAS7 Ribosomal protein L35A OS=Saccharomyces cerevisiae (strain YJM789) GN=RPL35A PE=4 SV=1	499.42	0	1282 1292	13899	60	7	44.17	582651	487714	255452	61.39	0.85	Fr4Minus_001
2534	Q45TZ8 Q45TZ8_YEAST Rps7bp OS=Saccharomyces cerevisiae GN=RPS7B PE=4 SV=1	690.77	0	2514 2519 2534	21733	71	7	36.65	482314	363697	182250	45.78	0.99	Fr4Minus_001
2425	P05740 RL17A_YEAST 60S ribosomal protein L17-A OS=Saccharomyces cerevisiae GN=RPL17A PE=1 SV=4^AA6ZZE6 A6ZZE6_YEAS7 Ribosomal protein L17A OS=Saccharomyces cerevisiae (strain YJM789) GN=RPL17A PE=3 SV=1^AB3LQS6 B3LQS6_YEAS1 Ribosomal protein L17A OS=Saccharomyces cerevisiae (strain RM11-1a) GN=SCRG_03849 PE=4 SV=1	609.39	0	2425 2426	20549	82	9	42.39	939977	498804	360263	62.78	1.29	Fr4Minus_001
2426	P46990 RL17B_YEAST 60S ribosomal protein L17-B OS=Saccharomyces cerevisiae GN=RPL17B PE=1 SV=2^AA6ZQF7 A6ZQF7_YEAS7 Ribosomal protein L17B OS=Saccharomyces cerevisiae (strain YJM789) GN=RPL17B PE=3 SV=1^AB3LPU8 B3LPU8_YEAS1 Ribosomal protein L17B OS=Saccharomyces cerevisiae (strain RM11-1a) GN=SCRG_03501 PE=4 SV=1	609.14	0	2425 2426	20551	69	5	25	600317	498804	329848	62.78	1.29	Fr4Minus_001
2695	Q45U16 Q45U16_YEAST Rpl16ap OS=Saccharomyces cerevisiae GN=RPL16A PE=3 SV=1	641.53	0	2635 2662 2673 2684 2695	22230	70	7	35	523456	384574	240642	48.41	1.08	Fr4Minus_001
4840	P05317 RLA0_YEAST 60S acidic ribosomal protein P0 OS=Saccharomyces cerevisiae GN=RPP0 PE=1 SV=1	783.94	0	4811 4840	33766	116	11	43.91	781021	449205	394453	56.54	1.91	Fr4Minus_001
1800	P35271 RS18_YEAST 40S ribosomal protein S18 OS=Saccharomyces cerevisiae GN=RPS18A PE=1 SV=4^AA6ZM36 A6ZM36_YEAS7 Ribosomal protein S18B (Ribosomal protein S18A) OS=Saccharomyces cerevisiae (strain YJM789) GN=RPS18B PE=4 SV=1^AB3LLM6 B3LLM6_YEAS1 Ribosomal protein S18A OS=Saccharomyces cerevisiae (strain RM11-1a) GN=SCRG_01869 PE=4 SV=1	568.91	0	1800	17037	79	9	58.9	799597	543872	324679	68.46	1.17	Fr4Minus_001
2227	P0C2I0 RL20_YEAST 60S ribosomal protein L20 OS=Saccharomyces cerevisiae GN=RPL20A PE=1 SV=2	423.21	0	2227 2252 2322	20436	68	10	48.84	755301	471949	311014	59.4	1.21	Fr4Minus_001
2252	A6ZPE7 A6ZPE7_YEAS7 Ribosomal protein L20B OS=Saccharomyces cerevisiae (strain YJM789) GN=RPL20B PE=4 SV=1^AB3LJX6 B3LJX6_YEAS1 Ribosomal protein L20B OS=Saccharomyces cerevisiae (strain RM11-1a) GN=SCRG_01693 PE=4 SV=1	423.09	0	2227 2252 2322	20713	43	4	21.84	492845	471949	242829	59.4	1.23	Fr4Minus_001
2514	P48164 RS7B_YEAST 40S ribosomal protein S7-B OS=Saccharomyces cerevisiae GN=RPS7B PE=1 SV=1^AA6ZRY5 A6ZRY5_YEAS7 Ribosomal protein S7B OS=Saccharomyces cerevisiae (strain YJM789) GN=RPS7B PE=4 SV=1^AB3LNV4 B3LNV4_YEAS1 Ribosomal protein S7B OS=Saccharomyces cerevisiae (strain RM11-1a) GN=SCRG_03231 PE=4 SV=1	674.63	0	2514 2519 2534	21634	74	7	40	483844	363697	180527	45.78	0.99	Fr4Minus_001
2519	P26786 RS7A_YEAST 40S ribosomal protein S7-A OS=Saccharomyces cerevisiae GN=RPS7A PE=1 SV=4^AA6ZNU6 A6ZNU6_YEAS7 Ribosomal protein S7A OS=Saccharomyces cerevisiae (strain YJM789) GN=RPS7A PE=4 SV=1^AB3LJE2 B3LJE2_YEAS1 Ribosomal protein S7A OS=Saccharomyces cerevisiae (strain RM11-1a) GN=SCRG_01494 PE=4 SV=1	773.14	0	2519	21622	92	10	51.05	849594	442825	355794	55.74	1.21	Fr4Minus_001
1462	P53221 RL26B_YEAST 60S ribosomal protein L26-B OS=Saccharomyces cerevisiae GN=RPL26B PE=1 SV=2^AA7A1M3 A7A1M3_YEAS7 Ribosomal protein L26A OS=Saccharomyces cerevisiae (strain YJM789) GN=RPL26A PE=4 SV=1^AB3RHL4 B3RHL4_YEAS1 Ribosomal protein L26A OS=Saccharomyces cerevisiae (strain RM11-1a) GN=SCRG_04288 PE=4 SV=1	487.92	0	1448 1462 1507	14234	67	8	49.61	813176	547581	291779	68.92	0.98	Fr4Minus_001
2322	A6ZMV5 A6ZMV5_YEAS7 Ribosomal protein L20A OS=Saccharomyces cerevisiae (strain YJM789) GN=RPL20A PE=4 SV=1^AB3LMD0 B3LMD0_YEAS1 Ribosomal protein L20A OS=Saccharomyces cerevisiae (strain RM11-1a) GN=SCRG_02137 PE=4 SV=1	421.25	0	2227 2252 2322	21235	48	5	21.35	499997	471949	244226	59.4	1.26	Fr4Minus_001
3214	P26783 RS5_YEAST 40S ribosomal protein S5 OS=Saccharomyces cerevisiae GN=RPS5 PE=1 SV=3^AA6ZQ79 A6ZQ79_YEAS7 Ribosomal protein S5 OS=Saccharomyces cerevisiae (strain YJM789) GN=RPS5 PE=3 SV=1^AB3LQK7 B3LQK7_YEAS1 Ribosomal protein S5 OS=Saccharomyces cerevisiae (strain RM11-1a) GN=SCRG_03774 PE=4 SV=1	684.86	0	3214	25038	117	13	56.89	856942	333247	425272	41.95	1.05	Fr4Minus_001
480	Q06739 Q06739_YEAST Putative uncharacterized protein (Fragment) OS=Saccharomyces cerevisiae GN=RPL31A PE=2 SV=1	207.73	0	480 1116 1125	9066	26	4	34.21	254391	252129	108173	31.74	0.29	Fr4Minus_001
3870	B3LRS6 B3LRS6_YEAS1 Poly(A) binding protein OS=Saccharomyces cerevisiae (strain RM11-1a) GN=SCRG_04638 PE=4 SV=1	282.77	0	3870 9310	29185	31	4	17.94	62625	54101	27692	6.81	0.2	Fr4Minus_001
1507	A6ZV22 A6ZV22_YEAS7 Ribosomal protein L26B OS=Saccharomyces cerevisiae (strain YJM789) GN=RPL26B PE=4 SV=1^AB3LII6 B3LII6_YEAS1 Ribosomal protein L26B OS=Saccharomyces cerevisiae (strain RM11-1a) GN=SCRG_00978 PE=4 SV=1	428.76	0	1448 1462 1507	14609	49	5	27.13	668760	547581	250976	68.92	1.01	Fr4Minus_001
2582	P05755 RS9B_YEAST 40S ribosomal protein S9-B OS=Saccharomyces cerevisiae GN=RPS9B PE=1 SV=4	451.56	0	2582 2590 2626	22298	82	12	48.21	1093767	474357	268466	59.71	1.33	Fr4Minus_001
2590	A6ZLD0 A6ZLD0_YEAS7 Ribosomal protein S9B OS=Saccharomyces cerevisiae (strain YJM789) GN=RPS9B PE=3 SV=1^AB3LMX2 B3LMX2_YEAS1 Ribosomal protein S9B OS=Saccharomyces cerevisiae (strain RM11-1a) GN=SCRG_02781 PE=4 SV=1	451.56	0	2582 2590 2626	22270	57	8	33.85	889965	474357	223251	59.71	1.33	Fr4Minus_001
3407	P02365 RS6_YEAST 40S ribosomal protein S6 OS=Saccharomyces cerevisiae GN=RPS6A PE=1 SV=1^AA6ZLC2 A6ZLC2_YEAS7 Ribosomal protein S6B (Ribosomal protein S6A) OS=Saccharomyces cerevisiae (strain YJM789) GN=RPS6B PE=4 SV=1	635.44	0	3407	26996	86	10	35.59	865481	521976	386944	65.7	1.77	Fr4Minus_001
2626	O13516 RS9A_YEAST 40S ribosomal protein S9-A OS=Saccharomyces cerevisiae GN=RPS9A PE=1 SV=3^AA6ZWH0 A6ZWH0_YEAS7 Ribosomal protein S9A OS=Saccharomyces cerevisiae (strain YJM789) GN=RPS9A PE=3 SV=1	451.56	0	2582 2590 2626	22442	86	13	50.25	984109	474357	235895	59.71	1.34	Fr4Minus_001
9310	P04147 PABP_YEAST Polyadenylate-binding protein	717.8	0	3870 9310	64344	90	13	29.81	189904	66564	87410	8.38	0.54	Fr4Minus_001
2691	P05754 RS8_YEAST 40S ribosomal protein S8 OS=Saccharomyces cerevisiae GN=RPS8A PE=1 SV=3^AA6ZKM8 A6ZKM8_YEAS7 Ribosomal protein S8 OS=Saccharomyces cerevisiae (strain YJM789) GN=RPS8A PE=3 SV=1^AB3LNK6 B3LNK6_YEAS1 Ribosomal protein S8B OS=Saccharomyces cerevisiae (strain RM11-1a) GN=SCRG_03033 PE=4 SV=1	590.26	0	2691 2701	22489	63	5	35.5	435796	379399	279846	47.76	1.07	Fr4Minus_001
2701	A6ZR58 A6ZR58_YEAS7 Ribosomal protein S8 OS=Saccharomyces cerevisiae (strain YJM789) GN=RPS8B PE=3 SV=1^AB3LRM0 B3LRM0_YEAS1 Ribosomal protein S8A OS=Saccharomyces cerevisiae (strain RM11-1a) GN=SCRG_04579 PE=4 SV=1	590.26	0	2691 2701	22517	74	7	42	465373	379399	283363	47.76	1.08	Fr4Minus_001
6252	P14126 RL3_YEAST 60S ribosomal protein L3 OS=Saccharomyces cerevisiae GN=RPL3 PE=1 SV=4^AA6ZNR5 A6ZNR5_YEAS7 Ribosomal protein L3 OS=Saccharomyces cerevisiae (strain YJM789) GN=RPL3 PE=3 SV=1^AB3LJB2 B3LJB2_YEAS1 Ribosomal protein L3 OS=Saccharomyces cerevisiae (strain RM11-1a) GN=SCRG_01462 PE=4 SV=1	686.37	0	6252	43757	115	17	36.18	998840	379564	356508	47.78	2.09	Fr4Minus_001
543	P35997 RS27A_YEAST 40S ribosomal protein S27-A OS=Saccharomyces cerevisiae GN=RPS27A PE=1 SV=1^AA6ZZG7 A6ZZG7_YEAS7 Ribosomal protein S27 OS=Saccharomyces cerevisiae (strain YJM789) GN=RPS27A PE=3 SV=1	301.59	0	543 548	8879	42	4	46.34	638568	564537	313886	71.06	0.63	Fr4Minus_001
548	P38711 RS27B_YEAST 40S ribosomal protein S27-B OS=Saccharomyces cerevisiae GN=RPS27B PE=1 SV=1^AA6ZSS5 A6ZSS5_YEAS7 Ribosomal protein S27 OS=Saccharomyces cerevisiae (strain YJM789) GN=RPS27B PE=3 SV=1	301.59	0	543 548	8865	42	4	46.34	638568	564537	313886	71.06	0.63	Fr4Minus_001
3735	P25443 RS2_YEAST 40S ribosomal protein S2 OS=Saccharomyces cerevisiae GN=RPS2 PE=1 SV=3^AA6ZU59 A6ZU59_YEAS7 Ribosomal protein S2 OS=Saccharomyces cerevisiae (strain YJM789) GN=RPS2 PE=3 SV=1^AB3LHI3 B3LHI3_YEAS1 Ribosomal protein S2 OS=Saccharomyces cerevisiae (strain RM11-1a) GN=SCRG_01118 PE=4 SV=1	620.14	0	3735	27449	90	12	59.06	590142	341559	233166	42.99	1.18	Fr4Minus_001
1672	P38754 RL14B_YEAST 60S ribosomal protein L14-B OS=Saccharomyces cerevisiae GN=RPL14B PE=1 SV=1^AA6ZSQ1 A6ZSQ1_YEAS7 Ribosomal protein L14B OS=Saccharomyces cerevisiae (strain YJM789) GN=RPL14B PE=4 SV=1^AB3LR79 B3LR79_YEAS1 Ribosomal protein L14B OS=Saccharomyces cerevisiae (strain RM11-1a) GN=SCRG_04014 PE=4 SV=1	444.71	0	1658 1666 1672	15153	56	7	39.13	528485	434547	243027	54.7	0.83	Fr4Minus_001
4336	A9QA59 A9QA59_YEAST Translation elongation factor 1-alpha (Fragment) OS=Saccharomyces cerevisiae PE=4 SV=1	713.85	0	4336 7510	31338	97	12	52.94	1098359	701278	445080	88.27	2.77	Fr4Minus_001
2036	Q02753 RL21A_YEAST 60S ribosomal protein L21-A OS=Saccharomyces cerevisiae GN=RPL21A PE=1 SV=1^AA6ZLD1 A6ZLD1_YEAS7 Ribosomal protein L21A OS=Saccharomyces cerevisiae (strain YJM789) GN=RPL21A PE=4 SV=1^AB3LMX1 B3LMX1_YEAS1 Ribosomal protein L21A OS=Saccharomyces cerevisiae (strain RM11-1a) GN=SCRG_02780 PE=4 SV=1	370.83	0	2036 2045	18242	50	6	25	719440	523541	210707	65.9	1.2	Fr4Minus_001
2045	Q12672 RL21B_YEAST 60S ribosomal protein L21-B OS=Saccharomyces cerevisiae GN=RPL21B PE=1 SV=1^AA6ZWH1 A6ZWH1_YEAS7 Ribosomal protein L21B OS=Saccharomyces cerevisiae (strain YJM789) GN=RPL21B PE=4 SV=1^AB3LKZ1 B3LKZ1_YEAS1 Ribosomal protein L21B OS=Saccharomyces cerevisiae (strain RM11-1a) GN=SCRG_02415 PE=4 SV=1	370.83	0	2036 2045	18274	76	8	45	869751	523541	339090	65.9	1.2	Fr4Minus_001
885	P14120 RL30_YEAST 60S ribosomal protein L30 OS=Saccharomyces cerevisiae GN=RPL30 PE=1 SV=3^AA6ZUW4 A6ZUW4_YEAS7 Ribosomal protein L30 OS=Saccharomyces cerevisiae (strain YJM789) GN=RPL30 PE=4 SV=1	607.29	0	885	11415	72	9	64.76	631434	509779	341153	64.17	0.73	Fr4Minus_001
1658	A6ZZW0 A6ZZW0_YEAS7 Ribosomal protein L14A OS=Saccharomyces cerevisiae (strain YJM789) GN=RPL14A PE=4 SV=1	351.99	0	1658 1666 1672	15126	40	4	25.36	495286	434547	218431	54.7	0.83	Fr4Minus_001
612	P51402 RL37B_YEAST 60S ribosomal protein L37-B OS=Saccharomyces cerevisiae GN=RPL37B PE=1 SV=2^AA6ZZ89 A6ZZ89_YEAS7 Ribosomal protein L37 OS=Saccharomyces cerevisiae (strain YJM789) GN=RPL37B PE=3 SV=1^AB3LFG7 B3LFG7_YEAS1 Ribosomal protein L37B OS=Saccharomyces cerevisiae (strain RM11-1a) GN=SCRG_00042 PE=4 SV=1	103.79	0	612	9868	11	1	12.5	19167	19167	12094	2.41	0.02	Fr4Minus_001
5520	P00330 ADH1_YEAST Alcohol dehydrogenase 1 OS=Saccharomyces cerevisiae GN=ADH1 PE=1 SV=4	334.8	0	5520 5528 5531	36823	42	6	19.54	67887	60136	41945	7.57	0.28	Fr4Minus_001
5528	B3LIX8 B3LIX8_YEAS1 Alcohol dehydrogenase OS=Saccharomyces cerevisiae (strain RM11-1a) GN=SCRG_01319 PE=4 SV=1	334.8	0	5520 5528 5531	36851	38	5	16.38	74443	60136	40262	7.57	0.28	Fr4Minus_001
5531	A6ZNC5 A6ZNC5_YEAS7 Alcohol dehydrogenase OS=Saccharomyces cerevisiae (strain YJM789) GN=ADH1 PE=3 SV=1	334.8	0	5520 5528 5531	36839	35	4	14.08	62787	60136	36826	7.57	0.28	Fr4Minus_001
2003	A6ZWL1 NACB1_YEAS7 Nascent polypeptide-associated complex subunit beta-1 OS=Saccharomyces cerevisiae (strain YJM789) GN=EGD1 PE=3 SV=1^AQ02642 NACB1_YEAST Nascent polypeptide-associated complex subunit beta-1 OS=Saccharomyces cerevisiae GN=EGD1 PE=1 SV=2^AB3LL28 B3LL28_YEAS1 Pol II transcribed genes regulator OS=Saccharomyces cerevisiae (strain RM11-1a) GN=SCRG_02455 PE=4 SV=1	121.56	0	2003	17020	29	5	40.13	110870	64452	34755	8.11	0.14	Fr4Minus_001
3557	Q12213 RL7B_YEAST 60S ribosomal protein L7-B OS=Saccharomyces cerevisiae GN=RPL7B PE=1 SV=3^AA6ZW56 A6ZW56_YEAS7 Ribosomal protein L7B OS=Saccharomyces cerevisiae (strain YJM789) GN=RPL7B PE=3 SV=1^AB3LKN1 B3LKN1_YEAS1 Ribosomal protein L7B OS=Saccharomyces cerevisiae (strain RM11-1a) GN=SCRG_02300 PE=4 SV=1	658.98	0	3557 3575	27696	76	8	40.16	645078	433570	349508	54.57	1.51	Fr4Minus_001
7510	P02994 EF1A_YEAST Elongation factor 1-alpha OS=Saccharomyces cerevisiae GN=TEF1 PE=1 SV=1^AA6ZL63 A6ZL63_YEAS7 Elongation factor 1-alpha OS=Saccharomyces cerevisiae (strain YJM789) GN=TEF2 PE=3 SV=1^AB3LK50 B3LK50_YEAS1 Elongation factor 1-alpha OS=Saccharomyces cerevisiae (strain RM11-1a) GN=SCRG_02562 PE=4 SV=1	837.39	0	4336 7510	50032	149	17	44.32	1909334	701278	586861	88.27	4.42	Fr4Minus_001
1090	B3LSB7 B3LSB7_YEAS1 Ribosomal protein L14A OS=Saccharomyces cerevisiae (strain RM11-1a) GN=SCRG_04702 PE=4 SV=1	295.68	0	1090 1658 1666 1672	11844	36	4	38.74	282908	235522	137303	29.65	0.35	Fr4Minus_001
3766	P29453 RL8B_YEAST 60S ribosomal protein L8-B OS=Saccharomyces cerevisiae GN=RPL8B PE=1 SV=3^AB3LTD0 B3LTD0_YEAS1 Ribosomal protein L8B OS=Saccharomyces cerevisiae (strain RM11-1a) GN=SCRG_04947 PE=4 SV=1	868.75	0	3762 3766 3774 3776	28111	111	13	41.02	1226833	744846	476781	93.75	2.64	Fr4Minus_001
1666	P36105 RL14A_YEAST 60S ribosomal protein L14-A OS=Saccharomyces cerevisiae GN=RPL14A PE=1 SV=1	390.7	0	1658 1666 1672	15167	46	5	39.13	425168	385286	204532	48.5	0.74	Fr4Minus_001
2251	P0C0W9 RL11A_YEAST 60S ribosomal protein L11-A OS=Saccharomyces cerevisiae GN=RPL11A PE=1 SV=2^AA6ZWY2 A6ZWY2_YEAS7 Ribosomal protein L11A OS=Saccharomyces cerevisiae (strain YJM789) GN=RPL11A PE=3 SV=1^AB3LK66 B3LK66_YEAS1 Ribosomal protein L11A OS=Saccharomyces cerevisiae (strain RM11-1a) GN=SCRG_02579 PE=4 SV=1	428.76	0	2251 2266	19719	46	5	21.26	543467	473572	268967	59.61	1.18	Fr4Minus_001
2266	Q3E757 RL11B_YEAST 60S ribosomal protein L11-B OS=Saccharomyces cerevisiae GN=RPL11B PE=1 SV=3^AA6ZV67 A6ZV67_YEAS7 Ribosomal protein L11B OS=Saccharomyces cerevisiae (strain YJM789) GN=RPL11B PE=3 SV=1^AB3LIE1 B3LIE1_YEAS1 Ribosomal protein L11B OS=Saccharomyces cerevisiae (strain RM11-1a) GN=SCRG_00932 PE=4 SV=1	428.76	0	2251 2266	19749	47	5	24.14	539360	473572	269222	59.61	1.18	Fr4Minus_001
3762	A7A0L4 A7A0L4_YEAS7 Ribosomal protein L8B OS=Saccharomyces cerevisiae (strain YJM789) GN=RPL8B PE=4 SV=1	813.48	0	3762 3766 3774 3776	28097	121	15	48.44	1314763	744846	478280	93.75	2.63	Fr4Minus_001
1728	P04456 RL25_YEAST 60S ribosomal protein L25 OS=Saccharomyces cerevisiae GN=RPL25 PE=1 SV=4^AA6ZN84 A6ZN84_YEAS7 Ribosomal protein L25 OS=Saccharomyces cerevisiae (strain YJM789) GN=RPL25 PE=3 SV=1^AB3LIT9 B3LIT9_YEAS1 Ribosomal protein L25 OS=Saccharomyces cerevisiae (strain RM11-1a) GN=SCRG_01279 PE=4 SV=1	504.56	0	1728	15757	62	7	28.87	664769	534445	366898	67.27	1.06	Fr4Minus_001
509	Q05833 Q05833_YEAST Yeast (S.cerevisiae) YG101 gene encoding a 70kDal heat shock protein	130.86	0	509 9751 9757	8362	14	2	26.92	79105	79105	49224	9.96	0.08	Fr4Minus_001
3747	P23248 RS3B_YEAST 40S ribosomal protein S1-B OS=Saccharomyces cerevisiae GN=RPS1B PE=1 SV=3^AA6ZM02 A6ZM02_YEAS7 Ribosomal protein S1B OS=Saccharomyces cerevisiae (strain YJM789) GN=RPS1B PE=3 SV=1^AB3LLJ2 B3LLJ2_YEAS1 Ribosomal protein S1A OS=Saccharomyces cerevisiae (strain RM11-1a) GN=SCRG_01835 PE=4 SV=1	671.11	0	3747 3754	28812	97	12	52.16	1077295	487395	393321	61.35	1.77	Fr4Minus_001
8525	P50095 IMDH3_YEAST Probable inosine-5'-monophosphate dehydrogenase IMD3 OS=Saccharomyces cerevisiae GN=IMD3 PE=1 SV=1^AA7A1V2 A7A1V2_YEAS7 IMP dehydrogenase OS=Saccharomyces cerevisiae (strain YJM789) GN=IMD3 PE=4 SV=1^AB3RHU1 B3RHU1_YEAS1 Inosine-5'-monophosphate dehydrogenase IMD2 OS=Saccharomyces cerevisiae (strain RM11-1a) GN=SCRG_04370 PE=4 SV=1	345.41	0	6514 7306 8517 8524 8525 8539 8546 8548	56584	62	12	26.2	82539	37803	40633	4.76	0.27	Fr4Minus_001
7031	B3LHW0 B3LHW0_YEAS1 Zuotin OS=Saccharomyces cerevisiae (strain RM11-1a) GN=SCRG_00742 PE=4 SV=1	426.97	0	7010 7021 7031	48989	74	9	32.56	160456	80619	119262	10.15	0.5	Fr4Minus_001
3722	B3LTM6 B3LTM6_YEAS1 Ribosomal protein L2B (Fragment) OS=Saccharomyces cerevisiae (strain RM11-1a) GN=SCRG_05197 PE=4 SV=1	226.04	0	3722 3732	27277	29	3	21.34	257218	257218	149220	32.38	0.88	Fr4Minus_001
3732	P05736 RL2_YEAST 60S ribosomal protein L2 OS=Saccharomyces cerevisiae GN=RPL2A PE=1 SV=3^AA6ZVP9 A6ZVP9_YEAS7 Ribosomal protein L2B (Ribosomal protein L2A) OS=Saccharomyces cerevisiae (strain YJM789) GN=RPL2B PE=4 SV=1^AB3LUP0 B3LUP0_YEAS1 Ribosomal protein L2A OS=Saccharomyces cerevisiae (strain RM11-1a) GN=SCRG_05579 PE=4 SV=1	226.04	0	3722 3732	27408	29	3	21.26	257218	257218	149220	32.38	0.89	Fr4Minus_001
4025	P39015 STM1_YEAST Suppressor protein STM1 OS=Saccharomyces cerevisiae GN=STM1 PE=1 SV=3^AA7A149 A7A149_YEAS7 Purine motif triplex-binding protein OS=Saccharomyces cerevisiae (strain YJM789) GN=STM1 PE=4 SV=1^AB3LTB1 B3LTB1_YEAS1 Suppressor protein STM1 OS=Saccharomyces cerevisiae (strain RM11-1a) GN=SCRG_05129 PE=4 SV=1	534.94	0	4025	29994	105	9	32.23	546313	210946	244234	26.55	0.8	Fr4Minus_001
7021	A6ZUU1 A6ZUU1_YEAS7 Zuotin OS=Saccharomyces cerevisiae (strain YJM789) GN=ZUO1 PE=4 SV=1	364.78	0	7010 7021 7031	49048	69	9	33.49	162609	80619	115098	10.15	0.5	Fr4Minus_001
3110	P41805 RL10_YEAST 60S ribosomal protein L10 OS=Saccharomyces cerevisiae GN=RPL10 PE=1 SV=1^AA7A0Y0 A7A0Y0_YEAS7 Ribosomal protein L10 OS=Saccharomyces cerevisiae (strain YJM789) GN=RPL10 PE=4 SV=1^AB3LT44 B3LT44_YEAS1 Ribosomal protein L10 OS=Saccharomyces cerevisiae (strain RM11-1a) GN=SCRG_05060 PE=4 SV=1	533.13	0	3110	25361	75	12	38.01	431542	276993	202276	34.87	0.88	Fr4Minus_001
3754	P33442 RS3A_YEAST 40S ribosomal protein S1-A OS=Saccharomyces cerevisiae GN=RPS1A PE=1 SV=2^AA7A1W1 A7A1W1_YEAS7 Ribosomal protein S1A OS=Saccharomyces cerevisiae (strain YJM789) GN=RPS1A PE=3 SV=1^AB3RHV0 B3RHV0_YEAS1 Ribosomal protein S1B OS=Saccharomyces cerevisiae (strain RM11-1a) GN=SCRG_04379 PE=4 SV=1	585.33	0	3747 3754	28743	97	14	56.86	1176187	487395	389876	61.35	1.76	Fr4Minus_001
8546	A6ZM10 A6ZM10_YEAS7 IMP dehydrogenase OS=Saccharomyces cerevisiae (strain YJM789) GN=IMD4 PE=4 SV=1	356.53	0	6514 7306 8517 8524 8525 8539 8546 8548	56478	40	5	14.12	44128	37803	29078	4.76	0.27	Fr4Minus_001
8548	P50094 IMDH4_YEAST Probable inosine-5'-monophosphate dehydrogenase IMD4 OS=Saccharomyces cerevisiae GN=IMD4 PE=1 SV=1	363.34	0	6514 7306 8517 8524 8525 8539 8546 8548	56394	44	6	14.12	45848	37803	31282	4.76	0.27	Fr4Minus_001
48	Q06699 Q06699_YEAST Yeast (S.cerevisiae	120.43	0	48	3062	12	1	40.74	40257	40257	38259	5.07	0.02	Fr4Minus_001
2269	B3LKY3 B3LKY3_YEAS1 Ribosomal protein S6A (Ribosomal gene product S6B) OS=Saccharomyces cerevisiae (strain RM11-1a) GN=SCRG_02405 PE=4 SV=1	280.83	0	2269 3407	19959	37	6	29.89	404310	340687	147520	42.88	0.86	Fr4Minus_001
1514	P0C0W1 RS22A_YEAST 40S ribosomal protein S22-A OS=Saccharomyces cerevisiae GN=RPS22A PE=1 SV=2^AA6ZQE6 A6ZQE6_YEAS7 Ribosomal protein S22A OS=Saccharomyces cerevisiae (strain YJM789) GN=RPS22A PE=3 SV=1^AB3LPT7 B3LPT7_YEAS1 Ribosomal protein S22A OS=Saccharomyces cerevisiae (strain RM11-1a) GN=SCRG_03490 PE=4 SV=1	227.69	0	1514 1537	14626	30	4	29.23	271160	262718	105274	33.07	0.48	Fr4Minus_001
1537	Q3E7Y3 RS22B_YEAST 40S ribosomal protein S22-B OS=Saccharomyces cerevisiae GN=RPS22B PE=1 SV=3^AA7A1P4 A7A1P4_YEAS7 Ribosomal protein S22B OS=Saccharomyces cerevisiae (strain YJM789) GN=RPS22B PE=3 SV=1^AB3RHN4 B3RHN4_YEAS1 Ribosomal protein S22B OS=Saccharomyces cerevisiae (strain RM11-1a) GN=SCRG_04309 PE=4 SV=1	227.69	0	1514 1537	14626	62	7	35.38	566268	262718	224703	33.07	0.48	Fr4Minus_001
8539	B3LLK0 B3LLK0_YEAS1 Inosine-5'-monophosphate dehydrogenase IMD2 OS=Saccharomyces cerevisiae (strain RM11-1a) GN=SCRG_01843 PE=4 SV=1	307.67	0	6514 7306 8517 8524 8525 8539 8546 8548	56421	45	8	25.95	53822	31952	25022	4.02	0.23	Fr4Minus_001
5521	B3LMJ1 B3LMJ1_YEAS1 Alcohol dehydrogenase II OS=Saccharomyces cerevisiae (strain RM11-1a) GN=SCRG_02200 PE=4 SV=1	164.83	0	5520 5521 5523 5527 5528 5531	36714	20	3	9.77	31245	31245	16892	3.73	0.14	Fr4Minus_001
6369	Q02341 Q02341_YEAST Acetohydroxy-acid isomeroreductase OS=Saccharomyces cerevisiae GN=ILV5 PE=2 SV=1	218.76	0	6369 6374 6386	44384	27	5	14.94	32171	28053	13470	3.53	0.16	Fr4Minus_001
6386	P06168 ILV5_YEAST Ketol-acid reductoisomerase	218.76	0	6369 6374 6386	44368	30	6	16.96	46880	28053	13834	3.53	0.16	Fr4Minus_001
5523	A6ZN19 A6ZN19_YEAS7 Alcohol dehydrogenase II OS=Saccharomyces cerevisiae (strain YJM789) GN=ADH2 PE=3 SV=1	129.73	0	5520 5521 5523 5527 5528 5531	36755	12	1	3.45	15652	15652	14299	1.97	0.07	Fr4Minus_001
5527	P00331 ADH2_YEAST Alcohol dehydrogenase 2 OS=Saccharomyces cerevisiae GN=ADH2 PE=1 SV=3	135.8	0	5520 5521 5523 5527 5528 5531	36731	15	2	3.45	34769	15652	16877	1.97	0.07	Fr4Minus_001
2780	P54780 RL15B_YEAST 60S ribosomal protein L15-B OS=Saccharomyces cerevisiae GN=RPL15B PE=1 SV=2^AA6ZMI1 A6ZMI1_YEAS7 Ribosomal protein L15 OS=Saccharomyces cerevisiae (strain YJM789) GN=RPL15B PE=3 SV=1^AB3LM12 B3LM12_YEAS1 Ribosomal protein L15B OS=Saccharomyces cerevisiae (strain RM11-1a) GN=SCRG_02011 PE=4 SV=1	274.9	0	2780 2794	24422	36	5	24.51	408381	268231	174584	33.76	0.82	Fr4Minus_001
1302	P40525 RL34B_YEAST 60S ribosomal protein L34-B OS=Saccharomyces cerevisiae GN=RPL34B PE=1 SV=1^AA6ZVL7 A6ZVL7_YEAS7 Ribosomal protein L34B OS=Saccharomyces cerevisiae (strain YJM789) GN=RPL34B PE=4 SV=1^AB3LTQ8 B3LTQ8_YEAS1 Ribosomal protein L34B OS=Saccharomyces cerevisiae (strain RM11-1a) GN=SCRG_05230 PE=4 SV=1	159.25	0	1302 1316	13641	23	3	26.45	400024	400024	155241	50.35	0.69	Fr4Minus_001
1316	P87262 RL34A_YEAST 60S ribosomal protein L34-A OS=Saccharomyces cerevisiae GN=RPL34A PE=1 SV=1^AA6ZR09 A6ZR09_YEAS7 Ribosomal protein L34A OS=Saccharomyces cerevisiae (strain YJM789) GN=RPL34A PE=4 SV=1^AB3LS71 B3LS71_YEAS1 Ribosomal protein L34A OS=Saccharomyces cerevisiae (strain RM11-1a) GN=SCRG_04530 PE=4 SV=1	159.25	0	1302 1316	13639	23	3	26.45	400024	400024	155241	50.35	0.69	Fr4Minus_001
2794	P05748 RL15A_YEAST 60S ribosomal protein L15-A OS=Saccharomyces cerevisiae GN=RPL15A PE=1 SV=3^AA7A0T5 A7A0T5_YEAS7 Ribosomal protein L15 OS=Saccharomyces cerevisiae (strain YJM789) GN=RPL15A PE=3 SV=1^AB3LT02 B3LT02_YEAS1 Ribosomal protein L15A OS=Saccharomyces cerevisiae (strain RM11-1a) GN=SCRG_05017 PE=4 SV=1	301.13	0	2794	24422	43	6	17.65	435013	376087	221511	47.34	1.16	Fr4Minus_001
6514	P39567 IMDH1_YEAST Putative inosine-5'-monophosphate dehydrogenase IMD1 OS=Saccharomyces cerevisiae GN=IMD1 PE=5 SV=1	174.62	0	6514 7306 8517 8524 8525 8539 8546 8548	44386	22	3	14.14	28287	28287	18200	3.56	0.16	Fr4Minus_001
1795	P32827 RS23_YEAST 40S ribosomal protein S23 OS=Saccharomyces cerevisiae GN=RPS23A PE=1 SV=1^AA6ZUD1 A6ZUD1_YEAS7 Ribosomal protein S23A OS=Saccharomyces cerevisiae (strain YJM789) GN=RPS23A PE=3 SV=1^AB3LIB1 B3LIB1_YEAS1 Ribosomal protein S23A (Ribosomal protein S23B) OS=Saccharomyces cerevisiae (strain RM11-1a) GN=SCRG_00901 PE=4 SV=1	340.61	0	1795	16037	65	8	47.59	292051	170539	119606	21.47	0.34	Fr4Minus_001
2529	P05738 RL9A_YEAST 60S ribosomal protein L9-A OS=Saccharomyces cerevisiae GN=RPL9A PE=1 SV=2	318.43	0	2525 2529 2541 2543	21569	47	5	37.17	388820	345195	124419	43.45	0.94	Fr4Minus_001
2541	A6ZU36 A6ZU36_YEAS7 Ribosomal protein L9A OS=Saccharomyces cerevisiae (strain YJM789) GN=RPL9A PE=4 SV=1	318.43	0	2525 2529 2541 2543	21627	47	5	37.17	388820	345195	124419	43.45	0.94	Fr4Minus_001
9648	A6ZP47 DED1_YEAS7 ATP-dependent RNA helicase DED1 OS=Saccharomyces cerevisiae (strain YJM789) GN=DED1 PE=3 SV=1^AB3LJM9 B3LJM9_YEAS1 Putative uncharacterized protein OS=Saccharomyces cerevisiae (strain RM11-1a) GN=SCRG_01592 PE=4 SV=1	380.28	0	9648 9650	65552	61	12	27.98	61655	20480	29656	2.58	0.17	Fr4Minus_001
7010	P32527 ZUO1_YEAST Zuotin OS=Saccharomyces cerevisiae GN=ZUO1 PE=1 SV=1	348.08	0	7010 7021 7031	49020	65	9	30.02	153687	80619	108097	10.15	0.5	Fr4Minus_001
7306	A6ZSK6 A6ZSK6_YEAS7 IMP dehydrogenase OS=Saccharomyces cerevisiae (strain YJM789) GN=IMD2 PE=4 SV=1	184.79	0	6514 7306 8517 8524 8525 8539 8546 8548	48152	25	4	14.32	42869	28287	19262	3.56	0.17	Fr4Minus_001
1740	Q01855 RS15_YEAST 40S ribosomal protein S15 OS=Saccharomyces cerevisiae GN=RPS15 PE=1 SV=1^AA6ZNG9 A6ZNG9_YEAS7 Ribosomal protein S15 OS=Saccharomyces cerevisiae (strain YJM789) GN=RPS15 PE=3 SV=1^AB3LJ18 B3LJ18_YEAS1 Ribosomal protein S15 OS=Saccharomyces cerevisiae (strain RM11-1a) GN=SCRG_01362 PE=4 SV=1	240.41	0	1740	16001	48	7	34.51	427401	149526	153807	18.82	0.3	Fr4Minus_001
3774	P17076 RL8A_YEAST 60S ribosomal protein L8-A OS=Saccharomyces cerevisiae GN=RPL8A PE=1 SV=4^AB3LS86 B3LS86_YEAS1 Ribosomal protein L8A OS=Saccharomyces cerevisiae (strain RM11-1a) GN=SCRG_04670 PE=4 SV=1	729.59	0	3762 3766 3774 3776	28124	89	9	37.11	1089012	744846	447131	93.75	2.64	Fr4Minus_001
3776	A6ZSL7 A6ZSL7_YEAS7 Ribosomal protein L8A OS=Saccharomyces cerevisiae (strain YJM789) GN=RPL8A PE=4 SV=1	729.59	0	3762 3766 3774 3776	28111	88	10	34.38	1141450	744846	457763	93.75	2.64	Fr4Minus_001
2543	P51401 RL9B_YEAST 60S ribosomal protein L9-B OS=Saccharomyces cerevisiae GN=RPL9B PE=1 SV=1^AA6ZS13 A6ZS13_YEAS7 Ribosomal protein L9B OS=Saccharomyces cerevisiae (strain YJM789) GN=RPL9B PE=4 SV=1^AB3LNS5 B3LNS5_YEAS1 Ribosomal protein L9B OS=Saccharomyces cerevisiae (strain RM11-1a) GN=SCRG_03202 PE=4 SV=1	284.28	0	2525 2529 2541 2543	21657	41	5	27.23	377682	345195	114698	43.45	0.94	Fr4Minus_001
9650	P06634 DED1_YEAST ATP-dependent RNA helicase DED1 OS=Saccharomyces cerevisiae GN=DED1 PE=1 SV=2	372.19	0	9648 9650	65552	62	12	28.81	53006	20480	26921	2.58	0.17	Fr4Minus_001
11671	00002 PHS2_RABIT Glycogen phosphorylase	880.58	0	11671	97158	128	23	27.79	657591	201675	285249	25.38	2.47	Fr4Minus_001
8524	A6ZSK3 A6ZSK3_YEAS7 IMP dehydrogenase OS=Saccharomyces cerevisiae (strain YJM789) GN=IMD2 PE=4 SV=1	190.47	0	6514 7306 8517 8524 8525 8539 8546 8548	56516	25	4	14.53	39667	28287	20262	3.56	0.2	Fr4Minus_001
8517	P38697 IMDH2_YEAST Inosine-5'-monophosphate dehydrogenase IMD2 OS=Saccharomyces cerevisiae GN=IMD2 PE=1 SV=1	190.47	0	6514 7306 8517 8524 8525 8539 8546 8548	56530	26	4	10.9	30308	28287	19109	3.56	0.2	Fr4Minus_001
1979	P26781 RS11_YEAST 40S ribosomal protein S11 OS=Saccharomyces cerevisiae GN=RPS11A PE=1 SV=3^AA6ZKZ2 A6ZKZ2_YEAS7 Ribosomal protein S11B (Ribosomal protein S11A) OS=Saccharomyces cerevisiae (strain YJM789) GN=RPS11B PE=3 SV=1^AB3LGP0 B3LGP0_YEAS1 Ribosomal protein S11A (Ribosomal protein S11B) OS=Saccharomyces cerevisiae (strain RM11-1a) GN=SCRG_00486 PE=4 SV=1	441.08	0	1979	17748	61	9	51.92	615023	412978	253013	51.98	0.92	Fr4Minus_001
888	Q08745 RS10A_YEAST 40S ribosomal protein S10-A OS=Saccharomyces cerevisiae GN=RPS10A PE=1 SV=1^AA6ZPC8 A6ZPC8_YEAS7 Ribosomal protein S10A OS=Saccharomyces cerevisiae (strain YJM789) GN=RPS10A PE=4 SV=1^AB3LJV7 B3LJV7_YEAS1 Ribosomal protein S10A OS=Saccharomyces cerevisiae (strain RM11-1a) GN=SCRG_01673 PE=4 SV=1	172.85	0	888 904	12739	23	3	44.76	253277	253277	85320	31.88	0.41	Fr4Minus_001
904	P46784 RS10B_YEAST 40S ribosomal protein S10-B OS=Saccharomyces cerevisiae GN=RPS10B PE=1 SV=1^AA6ZMU2 A6ZMU2_YEAS7 Ribosomal protein S10B OS=Saccharomyces cerevisiae (strain YJM789) GN=RPS10B PE=4 SV=1^AB3LMB8 B3LMB8_YEAS1 Ribosomal protein S10B OS=Saccharomyces cerevisiae (strain RM11-1a) GN=SCRG_02124 PE=4 SV=1	172.85	0	888 904	12738	23	3	44.76	253277	253277	85320	31.88	0.41	Fr4Minus_001
6374	Q02340 Q02340_YEAST Acetohydroxy-acid isomeroreductase OS=Saccharomyces cerevisiae GN=ILV5G PE=2 SV=1	143.65	0	6369 6374 6386	44309	15	2	5.32	21792	21792	9194	2.74	0.12	Fr4Minus_001
607	Q3E754 RS21B_YEAST 40S ribosomal protein S21-B OS=Saccharomyces cerevisiae GN=RPS21B PE=1 SV=1^AA6ZQJ4 A6ZQJ4_YEAS7 Ribosomal protein S21B OS=Saccharomyces cerevisiae (strain YJM789) GN=RPS21B PE=4 SV=1^AB3LPY2 B3LPY2_YEAS1 Ribosomal protein S21B OS=Saccharomyces cerevisiae (strain RM11-1a) GN=SCRG_03538 PE=4 SV=1	387.87	0	600 607	9759	40	3	40.23	276307	276307	107451	34.78	0.34	Fr4Minus_001
1960	P04449 RL24A_YEAST 60S ribosomal protein L24-A OS=Saccharomyces cerevisiae GN=RPL24A PE=1 SV=1^AA6ZUW3 A6ZUW3_YEAS7 Ribosomal protein L24A OS=Saccharomyces cerevisiae (strain YJM789) GN=RPL24A PE=4 SV=1^AB3LIP3 B3LIP3_YEAS1 Ribosomal protein L24A OS=Saccharomyces cerevisiae (strain RM11-1a) GN=SCRG_01038 PE=4 SV=1	285.81	0	1951 1953 1960	17613	37	6	34.19	402782	317234	102379	39.93	0.7	Fr4Minus_001
600	P0C0V8 RS21A_YEAST 40S ribosomal protein S21-A OS=Saccharomyces cerevisiae GN=RPS21A PE=1 SV=1^AA7A017 A7A017_YEAS7 Ribosomal protein S21A OS=Saccharomyces cerevisiae (strain YJM789) GN=RPS21A PE=4 SV=1^AB3LRD2 B3LRD2_YEAS1 Ribosomal protein S21A OS=Saccharomyces cerevisiae (strain RM11-1a) GN=SCRG_04072 PE=4 SV=1	311.81	0	600 607	9745	32	3	40.23	262681	262681	96060	33.06	0.32	Fr4Minus_001
648	Q3E772 YG169_YEAST Uncharacterized protein YGR169C-A OS=Saccharomyces cerevisiae GN=YGR169C-A PE=1 SV=1^AA6ZUI0 A6ZUI0_YEAS7 Conserved protein OS=Saccharomyces cerevisiae (strain YJM789) GN=SCY_2063 PE=4 SV=1^AB3LI61 B3LI61_YEAS1 Putative uncharacterized protein OS=Saccharomyces cerevisiae (strain RM11-1a) GN=SCRG_00851 PE=4 SV=1	95.02	0	648	10494	11	2	28.26	11928	11928	6513	1.5	0.02	Fr4Minus_001
843	B3LJQ6 B3LJQ6_YEAS1 Ribosomal protein L33B OS=Saccharomyces cerevisiae (strain RM11-1a) GN=SCRG_01620 PE=4 SV=1	300.22	0	843 959 968	11686	45	6	51.46	583260	293384	189716	36.93	0.43	Fr4Minus_001
968	P41056 RL33B_YEAST 60S ribosomal protein L33-B OS=Saccharomyces cerevisiae GN=RPL33B PE=1 SV=2^AA6ZP75 A6ZP75_YEAS7 Ribosomal protein L33B OS=Saccharomyces cerevisiae (strain YJM789) GN=RPL33B PE=4 SV=1	300.22	0	843 959 968	12168	32	3	30.84	293384	293384	125208	36.93	0.45	Fr4Minus_001
2525	B3LHK2 B3LHK2_YEAS1 Ribosomal protein L9A OS=Saccharomyces cerevisiae (strain RM11-1a) GN=SCRG_01141 PE=4 SV=1	201.97	0	2525 2529 2541 2543	21569	57	8	43.98	689589	345195	178251	43.45	0.94	Fr4Minus_001
959	P05744 RL33A_YEAST 60S ribosomal protein L33-A OS=Saccharomyces cerevisiae GN=RPL33A PE=1 SV=3^AA6ZWB1 A6ZWB1_YEAS7 Ribosomal protein L33A OS=Saccharomyces cerevisiae (strain YJM789) GN=RPL33A PE=4 SV=1	318.16	0	843 959 968	12154	35	3	30.84	378914	378914	216422	47.69	0.58	Fr4Minus_001
3575	P05737 RL7A_YEAST 60S ribosomal protein L7-A OS=Saccharomyces cerevisiae GN=RPL7A PE=1 SV=3^AA6ZUA3 A6ZUA3_YEAS7 Ribosomal protein L7A OS=Saccharomyces cerevisiae (strain YJM789) GN=RPL7A PE=3 SV=1^AB3LHE2 B3LHE2_YEAS1 Ribosomal protein L7A OS=Saccharomyces cerevisiae (strain RM11-1a) GN=SCRG_01075 PE=4 SV=1	579.12	0	3557 3575	27638	80	9	42.21	764959	433570	371089	54.57	1.51	Fr4Minus_001
919	A6ZXP7 A6ZXP7_YEAS7 Ribosomal protein P1A OS=Saccharomyces cerevisiae (strain YJM789) GN=RPP1A PE=4 SV=1^AB3LGX5 B3LGX5_YEAS1 Acidic ribosomal protein P1A OS=Saccharomyces cerevisiae (strain RM11-1a) GN=SCRG_00577 PE=4 SV=1	204.79	0	919	10907	23	2	28.3	159409	159409	60025	20.06	0.22	Fr4Minus_001
12198	P07245 C1TC_YEAST C-1-tetrahydrofolate synthase	387.87	0	12196 12198	102205	63	11	17.12	99176	44280	56668	5.57	0.57	Fr4Minus_001
1951	P24000 RL24B_YEAST 60S ribosomal protein L24-B OS=Saccharomyces cerevisiae GN=RPL24B PE=1 SV=1^AB3LI81 B3LI81_YEAS1 Ribosomal protein L24B OS=Saccharomyces cerevisiae (strain RM11-1a) GN=SCRG_00871 PE=4 SV=1	208.55	0	1951 1953 1960	17547	29	5	27.74	361981	314602	95085	39.6	0.69	Fr4Minus_001
1953	A6ZUG0 A6ZUG0_YEAS7 Ribosomal protein L24B OS=Saccharomyces cerevisiae (strain YJM789) GN=RPL24B PE=4 SV=1	208.55	0	1951 1953 1960	17577	26	4	23.87	326684	314602	78645	39.6	0.7	Fr4Minus_001
12196	B3LI33 B3LI33_YEAS1 C1-tetrahydrofolate synthase OS=Saccharomyces cerevisiae (strain RM11-1a) GN=SCRG_00818 PE=4 SV=1	364.85	0	12196 12198	102191	77	14	18.82	133320	43189	63480	5.44	0.56	Fr4Minus_001
1750	P48589 RS12_YEAST 40S ribosomal protein S12 OS=Saccharomyces cerevisiae GN=RPS12 PE=1 SV=1^AA6ZPJ7 A6ZPJ7_YEAS7 40S ribosomal protein S12 OS=Saccharomyces cerevisiae (strain YJM789) GN=RPS12 PE=3 SV=1^AB3LK24 B3LK24_YEAS1 Ribosomal protein S12 OS=Saccharomyces cerevisiae (strain RM11-1a) GN=SCRG_01742 PE=4 SV=1	392.15	0	1750	15471	56	6	52.45	403174	179983	105975	22.65	0.35	Fr4Minus_001
6927	P38248 ECM33_YEAST Cell wall protein ECM33 OS=Saccharomyces cerevisiae GN=ECM33 PE=1 SV=3	99.96	0	6927 6947	43768	11	3	7.46	18485	18485	7853	2.33	0.1	Fr4Minus_001
6947	A6ZL22 ECM33_YEAS7 Cell wall protein ECM33 OS=Saccharomyces cerevisiae (strain YJM789) GN=ECM33 PE=3 SV=2	99.96	0	6927 6947	43755	11	3	7.46	18485	18485	7853	2.33	0.1	Fr4Minus_001
2259	A6ZT99 NACA_YEAS7 Nascent polypeptide-associated complex subunit alpha OS=Saccharomyces cerevisiae (strain YJM789) GN=EGD2 PE=3 SV=1^AP38879 NACA_YEAST Nascent polypeptide-associated complex subunit alpha OS=Saccharomyces cerevisiae GN=EGD2 PE=1 SV=3^AB3LSV4 B3LSV4_YEAS1 GAL4 enhancer protein OS=Saccharomyces cerevisiae (strain RM11-1a) GN=SCRG_04905 PE=4 SV=1	237.51	0	2259	18709	38	4	33.91	114575	112302	60391	14.14	0.26	Fr4Minus_001
2556	A7A2A9 A7A2A9_YEAS7 Putative uncharacterized protein OS=Saccharomyces cerevisiae (strain YJM789) GN=SCY_4030 PE=4 SV=1	151.87	0	2556 5577 7149 7151 7152 7153 7156 7157 7159 7160 7161 7164 7165 7168 7169 7170 7174 7176 7177 7178 7179 7182 7186 7190 7193 7194 7841 13443 13506 13510 13511 13512 13513 13514 13515 13516 13517 13518 13519 13520 13521 13522 13523 13524 13526 13528 13529 13530 13533 13534 13535 13536 13537 13538 13539 13563	21905	25	4	29.69	69480	65465	25404	8.24	0.18	Fr4Minus_001
926	P10622 RLA3_YEAST 60S acidic ribosomal protein P1-beta OS=Saccharomyces cerevisiae GN=RPP1B PE=1 SV=3^AA6ZXJ9 A6ZXJ9_YEAS7 Ribosomal protein P1B OS=Saccharomyces cerevisiae (strain YJM789) GN=RPP1B PE=4 SV=1^AB3LH20 B3LH20_YEAS1 Ribosomal protein P1B OS=Saccharomyces cerevisiae (strain RM11-1a) GN=SCRG_00624 PE=4 SV=1	232.48	0	926	10667	25	2	64.15	155888	155888	103054	19.62	0.21	Fr4Minus_001
646	P49631 RL43_YEAST 60S ribosomal protein L43 OS=Saccharomyces cerevisiae GN=RPL43A PE=1 SV=2^AA6ZQ50 A6ZQ50_YEAS7 Ribosomal protein L43B (Ribosomal protein L43A) OS=Saccharomyces cerevisiae (strain YJM789) GN=RPL43B PE=4 SV=1	145.83	0	646 647	10090	19	3	28.26	150303	135668	65794	17.08	0.17	Fr4Minus_001
647	B3LLA2 B3LLA2_YEAS1 Ribosomal protein L43A (Ribosomal protein L43B) (Fragment) OS=Saccharomyces cerevisiae (strain RM11-1a) GN=SCRG_02532 PE=4 SV=1	145.83	0	646 647	10115	33	3	41.3	278102	135668	104915	17.08	0.17	Fr4Minus_001
10123	B3LIG9 B3LIG9_YEAS1 Putative uncharacterized protein OS=Saccharomyces cerevisiae (strain RM11-1a) GN=SCRG_00960 PE=4 SV=1	187.08	0	10123 10128	71278	27	5	12.15	25627	12487	12658	1.57	0.11	Fr4Minus_001
10128	P53235 EIF2A_YEAST Eukaryotic translation initiation factor 2A OS=Saccharomyces cerevisiae GN=YGR054W PE=1 SV=1^AA6ZV39 A6ZV39_YEAS7 Conserved protein OS=Saccharomyces cerevisiae (strain YJM789) GN=SCY_2272 PE=4 SV=1	187.08	0	10123 10128	71304	32	6	14.49	23397	12487	13130	1.57	0.11	Fr4Minus_001
5577	A7A2C2 A7A2C2_YEAS7 Conserved protein OS=Saccharomyces cerevisiae (strain YJM789) GN=SCY_4292 PE=4 SV=1	208.29	0	2556 5577 7149 7151 7152 7153 7156 7157 7159 7160 7161 7164 7165 7168 7169 7170 7174 7176 7177 7178 7179 7182 7186 7190 7193 7194 7841 13443 13506 13510 13511 13512 13513 13514 13515 13516 13517 13518 13519 13520 13521 13522 13523 13524 13526 13528 13529 13530 13533 13534 13535 13536 13537 13538 13539 13563	39696	47	7	25.36	88211	67462	36994	8.49	0.34	Fr4Minus_001
7151	A7A2B1 A7A2B1_YEAS7 Conserved protein OS=Saccharomyces cerevisiae (strain YJM789) GN=SCY_4032 PE=4 SV=1	280.12	0	2433 7149 7151 7152 7153 7156 7157 7159 7160 7161 7164 7165 7168 7169 7170 7173 7174 7176 7177 7178 7179 7182 7183 7185 7186 7190 7192 7193 7194 7841 13443 13506 13510 13511 13512 13513 13514 13515 13516 13517 13518 13519 13520 13521 13522 13523 13524 13525 13526 13528 13529 13530 13533 13534 13535 13536 13537 13538 13539 13563	49100	51	7	23.64	127672	97034	47314	12.21	0.6	Fr4Minus_001
7152	Q12485 YG12A_YEAST Transposon Ty1-GR2 Gag polyprotein OS=Saccharomyces cerevisiae GN=TY1A-GR2 PE=2 SV=1	281.44	0	2433 7149 7151 7152 7153 7156 7157 7159 7160 7161 7164 7165 7168 7169 7170 7173 7174 7176 7177 7178 7179 7182 7183 7185 7186 7190 7192 7193 7194 7841 13443 13506 13510 13511 13512 13513 13514 13515 13516 13517 13518 13519 13520 13521 13522 13523 13524 13525 13526 13528 13529 13530 13533 13534 13535 13536 13537 13538 13539 13563	49034	51	7	23.64	127672	97034	47314	12.21	0.6	Fr4Minus_001
7153	O74302 YD13A_YEAST Transposon Ty1-DR4 Gag polyprotein OS=Saccharomyces cerevisiae GN=TY1A-DR4 PE=2 SV=1	280.12	0	2433 7149 7151 7152 7153 7156 7157 7159 7160 7161 7164 7165 7168 7169 7170 7173 7174 7176 7177 7178 7179 7182 7183 7185 7186 7190 7192 7193 7194 7841 13443 13506 13510 13511 13512 13513 13514 13515 13516 13517 13518 13519 13520 13521 13522 13523 13524 13525 13526 13528 13529 13530 13533 13534 13535 13536 13537 13538 13539 13563	49009	51	7	23.64	127672	97034	47314	12.21	0.6	Fr4Minus_001
7157	P08405 TY1A_YEAST Transposon TyH3 Gag polyprotein OS=Saccharomyces cerevisiae GN=TY1A PE=1 SV=2	280.12	0	2433 7149 7151 7152 7153 7156 7157 7159 7160 7161 7164 7165 7168 7169 7170 7173 7174 7176 7177 7178 7179 7182 7183 7185 7186 7190 7192 7193 7194 7841 13443 13506 13510 13511 13512 13513 13514 13515 13516 13517 13518 13519 13520 13521 13522 13523 13524 13525 13526 13528 13529 13530 13533 13534 13535 13536 13537 13538 13539 13563	49010	51	7	23.64	127672	97034	47314	12.21	0.6	Fr4Minus_001
7160	P47097 YJ11A_YEAST Transposon Ty1-JR1/Ty1-LR3/Ty1-ML2 Gag polyprotein OS=Saccharomyces cerevisiae GN=TY1A-JR1 PE=1 SV=1	281.44	0	2433 7149 7151 7152 7153 7156 7157 7159 7160 7161 7164 7165 7168 7169 7170 7173 7174 7176 7177 7178 7179 7182 7183 7185 7186 7190 7192 7193 7194 7841 13443 13506 13510 13511 13512 13513 13514 13515 13516 13517 13518 13519 13520 13521 13522 13523 13524 13525 13526 13528 13529 13530 13533 13534 13535 13536 13537 13538 13539 13563	48993	51	7	23.64	127672	97034	47314	12.21	0.6	Fr4Minus_001
7161	P0C2I8 YL14A_YEAST Transposon Ty1-LR4 Gag polyprotein OS=Saccharomyces cerevisiae GN=TY1A-LR4 PE=2 SV=1	281.44	0	2433 7149 7151 7152 7153 7156 7157 7159 7160 7161 7164 7165 7168 7169 7170 7173 7174 7176 7177 7178 7179 7182 7183 7185 7186 7190 7192 7193 7194 7841 13443 13506 13510 13511 13512 13513 13514 13515 13516 13517 13518 13519 13520 13521 13522 13523 13524 13525 13526 13528 13529 13530 13533 13534 13535 13536 13537 13538 13539 13563	49003	51	7	23.64	127672	97034	47314	12.21	0.6	Fr4Minus_001
7164	A7A2B3 A7A2B3_YEAS7 Conserved protein OS=Saccharomyces cerevisiae (strain YJM789) GN=SCY_4034 PE=4 SV=1	280.12	0	2433 7149 7151 7152 7153 7156 7157 7159 7160 7161 7164 7165 7168 7169 7170 7173 7174 7176 7177 7178 7179 7182 7183 7185 7186 7190 7192 7193 7194 7841 13443 13506 13510 13511 13512 13513 13514 13515 13516 13517 13518 13519 13520 13521 13522 13523 13524 13525 13526 13528 13529 13530 13533 13534 13535 13536 13537 13538 13539 13563	49066	51	7	23.64	127672	97034	47314	12.21	0.6	Fr4Minus_001
7165	Q03856 YD11A_YEAST Transposon Ty1-DR1 Gag polyprotein OS=Saccharomyces cerevisiae GN=TY1A-DR1 PE=1 SV=1	281.44	0	2433 7149 7151 7152 7153 7156 7157 7159 7160 7161 7164 7165 7168 7169 7170 7173 7174 7176 7177 7178 7179 7182 7183 7185 7186 7190 7192 7193 7194 7841 13443 13506 13510 13511 13512 13513 13514 13515 13516 13517 13518 13519 13520 13521 13522 13523 13524 13525 13526 13528 13529 13530 13533 13534 13535 13536 13537 13538 13539 13563	49056	51	7	23.64	127672	97034	47314	12.21	0.6	Fr4Minus_001
7168	A6ZPH3 A6ZPH3_YEAS7 Conserved protein OS=Saccharomyces cerevisiae (strain YJM789) GN=SCY_4038 PE=4 SV=1	281.44	0	2433 7149 7151 7152 7153 7156 7157 7159 7160 7161 7164 7165 7168 7169 7170 7173 7174 7176 7177 7178 7179 7182 7183 7185 7186 7190 7192 7193 7194 7841 13443 13506 13510 13511 13512 13513 13514 13515 13516 13517 13518 13519 13520 13521 13522 13523 13524 13525 13526 13528 13529 13530 13533 13534 13535 13536 13537 13538 13539 13563	49072	51	7	23.64	127672	97034	47314	12.21	0.6	Fr4Minus_001
7169	Q12162 YD15A_YEAST Transposon Ty1-DR6/Ty1-ER1/Ty1-LR2/Ty1-PL Gag polyprotein OS=Saccharomyces cerevisiae GN=TY1A-DR6 PE=1 SV=1	281.44	0	2433 7149 7151 7152 7153 7156 7157 7159 7160 7161 7164 7165 7168 7169 7170 7173 7174 7176 7177 7178 7179 7182 7183 7185 7186 7190 7192 7193 7194 7841 13443 13506 13510 13511 13512 13513 13514 13515 13516 13517 13518 13519 13520 13521 13522 13523 13524 13525 13526 13528 13529 13530 13533 13534 13535 13536 13537 13538 13539 13563	48953	51	7	23.64	127672	97034	47314	12.21	0.6	Fr4Minus_001
7170	Q04706 YM11A_YEAST Transposon Ty1-ML1 Gag polyprotein OS=Saccharomyces cerevisiae GN=TY1A-ML1 PE=2 SV=1	280.12	0	2433 7149 7151 7152 7153 7156 7157 7159 7160 7161 7164 7165 7168 7169 7170 7173 7174 7176 7177 7178 7179 7182 7183 7185 7186 7190 7192 7193 7194 7841 13443 13506 13510 13511 13512 13513 13514 13515 13516 13517 13518 13519 13520 13521 13522 13523 13524 13525 13526 13528 13529 13530 13533 13534 13535 13536 13537 13538 13539 13563	49121	51	7	23.64	127672	97034	47314	12.21	0.6	Fr4Minus_001
7174	A7A1F6 A7A1F6_YEAS7 Conserved protein OS=Saccharomyces cerevisiae (strain YJM789) GN=SCY_3834 PE=4 SV=1	280.12	0	2433 7149 7151 7152 7153 7156 7157 7159 7160 7161 7164 7165 7168 7169 7170 7173 7174 7176 7177 7178 7179 7182 7183 7185 7186 7190 7192 7193 7194 7841 13443 13506 13510 13511 13512 13513 13514 13515 13516 13517 13518 13519 13520 13521 13522 13523 13524 13525 13526 13528 13529 13530 13533 13534 13535 13536 13537 13538 13539 13563	49088	55	8	28.86	136903	97034	48231	12.21	0.6	Fr4Minus_001
7176	O13528 YA11A_YEAST Transposon Ty1-A/Ty1-PR1 Gag polyprotein OS=Saccharomyces cerevisiae GN=TY1A-A PE=1 SV=1	280.12	0	2433 7149 7151 7152 7153 7156 7157 7159 7160 7161 7164 7165 7168 7169 7170 7173 7174 7176 7177 7178 7179 7182 7183 7185 7186 7190 7192 7193 7194 7841 13443 13506 13510 13511 13512 13513 13514 13515 13516 13517 13518 13519 13520 13521 13522 13523 13524 13525 13526 13528 13529 13530 13533 13534 13535 13536 13537 13538 13539 13563	49072	51	7	23.64	127672	97034	47314	12.21	0.6	Fr4Minus_001
7177	Q12470 YN12A_YEAST Transposon Ty1-NL2 Gag polyprotein OS=Saccharomyces cerevisiae GN=TY1A-NL2 PE=2 SV=1	280.12	0	2433 7149 7151 7152 7153 7156 7157 7159 7160 7161 7164 7165 7168 7169 7170 7173 7174 7176 7177 7178 7179 7182 7183 7185 7186 7190 7192 7193 7194 7841 13443 13506 13510 13511 13512 13513 13514 13515 13516 13517 13518 13519 13520 13521 13522 13523 13524 13525 13526 13528 13529 13530 13533 13534 13535 13536 13537 13538 13539 13563	49231	51	7	23.64	127672	97034	47314	12.21	0.6	Fr4Minus_001
7178	A7A2A6 A7A2A6_YEAS7 Conserved protein OS=Saccharomyces cerevisiae (strain YJM789) GN=SCY_4027 PE=4 SV=1	280.12	0	2433 7149 7151 7152 7153 7156 7157 7159 7160 7161 7164 7165 7168 7169 7170 7173 7174 7176 7177 7178 7179 7182 7183 7185 7186 7190 7192 7193 7194 7841 13443 13506 13510 13511 13512 13513 13514 13515 13516 13517 13518 13519 13520 13521 13522 13523 13524 13525 13526 13528 13529 13530 13533 13534 13535 13536 13537 13538 13539 13563	49144	51	7	23.64	127672	97034	47314	12.21	0.6	Fr4Minus_001
7182	Q12085 YG11A_YEAST Transposon Ty1-GR1 Gag polyprotein OS=Saccharomyces cerevisiae GN=TY1A-GR1 PE=2 SV=1	281.44	0	2433 7149 7151 7152 7153 7156 7157 7159 7160 7161 7164 7165 7168 7169 7170 7173 7174 7176 7177 7178 7179 7182 7183 7185 7186 7190 7192 7193 7194 7841 13443 13506 13510 13511 13512 13513 13514 13515 13516 13517 13518 13519 13520 13521 13522 13523 13524 13525 13526 13528 13529 13530 13533 13534 13535 13536 13537 13538 13539 13563	49056	51	7	23.64	127672	97034	47314	12.21	0.6	Fr4Minus_001
7190	Q6Q5H1 YP14A_YEAST Transposon Ty1-PR3 Gag polyprotein OS=Saccharomyces cerevisiae GN=TY1A-PR3 PE=1 SV=2	281.44	0	2433 7149 7151 7152 7153 7156 7157 7159 7160 7161 7164 7165 7168 7169 7170 7173 7174 7176 7177 7178 7179 7182 7183 7185 7186 7190 7192 7193 7194 7841 13443 13506 13510 13511 13512 13513 13514 13515 13516 13517 13518 13519 13520 13521 13522 13523 13524 13525 13526 13528 13529 13530 13533 13534 13535 13536 13537 13538 13539 13563	48965	51	7	23.64	127672	97034	47314	12.21	0.6	Fr4Minus_001
7193	Q12231 YD14A_YEAST Transposon Ty1-DR5/Ty1-ER2/Ty1-GR3/Ty1-LR1/Ty1-MR2 Gag polyprotein OS=Saccharomyces cerevisiae GN=TY1A-DR5 PE=1 SV=1^AA6ZLP7 A6ZLP7_YEAS7 Conserved protein OS=Saccharomyces cerevisiae (strain YJM789) GN=SCY_0938 PE=4 SV=1	280.12	0	2433 7149 7151 7152 7153 7156 7157 7159 7160 7161 7164 7165 7168 7169 7170 7173 7174 7176 7177 7178 7179 7182 7183 7185 7186 7190 7192 7193 7194 7841 13443 13506 13510 13511 13512 13513 13514 13515 13516 13517 13518 13519 13520 13521 13522 13523 13524 13525 13526 13528 13529 13530 13533 13534 13535 13536 13537 13538 13539 13563	49128	51	7	23.64	127672	97034	47314	12.21	0.6	Fr4Minus_001
7194	P47099 YJ12A_YEAST Transposon Ty1-JR2 Gag polyprotein OS=Saccharomyces cerevisiae GN=TY1A-JR2 PE=1 SV=1	280.12	0	2433 7149 7151 7152 7153 7156 7157 7159 7160 7161 7164 7165 7168 7169 7170 7173 7174 7176 7177 7178 7179 7182 7183 7185 7186 7190 7192 7193 7194 7841 13443 13506 13510 13511 13512 13513 13514 13515 13516 13517 13518 13519 13520 13521 13522 13523 13524 13525 13526 13528 13529 13530 13533 13534 13535 13536 13537 13538 13539 13563	49112	51	7	23.64	127672	97034	47314	12.21	0.6	Fr4Minus_001
10187	Q02892 NOG1_YEAST Nucleolar GTP-binding protein 1 OS=Saccharomyces cerevisiae GN=NOG1 PE=1 SV=1^AA6ZWF8 A6ZWF8_YEAS7 Nucleolar g-protein OS=Saccharomyces cerevisiae (strain YJM789) GN=NOG1 PE=4 SV=1^AB3LKY0 B3LKY0_YEAS1 Nucleolar GTP-binding protein 1 OS=Saccharomyces cerevisiae (strain RM11-1a) GN=SCRG_02402 PE=4 SV=1	171.1	0	10187	74410	26	5	9.74	31614	18812	14212	2.37	0.18	Fr4Minus_001
7149	A6ZMB1 A6ZMB1_YEAS7 Conserved protein OS=Saccharomyces cerevisiae (strain YJM789) GN=SCY_4223 PE=4 SV=1	281.44	0	2433 7149 7151 7152 7153 7156 7157 7159 7160 7161 7164 7165 7168 7169 7170 7173 7174 7176 7177 7178 7179 7182 7183 7185 7186 7190 7192 7193 7194 7841 13443 13506 13510 13511 13512 13513 13514 13515 13516 13517 13518 13519 13520 13521 13522 13523 13524 13525 13526 13528 13529 13530 13533 13534 13535 13536 13537 13538 13539 13563	49025	51	7	23.64	127672	97034	47314	12.21	0.6	Fr4Minus_001
7156	Q12217 YB12A_YEAST Transposon Ty1-BR Gag polyprotein OS=Saccharomyces cerevisiae GN=TY1A-BR PE=1 SV=1	280.12	0	2433 7149 7151 7152 7153 7156 7157 7159 7160 7161 7164 7165 7168 7169 7170 7173 7174 7176 7177 7178 7179 7182 7183 7185 7186 7190 7192 7193 7194 7841 13443 13506 13510 13511 13512 13513 13514 13515 13516 13517 13518 13519 13520 13521 13522 13523 13524 13525 13526 13528 13529 13530 13533 13534 13535 13536 13537 13538 13539 13563	49067	51	7	23.64	127672	97034	47314	12.21	0.6	Fr4Minus_001
7159	A7A2B8 A7A2B8_YEAS7 Conserved protein OS=Saccharomyces cerevisiae (strain YJM789) GN=SCY_4043 PE=4 SV=1	281.44	0	2433 7149 7151 7152 7153 7156 7157 7159 7160 7161 7164 7165 7168 7169 7170 7173 7174 7176 7177 7178 7179 7182 7183 7185 7186 7190 7192 7193 7194 7841 13443 13506 13510 13511 13512 13513 13514 13515 13516 13517 13518 13519 13520 13521 13522 13523 13524 13525 13526 13528 13529 13530 13533 13534 13535 13536 13537 13538 13539 13563	48985	51	7	23.64	127672	97034	47314	12.21	0.6	Fr4Minus_001
7179	Q99209 YO12A_YEAST Transposon Ty1-OR/Ty1-PR2 Gag polyprotein OS=Saccharomyces cerevisiae GN=TY1A-OR PE=1 SV=1	280.12	0	2433 7149 7151 7152 7153 7156 7157 7159 7160 7161 7164 7165 7168 7169 7170 7173 7174 7176 7177 7178 7179 7182 7183 7185 7186 7190 7192 7193 7194 7841 13443 13506 13510 13511 13512 13513 13514 13515 13516 13517 13518 13519 13520 13521 13522 13523 13524 13525 13526 13528 13529 13530 13533 13534 13535 13536 13537 13538 13539 13563	49097	51	7	23.64	127672	97034	47314	12.21	0.6	Fr4Minus_001
5742	P41940 MPG1_YEAST Mannose-1-phosphate guanyltransferase OS=Saccharomyces cerevisiae GN=MPG1 PE=1 SV=2^AA6ZXS0 A6ZXS0_YEAS7 GDP-mannose pyrophosphorylase OS=Saccharomyces cerevisiae (strain YJM789) GN=PSA1 PE=4 SV=1^AB3LGV3 B3LGV3_YEAS1 GDP-mannose pyrophosphorylase OS=Saccharomyces cerevisiae (strain RM11-1a) GN=SCRG_00554 PE=4 SV=1	185.1	0	5742	39565	39	9	31.02	52594	28644	26138	3.61	0.14	Fr4Minus_001
1913	A7A160 A7A160_YEAS7 Ribosomal protein S31 OS=Saccharomyces cerevisiae (strain YJM789) GN=RPS31 PE=4 SV=1^AB3RH62 B3RH62_YEAS1 Also encodes a ubiquitin protein OS=Saccharomyces cerevisiae (strain RM11-1a) GN=SCRG_04129 PE=4 SV=1	85.42	0	1913	17216	28	5	26.32	331261	181492	90523	22.84	0.39	Fr4Minus_001
8828	A6ZRX0 DBP2_YEAS7 ATP-dependent RNA helicase DBP2 OS=Saccharomyces cerevisiae (strain YJM789) GN=DBP2 PE=3 SV=1^AB3LNW9 B3LNW9_YEAS1 ATP dependent RNA helicase OS=Saccharomyces cerevisiae (strain RM11-1a) GN=SCRG_03246 PE=4 SV=1	257.73	0	8828 8829	60985	34	7	16.3	72102	43685	32514	5.5	0.34	Fr4Minus_001
8829	P24783 DBP2_YEAST ATP-dependent RNA helicase DBP2 OS=Saccharomyces cerevisiae GN=DBP2 PE=1 SV=1	257.73	0	8828 8829	60999	28	5	8.97	56669	43685	31485	5.5	0.34	Fr4Minus_001
7841	P0C2I4 YH11A_YEAST Transposon Ty1-H Gag polyprotein OS=Saccharomyces cerevisiae GN=TY1A-H PE=1 SV=1	280.12	0	2433 7149 7151 7152 7153 7156 7157 7159 7160 7161 7164 7165 7168 7169 7170 7173 7174 7176 7177 7178 7179 7182 7183 7185 7186 7190 7192 7193 7194 7841 13443 13506 13510 13511 13512 13513 13514 13515 13516 13517 13518 13519 13520 13521 13522 13523 13524 13525 13526 13528 13529 13530 13533 13534 13535 13536 13537 13538 13539 13563	53325	51	7	21.76	127672	97034	47314	12.21	0.65	Fr4Minus_001
10704	P21576 VPS1_YEAST Vacuolar protein sorting-associated protein 1 OS=Saccharomyces cerevisiae GN=VPS1 PE=1 SV=2^AA6ZZW6 A6ZZW6_YEAS7 Vacuolar sorting protein OS=Saccharomyces cerevisiae (strain YJM789) GN=VPS1 PE=3 SV=1	192.09	0	10697 10704	78736	21	5	9.09	19406	13546	10022	1.71	0.13	Fr4Minus_001
10697	B3LR85 B3LR85_YEAS1 Vacuolar sorting protein 1 OS=Saccharomyces cerevisiae (strain RM11-1a) GN=SCRG_04020 PE=4 SV=1	182.18	0	10697 10704	78745	25	6	8.52	22143	13546	12546	1.71	0.13	Fr4Minus_001
7186	Q12441 YD12A_YEAST Transposon Ty1-DR3 Gag polyprotein OS=Saccharomyces cerevisiae GN=TY1A-DR3 PE=1 SV=1	241.66	0	2433 7149 7151 7152 7153 7156 7157 7159 7160 7161 7164 7165 7168 7169 7170 7173 7174 7176 7177 7178 7179 7182 7183 7185 7186 7190 7192 7193 7194 7841 13443 13506 13510 13511 13512 13513 13514 13515 13516 13517 13518 13519 13520 13521 13522 13523 13524 13525 13526 13528 13529 13530 13533 13534 13535 13536 13537 13538 13539 13563	49186	40	6	19.09	115103	97034	38586	12.21	0.6	Fr4Minus_001
7040	P25567 SRO9_YEAST RNA-binding protein SRO9 OS=Saccharomyces cerevisiae GN=SRO9 PE=1 SV=2	100.33	0	7038 7040 7058	48059	16	3	10.14	26498	26498	11509	3.34	0.16	Fr4Minus_001
7058	A6ZTF3 A6ZTF3_YEAS7 Suppressor of rho3 OS=Saccharomyces cerevisiae (strain YJM789) GN=SRO9 PE=4 SV=1	104.03	0	7038 7040 7058	48031	16	3	10.14	26498	26498	11509	3.34	0.16	Fr4Minus_001
13647	P07259 PYR1_YEAST Protein URA1 OS=Saccharomyces cerevisiae GN=URA2 PE=1 SV=4	552.03	0	13647 13648 13649	245126	103	25	15.4	119478	18297	40356	2.3	0.56	Fr4Minus_001
13648	A6ZQK0 A6ZQK0_YEAS7 Aspartate transcarbamylase OS=Saccharomyces cerevisiae (strain YJM789) GN=URA2 PE=4 SV=1	549.91	0	13647 13648 13649	245017	78	17	9.39	106528	18297	33648	2.3	0.56	Fr4Minus_001
13649	B3LPY8 B3LPY8_YEAS1 Protein URA1 OS=Saccharomyces cerevisiae (strain RM11-1a) GN=SCRG_03544 PE=4 SV=1	552.7	0	13647 13648 13649	245044	77	17	10.7	67190	18297	34210	2.3	0.56	Fr4Minus_001
4903	P38123 SWD3_YEAST COMPASS component SWD3 OS=Saccharomyces cerevisiae GN=SWD3 PE=1 SV=1	103.95	0	4903 4908	34753	13	2	18.73	32074	32074	2787	3.75	0.13	Fr4Minus_001
4908	A6ZLB7 A6ZLB7_YEAS7 COMPASS (Complex proteins associated with Set1p) component OS=Saccharomyces cerevisiae (strain YJM789) GN=SWD3 PE=4 SV=1^AB3LMY5 B3LMY5_YEAS1 Compass component swd3 OS=Saccharomyces cerevisiae (strain RM11-1a) GN=SCRG_02795 PE=4 SV=1	100.29	0	4903 4908	34852	10	1	12.38	29811	29811	2119	3.75	0.13	Fr4Minus_001
12215	A6ZUH3 A6ZUH3_YEAS7 mRNA cap binding protein eIF-4F OS=Saccharomyces cerevisiae (strain YJM789) GN=TIF4631 PE=4 SV=1	198.07	0	12215 12217	107092	35	8	12.18	41970	17382	16257	2.19	0.23	Fr4Minus_001
12217	P39935 IF4F1_YEAST Eukaryotic initiation factor 4F subunit p150 OS=Saccharomyces cerevisiae GN=TIF4631 PE=1 SV=2^AB3LI68 B3LI68_YEAS1 Eukaryotic initiation factor 4F subunit p150 OS=Saccharomyces cerevisiae (strain RM11-1a) GN=SCRG_00858 PE=4 SV=1	194.94	0	12215 12217	107101	40	9	9.98	44961	17382	15452	2.19	0.23	Fr4Minus_001
12972	A6ZW29 A6ZW29_YEAS7 ATP binding cassette family member OS=Saccharomyces cerevisiae (strain YJM789) GN=NEW1 PE=3 SV=1^AB3LKK5 B3LKK5_YEAS1 Putative uncharacterized protein OS=Saccharomyces cerevisiae (strain RM11-1a) GN=SCRG_02273 PE=4 SV=1	230.37	0	12972 12973	134333	27	8	10.37	63006	13398	10636	1.69	0.23	Fr4Minus_001
12973	Q08972 NEW1_YEAST [NU+] prion formation protein 1 OS=Saccharomyces cerevisiae GN=NEW1 PE=1 SV=1	235.9	0	12972 12973	134331	32	9	11.54	26826	13398	10902	1.69	0.23	Fr4Minus_001
1583	B3LSH3 B3LSH3_YEAS1 Putative uncharacterized protein OS=Saccharomyces cerevisiae (strain RM11-1a) GN=SCRG_04765 PE=4 SV=1	62.52	0	1583 6024	15166	11	2	27.07	5296	5296	3110	0.67	0.01	Fr4Minus_001
12093	A6ZUY5 A6ZUY5_YEAS7 H(+)-ATPase OS=Saccharomyces cerevisiae (strain YJM789) GN=PMA1 PE=3 SV=1^AB3LIM3 B3LIM3_YEAS1 Plasma membrane H+-ATPase OS=Saccharomyces cerevisiae (strain RM11-1a) GN=SCRG_01016 PE=4 SV=1	339.89	0	12093 12094	99649	73	16	23.86	146501	50959	53013	6.41	0.64	Fr4Minus_001
12552	B3RHD4 B3RHD4_YEAS1 Elongation factor 3A OS=Saccharomyces cerevisiae (strain RM11-1a) GN=SCRG_04202 PE=4 SV=1	392.08	0	12551 12552 12554	115979	52	9	12.45	69870	38694	40326	4.87	0.56	Fr4Minus_001
12554	P16521 EF3A_YEAST Elongation factor 3A OS=Saccharomyces cerevisiae GN=YEF3 PE=1 SV=3	383.08	0	12551 12552 12554	115993	63	12	13.03	85831	38694	44955	4.87	0.56	Fr4Minus_001
3216	Q12159 YRA1_YEAST RNA annealing protein YRA1 OS=Saccharomyces cerevisiae GN=YRA1 PE=1 SV=2^AA6ZYY1 A6ZYY1_YEAS7 RNA-binding RNA annealing protein OS=Saccharomyces cerevisiae (strain YJM789) GN=YRA1 PE=4 SV=1^AB3LFS0 B3LFS0_YEAS1 RNA annealing protein YRA1 OS=Saccharomyces cerevisiae (strain RM11-1a) GN=SCRG_00150 PE=4 SV=1	118.58	0	3216	24955	24	7	25.22	34926	19247	15581	2.16	0.05	Fr4Minus_001
12094	P05030 PMA1_YEAST Plasma membrane ATPase 1 OS=Saccharomyces cerevisiae GN=PMA1 PE=1 SV=2	302.13	0	12093 12094	99619	40	8	11.66	81662	50959	37460	6.41	0.64	Fr4Minus_001
12202	B3LL29 B3LL29_YEAS1 Plasma membrane ATPase OS=Saccharomyces cerevisiae (strain RM11-1a) GN=SCRG_02456 PE=4 SV=1	267.72	0	12093 12094 12202 12203 12204	102160	34	7	10.24	55815	34244	16492	4.31	0.44	Fr4Minus_001
12203	A6ZWL2 A6ZWL2_YEAS7 Plasma membrane ATPase OS=Saccharomyces cerevisiae (strain YJM789) GN=PMA2 PE=3 SV=1	267.72	0	12093 12094 12202 12203 12204	102220	34	7	10.24	55815	34244	16492	4.31	0.44	Fr4Minus_001
12204	P19657 PMA2_YEAST Plasma membrane ATPase 2 OS=Saccharomyces cerevisiae GN=PMA2 PE=1 SV=3	267.72	0	12093 12094 12202 12203 12204	102172	34	7	10.24	55815	34244	16492	4.31	0.44	Fr4Minus_001
7185	Q92392 YO11A_YEAST Transposon Ty1-OL Gag polyprotein OS=Saccharomyces cerevisiae GN=TY1A-OL PE=1 SV=1	235.45	0	2433 7149 7151 7152 7153 7156 7157 7159 7160 7161 7164 7165 7168 7169 7170 7173 7174 7176 7177 7178 7179 7182 7183 7185 7186 7190 7192 7193 7194 7841 13443 13506 13510 13511 13512 13513 13514 13515 13516 13517 13518 13519 13520 13521 13522 13523 13524 13525 13526 13528 13529 13530 13533 13534 13535 13536 13537 13538 13539 13563	49005	44	6	22.05	97092	79023	37132	9.95	0.49	Fr4Minus_001
4267	A6ZW18 A6ZW18_YEAS7 Translation initiation factor eIF-2 beta subunit OS=Saccharomyces cerevisiae (strain YJM789) GN=SUI3 PE=4 SV=1^AB3LKJ4 B3LKJ4_YEAS1 Eukaryotic translation initiation factor 2 beta subunit OS=Saccharomyces cerevisiae (strain RM11-1a) GN=SCRG_02262 PE=4 SV=1	144.49	0	4267 4277	31604	24	5	28.77	32228	21724	11291	2.73	0.09	Fr4Minus_001
4277	P09064 IF2B_YEAST Eukaryotic translation initiation factor 2 subunit beta OS=Saccharomyces cerevisiae GN=SUI3 PE=1 SV=2	155.74	0	4267 4277	31574	25	5	25.96	44778	21724	12990	2.73	0.09	Fr4Minus_001
12551	A7A1D2 A7A1D2_YEAS7 Translation elongation factor 2 (EF-2) OS=Saccharomyces cerevisiae (strain YJM789) GN=YEF3 PE=3 SV=1	357.81	0	12551 12552 12554	115959	49	9	13.22	59858	38385	36596	4.83	0.56	Fr4Minus_001
5106	P15646 FBRL_YEAST rRNA 2'-O-methyltransferase fibrillarin OS=Saccharomyces cerevisiae GN=NOP1 PE=1 SV=1^AA6ZXV4 A6ZXV4_YEAS7 U3 snoRNP protein OS=Saccharomyces cerevisiae (strain YJM789) GN=NOP1 PE=4 SV=1^AB3LGS1 B3LGS1_YEAS1 Fibrillarin OS=Saccharomyces cerevisiae (strain RM11-1a) GN=SCRG_00520 PE=4 SV=1	88.42	0	5106	34465	9	2	6.73	5378	3529	3935	0.44	0.02	Fr4Minus_001
6911	P21954 IDHP_YEAST Isocitrate dehydrogenase [NADP]	151.27	0	6911	48190	27	6	24.3	34051	22010	15942	2.77	0.13	Fr4Minus_001
5196	P00359 G3P3_YEAST Glyceraldehyde-3-phosphate dehydrogenase 3 OS=Saccharomyces cerevisiae GN=TDH3 PE=1 SV=3	67.24	0	5196 5197	35746	26	6	28.31	24770	12882	6591	1.37	0.05	Fr4Minus_001
5197	A6ZUK2 A6ZUK2_YEAS7 Glyceraldehyde 3-phosphate dehydrogenase OS=Saccharomyces cerevisiae (strain YJM789) GN=TDH3 PE=3 SV=1^AB3LI45 B3LI45_YEAS1 Glyceraldehyde-3-phosphate dehydrogenase 3 OS=Saccharomyces cerevisiae (strain RM11-1a) GN=SCRG_00830 PE=4 SV=1	61.5	0	5196 5197	35733	10	2	11.45	10885	10885	3044	1.37	0.05	Fr4Minus_001
1099	B3LSE1 B3LSE1_YEAS1 Ribosomal protein S27B OS=Saccharomyces cerevisiae (strain RM11-1a) GN=SCRG_04727 PE=4 SV=1	168.35	0	543 548 1099	12494	26	3	19.64	324237	324237	143045	40.81	0.51	Fr4Minus_001
7099	P12385 ERF1_YEAST Eukaryotic peptide chain release factor subunit 1 OS=Saccharomyces cerevisiae GN=SUP1 PE=1 SV=1	240.01	0	7099 7108	48990	33	5	13.27	27541	20296	19776	2.55	0.13	Fr4Minus_001
7108	A6ZL86 A6ZL86_YEAS7 ERF1 OS=Saccharomyces cerevisiae (strain YJM789) GN=SUP45 PE=4 SV=1^AB3LN14 B3LN14_YEAS1 Eukaryotic peptide chain release factor subunit 1 OS=Saccharomyces cerevisiae (strain RM11-1a) GN=SCRG_02826 PE=4 SV=1	240.01	0	7099 7108	49005	43	8	21.05	53711	20296	26674	2.55	0.13	Fr4Minus_001
7038	B3LU45 B3LU45_YEAS1 Protein SRO9 OS=Saccharomyces cerevisiae (strain RM11-1a) GN=SCRG_05371 PE=4 SV=1	94.7	0	7038 7040 7058	48120	12	2	6.68	18464	18464	10500	2.32	0.11	Fr4Minus_001
8168	P00549 KPYK1_YEAST Pyruvate kinase 1 OS=Saccharomyces cerevisiae GN=PYK1 PE=1 SV=2^AA7A0C8 A7A0C8_YEAS7 Pyruvate kinase OS=Saccharomyces cerevisiae (strain YJM789) GN=CDC19 PE=3 SV=1^AB3LUX4 B3LUX4_YEAS1 Pyruvate kinase OS=Saccharomyces cerevisiae (strain RM11-1a) GN=SCRG_05674 PE=4 SV=1	168.01	0	8168	54544	35	9	25.2	34018	12513	18277	1.58	0.09	Fr4Minus_001
5851	A6ZLG0 A6ZLG0_YEAS7 Pyruvate dehydrogenase beta subunit (E1 beta) OS=Saccharomyces cerevisiae (strain YJM789) GN=PDB1 PE=4 SV=1^AB3LMU1 B3LMU1_YEAS1 Pyruvate dehydrogenase beta subunit OS=Saccharomyces cerevisiae (strain RM11-1a) GN=SCRG_02749 PE=4 SV=1	117.02	0	5851 5860	40039	14	4	12.02	36580	25929	10957	3.26	0.13	Fr4Minus_001
5860	P32473 ODPB_YEAST Pyruvate dehydrogenase E1 component subunit beta	117.02	0	5851 5860	40053	13	3	10.38	25929	25929	10418	3.26	0.13	Fr4Minus_001
13092	Q03690 EIF3X_YEAST Eukaryotic translation initiation factor 3 135 kDa subunit OS=Saccharomyces cerevisiae GN=TIF31 PE=1 SV=1	189.03	0	13092 13093 13096	145165	20	4	3.52	15692	12433	10455	1.56	0.23	Fr4Minus_001
13093	A6ZM73 A6ZM73_YEAS7 Clustered mitochondria OS=Saccharomyces cerevisiae (strain YJM789) GN=CLU1 PE=4 SV=1	189.03	0	13092 13093 13096	145132	34	8	7.05	28227	12433	15317	1.56	0.23	Fr4Minus_001
13096	B3LLR3 B3LLR3_YEAS1 Sometimes copurifies with translation initiation factor eIF3 OS=Saccharomyces cerevisiae (strain RM11-1a) GN=SCRG_01907 PE=4 SV=1	189.03	0	13092 13093 13096	145073	29	7	7.52	24519	12433	14735	1.56	0.23	Fr4Minus_001
1531	P38061 RL32_YEAST 60S ribosomal protein L32 OS=Saccharomyces cerevisiae GN=RPL32 PE=1 SV=1^AA6ZKL0 A6ZKL0_YEAS7 Ribosomal protein L32 OS=Saccharomyces cerevisiae (strain YJM789) GN=RPL32 PE=4 SV=1^AB3LNM4 B3LNM4_YEAS1 Ribosomal protein L32 OS=Saccharomyces cerevisiae (strain RM11-1a) GN=SCRG_03051 PE=4 SV=1	108.92	0	1531	14771	27	5	30.77	540040	203216	159490	25.58	0.38	Fr4Minus_001
12394	B3LUX0 B3LUX0_YEAS1 97 kDa protein OS=Saccharomyces cerevisiae (strain RM11-1a) GN=SCRG_05670 PE=4 SV=1	232.07	0	12394 12400 12407	112039	32	8	8.99	98900	24760	23529	3.12	0.35	Fr4Minus_001
12400	P39730 IF2P_YEAST Eukaryotic translation initiation factor 5B OS=Saccharomyces cerevisiae GN=FUN12 PE=1 SV=2	232.07	0	12394 12400 12407	112268	21	4	4.09	27027	24760	7571	3.12	0.35	Fr4Minus_001
12407	A7A0D2 A7A0D2_YEAS7 eIF5B OS=Saccharomyces cerevisiae (strain YJM789) GN=FUN12 PE=4 SV=1	220.46	0	12394 12400 12407	112369	21	4	4.08	27027	24760	7571	3.12	0.35	Fr4Minus_001
6024	P38779 CIC1_YEAST Proteasome-interacting protein CIC1 OS=Saccharomyces cerevisiae GN=CIC1 PE=1 SV=1^AA6ZSW0 A6ZSW0_YEAS7 Core interacting component OS=Saccharomyces cerevisiae (strain YJM789) GN=CIC1 PE=4 SV=1	76.83	0	1583 6024	42529	18	4	12.77	13192	5296	7807	0.67	0.03	Fr4Minus_001
2006	P23301 IF5A2_YEAST Eukaryotic translation initiation factor 5A-2 OS=Saccharomyces cerevisiae GN=HYP2 PE=1 SV=3^AA6ZQR6 A6ZQR6_YEAS7 Translation initiation factor eIF5A OS=Saccharomyces cerevisiae (strain YJM789) GN=HYP2 PE=4 SV=1^AB3LRY3 B3LRY3_YEAS1 Translation initiation factor eIF-5A OS=Saccharomyces cerevisiae (strain RM11-1a) GN=SCRG_04436 PE=4 SV=1	209.91	0	2006	17114	37	5	26.75	205721	165332	40087	18.51	0.32	Fr4Minus_001
7883	B3LNT0 B3LNT0_YEAS1 Putative uncharacterized protein OS=Saccharomyces cerevisiae (strain RM11-1a) GN=SCRG_03207 PE=4 SV=1	179.4	0	7883 7885 7892	51804	14	4	7.68	24077	22458	9355	2.83	0.15	Fr4Minus_001
7885	A6ZS09 A6ZS09_YEAS7 Pyruvate dehydrogenase complex dihydrolipoamide acetyltransferase component (E2) OS=Saccharomyces cerevisiae (strain YJM789) GN=LAT1 PE=3 SV=1	179.4	0	7883 7885 7892	51788	14	4	7.68	24077	22458	9355	2.83	0.15	Fr4Minus_001
7892	P12695 ODP2_YEAST Dihydrolipoyllysine-residue acetyltransferase component of pyruvate dehydrogenase complex	179.4	0	7883 7885 7892	51818	14	4	7.68	24077	22458	9355	2.83	0.15	Fr4Minus_001
13443	Q07793 YD13B_YEAST Transposon Ty1-DR4 Gag-Pol polyprotein OS=Saccharomyces cerevisiae GN=TY1B-DR4 PE=3 SV=2	315.88	0	2433 7149 7151 7152 7153 7156 7157 7159 7160 7161 7164 7165 7168 7169 7170 7173 7174 7176 7177 7178 7179 7182 7183 7185 7186 7190 7192 7193 7194 7841 13443 13506 13510 13511 13512 13513 13514 13515 13516 13517 13518 13519 13520 13521 13522 13523 13524 13525 13526 13528 13529 13530 13533 13534 13535 13536 13537 13538 13539 13563	181661	57	10	8.79	143853	97034	49310	12.21	2.22	Fr4Minus_001
3596	Q12522 IF6_YEAST Eukaryotic translation initiation factor 6 OS=Saccharomyces cerevisiae GN=TIF6 PE=1 SV=1^AA6ZWQ9 A6ZWQ9_YEAS7 Translation initiation factor OS=Saccharomyces cerevisiae (strain YJM789) GN=TIF6 PE=4 SV=1^AB3LL77 B3LL77_YEAS1 Eukaryotic translation initiation factor 6 OS=Saccharomyces cerevisiae (strain RM11-1a) GN=SCRG_02506 PE=4 SV=1	82.76	0	3596	26457	15	3	15.92	36294	31586	11430	3.98	0.11	Fr4Minus_001
13506	Q99337 YN12B_YEAST Transposon Ty1-NL2 Gag-Pol polyprotein OS=Saccharomyces cerevisiae GN=TY1B-NL2 PE=1 SV=1	328.03	0	2433 7149 7151 7152 7153 7156 7157 7159 7160 7161 7164 7165 7168 7169 7170 7173 7174 7176 7177 7178 7179 7182 7183 7185 7186 7190 7192 7193 7194 7841 13443 13506 13510 13511 13512 13513 13514 13515 13516 13517 13518 13519 13520 13521 13522 13523 13524 13525 13526 13528 13529 13530 13533 13534 13535 13536 13537 13538 13539 13563	198198	63	11	8.63	138116	97034	49709	12.21	2.42	Fr4Minus_001
13535	Q12316 YG13B_YEAST Transposon Ty1-GR3 Gag-Pol polyprotein OS=Saccharomyces cerevisiae GN=TY1B-GR3 PE=1 SV=3	312.06	0	2433 7149 7151 7152 7153 7156 7157 7159 7160 7161 7164 7165 7168 7169 7170 7173 7174 7176 7177 7178 7179 7182 7183 7185 7186 7190 7192 7193 7194 7841 13443 13506 13510 13511 13512 13513 13514 13515 13516 13517 13518 13519 13520 13521 13522 13523 13524 13525 13526 13528 13529 13530 13533 13534 13535 13536 13537 13538 13539 13563	198560	51	7	5.93	127672	97034	47314	12.21	2.43	Fr4Minus_001
13538	Q12193 YB12B_YEAST Transposon Ty1-BR Gag-Pol polyprotein OS=Saccharomyces cerevisiae GN=TY1B-BR PE=1 SV=1	317.97	0	2433 7149 7151 7152 7153 7156 7157 7159 7160 7161 7164 7165 7168 7169 7170 7173 7174 7176 7177 7178 7179 7182 7183 7185 7186 7190 7192 7193 7194 7841 13443 13506 13510 13511 13512 13513 13514 13515 13516 13517 13518 13519 13520 13521 13522 13523 13524 13525 13526 13528 13529 13530 13533 13534 13535 13536 13537 13538 13539 13563	198869	51	7	5.92	127672	97034	47314	12.21	2.43	Fr4Minus_001
13514	Q03619 YE12B_YEAST Transposon Ty1-ER2 Gag-Pol polyprotein OS=Saccharomyces cerevisiae GN=TY1B-ER2 PE=1 SV=1	305.63	0	2433 7149 7151 7152 7153 7156 7157 7159 7160 7161 7164 7165 7168 7169 7170 7173 7174 7176 7177 7178 7179 7182 7183 7185 7186 7190 7192 7193 7194 7841 13443 13506 13510 13511 13512 13513 13514 13515 13516 13517 13518 13519 13520 13521 13522 13523 13524 13525 13526 13528 13529 13530 13533 13534 13535 13536 13537 13538 13539 13563	198570	51	7	5.93	127672	97034	47314	12.21	2.43	Fr4Minus_001
13515	Q03434 YM12B_YEAST Transposon Ty1-ML2 Gag-Pol polyprotein OS=Saccharomyces cerevisiae GN=TY1B-ML2 PE=2 SV=2	315.35	0	2433 7149 7151 7152 7153 7156 7157 7159 7160 7161 7164 7165 7168 7169 7170 7173 7174 7176 7177 7178 7179 7182 7183 7185 7186 7190 7192 7193 7194 7841 13443 13506 13510 13511 13512 13513 13514 13515 13516 13517 13518 13519 13520 13521 13522 13523 13524 13525 13526 13528 13529 13530 13533 13534 13535 13536 13537 13538 13539 13563	198572	51	7	5.93	127672	97034	47314	12.21	2.43	Fr4Minus_001
13522	Q12088 YL11B_YEAST Transposon Ty1-LR1 Gag-Pol polyprotein OS=Saccharomyces cerevisiae GN=TY1B-LR1 PE=1 SV=1	305.63	0	2433 7149 7151 7152 7153 7156 7157 7159 7160 7161 7164 7165 7168 7169 7170 7173 7174 7176 7177 7178 7179 7182 7183 7185 7186 7190 7192 7193 7194 7841 13443 13506 13510 13511 13512 13513 13514 13515 13516 13517 13518 13519 13520 13521 13522 13523 13524 13525 13526 13528 13529 13530 13533 13534 13535 13536 13537 13538 13539 13563	198461	57	9	7.92	133873	97034	48813	12.21	2.42	Fr4Minus_001
13524	Q12414 YP11B_YEAST Transposon Ty1-PL Gag-Pol polyprotein OS=Saccharomyces cerevisiae GN=TY1B-PL PE=2 SV=1	318.35	0	2433 7149 7151 7152 7153 7156 7157 7159 7160 7161 7164 7165 7168 7169 7170 7173 7174 7176 7177 7178 7179 7182 7183 7185 7186 7190 7192 7193 7194 7841 13443 13506 13510 13511 13512 13513 13514 13515 13516 13517 13518 13519 13520 13521 13522 13523 13524 13525 13526 13528 13529 13530 13533 13534 13535 13536 13537 13538 13539 13563	198576	51	7	5.93	127672	97034	47314	12.21	2.43	Fr4Minus_001
13537	P0C2I5 YL12B_YEAST Transposon Ty1-LR2 Gag-Pol polyprotein OS=Saccharomyces cerevisiae GN=TY1B-LR2 PE=3 SV=1	320.32	0	2433 7149 7151 7152 7153 7156 7157 7159 7160 7161 7164 7165 7168 7169 7170 7173 7174 7176 7177 7178 7179 7182 7183 7185 7186 7190 7192 7193 7194 7841 13443 13506 13510 13511 13512 13513 13514 13515 13516 13517 13518 13519 13520 13521 13522 13523 13524 13525 13526 13528 13529 13530 13533 13534 13535 13536 13537 13538 13539 13563	198545	55	8	5.93	134043	97034	48895	12.21	2.42	Fr4Minus_001
13513	Q03612 YE11B_YEAST Transposon Ty1-ER1 Gag-Pol polyprotein OS=Saccharomyces cerevisiae GN=TY1B-ER1 PE=1 SV=1	315.35	0	2433 7149 7151 7152 7153 7156 7157 7159 7160 7161 7164 7165 7168 7169 7170 7173 7174 7176 7177 7178 7179 7182 7183 7185 7186 7190 7192 7193 7194 7841 13443 13506 13510 13511 13512 13513 13514 13515 13516 13517 13518 13519 13520 13521 13522 13523 13524 13525 13526 13528 13529 13530 13533 13534 13535 13536 13537 13538 13539 13563	198562	51	7	5.93	127672	97034	47314	12.21	2.43	Fr4Minus_001
13517	P0C2I9 YP12B_YEAST Transposon Ty1-PR1 Gag-Pol polyprotein OS=Saccharomyces cerevisiae GN=TY1B-PR1 PE=3 SV=1	319.49	0	2433 7149 7151 7152 7153 7156 7157 7159 7160 7161 7164 7165 7168 7169 7170 7173 7174 7176 7177 7178 7179 7182 7183 7185 7186 7190 7192 7193 7194 7841 13443 13506 13510 13511 13512 13513 13514 13515 13516 13517 13518 13519 13520 13521 13522 13523 13524 13525 13526 13528 13529 13530 13533 13534 13535 13536 13537 13538 13539 13563	198568	51	7	5.93	127672	97034	47314	12.21	2.43	Fr4Minus_001
13523	Q07163 TY1AB_YEAST Transposon TyH3 Gag-Pol polyprotein OS=Saccharomyces cerevisiae GN=TY1B PE=1 SV=2	319.62	0	2433 7149 7151 7152 7153 7156 7157 7159 7160 7161 7164 7165 7168 7169 7170 7173 7174 7176 7177 7178 7179 7182 7183 7185 7186 7190 7192 7193 7194 7841 13443 13506 13510 13511 13512 13513 13514 13515 13516 13517 13518 13519 13520 13521 13522 13523 13524 13525 13526 13528 13529 13530 13533 13534 13535 13536 13537 13538 13539 13563	198662	51	7	5.93	127672	97034	47314	12.21	2.43	Fr4Minus_001
13529	Q04670 YM14B_YEAST Transposon Ty1-MR2 Gag-Pol polyprotein OS=Saccharomyces cerevisiae GN=TY1B-MR2 PE=1 SV=2	314.43	0	2433 7149 7151 7152 7153 7156 7157 7159 7160 7161 7164 7165 7168 7169 7170 7173 7174 7176 7177 7178 7179 7182 7183 7185 7186 7190 7192 7193 7194 7841 13443 13506 13510 13511 13512 13513 13514 13515 13516 13517 13518 13519 13520 13521 13522 13523 13524 13525 13526 13528 13529 13530 13533 13534 13535 13536 13537 13538 13539 13563	198555	51	7	5.93	127672	97034	47314	12.21	2.43	Fr4Minus_001
13530	Q04711 YM11B_YEAST Transposon Ty1-ML1 Gag-Pol polyprotein OS=Saccharomyces cerevisiae GN=TY1B-ML1 PE=2 SV=2	320.09	0	2433 7149 7151 7152 7153 7156 7157 7159 7160 7161 7164 7165 7168 7169 7170 7173 7174 7176 7177 7178 7179 7182 7183 7185 7186 7190 7192 7193 7194 7841 13443 13506 13510 13511 13512 13513 13514 13515 13516 13517 13518 13519 13520 13521 13522 13523 13524 13525 13526 13528 13529 13530 13533 13534 13535 13536 13537 13538 13539 13563	198525	51	7	5.93	127672	97034	47314	12.21	2.42	Fr4Minus_001
13536	P47100 YJ12B_YEAST Transposon Ty1-JR2 Gag-Pol polyprotein OS=Saccharomyces cerevisiae GN=TY1B-JR2 PE=1 SV=3	313.61	0	2433 7149 7151 7152 7153 7156 7157 7159 7160 7161 7164 7165 7168 7169 7170 7173 7174 7176 7177 7178 7179 7182 7183 7185 7186 7190 7192 7193 7194 7841 13443 13506 13510 13511 13512 13513 13514 13515 13516 13517 13518 13519 13520 13521 13522 13523 13524 13525 13526 13528 13529 13530 13533 13534 13535 13536 13537 13538 13539 13563	198617	54	8	5.93	130406	97034	48120	12.21	2.43	Fr4Minus_001
13510	P47098 YJ11B_YEAST Transposon Ty1-JR1 Gag-Pol polyprotein OS=Saccharomyces cerevisiae GN=TY1B-JR1 PE=1 SV=2	322.8	0	2433 7149 7151 7152 7153 7156 7157 7159 7160 7161 7164 7165 7168 7169 7170 7173 7174 7176 7177 7178 7179 7182 7183 7185 7186 7190 7192 7193 7194 7841 13443 13506 13510 13511 13512 13513 13514 13515 13516 13517 13518 13519 13520 13521 13522 13523 13524 13525 13526 13528 13529 13530 13533 13534 13535 13536 13537 13538 13539 13563	198616	51	7	5.93	127672	97034	47314	12.21	2.43	Fr4Minus_001
13511	P0C2I2 YD14B_YEAST Transposon Ty1-DR5 Gag-Pol polyprotein OS=Saccharomyces cerevisiae GN=TY1B-DR5 PE=1 SV=1	316.66	0	2433 7149 7151 7152 7153 7156 7157 7159 7160 7161 7164 7165 7168 7169 7170 7173 7174 7176 7177 7178 7179 7182 7183 7185 7186 7190 7192 7193 7194 7841 13443 13506 13510 13511 13512 13513 13514 13515 13516 13517 13518 13519 13520 13521 13522 13523 13524 13525 13526 13528 13529 13530 13533 13534 13535 13536 13537 13538 13539 13563	198527	51	7	5.93	127672	97034	47314	12.21	2.42	Fr4Minus_001
13512	Q92393 YO12B_YEAST Transposon Ty1-OR Gag-Pol polyprotein OS=Saccharomyces cerevisiae GN=TY1B-OR PE=1 SV=1	314.43	0	2433 7149 7151 7152 7153 7156 7157 7159 7160 7161 7164 7165 7168 7169 7170 7173 7174 7176 7177 7178 7179 7182 7183 7185 7186 7190 7192 7193 7194 7841 13443 13506 13510 13511 13512 13513 13514 13515 13516 13517 13518 13519 13520 13521 13522 13523 13524 13525 13526 13528 13529 13530 13533 13534 13535 13536 13537 13538 13539 13563	198537	51	7	5.93	127672	97034	47314	12.21	2.42	Fr4Minus_001
13519	P0C2I6 YL13B_YEAST Transposon Ty1-LR3 Gag-Pol polyprotein OS=Saccharomyces cerevisiae GN=TY1B-LR3 PE=1 SV=1	325.75	0	2433 7149 7151 7152 7153 7156 7157 7159 7160 7161 7164 7165 7168 7169 7170 7173 7174 7176 7177 7178 7179 7182 7183 7185 7186 7190 7192 7193 7194 7841 13443 13506 13510 13511 13512 13513 13514 13515 13516 13517 13518 13519 13520 13521 13522 13523 13524 13525 13526 13528 13529 13530 13533 13534 13535 13536 13537 13538 13539 13563	198405	51	7	5.93	127672	97034	47314	12.21	2.42	Fr4Minus_001
13526	P0C2I7 YL14B_YEAST Transposon Ty1-LR4 Gag-Pol polyprotein OS=Saccharomyces cerevisiae GN=TY1B-LR4 PE=3 SV=1	321.38	0	2433 7149 7151 7152 7153 7156 7157 7159 7160 7161 7164 7165 7168 7169 7170 7173 7174 7176 7177 7178 7179 7182 7183 7185 7186 7190 7192 7193 7194 7841 13443 13506 13510 13511 13512 13513 13514 13515 13516 13517 13518 13519 13520 13521 13522 13523 13524 13525 13526 13528 13529 13530 13533 13534 13535 13536 13537 13538 13539 13563	198655	51	7	5.93	127672	97034	47314	12.21	2.43	Fr4Minus_001
13534	O13527 YA11B_YEAST Transposon Ty1-A Gag-Pol polyprotein OS=Saccharomyces cerevisiae GN=TY1B-A PE=1 SV=2	321.38	0	2433 7149 7151 7152 7153 7156 7157 7159 7160 7161 7164 7165 7168 7169 7170 7173 7174 7176 7177 7178 7179 7182 7183 7185 7186 7190 7192 7193 7194 7841 13443 13506 13510 13511 13512 13513 13514 13515 13516 13517 13518 13519 13520 13521 13522 13523 13524 13525 13526 13528 13529 13530 13533 13534 13535 13536 13537 13538 13539 13563	198637	51	7	5.93	127672	97034	47314	12.21	2.43	Fr4Minus_001
13539	P0C2J0 YP13B_YEAST Transposon Ty1-PR2 Gag-Pol polyprotein OS=Saccharomyces cerevisiae GN=TY1B-PR2 PE=1 SV=1	320.09	0	2433 7149 7151 7152 7153 7156 7157 7159 7160 7161 7164 7165 7168 7169 7170 7173 7174 7176 7177 7178 7179 7182 7183 7185 7186 7190 7192 7193 7194 7841 13443 13506 13510 13511 13512 13513 13514 13515 13516 13517 13518 13519 13520 13521 13522 13523 13524 13525 13526 13528 13529 13530 13533 13534 13535 13536 13537 13538 13539 13563	198638	51	7	5.92	127672	97034	47314	12.21	2.43	Fr4Minus_001
13516	Q12141 YG11B_YEAST Transposon Ty1-GR1 Gag-Pol polyprotein OS=Saccharomyces cerevisiae GN=TY1B-GR1 PE=3 SV=1	316.94	0	2433 7149 7151 7152 7153 7156 7157 7159 7160 7161 7164 7165 7168 7169 7170 7173 7174 7176 7177 7178 7179 7182 7183 7185 7186 7190 7192 7193 7194 7841 13443 13506 13510 13511 13512 13513 13514 13515 13516 13517 13518 13519 13520 13521 13522 13523 13524 13525 13526 13528 13529 13530 13533 13534 13535 13536 13537 13538 13539 13563	198657	51	7	5.93	127672	97034	47314	12.21	2.43	Fr4Minus_001
13521	Q12269 YG12B_YEAST Transposon Ty1-GR2 Gag-Pol polyprotein OS=Saccharomyces cerevisiae GN=TY1B-GR2 PE=3 SV=3	313.93	0	2433 7149 7151 7152 7153 7156 7157 7159 7160 7161 7164 7165 7168 7169 7170 7173 7174 7176 7177 7178 7179 7182 7183 7185 7186 7190 7192 7193 7194 7841 13443 13506 13510 13511 13512 13513 13514 13515 13516 13517 13518 13519 13520 13521 13522 13523 13524 13525 13526 13528 13529 13530 13533 13534 13535 13536 13537 13538 13539 13563	198521	51	7	5.93	127672	97034	47314	12.21	2.42	Fr4Minus_001
13528	P0C2I3 YD15B_YEAST Transposon Ty1-DR6 Gag-Pol polyprotein OS=Saccharomyces cerevisiae GN=TY1B-DR6 PE=3 SV=1	326.56	0	2433 7149 7151 7152 7153 7156 7157 7159 7160 7161 7164 7165 7168 7169 7170 7173 7174 7176 7177 7178 7179 7182 7183 7185 7186 7190 7192 7193 7194 7841 13443 13506 13510 13511 13512 13513 13514 13515 13516 13517 13518 13519 13520 13521 13522 13523 13524 13525 13526 13528 13529 13530 13533 13534 13535 13536 13537 13538 13539 13563	198659	51	7	5.93	127672	97034	47314	12.21	2.43	Fr4Minus_001
13533	P0C2J1 YP14B_YEAST Transposon Ty1-PR3 Gag-Pol polyprotein OS=Saccharomyces cerevisiae GN=TY1B-PR3 PE=2 SV=1	325.75	0	2433 7149 7151 7152 7153 7156 7157 7159 7160 7161 7164 7165 7168 7169 7170 7173 7174 7176 7177 7178 7179 7182 7183 7185 7186 7190 7192 7193 7194 7841 13443 13506 13510 13511 13512 13513 13514 13515 13516 13517 13518 13519 13520 13521 13522 13523 13524 13525 13526 13528 13529 13530 13533 13534 13535 13536 13537 13538 13539 13563	198374	51	7	5.93	127672	97034	47314	12.21	2.42	Fr4Minus_001
13518	Q03855 YD11B_YEAST Transposon Ty1-DR1 Gag-Pol polyprotein OS=Saccharomyces cerevisiae GN=TY1B-DR1 PE=1 SV=2	319.06	0	2433 7149 7151 7152 7153 7156 7157 7159 7160 7161 7164 7165 7168 7169 7170 7173 7174 7176 7177 7178 7179 7182 7183 7185 7186 7190 7192 7193 7194 7841 13443 13506 13510 13511 13512 13513 13514 13515 13516 13517 13518 13519 13520 13521 13522 13523 13524 13525 13526 13528 13529 13530 13533 13534 13535 13536 13537 13538 13539 13563	198595	51	7	5.93	127672	97034	47314	12.21	2.43	Fr4Minus_001
13563	O13535 YH11B_YEAST Transposon Ty1-H Gag-Pol polyprotein OS=Saccharomyces cerevisiae GN=TY1B-H PE=1 SV=1	317.72	0	2433 7149 7151 7152 7153 7156 7157 7159 7160 7161 7164 7165 7168 7169 7170 7173 7174 7176 7177 7178 7179 7182 7183 7185 7186 7190 7192 7193 7194 7841 13443 13506 13510 13511 13512 13513 13514 13515 13516 13517 13518 13519 13520 13521 13522 13523 13524 13525 13526 13528 13529 13530 13533 13534 13535 13536 13537 13538 13539 13563	202817	51	7	5.8	127672	97034	47314	12.21	2.48	Fr4Minus_001
8474	A6ZQV2 A6ZQV2_YEAS7 Nuclear GTPase OS=Saccharomyces cerevisiae (strain YJM789) GN=NUG1 PE=4 SV=1^AB3LS17 B3LS17_YEAS1 Nuclear GTPase involved in Ribosome biogenesis OS=Saccharomyces cerevisiae (strain RM11-1a) GN=SCRG_04472 PE=4 SV=1	112.18	0	8474 8485	57678	23	5	12.88	13903	9467	13605	1.19	0.07	Fr4Minus_001
8485	P40010 NUG1_YEAST Nuclear GTP-binding protein NUG1 OS=Saccharomyces cerevisiae GN=NUG1 PE=1 SV=1	112.18	0	8474 8485	57708	14	3	7.88	9467	9467	8553	1.19	0.07	Fr4Minus_001
6466	A6ZR52 A6ZR52_YEAS7 Radiation sensitive protein OS=Saccharomyces cerevisiae (strain YJM789) GN=RAD51 PE=3 SV=1	95.18	0	6466 6477	42933	7	1	3	2114	2114	2066	0.27	0.01	Fr4Minus_001
6477	P25454 RAD51_YEAST DNA repair protein RAD51 OS=Saccharomyces cerevisiae GN=RAD51 PE=1 SV=1^AB3LRL4 B3LRL4_YEAS1 DNA repair protein RAD51 OS=Saccharomyces cerevisiae (strain RM11-1a) GN=SCRG_04573 PE=4 SV=1	95.18	0	6466 6477	42963	10	2	6.75	4075	2114	2451	0.27	0.01	Fr4Minus_001
13520	Q99231 YD12B_YEAST Transposon Ty1-DR3 Gag-Pol polyprotein OS=Saccharomyces cerevisiae GN=TY1B-DR3 PE=1 SV=2	288.38	0	2433 7149 7151 7152 7153 7156 7157 7159 7160 7161 7164 7165 7168 7169 7170 7173 7174 7176 7177 7178 7179 7182 7183 7185 7186 7190 7192 7193 7194 7841 13443 13506 13510 13511 13512 13513 13514 13515 13516 13517 13518 13519 13520 13521 13522 13523 13524 13525 13526 13528 13529 13530 13533 13534 13535 13536 13537 13538 13539 13563	198839	40	6	4.79	115103	97034	38586	12.21	2.43	Fr4Minus_001
3835	P39735 YAC7_YEAST Uncharacterized protein YAL027W OS=Saccharomyces cerevisiae GN=YAL027W PE=1 SV=1^AB3LUW1 B3LUW1_YEAS1 Putative uncharacterized protein OS=Saccharomyces cerevisiae (strain RM11-1a) GN=SCRG_05661 PE=4 SV=1	57.18	0	3835 3844	29769	8	2	11.11	31396	31396	2984	3.95	0.12	Fr4Minus_001
3844	A7A0E1 A7A0E1_YEAS7 Conserved protein OS=Saccharomyces cerevisiae (strain YJM789) GN=SCY_0052 PE=4 SV=1	55.3	0	3835 3844	29775	8	2	11.11	31396	31396	2984	3.95	0.12	Fr4Minus_001
2433	A6ZYR5 A6ZYR5_YEAS7 Putative uncharacterized protein OS=Saccharomyces cerevisiae (strain YJM789) GN=SCY_1203 PE=4 SV=1	83.03	0	2433 7149 7151 7152 7153 7156 7157 7159 7160 7161 7164 7165 7168 7169 7170 7173 7174 7176 7177 7178 7179 7182 7183 7185 7186 7190 7192 7193 7194 7841 13443 13506 13510 13511 13512 13513 13514 13515 13516 13517 13518 13519 13520 13521 13522 13523 13524 13525 13526 13528 13529 13530 13533 13534 13535 13536 13537 13538 13539 13563	20050	10	1	8.11	42141	42141	12235	5.3	0.11	Fr4Minus_001
5337	Q05829 Q05829_YEAST Yeast (S.cerevisiae) YG100 gene encoding a 70kDal heat shock protein	72.02	0	5337 10076 10077 10086 10131 10134	37445	9	2	8.26	6824	6824	2059	0.86	0.03	Fr4Minus_001
9815	A6ZWD3 DBP1_YEAS7 ATP-dependent RNA helicase DBP1 OS=Saccharomyces cerevisiae (strain YJM789) GN=DBP1 PE=3 SV=1	154	0	9648 9650 9815 9818 9823	67990	11	2	3.73	12520	12520	3059	1.58	0.11	Fr4Minus_001
9818	P24784 DBP1_YEAST ATP-dependent RNA helicase DBP1 OS=Saccharomyces cerevisiae GN=DBP1 PE=1 SV=2	158.61	0	9648 9650 9815 9818 9823	67917	14	3	4.38	14212	14212	3608	1.58	0.11	Fr4Minus_001
9823	B3LKV6 B3LKV6_YEAS1 ATP dependent RNA helicase OS=Saccharomyces cerevisiae (strain RM11-1a) GN=SCRG_02377 PE=4 SV=1	158.61	0	9648 9650 9815 9818 9823	67918	14	3	6.16	17071	12520	3838	1.58	0.11	Fr4Minus_001
13004	P06105 SC160_YEAST Protein SCP160 OS=Saccharomyces cerevisiae GN=SCP160 PE=1 SV=3	169.99	0	13004 13005 13006	134809	14	4	5.07	90671	11717	4596	1.47	0.2	Fr4Minus_001
13005	A6ZPP4 A6ZPP4_YEAS7 Conserved protein involved in the control of ploidy OS=Saccharomyces cerevisiae (strain YJM789) GN=SCP160 PE=4 SV=1	173.65	0	13004 13005 13006	134808	25	7	6.79	22519	11717	11423	1.47	0.2	Fr4Minus_001
13006	B3LQ32 B3LQ32_YEAS1 Protein SCP160 OS=Saccharomyces cerevisiae (strain RM11-1a) GN=SCRG_03590 PE=4 SV=1	172.94	0	13004 13005 13006	134815	23	7	6.79	21037	11717	10491	1.47	0.2	Fr4Minus_001
13375	B3LQZ4 B3LQZ4_YEAS1 Serine-threonine kinase OS=Saccharomyces cerevisiae (strain RM11-1a) GN=SCRG_03919 PE=4 SV=1	169.03	0	13373 13374 13375	169837	25	7	3.49	34879	16005	5998	2.01	0.34	Fr4Minus_001
13373	A6ZZL5 A6ZZL5_YEAS7 Serine/threonine protein kinase OS=Saccharomyces cerevisiae (strain YJM789) GN=HSL1 PE=4 SV=1	167.58	0	13373 13374 13375	169607	15	4	3.62	22176	16005	3193	2.01	0.34	Fr4Minus_001
13374	P34244 HSL1_YEAST Probable serine/threonine-protein kinase HSL1 OS=Saccharomyces cerevisiae GN=HSL1 PE=1 SV=1	167.58	0	13373 13374 13375	169593	12	4	3.16	18314	16005	2674	2.01	0.34	Fr4Minus_001
10076	B3LTE6 B3LTE6_YEAS1 Heat shock protein SSA2 OS=Saccharomyces cerevisiae (strain RM11-1a) GN=SCRG_04965 PE=4 SV=1	137.22	0	5337 10076 10077 10086 10131 10134	69532	13	3	6.26	9340	9340	4571	1.18	0.08	Fr4Minus_001
10077	P10592 HSP72_YEAST Heat shock protein SSA2 OS=Saccharomyces cerevisiae GN=SSA2 PE=1 SV=3	132.5	0	5337 10076 10077 10086 10131 10134	69470	16	4	8.14	10977	9340	5549	1.18	0.08	Fr4Minus_001
10086	A7A0N3 A7A0N3_YEAS7 Stress-seventy subfamily A protein OS=Saccharomyces cerevisiae (strain YJM789) GN=SSA2 PE=3 SV=1	137.22	0	5337 10076 10077 10086 10131 10134	69542	17	4	8.29	12842	9340	5927	1.18	0.08	Fr4Minus_001
8442	A6ZT78 A6ZT78_YEAS7 Conserved protein OS=Saccharomyces cerevisiae (strain YJM789) GN=NMD3 PE=4 SV=1	101.26	0	8442 8448 8457	59079	11	2	4.83	8292	8292	4715	1.04	0.06	Fr4Minus_001
8448	P38861 NMD3_YEAST 60S ribosomal export protein NMD3 OS=Saccharomyces cerevisiae GN=NMD3 PE=1 SV=2	104.13	0	8442 8448 8457	59114	18	4	6.56	15191	8292	7653	1.04	0.06	Fr4Minus_001
8457	B3LST3 B3LST3_YEAS1 Factor required for a late assembly step of the 60S subunit OS=Saccharomyces cerevisiae (strain RM11-1a) GN=SCRG_04882 PE=4 SV=1	104.13	0	8442 8448 8457	59095	11	2	4.83	8292	8292	4715	1.04	0.06	Fr4Minus_001
9691	Q03195 RLI1_YEAST Translation initiation factor RLI1 OS=Saccharomyces cerevisiae GN=RLI1 PE=1 SV=1^AA6ZY57 A6ZY57_YEAS7 RNAse L inhibitor OS=Saccharomyces cerevisiae (strain YJM789) GN=RLI1 PE=3 SV=1^AB3LGI0 B3LGI0_YEAS1 ATP-binding cassette sub-family E member 1 OS=Saccharomyces cerevisiae (strain RM11-1a) GN=SCRG_00423 PE=4 SV=1	188.54	0	9691	68340	33	6	13.65	75023	13494	18860	1.7	0.12	Fr4Minus_001
9662	P53261 PESC_YEAST Pescadillo homolog OS=Saccharomyces cerevisiae GN=NOP7 PE=1 SV=1^AA6ZV85 A6ZV85_YEAS7 Nucleolar protein OS=Saccharomyces cerevisiae (strain YJM789) GN=NOP7 PE=4 SV=1^AB3LIC3 B3LIC3_YEAS1 Putative uncharacterized protein OS=Saccharomyces cerevisiae (strain RM11-1a) GN=SCRG_00914 PE=4 SV=1	115.61	0	9662	69877	18	6	14.21	44781	12291	10995	0.88	0.06	Fr4Minus_001
11672	P32324 EF2_YEAST Elongation factor 2 OS=Saccharomyces cerevisiae GN=EFT1 PE=1 SV=1^AA6ZNY0 A6ZNY0_YEAS7 Translation elongation factor 2 (EF-2) OS=Saccharomyces cerevisiae (strain YJM789) GN=EFT1 PE=4 SV=1^AB3LFR5 B3LFR5_YEAS1 Translation elongation factor 2 OS=Saccharomyces cerevisiae (strain RM11-1a) GN=SCRG_00145 PE=4 SV=1	196.46	0	11672	93289	40	9	14.96	129533	23309	33231	2.93	0.27	Fr4Minus_001
7192	A6ZMW2 A6ZMW2_YEAS7 Conserved protein OS=Saccharomyces cerevisiae (strain YJM789) GN=SCY_4428 PE=4 SV=1	101.7	0	2433 7149 7151 7152 7153 7156 7157 7159 7160 7161 7164 7165 7168 7169 7170 7173 7174 7176 7177 7178 7179 7182 7183 7185 7186 7190 7192 7193 7194 7841 13443 13506 13510 13511 13512 13513 13514 13515 13516 13517 13518 13519 13520 13521 13522 13523 13524 13525 13526 13528 13529 13530 13533 13534 13535 13536 13537 13538 13539 13563	49114	15	2	6.14	45623	45623	13182	5.74	0.28	Fr4Minus_001
7101	P00925 ENO2_YEAST Enolase 2 OS=Saccharomyces cerevisiae GN=ENO2 PE=1 SV=2^AA6ZT81 A6ZT81_YEAS7 Enolase OS=Saccharomyces cerevisiae (strain YJM789) GN=ENO2 PE=3 SV=1^AB3LST6 B3LST6_YEAS1 Enolase OS=Saccharomyces cerevisiae (strain RM11-1a) GN=SCRG_04885 PE=4 SV=1	98.37	0	7101	46914	22	6	21.74	35204	10637	6992	1.34	0.06	Fr4Minus_001
5915	P39729 RBG1_YEAST GTP-binding protein RBG1 OS=Saccharomyces cerevisiae GN=RBG1 PE=1 SV=1^AA7A0D1 A7A0D1_YEAS7 Ribosome interacting GTPase OS=Saccharomyces cerevisiae (strain YJM789) GN=RBG1 PE=4 SV=1^AB3LUX1 B3LUX1_YEAS1 Developmentally regulated GTP-binding protein 1 OS=Saccharomyces cerevisiae (strain RM11-1a) GN=SCRG_05671 PE=4 SV=1	53.77	0	5915	40701	10	2	8.67	3577	3577	2470	0.45	0.02	Fr4Minus_001
8585	P32481 IF2G_YEAST Eukaryotic translation initiation factor 2 subunit gamma OS=Saccharomyces cerevisiae GN=GCD11 PE=1 SV=1^AA6ZQX4 A6ZQX4_YEAS7 Translational initiation factor eIF-2 gamma subunit OS=Saccharomyces cerevisiae (strain YJM789) GN=GCD11 PE=4 SV=1^AB3LS38 B3LS38_YEAS1 Translational initiation factor eIF-2 gamma subunit OS=Saccharomyces cerevisiae (strain RM11-1a) GN=SCRG_04494 PE=4 SV=1	92	0	8585	57865	42	11	24.1	190072	18212	26275	2.29	0.13	Fr4Minus_001
18737	RANDOM5027 Random Sequence 5027	50.99	0.3	18737	36778	8	2	12.73	13771	13771	5277	1.73	0.06	Fr4Minus_001
27234	RANDOM13524 Random Sequence 13524	144.08	0.61	27234	196034	8	2	1.65	10419	10419	3909	1.31	0.26	Fr4Minus_001
13525	Q12273 YO11B_YEAST Transposon Ty1-OL Gag-Pol polyprotein OS=Saccharomyces cerevisiae GN=TY1B-OL PE=3 SV=1	271.43	0.61	2433 7149 7151 7152 7153 7156 7157 7159 7160 7161 7164 7165 7168 7169 7170 7173 7174 7176 7177 7178 7179 7182 7183 7185 7186 7190 7192 7193 7194 7841 13443 13506 13510 13511 13512 13513 13514 13515 13516 13517 13518 13519 13520 13521 13522 13523 13524 13525 13526 13528 13529 13530 13533 13534 13535 13536 13537 13538 13539 13563	198614	44	6	5.53	97092	79023	37132	9.95	1.98	Fr4Minus_001
19748	RANDOM6038 Random Sequence 6038	45.67	0.91	19748	42957	7	2	10.11	4295	4295	1015	0.54	0.02	Fr4Minus_001
26414	RANDOM12704 Random Sequence 12704	131.41	1.2	26414	124525	7	2	1.83	32997	32997	16322	4.15	0.52	Fr4Minus_001
13382	P22147 XRN1_YEAST 5'-3' exoribonuclease 1 OS=Saccharomyces cerevisiae GN=KEM1 PE=1 SV=1	176.58	1.2	13380 13381 13382	175460	38	10	8.12	45753	25586	17583	3.22	0.57	Fr4Minus_001
13380	A6ZU13 A6ZU13_YEAS7 5'-3'-exonuclease OS=Saccharomyces cerevisiae (strain YJM789) GN=KEM1 PE=4 SV=1	199.97	1.2	13380 13381 13382	175450	23	5	3.86	33030	25586	13896	3.22	0.57	Fr4Minus_001
13381	B3LHM5 B3LHM5_YEAS1 5'-3' exonuclease OS=Saccharomyces cerevisiae (strain RM11-1a) GN=SCRG_01164 PE=4 SV=1	199.97	1.19	13380 13381 13382	175438	18	4	3.86	28064	25586	13036	3.22	0.57	Fr4Minus_001
10131	A7A0G3 A7A0G3_YEAS7 Stress-seventy subfamily A protein OS=Saccharomyces cerevisiae (strain YJM789) GN=SSA1 PE=3 SV=1^AB3LUU3 B3LUU3_YEAS1 Heat shock protein SSA1 OS=Saccharomyces cerevisiae (strain RM11-1a) GN=SCRG_05639 PE=4 SV=1	94.18	1.19	5337 10076 10077 10086 10131 10134	69643	9	2	4.36	6824	6824	2059	0.86	0.06	Fr4Minus_001
10134	P10591 HSP71_YEAST Heat shock protein SSA1 OS=Saccharomyces cerevisiae GN=SSA1 PE=1 SV=4	94.18	1.19	5337 10076 10077 10086 10131 10134	69657	9	2	4.36	6824	6824	2059	0.86	0.06	Fr4Minus_001
7173	Q12391 YN11A_YEAST Transposon Ty1-NL1 Gag polyprotein OS=Saccharomyces cerevisiae GN=TY1A-NL1 PE=2 SV=1^AA7A2A5 A7A2A5_YEAS7 Conserved protein OS=Saccharomyces cerevisiae (strain YJM789) GN=SCY_4026 PE=4 SV=1	85.77	1.18	2433 7149 7151 7152 7153 7156 7157 7159 7160 7161 7164 7165 7168 7169 7170 7173 7174 7176 7177 7178 7179 7182 7183 7185 7186 7190 7192 7193 7194 7841 13443 13506 13510 13511 13512 13513 13514 13515 13516 13517 13518 13519 13520 13521 13522 13523 13524 13525 13526 13528 13529 13530 13533 13534 13535 13536 13537 13538 13539 13563	49308	10	1	3.41	42141	42141	12235	5.3	0.26	Fr4Minus_001
7183	A7A1I6 A7A1I6_YEAS7 Conserved protein OS=Saccharomyces cerevisiae (strain YJM789) GN=SCY_3864 PE=4 SV=1	85.77	1.18	2433 7149 7151 7152 7153 7156 7157 7159 7160 7161 7164 7165 7168 7169 7170 7173 7174 7176 7177 7178 7179 7182 7183 7185 7186 7190 7192 7193 7194 7841 13443 13506 13510 13511 13512 13513 13514 13515 13516 13517 13518 13519 13520 13521 13522 13523 13524 13525 13526 13528 13529 13530 13533 13534 13535 13536 13537 13538 13539 13563	49280	10	1	3.41	42141	42141	12235	5.3	0.26	Fr4Minus_001
21179	RANDOM7469 Random Sequence 7469	74.69	1.47	21179	51562	7	2	5.26	4268	4268	3023	0.54	0.03	Fr4Minus_001
6567	P38431 IF5_YEAST Eukaryotic translation initiation factor 5 OS=Saccharomyces cerevisiae GN=TIF5 PE=1 SV=1^AA6ZWT3 A6ZWT3_YEAS7 Translation initiation factor eIF5 OS=Saccharomyces cerevisiae (strain YJM789) GN=TIF5 PE=4 SV=1^AB3LLA1 B3LLA1_YEAS1 Eukaryotic translation initiation factor 5 OS=Saccharomyces cerevisiae (strain RM11-1a) GN=SCRG_02530 PE=4 SV=1	109.38	1.47	6567	45261	18	4	10.86	10052	6427	5378	0.81	0.04	Fr4Minus_001
22910	RANDOM9200 Random Sequence 9200	85.32	1.75	22910	63951	9	2	5.44	5995	5995	2816	0.75	0.05	Fr4Minus_001
5518	P40217 EIF3I_YEAST Eukaryotic translation initiation factor 3 39 kDa subunit OS=Saccharomyces cerevisiae GN=TIF34 PE=1 SV=1^AA6ZMK5 A6ZMK5_YEAS7 Translation initiation factor eIF3 subunit OS=Saccharomyces cerevisiae (strain YJM789) GN=TIF34 PE=4 SV=1^AB3LM34 B3LM34_YEAS1 Eukaryotic translation initiation factor 3 39 kDa subunit OS=Saccharomyces cerevisiae (strain RM11-1a) GN=SCRG_02037 PE=4 SV=1	83.13	1.75	5518	38755	15	5	22.19	12528	8219	3477	1.03	0.04	Fr4Minus_001
7237	A7A0Y4 A7A0Y4_YEAS7 Conserved protein OS=Saccharomyces cerevisiae (strain YJM789) GN=EMP46 PE=4 SV=1^AB3LT48 B3LT48_YEAS1 Putative uncharacterized protein OS=Saccharomyces cerevisiae (strain RM11-1a) GN=SCRG_05064 PE=4 SV=1	65.25	1.74	7237 7251	50933	10	2	7.21	20675	20675	9500	2.6	0.13	Fr4Minus_001
7251	Q12396 EMP46_YEAST Protein EMP46 OS=Saccharomyces cerevisiae GN=EMP46 PE=1 SV=1	65.25	1.74	7237 7251	50947	10	2	7.21	20675	20675	9500	2.6	0.13	Fr4Minus_001
25492	RANDOM11782 Random Sequence 11782	99.92	2.02	25492	96786	7	2	2.9	49751	49751	5981	6.26	0.61	Fr4Minus_001
6883	B3LQT3 B3LQT3_YEAS1 Nucleolar protein OS=Saccharomyces cerevisiae (strain RM11-1a) GN=SCRG_03856 PE=4 SV=1	75.37	2.02	6883 6899 6991	49605	12	5	10.33	28542	5878	5551	0.74	0.04	Fr4Minus_001
6899	P36049 EBP2_YEAST rRNA-processing protein EBP2 OS=Saccharomyces cerevisiae GN=EBP2 PE=1 SV=1	75.37	2.01	6883 6899 6991	49734	9	2	6.56	5878	5878	3517	0.74	0.04	Fr4Minus_001
6991	A6ZZF3 A6ZZF3_YEAS7 Ebna1-binding protein OS=Saccharomyces cerevisiae (strain YJM789) GN=EBP2 PE=4 SV=1	75.37	2.01	6883 6899 6991	50250	9	2	6.5	5878	5878	3517	0.74	0.04	Fr4Minus_001
6146	P10659 METK1_YEAST S-adenosylmethionine synthetase 1 OS=Saccharomyces cerevisiae GN=SAM1 PE=1 SV=2^AA7A171 A7A171_YEAS7 S-adenosylmethionine synthetase OS=Saccharomyces cerevisiae (strain YJM789) GN=SAM1 PE=3 SV=1^AB3RH72 B3RH72_YEAS1 S-adenosylmethionine synthetase 1 OS=Saccharomyces cerevisiae (strain RM11-1a) GN=SCRG_04140 PE=4 SV=1	172.43	2	6146	41818	19	3	12.83	12919	12919	5287	1.63	0.07	Fr4Minus_001
26873	RANDOM13163 Random Sequence 13163	117.67	2.28	26873	152033	7	2	2.31	9232	9232	2556	1.16	0.18	Fr4Minus_001
26262	RANDOM12552 Random Sequence 12552	101.59	2.56	26262	118946	7	2	2.59	4717	4717	2087	0.59	0.07	Fr4Minus_001
20734	RANDOM7024 Random Sequence 7024	64.4	2.83	20734	48950	7	2	5.31	12934	12934	2305	1.63	0.08	Fr4Minus_001
8121	Q12265 KPR5_YEAST Ribose-phosphate pyrophosphokinase 5 OS=Saccharomyces cerevisiae GN=PRS5 PE=1 SV=1^AA6ZNE9 A6ZNE9_YEAS7 Ribose-phosphate pyrophosphokinase OS=Saccharomyces cerevisiae (strain YJM789) GN=PRS5 PE=3 SV=1^AB3LIZ8 B3LIZ8_YEAS1 Phosphoribosylpyrophosphate synthetase OS=Saccharomyces cerevisiae (strain RM11-1a) GN=SCRG_01342 PE=4 SV=1	70.28	2.82	8121	53504	11	3	9.88	9296	9296	3311	1.17	0.06	Fr4Minus_001
25695	RANDOM11985 Random Sequence 11985	103.52	3.1	25695	100629	9	2	4.36	20583	20583	2632	2.59	0.26	Fr4Minus_001
6618	A6ZS16 A6ZS16_YEAS7 Heat shock protein OS=Saccharomyces cerevisiae (strain YJM789) GN=YDJ1 PE=4 SV=1	94.97	3.09	6618 6621	44664	10	2	6.85	9795	9795	6284	1.23	0.06	Fr4Minus_001
6621	B3LNS3 B3LNS3_YEAS1 Mitochondrial protein import protein MAS5 OS=Saccharomyces cerevisiae (strain RM11-1a) GN=SCRG_03199 PE=4 SV=1	94.97	3.08	6618 6621	44650	13	3	10.51	12905	12905	7024	1.23	0.06	Fr4Minus_001
24241	RANDOM10531 Random Sequence 10531	77.8	3.35	24241	77099	8	2	4.08	6832	6832	2239	0.86	0.07	Fr4Minus_001
24134	RANDOM10424 Random Sequence 10424	89.46	3.62	24134	77079	8	2	4.15	6684	6684	2647	0.84	0.06	Fr4Minus_001
26755	RANDOM13045 Random Sequence 13045	120.94	3.89	26755	139026	9	2	3.95	8195	8195	2392	1.03	0.14	Fr4Minus_001
513	B3LLM8 B3LLM8_YEAS1 Ribosomal protein S17A OS=Saccharomyces cerevisiae (strain RM11-1a) GN=SCRG_01871 PE=4 SV=1	669.32	0	513 1629 1643	9109	65	5	54.43	466104	369865	320184	53.25	0.49	Fr4Minus_002
1306	P05749 RL22A_YEAST 60S ribosomal protein L22-A OS=Saccharomyces cerevisiae GN=RPL22A PE=1 SV=3^AA7A0W7 A7A0W7_YEAS7 Ribosomal protein L22A OS=Saccharomyces cerevisiae (strain YJM789) GN=RPL22A PE=4 SV=1^AB3LT32 B3LT32_YEAS1 Ribosomal protein L22A OS=Saccharomyces cerevisiae (strain RM11-1a) GN=SCRG_05047 PE=4 SV=1	532	0	1306	13693	67	3	32.23	262070	195835	231749	28.2	0.39	Fr4Minus_002
500	P49167 RL38_YEAST 60S ribosomal protein L38 OS=Saccharomyces cerevisiae GN=RPL38 PE=1 SV=1^AA7A1K8 A7A1K8_YEAS7 Ribosomal protein L38 OS=Saccharomyces cerevisiae (strain YJM789) GN=RPL38 PE=3 SV=1^AB3RHK0 B3RHK0_YEAS1 Ribosomal protein L38 OS=Saccharomyces cerevisiae (strain RM11-1a) GN=SCRG_04272 PE=4 SV=1	358.19	0	500	8826	44	4	41.03	376341	335590	200861	48.32	0.43	Fr4Minus_002
1629	P14127 RS17B_YEAST 40S ribosomal protein S17-B OS=Saccharomyces cerevisiae GN=RPS17B PE=1 SV=1^AA6ZZ38 A6ZZ38_YEAS7 Ribosomal protein S17B OS=Saccharomyces cerevisiae (strain YJM789) GN=RPS17B PE=4 SV=1	850.39	0	513 1629 1643	15803	86	8	54.41	721767	475023	438373	68.4	1.08	Fr4Minus_002
1643	P02407 RS17A_YEAST 40S ribosomal protein S17-A OS=Saccharomyces cerevisiae GN=RPS17A PE=1 SV=1^AA6ZM38 A6ZM38_YEAS7 Ribosomal protein S17A OS=Saccharomyces cerevisiae (strain YJM789) GN=RPS17A PE=4 SV=1	850.39	0	513 1629 1643	15788	86	8	54.41	721767	475023	438373	68.4	1.08	Fr4Minus_002
3487	P05750 RS3_YEAST 40S ribosomal protein S3 OS=Saccharomyces cerevisiae GN=RPS3 PE=1 SV=5^AA6ZRQ7 A6ZRQ7_YEAS7 Ribosomal protein S3 OS=Saccharomyces cerevisiae (strain YJM789) GN=RPS3 PE=3 SV=1^AB3LP29 B3LP29_YEAS1 Ribosomal protein S3 OS=Saccharomyces cerevisiae (strain RM11-1a) GN=SCRG_03309 PE=4 SV=1	1469.13	0	3487	26502	184	19	71.67	1584068	560017	942929	80.63	2.14	Fr4Minus_002
1654	P06367 RS14A_YEAST 40S ribosomal protein S14-A OS=Saccharomyces cerevisiae GN=RPS14A PE=1 SV=5^AA6ZTL2 A6ZTL2_YEAS7 Ribosomal protein S14A OS=Saccharomyces cerevisiae (strain YJM789) GN=RPS14A PE=3 SV=1^AB3LUA2 B3LUA2_YEAS1 Ribosomal protein S14A OS=Saccharomyces cerevisiae (strain RM11-1a) GN=SCRG_05431 PE=4 SV=1	710.3	0	1654 1662	14536	86	9	61.31	639447	469520	335774	67.6	0.98	Fr4Minus_002
1662	P39516 RS14B_YEAST 40S ribosomal protein S14-B OS=Saccharomyces cerevisiae GN=RPS14B PE=1 SV=2^AA6ZQE5 A6ZQE5_YEAS7 Ribosomal protein S14B OS=Saccharomyces cerevisiae (strain YJM789) GN=RPS14B PE=3 SV=1^AB3LPT6 B3LPT6_YEAS1 Ribosomal protein S14B OS=Saccharomyces cerevisiae (strain RM11-1a) GN=SCRG_03489 PE=4 SV=1	714	0	1654 1662	14649	77	6	40.58	571006	469520	329764	67.6	0.99	Fr4Minus_002
4976	P38011 GBLP_YEAST Guanine nucleotide-binding protein subunit beta-like protein OS=Saccharomyces cerevisiae GN=ASC1 PE=1 SV=4^AA6ZMH3 A6ZMH3_YEAS7 Absence of growth suppressor of cyp1 OS=Saccharomyces cerevisiae (strain YJM789) GN=ASC1 PE=4 SV=1^AB3LM07 B3LM07_YEAS1 Putative uncharacterized protein OS=Saccharomyces cerevisiae (strain RM11-1a) GN=SCRG_02006 PE=4 SV=1	1160.74	0	4976	34805	150	18	71.16	846102	353096	467814	50.84	1.77	Fr4Minus_002
1310	P38701 RS20_YEAST 40S ribosomal protein S20 OS=Saccharomyces cerevisiae GN=RPS20 PE=1 SV=3^AA6ZSN7 A6ZSN7_YEAS7 Ribosomal protein S20 OS=Saccharomyces cerevisiae (strain YJM789) GN=RPS20 PE=4 SV=1^AB3LSA4 B3LSA4_YEAS1 Ribosomal protein S20 OS=Saccharomyces cerevisiae (strain RM11-1a) GN=SCRG_04689 PE=4 SV=1	610.76	0	1310	13907	79	9	44.63	757570	363618	244750	52.36	0.73	Fr4Minus_002
9757	A6ZRN1 A6ZRN1_YEAS7 Stress-seventy subfamily B protein OS=Saccharomyces cerevisiae (strain YJM789) GN=SSB2 PE=3 SV=1^AB3LP53 B3LP53_YEAS1 Heat shock protein SSB2 OS=Saccharomyces cerevisiae (strain RM11-1a) GN=SCRG_03335 PE=4 SV=1	2450.08	0	9751 9753 9757	66595	296	23	52.53	1082350	268540	649282	38.67	2.57	Fr4Minus_002
9751	P11484 HSP75_YEAST Heat shock protein SSB1 OS=Saccharomyces cerevisiae GN=SSB1 PE=1 SV=3^AA6ZXA5 A6ZXA5_YEAS7 Stress-seventy subfamily B protein OS=Saccharomyces cerevisiae (strain YJM789) GN=SSB1 PE=3 SV=1^AB3LHA5 B3LHA5_YEAS1 Heat shock protein SSB1 OS=Saccharomyces cerevisiae (strain RM11-1a) GN=SCRG_00716 PE=4 SV=1	2423.55	0	9751 9753 9757	66601	296	24	54.65	1113207	268540	651167	38.67	2.58	Fr4Minus_002
914	P05319 RLA2_YEAST 60S acidic ribosomal protein P2-alpha OS=Saccharomyces cerevisiae GN=RPP2A PE=1 SV=1^AA6ZNH0 A6ZNH0_YEAS7 Conserved protein OS=Saccharomyces cerevisiae (strain YJM789) GN=RPP2A PE=4 SV=1^AB3LJ19 B3LJ19_YEAS1 60S acidic ribosomal protein P2A OS=Saccharomyces cerevisiae (strain RM11-1a) GN=SCRG_01363 PE=4 SV=1	583.68	0	914	10745	70	5	83.02	482779	452404	247026	65.14	0.7	Fr4Minus_002
9753	P40150 HSP76_YEAST Heat shock protein SSB2 OS=Saccharomyces cerevisiae GN=SSB2 PE=1 SV=2	2380.11	0	9751 9753 9757	66594	290	23	51.06	1045396	268540	626731	38.67	2.57	Fr4Minus_002
1052	P02400 RLA4_YEAST 60S acidic ribosomal protein P2-beta OS=Saccharomyces cerevisiae GN=RPP2B PE=1 SV=2^AA6ZYY3 A6ZYY3_YEAS7 Ribosomal protein P2B OS=Saccharomyces cerevisiae (strain YJM789) GN=RPP2B PE=4 SV=1^AB3LFR8 B3LFR8_YEAS1 Ribosomal protein P2B OS=Saccharomyces cerevisiae (strain RM11-1a) GN=SCRG_00148 PE=4 SV=1	584.03	0	1052	11050	63	6	99.09	680171	631336	366697	90.9	1	Fr4Minus_002
885	P14120 RL30_YEAST 60S ribosomal protein L30 OS=Saccharomyces cerevisiae GN=RPL30 PE=1 SV=3^AA6ZUW4 A6ZUW4_YEAS7 Ribosomal protein L30 OS=Saccharomyces cerevisiae (strain YJM789) GN=RPL30 PE=4 SV=1	651.45	0	885	11415	78	8	68.57	600054	430970	292794	62.05	0.71	Fr4Minus_002
5766	P49626 RL4B_YEAST 60S ribosomal protein L4-B OS=Saccharomyces cerevisiae GN=RPL4B PE=1 SV=2^AA6ZXX7 A6ZXX7_YEAS7 Ribosomal protein L4B OS=Saccharomyces cerevisiae (strain YJM789) GN=RPL4B PE=4 SV=1^AB3LGP9 B3LGP9_YEAS1 Ribosomal protein L4B OS=Saccharomyces cerevisiae (strain RM11-1a) GN=SCRG_00497 PE=4 SV=1	1535.58	0	5756 5762 5766	39062	170	16	53.04	1327545	594398	851987	85.58	3.34	Fr4Minus_002
2635	A6ZS11 A6ZS11_YEAS7 Ribosomal protein L16B OS=Saccharomyces cerevisiae (strain YJM789) GN=RPL16B PE=3 SV=1	627.88	0	2635 2662 2673 2684 2695	22219	77	8	34.85	675535	445833	305209	64.19	1.43	Fr4Minus_002
2662	P26785 RL16B_YEAST 60S ribosomal protein L16-B OS=Saccharomyces cerevisiae GN=RPL16B PE=1 SV=3^AB3LNS8 B3LNS8_YEAS1 Ribosomal protein L16B OS=Saccharomyces cerevisiae (strain RM11-1a) GN=SCRG_03205 PE=4 SV=1	627.88	0	2635 2662 2673 2684 2695	22249	80	8	34.85	743574	445833	314481	64.19	1.43	Fr4Minus_002
5756	B3LNB3 B3LNB3_YEAS1 Ribosomal protein L4A OS=Saccharomyces cerevisiae (strain RM11-1a) GN=SCRG_02934 PE=4 SV=1	1464.66	0	5756 5762 5766	39062	182	16	54.7	1444942	594398	854931	85.58	3.34	Fr4Minus_002
5762	P10664 RL4A_YEAST 60S ribosomal protein L4-A OS=Saccharomyces cerevisiae GN=RPL4A PE=1 SV=4^AA6ZKX6 A6ZKX6_YEAS7 Ribosomal protein L4A OS=Saccharomyces cerevisiae (strain YJM789) GN=RPL4A PE=4 SV=1	1464.06	0	5756 5762 5766	39092	160	12	47.24	1235524	594398	835028	85.58	3.35	Fr4Minus_002
2519	P26786 RS7A_YEAST 40S ribosomal protein S7-A OS=Saccharomyces cerevisiae GN=RPS7A PE=1 SV=4^AA6ZNU6 A6ZNU6_YEAS7 Ribosomal protein S7A OS=Saccharomyces cerevisiae (strain YJM789) GN=RPS7A PE=4 SV=1^AB3LJE2 B3LJE2_YEAS1 Ribosomal protein S7A OS=Saccharomyces cerevisiae (strain RM11-1a) GN=SCRG_01494 PE=4 SV=1	744.74	0	2519	21622	94	8	53.16	636731	402456	303313	57.95	1.25	Fr4Minus_002
370	P0C0X0 RS28B_YEAST 40S ribosomal protein S28-B OS=Saccharomyces cerevisiae GN=RPS28B PE=1 SV=1^AA7A1E5 A7A1E5_YEAS7 Ribosomal protein S28B OS=Saccharomyces cerevisiae (strain YJM789) GN=RPS28B PE=4 SV=1^AB3RHE7 B3RHE7_YEAS1 Ribosomal protein S28B OS=Saccharomyces cerevisiae (strain RM11-1a) GN=SCRG_04215 PE=4 SV=1	381.41	0	370 372	7564	40	4	52.24	315259	303985	176390	43.77	0.33	Fr4Minus_002
372	Q3E7X9 RS28A_YEAST 40S ribosomal protein S28-A OS=Saccharomyces cerevisiae GN=RPS28A PE=1 SV=1^AA6ZP12 A6ZP12_YEAS7 Ribosomal protein S28A OS=Saccharomyces cerevisiae (strain YJM789) GN=RPS28A PE=4 SV=1^AB3LJK0 B3LJK0_YEAS1 Ribosomal protein S28A OS=Saccharomyces cerevisiae (strain RM11-1a) GN=SCRG_01560 PE=4 SV=1	349.34	0	370 372	7591	36	4	47.76	318350	303985	167045	43.77	0.33	Fr4Minus_002
1116	P0C2H8 RL31A_YEAST 60S ribosomal protein L31-A OS=Saccharomyces cerevisiae GN=RPL31A PE=1 SV=1^AA6ZXQ3 A6ZXQ3_YEAS7 Ribosomal protein L31A OS=Saccharomyces cerevisiae (strain YJM789) GN=RPL31A PE=4 SV=1^AB3LGX0 B3LGX0_YEAS1 Ribosomal protein L31A OS=Saccharomyces cerevisiae (strain RM11-1a) GN=SCRG_00571 PE=4 SV=1	335.34	0	480 1116 1125	12953	35	3	30.09	257626	257626	161828	37.09	0.48	Fr4Minus_002
1125	P0C2H9 RL31B_YEAST 60S ribosomal protein L31-B OS=Saccharomyces cerevisiae GN=RPL31B PE=1 SV=1^AA7A1S9 A7A1S9_YEAS7 Ribosomal protein L31B OS=Saccharomyces cerevisiae (strain YJM789) GN=RPL31B PE=4 SV=1^AB3RHR8 B3RHR8_YEAS1 Ribosomal protein L31B OS=Saccharomyces cerevisiae (strain RM11-1a) GN=SCRG_04344 PE=4 SV=1	333.93	0	480 1116 1125	12967	43	4	36.28	347820	257626	174052	37.09	0.48	Fr4Minus_002
646	P49631 RL43_YEAST 60S ribosomal protein L43 OS=Saccharomyces cerevisiae GN=RPL43A PE=1 SV=2^AA6ZQ50 A6ZQ50_YEAS7 Ribosomal protein L43B (Ribosomal protein L43A) OS=Saccharomyces cerevisiae (strain YJM789) GN=RPL43B PE=4 SV=1	400.09	0	646 647	10090	41	3	41.3	279416	279416	143871	40.23	0.41	Fr4Minus_002
647	B3LLA2 B3LLA2_YEAS1 Ribosomal protein L43A (Ribosomal protein L43B) (Fragment) OS=Saccharomyces cerevisiae (strain RM11-1a) GN=SCRG_02532 PE=4 SV=1	400.09	0	646 647	10115	47	5	51.09	306655	279416	146794	40.23	0.41	Fr4Minus_002
2684	P26784 RL16A_YEAST 60S ribosomal protein L16-A OS=Saccharomyces cerevisiae GN=RPL16A PE=1 SV=3	728.09	0	2635 2662 2673 2684 2695	22201	99	12	46.23	669599	435162	266285	62.66	1.39	Fr4Minus_002
749	O14455 RL36B_YEAST 60S ribosomal protein L36-B OS=Saccharomyces cerevisiae GN=RPL36B PE=1 SV=3^AA6ZW06 A6ZW06_YEAS7 60S ribosomal protein L36 OS=Saccharomyces cerevisiae (strain YJM789) GN=RPL36B PE=3 SV=1^AB3LKI2 B3LKI2_YEAS1 Ribosomal protein L36B OS=Saccharomyces cerevisiae (strain RM11-1a) GN=SCRG_02250 PE=4 SV=1	450.44	0	536 731 745 749	11135	46	4	40	501010	449123	238441	64.67	0.72	Fr4Minus_002
2130	P17079 RL12_YEAST 60S ribosomal protein L12 OS=Saccharomyces cerevisiae GN=RPL12A PE=1 SV=1^AA6ZQP7 A6ZQP7_YEAS7 Ribosomal protein L12A (Ribosomal protein L12B) OS=Saccharomyces cerevisiae (strain YJM789) GN=RPL12A PE=3 SV=1^AB3LFN8 B3LFN8_YEAS1 Ribosomal protein L12B (Ribosomal protein L12A) OS=Saccharomyces cerevisiae (strain RM11-1a) GN=SCRG_00116 PE=4 SV=1	712.48	0	2130	17822	89	11	68.48	1029344	624030	517536	89.85	1.6	Fr4Minus_002
8731	A6ZSX0 A6ZSX0_YEAS7 Conserved protein OS=Saccharomyces cerevisiae (strain YJM789) GN=SSZ1 PE=3 SV=1	1112.49	0	8725 8731 8732	58199	154	19	49.07	370402	100354	220136	14.45	0.84	Fr4Minus_002
9685	00001 ALBU_BOVIN Serum albumin precursor	2277.73	0	9685	69293	294	31	55.19	2090604	347261	851647	50	3.46	Fr4Minus_002
8732	P38788 SSZ1_YEAST Ribosome-associated complex subunit SSZ1 OS=Saccharomyces cerevisiae GN=SSZ1 PE=1 SV=2	1145.62	0	8725 8731 8732	58237	162	21	50.93	402432	100354	224466	14.45	0.84	Fr4Minus_002
2673	A6ZVE3 A6ZVE3_YEAS7 Ribosomal protein L16A OS=Saccharomyces cerevisiae (strain YJM789) GN=RPL16A PE=3 SV=1^AB3LTY0 B3LTY0_YEAS1 Ribosomal protein L16A OS=Saccharomyces cerevisiae (strain RM11-1a) GN=SCRG_05305 PE=4 SV=1	644.96	0	2635 2662 2673 2684 2695	22270	78	8	39.7	619018	435162	245453	62.66	1.4	Fr4Minus_002
536	B3LM81 B3LM81_YEAS1 Ribosomal protein L36A OS=Saccharomyces cerevisiae (strain RM11-1a) GN=SCRG_02087 PE=4 SV=1	300.47	0	536 731 745 749	9195	45	6	38.27	418735	358815	200586	43.47	0.4	Fr4Minus_002
8725	B3LSI3 B3LSI3_YEAS1 Putative uncharacterized protein OS=Saccharomyces cerevisiae (strain RM11-1a) GN=SCRG_04775 PE=4 SV=1	1083.9	0	8725 8731 8732	58199	158	21	51.12	381756	100354	203268	14.45	0.84	Fr4Minus_002
1800	P35271 RS18_YEAST 40S ribosomal protein S18 OS=Saccharomyces cerevisiae GN=RPS18A PE=1 SV=4^AA6ZM36 A6ZM36_YEAS7 Ribosomal protein S18B (Ribosomal protein S18A) OS=Saccharomyces cerevisiae (strain YJM789) GN=RPS18B PE=4 SV=1^AB3LLM6 B3LLM6_YEAS1 Ribosomal protein S18A OS=Saccharomyces cerevisiae (strain RM11-1a) GN=SCRG_01869 PE=4 SV=1	703.61	0	1800	17037	82	9	58.22	1055325	613732	401367	88.37	1.51	Fr4Minus_002
1621	P26782 RS24_YEAST 40S ribosomal protein S24 OS=Saccharomyces cerevisiae GN=RPS24A PE=1 SV=3^AA6ZR28 A6ZR28_YEAS7 40S ribosomal protein S24 OS=Saccharomyces cerevisiae (strain YJM789) GN=RPS24A PE=3 SV=1	434.11	0	1621	15328	55	9	38.52	539739	438796	237919	63.18	0.97	Fr4Minus_002
2674	P40212 RL13B_YEAST 60S ribosomal protein L13-B OS=Saccharomyces cerevisiae GN=RPL13B PE=1 SV=1^AA6ZMK1 A6ZMK1_YEAS7 60S ribosomal protein L13 OS=Saccharomyces cerevisiae (strain YJM789) GN=RPL13B PE=3 SV=1	613.34	0	2648 2674 2681 2687	22525	83	9	43.22	708849	459464	319441	66.16	1.49	Fr4Minus_002
2681	B3LM30 B3LM30_YEAS1 Ribosomal protein L13B (Fragment) OS=Saccharomyces cerevisiae (strain RM11-1a) GN=SCRG_02033 PE=4 SV=1	613.34	0	2648 2674 2681 2687	22506	68	6	28.64	660511	459464	310361	66.16	1.49	Fr4Minus_002
2648	B3LGX6 B3LGX6_YEAS1 Ribosomal protein L13A (Fragment) OS=Saccharomyces cerevisiae (strain RM11-1a) GN=SCRG_00578 PE=4 SV=1	613.34	0	2648 2674 2681 2687	22422	114	11	55.05	1083957	459464	569407	66.16	1.48	Fr4Minus_002
2687	Q12690 RL13A_YEAST 60S ribosomal protein L13-A OS=Saccharomyces cerevisiae GN=RPL13A PE=1 SV=1^AA6ZXP6 A6ZXP6_YEAS7 60S ribosomal protein L13 OS=Saccharomyces cerevisiae (strain YJM789) GN=RPL13A PE=3 SV=1	613.34	0	2648 2674 2681 2687	22554	68	7	28.64	693754	459464	310361	66.16	1.49	Fr4Minus_002
2695	Q45U16 Q45U16_YEAST Rpl16ap OS=Saccharomyces cerevisiae GN=RPL16A PE=3 SV=1	596.78	0	2635 2662 2673 2684 2695	22230	69	7	35	516205	374136	220643	53.87	1.2	Fr4Minus_002
731	P05745 RL36A_YEAST 60S ribosomal protein L36-A OS=Saccharomyces cerevisiae GN=RPL36A PE=1 SV=3	369.42	0	536 731 745 749	11124	37	3	31	449123	449123	216640	64.67	0.72	Fr4Minus_002
745	A6ZMQ5 A6ZMQ5_YEAS7 60S ribosomal protein L36 OS=Saccharomyces cerevisiae (strain YJM789) GN=RPL36A PE=3 SV=1	369.42	0	536 731 745 749	11094	40	4	31	451560	449123	217107	64.67	0.72	Fr4Minus_002
2451	P07279 RL18_YEAST 60S ribosomal protein L18 OS=Saccharomyces cerevisiae GN=RPL18A PE=1 SV=1^AA6ZN91 A6ZN91_YEAS7 Ribosomal protein L18 OS=Saccharomyces cerevisiae (strain YJM789) GN=RPL18A PE=3 SV=1^AB3LIU6 B3LIU6_YEAS1 Ribosomal protein L18A (Ribosomal protein L18B) OS=Saccharomyces cerevisiae (strain RM11-1a) GN=SCRG_01286 PE=4 SV=1	667.01	0	2451	20563	85	11	43.55	1096243	582001	513090	83.8	1.72	Fr4Minus_002
1761	P07280 RS19A_YEAST 40S ribosomal protein S19-A OS=Saccharomyces cerevisiae GN=RPS19A PE=1 SV=2^AA6ZN90 A6ZN90_YEAS7 Ribosomal protein S19A OS=Saccharomyces cerevisiae (strain YJM789) GN=RPS19A PE=4 SV=1^AB3LIU5 B3LIU5_YEAS1 Ribosomal protein S19A OS=Saccharomyces cerevisiae (strain RM11-1a) GN=SCRG_01285 PE=4 SV=1	538.28	0	1761 1762	15917	67	8	53.47	518624	465073	245659	66.96	1.07	Fr4Minus_002
1762	P07281 RS19B_YEAST 40S ribosomal protein S19-B OS=Saccharomyces cerevisiae GN=RPS19B PE=1 SV=2^AA6ZSH7 A6ZSH7_YEAS7 Ribosomal protein S19B OS=Saccharomyces cerevisiae (strain YJM789) GN=RPS19B PE=4 SV=1	538.37	0	1761 1762	15891	61	6	41.67	495664	465073	229662	66.96	1.06	Fr4Minus_002
1252	P39938 RS26A_YEAST 40S ribosomal protein S26-A OS=Saccharomyces cerevisiae GN=RPS26A PE=1 SV=1^AA6ZTZ9 A6ZTZ9_YEAS7 Ribosomal protein S26A OS=Saccharomyces cerevisiae (strain YJM789) GN=RPS26A PE=4 SV=1^AB3LHN8 B3LHN8_YEAS1 Ribosomal protein S26A OS=Saccharomyces cerevisiae (strain RM11-1a) GN=SCRG_01178 PE=4 SV=1	280.48	0	1252 1255	13504	27	2	20.17	371892	371892	190280	53.55	0.72	Fr4Minus_002
1255	P39939 RS26B_YEAST 40S ribosomal protein S26-B OS=Saccharomyces cerevisiae GN=RPS26B PE=1 SV=1^AA6ZR85 A6ZR85_YEAS7 Ribosomal protein S26B OS=Saccharomyces cerevisiae (strain YJM789) GN=RPS26B PE=4 SV=1^AB3LRP6 B3LRP6_YEAS1 Ribosomal protein S26B OS=Saccharomyces cerevisiae (strain RM11-1a) GN=SCRG_04607 PE=4 SV=1	280.48	0	1252 1255	13446	27	2	20.17	371892	371892	190280	53.55	0.72	Fr4Minus_002
1622	B3LM31 B3LM31_YEAS1 Ribosomal protein S16A (Fragment) OS=Saccharomyces cerevisiae (strain RM11-1a) GN=SCRG_02034 PE=4 SV=1	485.8	0	1622 1754	15047	55	6	34.07	565703	418401	237127	60.24	0.91	Fr4Minus_002
1754	P40213 RS16_YEAST 40S ribosomal protein S16 OS=Saccharomyces cerevisiae GN=RPS16A PE=1 SV=2^AA6ZMK2 A6ZMK2_YEAS7 Ribosomal protein S16A (Ribosomal protein S16B) OS=Saccharomyces cerevisiae (strain YJM789) GN=RPS16A PE=3 SV=1^AB3LGX7 B3LGX7_YEAS1 Ribosomal protein S16B OS=Saccharomyces cerevisiae (strain RM11-1a) GN=SCRG_00579 PE=4 SV=1	491.7	0	1622 1754	15847	71	8	49.65	697575	418401	264558	60.24	0.95	Fr4Minus_002
3852	P05753 RS4_YEAST 40S ribosomal protein S4 OS=Saccharomyces cerevisiae GN=RPS4A PE=1 SV=3^AA6ZQA2 A6ZQA2_YEAS7 Ribosomal protein S4A (Ribosomal protein S4B) OS=Saccharomyces cerevisiae (strain YJM789) GN=RPS4A PE=4 SV=1^AB3LQM5 B3LQM5_YEAS1 Ribosomal protein S4A (Ribosomal protein S4B) OS=Saccharomyces cerevisiae (strain RM11-1a) GN=SCRG_03796 PE=4 SV=1	792.68	0	3852	29410	114	14	49.81	1152732	533201	462757	76.77	2.26	Fr4Minus_002
3407	P02365 RS6_YEAST 40S ribosomal protein S6 OS=Saccharomyces cerevisiae GN=RPS6A PE=1 SV=1^AA6ZLC2 A6ZLC2_YEAS7 Ribosomal protein S6B (Ribosomal protein S6A) OS=Saccharomyces cerevisiae (strain YJM789) GN=RPS6B PE=4 SV=1	682.11	0	3407	26996	92	10	39.41	808559	487103	400411	70.14	1.89	Fr4Minus_002
3214	P26783 RS5_YEAST 40S ribosomal protein S5 OS=Saccharomyces cerevisiae GN=RPS5 PE=1 SV=3^AA6ZQ79 A6ZQ79_YEAS7 Ribosomal protein S5 OS=Saccharomyces cerevisiae (strain YJM789) GN=RPS5 PE=3 SV=1^AB3LQK7 B3LQK7_YEAS1 Ribosomal protein S5 OS=Saccharomyces cerevisiae (strain RM11-1a) GN=SCRG_03774 PE=4 SV=1	973.94	0	3214	25038	131	14	50.67	954117	536273	557287	77.21	1.93	Fr4Minus_002
2500	B3LN67 B3LN67_YEAS1 Ribosomal protein L19A (Ribosomal protein L19B) (Fragment) OS=Saccharomyces cerevisiae (strain RM11-1a) GN=SCRG_02881 PE=4 SV=1	534.83	0	2500 2506	21729	61	6	28.57	754771	508462	347690	73.21	1.59	Fr4Minus_002
2506	P05735 RL19_YEAST 60S ribosomal protein L19 OS=Saccharomyces cerevisiae GN=RPL19A PE=1 SV=5^AA6ZKS1 A6ZKS1_YEAS7 Ribosomal protein L19 OS=Saccharomyces cerevisiae (strain YJM789) GN=RPL19B PE=3 SV=1	534.83	0	2500 2506	21704	70	7	33.33	933579	508462	352798	73.21	1.59	Fr4Minus_002
509	Q05833 Q05833_YEAST Yeast (S.cerevisiae) YG101 gene encoding a 70kDal heat shock protein	195.39	0	509 9751 9757	8362	26	3	35.9	75277	75277	47580	10.59	0.09	Fr4Minus_002
1906	P05756 RS13_YEAST 40S ribosomal protein S13 OS=Saccharomyces cerevisiae GN=RPS13 PE=1 SV=3^AA6ZY29 A6ZY29_YEAS7 Ribosomal protein S13 OS=Saccharomyces cerevisiae (strain YJM789) GN=RPS13 PE=4 SV=1	557.49	0	1906 2123	17028	71	7	47.02	617713	407526	280989	58.68	1	Fr4Minus_002
1795	P32827 RS23_YEAST 40S ribosomal protein S23 OS=Saccharomyces cerevisiae GN=RPS23A PE=1 SV=1^AA6ZUD1 A6ZUD1_YEAS7 Ribosomal protein S23A OS=Saccharomyces cerevisiae (strain YJM789) GN=RPS23A PE=3 SV=1^AB3LIB1 B3LIB1_YEAS1 Ribosomal protein S23A (Ribosomal protein S23B) OS=Saccharomyces cerevisiae (strain RM11-1a) GN=SCRG_00901 PE=4 SV=1	321.96	0	1795	16037	60	6	47.59	375843	190360	113686	27.41	0.44	Fr4Minus_002
1639	P0C2H6 RL27A_YEAST 60S ribosomal protein L27-A OS=Saccharomyces cerevisiae GN=RPL27A PE=1 SV=1^AA6ZSR4 A6ZSR4_YEAS7 60S ribosomal protein L27 OS=Saccharomyces cerevisiae (strain YJM789) GN=RPL27A PE=3 SV=1^AB3LFJ4 B3LFJ4_YEAS1 Ribosomal protein L27B OS=Saccharomyces cerevisiae (strain RM11-1a) GN=SCRG_00069 PE=4 SV=1	387.12	0	1639 1641 2091	15531	44	5	33.82	517866	459474	277741	66.16	1.03	Fr4Minus_002
1641	P0C2H7 RL27B_YEAST 60S ribosomal protein L27-B OS=Saccharomyces cerevisiae GN=RPL27B PE=1 SV=1	387.12	0	1639 1641 2091	15505	46	5	34.56	555470	459474	298820	66.16	1.03	Fr4Minus_002
2123	B3LGK6 B3LGK6_YEAS1 Ribosomal protein S13 OS=Saccharomyces cerevisiae (strain RM11-1a) GN=SCRG_00451 PE=4 SV=1	557.49	0	1906 2123	18792	67	6	42.42	555587	407526	266596	58.68	1.1	Fr4Minus_002
3704	P32905 RS0A_YEAST 40S ribosomal protein S0-A OS=Saccharomyces cerevisiae GN=RPS0A PE=1 SV=3^AA6ZUM5 A6ZUM5_YEAS7 Ribosomal protein S0A OS=Saccharomyces cerevisiae (strain YJM789) GN=RPS0A PE=3 SV=1^AB3LI22 B3LI22_YEAS1 Ribosomal protein S0A OS=Saccharomyces cerevisiae (strain RM11-1a) GN=SCRG_00807 PE=4 SV=1	877.32	0	3704 3716	28024	99	8	43.25	781090	688209	587086	99.09	2.78	Fr4Minus_002
1646	P04451 RL23_YEAST 60S ribosomal protein L23 OS=Saccharomyces cerevisiae GN=RPL23A PE=1 SV=3^AA6ZKL6 A6ZKL6_YEAS7 Ribosomal protein L23A (Ribosomal protein L23B) OS=Saccharomyces cerevisiae (strain YJM789) GN=RPL23A PE=3 SV=1^AB3LNL8 B3LNL8_YEAS1 Ribosomal protein L23A (Ribosomal protein L23B) OS=Saccharomyces cerevisiae (strain RM11-1a) GN=SCRG_03045 PE=4 SV=1	461.09	0	1646	14472	58	7	50.36	564827	350735	243633	50.5	0.73	Fr4Minus_002
3716	P46654 RS0B_YEAST 40S ribosomal protein S0-B OS=Saccharomyces cerevisiae GN=RPS0B PE=1 SV=2^AA7A0V3 A7A0V3_YEAS7 Ribosomal protein S0B OS=Saccharomyces cerevisiae (strain YJM789) GN=RPS0B PE=3 SV=1^AB3LT19 B3LT19_YEAS1 Ribosomal protein S0B OS=Saccharomyces cerevisiae (strain RM11-1a) GN=SCRG_05034 PE=4 SV=1	877.32	0	3704 3716	27962	102	9	45.24	848449	688209	608109	99.09	2.77	Fr4Minus_002
1873	A6ZU78 A6ZU78_YEAS7 Ribosomal protein L28 OS=Saccharomyces cerevisiae (strain YJM789) GN=RPL28 PE=3 SV=1^AB3LHG7 B3LHG7_YEAS1 Ribosomal protein L28 OS=Saccharomyces cerevisiae (strain RM11-1a) GN=SCRG_01100 PE=4 SV=1	296.91	0	1873 1879	16721	30	2	16.11	469363	469363	286234	67.58	1.13	Fr4Minus_002
1879	P02406 RL28_YEAST 60S ribosomal protein L28 OS=Saccharomyces cerevisiae GN=RPL28 PE=1 SV=2	296.91	0	1873 1879	16722	38	3	22.82	590065	469363	318897	67.58	1.13	Fr4Minus_002
1090	B3LSB7 B3LSB7_YEAS1 Ribosomal protein L14A OS=Saccharomyces cerevisiae (strain RM11-1a) GN=SCRG_04702 PE=4 SV=1	303.99	0	1090 1658 1666 1672	11844	34	3	33.33	263561	204008	131056	29.37	0.35	Fr4Minus_002
2091	B3LSD1 B3LSD1_YEAS1 Ribosomal protein L27A OS=Saccharomyces cerevisiae (strain RM11-1a) GN=SCRG_04716 PE=4 SV=1	387.12	0	1639 1641 2091	18682	43	4	25.31	515974	459474	277499	66.16	1.24	Fr4Minus_002
2227	P0C2I0 RL20_YEAST 60S ribosomal protein L20 OS=Saccharomyces cerevisiae GN=RPL20A PE=1 SV=2	508.16	0	2227 2252 2322	20436	65	10	49.42	1006542	614560	351973	88.49	1.81	Fr4Minus_002
2252	A6ZPE7 A6ZPE7_YEAS7 Ribosomal protein L20B OS=Saccharomyces cerevisiae (strain YJM789) GN=RPL20B PE=4 SV=1^AB3LJX6 B3LJX6_YEAS1 Ribosomal protein L20B OS=Saccharomyces cerevisiae (strain RM11-1a) GN=SCRG_01693 PE=4 SV=1	507.12	0	2227 2252 2322	20713	55	6	33.91	759921	614560	317228	88.49	1.83	Fr4Minus_002
4513	A6ZWC1 A6ZWC1_YEAS7 Ribosomal protein L5 OS=Saccharomyces cerevisiae (strain YJM789) GN=RPL5 PE=4 SV=1^AB3LKU4 B3LKU4_YEAS1 Ribosomal protein L5 OS=Saccharomyces cerevisiae (strain RM11-1a) GN=SCRG_02364 PE=4 SV=1	986.57	0	4513 4526	33714	124	14	65.66	907033	451822	375096	65.06	2.19	Fr4Minus_002
4526	P26321 RL5_YEAST 60S ribosomal protein L5 OS=Saccharomyces cerevisiae GN=RPL5 PE=1 SV=3	986.57	0	4513 4526	33742	137	15	67.68	1030334	451822	397005	65.06	2.2	Fr4Minus_002
2529	P05738 RL9A_YEAST 60S ribosomal protein L9-A OS=Saccharomyces cerevisiae GN=RPL9A PE=1 SV=2	783.08	0	2525 2529 2541 2543	21569	82	5	40.84	587734	487544	256012	70.2	1.51	Fr4Minus_002
2541	A6ZU36 A6ZU36_YEAS7 Ribosomal protein L9A OS=Saccharomyces cerevisiae (strain YJM789) GN=RPL9A PE=4 SV=1	782.61	0	2525 2529 2541 2543	21627	83	6	43.46	595351	487544	256803	70.2	1.52	Fr4Minus_002
2322	A6ZMV5 A6ZMV5_YEAS7 Ribosomal protein L20A OS=Saccharomyces cerevisiae (strain YJM789) GN=RPL20A PE=4 SV=1^AB3LMD0 B3LMD0_YEAS1 Ribosomal protein L20A OS=Saccharomyces cerevisiae (strain RM11-1a) GN=SCRG_02137 PE=4 SV=1	506.41	0	2227 2252 2322	21235	52	5	33.15	755773	614560	315761	88.49	1.88	Fr4Minus_002
6252	P14126 RL3_YEAST 60S ribosomal protein L3 OS=Saccharomyces cerevisiae GN=RPL3 PE=1 SV=4^AA6ZNR5 A6ZNR5_YEAS7 Ribosomal protein L3 OS=Saccharomyces cerevisiae (strain YJM789) GN=RPL3 PE=3 SV=1^AB3LJB2 B3LJB2_YEAS1 Ribosomal protein L3 OS=Saccharomyces cerevisiae (strain RM11-1a) GN=SCRG_01462 PE=4 SV=1	917.25	0	6252	43757	133	21	44.96	1317735	374354	389942	53.9	2.36	Fr4Minus_002
1672	P38754 RL14B_YEAST 60S ribosomal protein L14-B OS=Saccharomyces cerevisiae GN=RPL14B PE=1 SV=1^AA6ZSQ1 A6ZSQ1_YEAS7 Ribosomal protein L14B OS=Saccharomyces cerevisiae (strain YJM789) GN=RPL14B PE=4 SV=1^AB3LR79 B3LR79_YEAS1 Ribosomal protein L14B OS=Saccharomyces cerevisiae (strain RM11-1a) GN=SCRG_04014 PE=4 SV=1	456.12	0	1658 1666 1672	15153	53	6	39.13	629161	499953	269608	71.99	1.09	Fr4Minus_002
3735	P25443 RS2_YEAST 40S ribosomal protein S2 OS=Saccharomyces cerevisiae GN=RPS2 PE=1 SV=3^AA6ZU59 A6ZU59_YEAS7 Ribosomal protein S2 OS=Saccharomyces cerevisiae (strain YJM789) GN=RPS2 PE=3 SV=1^AB3LHI3 B3LHI3_YEAS1 Ribosomal protein S2 OS=Saccharomyces cerevisiae (strain RM11-1a) GN=SCRG_01118 PE=4 SV=1	862.04	0	3735	27449	136	16	64.17	878478	399229	324848	57.48	1.58	Fr4Minus_002
2425	P05740 RL17A_YEAST 60S ribosomal protein L17-A OS=Saccharomyces cerevisiae GN=RPL17A PE=1 SV=4^AA6ZZE6 A6ZZE6_YEAS7 Ribosomal protein L17A OS=Saccharomyces cerevisiae (strain YJM789) GN=RPL17A PE=3 SV=1^AB3LQS6 B3LQS6_YEAS1 Ribosomal protein L17A OS=Saccharomyces cerevisiae (strain RM11-1a) GN=SCRG_03849 PE=4 SV=1	561.01	0	2425 2426	20549	88	9	40.76	1007981	503647	324947	72.52	1.49	Fr4Minus_002
2426	P46990 RL17B_YEAST 60S ribosomal protein L17-B OS=Saccharomyces cerevisiae GN=RPL17B PE=1 SV=2^AA6ZQF7 A6ZQF7_YEAS7 Ribosomal protein L17B OS=Saccharomyces cerevisiae (strain YJM789) GN=RPL17B PE=3 SV=1^AB3LPU8 B3LPU8_YEAS1 Ribosomal protein L17B OS=Saccharomyces cerevisiae (strain RM11-1a) GN=SCRG_03501 PE=4 SV=1	561.01	0	2425 2426	20551	61	5	25	596017	503647	271523	72.52	1.49	Fr4Minus_002
3041	P53030 RL1_YEAST 60S ribosomal protein L1 OS=Saccharomyces cerevisiae GN=RPL1A PE=1 SV=1^AA6ZU48 A6ZU48_YEAS7 Ribosomal protein L1 OS=Saccharomyces cerevisiae (strain YJM789) GN=RPL1B PE=3 SV=1^AB3LHJ3 B3LHJ3_YEAS1 Ribosomal protein L1A (Ribosomal protein L1B) OS=Saccharomyces cerevisiae (strain RM11-1a) GN=SCRG_01129 PE=4 SV=1	526.33	0	3041	24485	71	10	43.32	665436	422800	154164	60.88	1.49	Fr4Minus_002
4811	A7A1L9 A7A1L9_YEAS7 60S acidic ribosomal protein P0 OS=Saccharomyces cerevisiae (strain YJM789) GN=RPP0 PE=3 SV=1^AB3RHL1 B3RHL1_YEAS1 Ribosomal protein P0 OS=Saccharomyces cerevisiae (strain RM11-1a) GN=SCRG_04283 PE=4 SV=1	1031.21	0	4811 4840	33720	118	11	37.18	1105689	598194	600982	86.13	2.9	Fr4Minus_002
2691	P05754 RS8_YEAST 40S ribosomal protein S8 OS=Saccharomyces cerevisiae GN=RPS8A PE=1 SV=3^AA6ZKM8 A6ZKM8_YEAS7 Ribosomal protein S8 OS=Saccharomyces cerevisiae (strain YJM789) GN=RPS8A PE=3 SV=1^AB3LNK6 B3LNK6_YEAS1 Ribosomal protein S8B OS=Saccharomyces cerevisiae (strain RM11-1a) GN=SCRG_03033 PE=4 SV=1	475.22	0	2691 2701	22489	47	4	27.5	270577	267528	160399	38.52	0.87	Fr4Minus_002
2701	A6ZR58 A6ZR58_YEAS7 Ribosomal protein S8 OS=Saccharomyces cerevisiae (strain YJM789) GN=RPS8B PE=3 SV=1^AB3LRM0 B3LRM0_YEAS1 Ribosomal protein S8A OS=Saccharomyces cerevisiae (strain RM11-1a) GN=SCRG_04579 PE=4 SV=1	472.11	0	2691 2701	22517	43	3	20	267528	267528	159743	38.52	0.87	Fr4Minus_002
7031	B3LHW0 B3LHW0_YEAS1 Zuotin OS=Saccharomyces cerevisiae (strain RM11-1a) GN=SCRG_00742 PE=4 SV=1	476.27	0	7010 7021 7031	48989	67	7	28.41	147214	79091	105218	11.39	0.56	Fr4Minus_002
7021	A6ZUU1 A6ZUU1_YEAS7 Zuotin OS=Saccharomyces cerevisiae (strain YJM789) GN=ZUO1 PE=4 SV=1	416.89	0	7010 7021 7031	49048	72	9	34.41	169860	79091	105840	11.39	0.56	Fr4Minus_002
3557	Q12213 RL7B_YEAST 60S ribosomal protein L7-B OS=Saccharomyces cerevisiae GN=RPL7B PE=1 SV=3^AA6ZW56 A6ZW56_YEAS7 Ribosomal protein L7B OS=Saccharomyces cerevisiae (strain YJM789) GN=RPL7B PE=3 SV=1^AB3LKN1 B3LKN1_YEAS1 Ribosomal protein L7B OS=Saccharomyces cerevisiae (strain RM11-1a) GN=SCRG_02300 PE=4 SV=1	779.84	0	3557 3575	27696	101	13	43.03	861416	515485	408288	74.22	2.06	Fr4Minus_002
1666	P36105 RL14A_YEAST 60S ribosomal protein L14-A OS=Saccharomyces cerevisiae GN=RPL14A PE=1 SV=1	373.37	0	1658 1666 1672	15167	43	4	32.61	505640	476842	219150	68.66	1.04	Fr4Minus_002
1448	P05743 RL26A_YEAST 60S ribosomal protein L26-A OS=Saccharomyces cerevisiae GN=RPL26A PE=1 SV=3	446.92	0	1448 1462 1507	14233	69	8	50.39	672069	455783	254268	65.63	0.93	Fr4Minus_002
1321	P56628 RL22B_YEAST 60S ribosomal protein L22-B OS=Saccharomyces cerevisiae GN=RPL22B PE=1 SV=2^AA7A205 A7A205_YEAS7 Ribosomal protein L22B OS=Saccharomyces cerevisiae (strain YJM789) GN=RPL22B PE=4 SV=1^AB3LUH7 B3LUH7_YEAS1 Ribosomal protein L22B OS=Saccharomyces cerevisiae (strain RM11-1a) GN=SCRG_05513 PE=4 SV=1	179.5	0	1321	13826	28	4	36.89	32668	24626	26912	3.55	0.05	Fr4Minus_002
480	Q06739 Q06739_YEAST Putative uncharacterized protein (Fragment) OS=Saccharomyces cerevisiae GN=RPL31A PE=2 SV=1	157.36	0	480 1116 1125	9066	19	2	23.68	203524	203524	95261	29.3	0.27	Fr4Minus_002
7010	P32527 ZUO1_YEAST Zuotin OS=Saccharomyces cerevisiae GN=ZUO1 PE=1 SV=1	418.31	0	7010 7021 7031	49020	55	6	22.4	127207	79091	89480	11.39	0.56	Fr4Minus_002
1658	A6ZZW0 A6ZZW0_YEAS7 Ribosomal protein L14A OS=Saccharomyces cerevisiae (strain YJM789) GN=RPL14A PE=4 SV=1	338.48	0	1658 1666 1672	15126	40	4	25.36	597965	499953	255645	71.99	1.09	Fr4Minus_002
1292	P39741 RL35_YEAST 60S ribosomal protein L35 OS=Saccharomyces cerevisiae GN=RPL35A PE=1 SV=1^AA6ZXJ1 A6ZXJ1_YEAS7 Ribosomal protein L35A OS=Saccharomyces cerevisiae (strain YJM789) GN=RPL35A PE=4 SV=1	488.84	0	1282 1292	13909	52	5	38.33	589187	512274	297336	73.76	1.03	Fr4Minus_002
4840	P05317 RLA0_YEAST 60S acidic ribosomal protein P0 OS=Saccharomyces cerevisiae GN=RPP0 PE=1 SV=1	806.17	0	4811 4840	33766	122	11	43.27	1063253	598194	540293	86.13	2.91	Fr4Minus_002
1514	P0C0W1 RS22A_YEAST 40S ribosomal protein S22-A OS=Saccharomyces cerevisiae GN=RPS22A PE=1 SV=2^AA6ZQE6 A6ZQE6_YEAS7 Ribosomal protein S22A OS=Saccharomyces cerevisiae (strain YJM789) GN=RPS22A PE=3 SV=1^AB3LPT7 B3LPT7_YEAS1 Ribosomal protein S22A OS=Saccharomyces cerevisiae (strain RM11-1a) GN=SCRG_03490 PE=4 SV=1	582.07	0	1514 1537	14626	61	6	40.77	498272	360853	227511	51.96	0.76	Fr4Minus_002
1537	Q3E7Y3 RS22B_YEAST 40S ribosomal protein S22-B OS=Saccharomyces cerevisiae GN=RPS22B PE=1 SV=3^AA7A1P4 A7A1P4_YEAS7 Ribosomal protein S22B OS=Saccharomyces cerevisiae (strain YJM789) GN=RPS22B PE=3 SV=1^AB3RHN4 B3RHN4_YEAS1 Ribosomal protein S22B OS=Saccharomyces cerevisiae (strain RM11-1a) GN=SCRG_04309 PE=4 SV=1	582.07	0	1514 1537	14626	71	8	36.15	617095	360853	257774	51.96	0.76	Fr4Minus_002
1462	P53221 RL26B_YEAST 60S ribosomal protein L26-B OS=Saccharomyces cerevisiae GN=RPL26B PE=1 SV=2^AA7A1M3 A7A1M3_YEAS7 Ribosomal protein L26A OS=Saccharomyces cerevisiae (strain YJM789) GN=RPL26A PE=4 SV=1^AB3RHL4 B3RHL4_YEAS1 Ribosomal protein L26A OS=Saccharomyces cerevisiae (strain RM11-1a) GN=SCRG_04288 PE=4 SV=1	409.01	0	1448 1462 1507	14234	61	8	40.16	711009	455783	282208	65.63	0.93	Fr4Minus_002
1282	A6ZXE1 A6ZXE1_YEAS7 Ribosomal protein L35A OS=Saccharomyces cerevisiae (strain YJM789) GN=RPL35A PE=4 SV=1	434.36	0	1282 1292	13899	52	6	34.17	556693	481035	255082	69.26	0.96	Fr4Minus_002
2525	B3LHK2 B3LHK2_YEAS1 Ribosomal protein L9A OS=Saccharomyces cerevisiae (strain RM11-1a) GN=SCRG_01141 PE=4 SV=1	615.39	0	2525 2529 2541 2543	21569	73	6	36.65	721049	487544	257525	70.2	1.51	Fr4Minus_002
3870	B3LRS6 B3LRS6_YEAS1 Poly(A) binding protein OS=Saccharomyces cerevisiae (strain RM11-1a) GN=SCRG_04638 PE=4 SV=1	291.58	0	3870 9310	29185	29	4	17.94	51713	41900	23882	6.03	0.18	Fr4Minus_002
2780	P54780 RL15B_YEAST 60S ribosomal protein L15-B OS=Saccharomyces cerevisiae GN=RPL15B PE=1 SV=2^AA6ZMI1 A6ZMI1_YEAS7 Ribosomal protein L15 OS=Saccharomyces cerevisiae (strain YJM789) GN=RPL15B PE=3 SV=1^AB3LM12 B3LM12_YEAS1 Ribosomal protein L15B OS=Saccharomyces cerevisiae (strain RM11-1a) GN=SCRG_02011 PE=4 SV=1	343.53	0	2780 2794	24422	45	8	34.8	391271	271537	141059	39.1	0.95	Fr4Minus_002
9310	P04147 PABP_YEAST Polyadenylate-binding protein	681.11	0	9310	64344	79	11	27.38	163580	59780	71372	8.61	0.55	Fr4Minus_002
2794	P05748 RL15A_YEAST 60S ribosomal protein L15-A OS=Saccharomyces cerevisiae GN=RPL15A PE=1 SV=3^AA7A0T5 A7A0T5_YEAS7 Ribosomal protein L15 OS=Saccharomyces cerevisiae (strain YJM789) GN=RPL15A PE=3 SV=1^AB3LT02 B3LT02_YEAS1 Ribosomal protein L15A OS=Saccharomyces cerevisiae (strain RM11-1a) GN=SCRG_05017 PE=4 SV=1	415.57	0	2794	24422	49	7	36.27	560633	349463	191254	50.32	1.23	Fr4Minus_002
2045	Q12672 RL21B_YEAST 60S ribosomal protein L21-B OS=Saccharomyces cerevisiae GN=RPL21B PE=1 SV=1^AA6ZWH1 A6ZWH1_YEAS7 Ribosomal protein L21B OS=Saccharomyces cerevisiae (strain YJM789) GN=RPL21B PE=4 SV=1^AB3LKZ1 B3LKZ1_YEAS1 Ribosomal protein L21B OS=Saccharomyces cerevisiae (strain RM11-1a) GN=SCRG_02415 PE=4 SV=1	376.84	0	2036 2045	18274	44	6	31.88	735311	570648	194516	82.16	1.5	Fr4Minus_002
2582	P05755 RS9B_YEAST 40S ribosomal protein S9-B OS=Saccharomyces cerevisiae GN=RPS9B PE=1 SV=4	367.47	0	2582 2590 2626	22298	75	11	47.69	1081720	441163	268950	63.52	1.42	Fr4Minus_002
2590	A6ZLD0 A6ZLD0_YEAS7 Ribosomal protein S9B OS=Saccharomyces cerevisiae (strain YJM789) GN=RPS9B PE=3 SV=1^AB3LMX2 B3LMX2_YEAS1 Ribosomal protein S9B OS=Saccharomyces cerevisiae (strain RM11-1a) GN=SCRG_02781 PE=4 SV=1	367.47	0	2582 2590 2626	22270	49	7	28.72	647600	441163	185357	63.52	1.41	Fr4Minus_002
888	Q08745 RS10A_YEAST 40S ribosomal protein S10-A OS=Saccharomyces cerevisiae GN=RPS10A PE=1 SV=1^AA6ZPC8 A6ZPC8_YEAS7 Ribosomal protein S10A OS=Saccharomyces cerevisiae (strain YJM789) GN=RPS10A PE=4 SV=1^AB3LJV7 B3LJV7_YEAS1 Ribosomal protein S10A OS=Saccharomyces cerevisiae (strain RM11-1a) GN=SCRG_01673 PE=4 SV=1	177.45	0	888 904	12739	28	4	51.43	263405	257757	108510	37.11	0.47	Fr4Minus_002
1728	P04456 RL25_YEAST 60S ribosomal protein L25 OS=Saccharomyces cerevisiae GN=RPL25 PE=1 SV=4^AA6ZN84 A6ZN84_YEAS7 Ribosomal protein L25 OS=Saccharomyces cerevisiae (strain YJM789) GN=RPL25 PE=3 SV=1^AB3LIT9 B3LIT9_YEAS1 Ribosomal protein L25 OS=Saccharomyces cerevisiae (strain RM11-1a) GN=SCRG_01279 PE=4 SV=1	472.54	0	1728	15757	60	8	28.87	680342	528336	402984	76.07	1.2	Fr4Minus_002
2036	Q02753 RL21A_YEAST 60S ribosomal protein L21-A OS=Saccharomyces cerevisiae GN=RPL21A PE=1 SV=1^AA6ZLD1 A6ZLD1_YEAS7 Ribosomal protein L21A OS=Saccharomyces cerevisiae (strain YJM789) GN=RPL21A PE=4 SV=1^AB3LMX1 B3LMX1_YEAS1 Ribosomal protein L21A OS=Saccharomyces cerevisiae (strain RM11-1a) GN=SCRG_02780 PE=4 SV=1	360.26	0	2036 2045	18242	49	7	28.75	835368	570648	211116	82.16	1.5	Fr4Minus_002
2626	O13516 RS9A_YEAST 40S ribosomal protein S9-A OS=Saccharomyces cerevisiae GN=RPS9A PE=1 SV=3^AA6ZWH0 A6ZWH0_YEAS7 Ribosomal protein S9A OS=Saccharomyces cerevisiae (strain YJM789) GN=RPS9A PE=3 SV=1	367.47	0	2582 2590 2626	22442	56	8	37.56	662057	441163	186623	63.52	1.43	Fr4Minus_002
904	P46784 RS10B_YEAST 40S ribosomal protein S10-B OS=Saccharomyces cerevisiae GN=RPS10B PE=1 SV=1^AA6ZMU2 A6ZMU2_YEAS7 Ribosomal protein S10B OS=Saccharomyces cerevisiae (strain YJM789) GN=RPS10B PE=4 SV=1^AB3LMB8 B3LMB8_YEAS1 Ribosomal protein S10B OS=Saccharomyces cerevisiae (strain RM11-1a) GN=SCRG_02124 PE=4 SV=1	180.91	0	888 904	12738	34	6	66.67	446066	257757	109718	37.11	0.47	Fr4Minus_002
3747	P23248 RS3B_YEAST 40S ribosomal protein S1-B OS=Saccharomyces cerevisiae GN=RPS1B PE=1 SV=3^AA6ZM02 A6ZM02_YEAS7 Ribosomal protein S1B OS=Saccharomyces cerevisiae (strain YJM789) GN=RPS1B PE=3 SV=1^AB3LLJ2 B3LLJ2_YEAS1 Ribosomal protein S1A OS=Saccharomyces cerevisiae (strain RM11-1a) GN=SCRG_01835 PE=4 SV=1	694.94	0	3747 3754	28812	93	11	35.69	1111034	575487	396852	82.86	2.39	Fr4Minus_002
4336	A9QA59 A9QA59_YEAST Translation elongation factor 1-alpha (Fragment) OS=Saccharomyces cerevisiae PE=4 SV=1	645.55	0	4336 7510	31338	94	11	39.79	1067932	688671	394221	99.16	3.11	Fr4Minus_002
2543	P51401 RL9B_YEAST 60S ribosomal protein L9-B OS=Saccharomyces cerevisiae GN=RPL9B PE=1 SV=1^AA6ZS13 A6ZS13_YEAS7 Ribosomal protein L9B OS=Saccharomyces cerevisiae (strain YJM789) GN=RPL9B PE=4 SV=1^AB3LNS5 B3LNS5_YEAS1 Ribosomal protein L9B OS=Saccharomyces cerevisiae (strain RM11-1a) GN=SCRG_03202 PE=4 SV=1	505.85	0	2525 2529 2541 2543	21657	62	5	40.84	529804	487544	196338	70.2	1.52	Fr4Minus_002
3766	P29453 RL8B_YEAST 60S ribosomal protein L8-B OS=Saccharomyces cerevisiae GN=RPL8B PE=1 SV=3^AB3LTD0 B3LTD0_YEAS1 Ribosomal protein L8B OS=Saccharomyces cerevisiae (strain RM11-1a) GN=SCRG_04947 PE=4 SV=1	834.21	0	3762 3766 3774 3776	28111	102	12	44.14	1120369	623672	464669	89.8	2.52	Fr4Minus_002
3722	B3LTM6 B3LTM6_YEAS1 Ribosomal protein L2B (Fragment) OS=Saccharomyces cerevisiae (strain RM11-1a) GN=SCRG_05197 PE=4 SV=1	325.49	0	3722 3732	27277	50	7	32.02	446392	277228	221153	39.92	1.09	Fr4Minus_002
3732	P05736 RL2_YEAST 60S ribosomal protein L2 OS=Saccharomyces cerevisiae GN=RPL2A PE=1 SV=3^AA6ZVP9 A6ZVP9_YEAS7 Ribosomal protein L2B (Ribosomal protein L2A) OS=Saccharomyces cerevisiae (strain YJM789) GN=RPL2B PE=4 SV=1^AB3LUP0 B3LUP0_YEAS1 Ribosomal protein L2A OS=Saccharomyces cerevisiae (strain RM11-1a) GN=SCRG_05579 PE=4 SV=1	325.49	0	3722 3732	27408	37	3	21.26	277228	277228	186183	39.92	1.09	Fr4Minus_002
926	P10622 RLA3_YEAST 60S acidic ribosomal protein P1-beta OS=Saccharomyces cerevisiae GN=RPP1B PE=1 SV=3^AA6ZXJ9 A6ZXJ9_YEAS7 Ribosomal protein P1B OS=Saccharomyces cerevisiae (strain YJM789) GN=RPP1B PE=4 SV=1^AB3LH20 B3LH20_YEAS1 Ribosomal protein P1B OS=Saccharomyces cerevisiae (strain RM11-1a) GN=SCRG_00624 PE=4 SV=1	225.64	0	926	10667	23	2	64.15	128710	128710	85636	18.53	0.2	Fr4Minus_002
3762	A7A0L4 A7A0L4_YEAS7 Ribosomal protein L8B OS=Saccharomyces cerevisiae (strain YJM789) GN=RPL8B PE=4 SV=1	798.22	0	3762 3766 3774 3776	28097	96	10	40.63	1077635	623672	437751	89.8	2.52	Fr4Minus_002
2269	B3LKY3 B3LKY3_YEAS1 Ribosomal protein S6A (Ribosomal gene product S6B) OS=Saccharomyces cerevisiae (strain RM11-1a) GN=SCRG_02405 PE=4 SV=1	321.37	0	2269 3407	19959	50	7	36.78	595712	296897	175099	42.75	0.85	Fr4Minus_002
3575	P05737 RL7A_YEAST 60S ribosomal protein L7-A OS=Saccharomyces cerevisiae GN=RPL7A PE=1 SV=3^AA6ZUA3 A6ZUA3_YEAS7 Ribosomal protein L7A OS=Saccharomyces cerevisiae (strain YJM789) GN=RPL7A PE=3 SV=1^AB3LHE2 B3LHE2_YEAS1 Ribosomal protein L7A OS=Saccharomyces cerevisiae (strain RM11-1a) GN=SCRG_01075 PE=4 SV=1	686.44	0	3557 3575	27638	93	11	46.31	817969	515485	389430	74.22	2.05	Fr4Minus_002
7510	P02994 EF1A_YEAST Elongation factor 1-alpha OS=Saccharomyces cerevisiae GN=TEF1 PE=1 SV=1^AA6ZL63 A6ZL63_YEAS7 Elongation factor 1-alpha OS=Saccharomyces cerevisiae (strain YJM789) GN=TEF2 PE=3 SV=1^AB3LK50 B3LK50_YEAS1 Elongation factor 1-alpha OS=Saccharomyces cerevisiae (strain RM11-1a) GN=SCRG_02562 PE=4 SV=1	871.63	0	4336 7510	50032	145	17	47.82	1786210	688671	597789	99.16	4.96	Fr4Minus_002
1507	A6ZV22 A6ZV22_YEAS7 Ribosomal protein L26B OS=Saccharomyces cerevisiae (strain YJM789) GN=RPL26B PE=4 SV=1^AB3LII6 B3LII6_YEAS1 Ribosomal protein L26B OS=Saccharomyces cerevisiae (strain RM11-1a) GN=SCRG_00978 PE=4 SV=1	325.75	0	1448 1462 1507	14609	44	5	27.13	573074	455783	234098	65.63	0.96	Fr4Minus_002
543	P35997 RS27A_YEAST 40S ribosomal protein S27-A OS=Saccharomyces cerevisiae GN=RPS27A PE=1 SV=1^AA6ZZG7 A6ZZG7_YEAS7 Ribosomal protein S27 OS=Saccharomyces cerevisiae (strain YJM789) GN=RPS27A PE=3 SV=1	318.42	0	543 548	8879	39	4	46.34	672994	579226	315054	83.4	0.74	Fr4Minus_002
548	P38711 RS27B_YEAST 40S ribosomal protein S27-B OS=Saccharomyces cerevisiae GN=RPS27B PE=1 SV=1^AA6ZSS5 A6ZSS5_YEAS7 Ribosomal protein S27 OS=Saccharomyces cerevisiae (strain YJM789) GN=RPS27B PE=3 SV=1	318.42	0	543 548	8865	39	4	46.34	672994	579226	315054	83.4	0.74	Fr4Minus_002
2251	P0C0W9 RL11A_YEAST 60S ribosomal protein L11-A OS=Saccharomyces cerevisiae GN=RPL11A PE=1 SV=2^AA6ZWY2 A6ZWY2_YEAS7 Ribosomal protein L11A OS=Saccharomyces cerevisiae (strain YJM789) GN=RPL11A PE=3 SV=1^AB3LK66 B3LK66_YEAS1 Ribosomal protein L11A OS=Saccharomyces cerevisiae (strain RM11-1a) GN=SCRG_02579 PE=4 SV=1	495.81	0	2251 2266	19719	56	6	22.99	642755	568719	307035	81.89	1.61	Fr4Minus_002
2266	Q3E757 RL11B_YEAST 60S ribosomal protein L11-B OS=Saccharomyces cerevisiae GN=RPL11B PE=1 SV=3^AA6ZV67 A6ZV67_YEAS7 Ribosomal protein L11B OS=Saccharomyces cerevisiae (strain YJM789) GN=RPL11B PE=3 SV=1^AB3LIE1 B3LIE1_YEAS1 Ribosomal protein L11B OS=Saccharomyces cerevisiae (strain RM11-1a) GN=SCRG_00932 PE=4 SV=1	495.81	0	2251 2266	19749	63	9	36.21	664914	568719	310958	81.89	1.62	Fr4Minus_002
600	P0C0V8 RS21A_YEAST 40S ribosomal protein S21-A OS=Saccharomyces cerevisiae GN=RPS21A PE=1 SV=1^AA7A017 A7A017_YEAS7 Ribosomal protein S21A OS=Saccharomyces cerevisiae (strain YJM789) GN=RPS21A PE=4 SV=1^AB3LRD2 B3LRD2_YEAS1 Ribosomal protein S21A OS=Saccharomyces cerevisiae (strain RM11-1a) GN=SCRG_04072 PE=4 SV=1	409.23	0	600 607	9745	49	5	65.52	291735	252905	117343	36.41	0.35	Fr4Minus_002
2006	P23301 IF5A2_YEAST Eukaryotic translation initiation factor 5A-2 OS=Saccharomyces cerevisiae GN=HYP2 PE=1 SV=3^AA6ZQR6 A6ZQR6_YEAS7 Translation initiation factor eIF5A OS=Saccharomyces cerevisiae (strain YJM789) GN=HYP2 PE=4 SV=1^AB3LRY3 B3LRY3_YEAS1 Translation initiation factor eIF-5A OS=Saccharomyces cerevisiae (strain RM11-1a) GN=SCRG_04436 PE=4 SV=1	386.13	0	2006	17114	52	7	42.68	219969	173880	110785	25.04	0.43	Fr4Minus_002
10187	Q02892 NOG1_YEAST Nucleolar GTP-binding protein 1 OS=Saccharomyces cerevisiae GN=NOG1 PE=1 SV=1^AA6ZWF8 A6ZWF8_YEAS7 Nucleolar g-protein OS=Saccharomyces cerevisiae (strain YJM789) GN=NOG1 PE=4 SV=1^AB3LKY0 B3LKY0_YEAS1 Nucleolar GTP-binding protein 1 OS=Saccharomyces cerevisiae (strain RM11-1a) GN=SCRG_02402 PE=4 SV=1	198.84	0	10187	74410	33	7	11.13	37261	18709	12795	2.69	0.2	Fr4Minus_002
987	Q3E792 RS25A_YEAST 40S ribosomal protein S25-A OS=Saccharomyces cerevisiae GN=RPS25A PE=1 SV=1^AA6ZV15 A6ZV15_YEAS7 Ribosomal protein S25A OS=Saccharomyces cerevisiae (strain YJM789) GN=RPS25A PE=4 SV=1^AB3LIJ3 B3LIJ3_YEAS1 Ribosomal protein S25A OS=Saccharomyces cerevisiae (strain RM11-1a) GN=SCRG_00985 PE=4 SV=1	159.6	0	987 1003	12039	29	5	39.81	182483	55380	69005	7.97	0.1	Fr4Minus_002
1003	P0C0T4 RS25B_YEAST 40S ribosomal protein S25-B OS=Saccharomyces cerevisiae GN=RPS25B PE=1 SV=1^AA7A1L5 A7A1L5_YEAS7 Ribosomal protein S25B OS=Saccharomyces cerevisiae (strain YJM789) GN=RPS25B PE=4 SV=1^AB3RHK7 B3RHK7_YEAS1 Ribosomal protein S25B OS=Saccharomyces cerevisiae (strain RM11-1a) GN=SCRG_04279 PE=4 SV=1	159.6	0	987 1003	12009	20	5	33.33	96281	55380	32863	7.97	0.1	Fr4Minus_002
4025	P39015 STM1_YEAST Suppressor protein STM1 OS=Saccharomyces cerevisiae GN=STM1 PE=1 SV=3^AA7A149 A7A149_YEAS7 Purine motif triplex-binding protein OS=Saccharomyces cerevisiae (strain YJM789) GN=STM1 PE=4 SV=1^AB3LTB1 B3LTB1_YEAS1 Suppressor protein STM1 OS=Saccharomyces cerevisiae (strain RM11-1a) GN=SCRG_05129 PE=4 SV=1	458.6	0	4025	29994	108	12	42.49	559471	200729	243529	28.9	0.87	Fr4Minus_002
3774	P17076 RL8A_YEAST 60S ribosomal protein L8-A OS=Saccharomyces cerevisiae GN=RPL8A PE=1 SV=4^AB3LS86 B3LS86_YEAS1 Ribosomal protein L8A OS=Saccharomyces cerevisiae (strain RM11-1a) GN=SCRG_04670 PE=4 SV=1	704.49	0	3762 3766 3774 3776	28124	85	9	32.03	1000831	623672	419796	89.8	2.53	Fr4Minus_002
3776	A6ZSL7 A6ZSL7_YEAS7 Ribosomal protein L8A OS=Saccharomyces cerevisiae (strain YJM789) GN=RPL8A PE=4 SV=1	704.49	0	3762 3766 3774 3776	28111	105	12	40.63	1191278	623672	440670	89.8	2.52	Fr4Minus_002
607	Q3E754 RS21B_YEAST 40S ribosomal protein S21-B OS=Saccharomyces cerevisiae GN=RPS21B PE=1 SV=1^AA6ZQJ4 A6ZQJ4_YEAS7 Ribosomal protein S21B OS=Saccharomyces cerevisiae (strain YJM789) GN=RPS21B PE=4 SV=1^AB3LPY2 B3LPY2_YEAS1 Ribosomal protein S21B OS=Saccharomyces cerevisiae (strain RM11-1a) GN=SCRG_03538 PE=4 SV=1	406.22	0	600 607	9759	49	5	65.52	309651	270821	138870	38.99	0.38	Fr4Minus_002
1979	P26781 RS11_YEAST 40S ribosomal protein S11 OS=Saccharomyces cerevisiae GN=RPS11A PE=1 SV=3^AA6ZKZ2 A6ZKZ2_YEAS7 Ribosomal protein S11B (Ribosomal protein S11A) OS=Saccharomyces cerevisiae (strain YJM789) GN=RPS11B PE=3 SV=1^AB3LGP0 B3LGP0_YEAS1 Ribosomal protein S11A (Ribosomal protein S11B) OS=Saccharomyces cerevisiae (strain RM11-1a) GN=SCRG_00486 PE=4 SV=1	369.91	0	1979	17748	53	8	48.72	696767	383459	230540	55.21	0.98	Fr4Minus_002
2514	P48164 RS7B_YEAST 40S ribosomal protein S7-B OS=Saccharomyces cerevisiae GN=RPS7B PE=1 SV=1^AA6ZRY5 A6ZRY5_YEAS7 Ribosomal protein S7B OS=Saccharomyces cerevisiae (strain YJM789) GN=RPS7B PE=4 SV=1^AB3LNV4 B3LNV4_YEAS1 Ribosomal protein S7B OS=Saccharomyces cerevisiae (strain RM11-1a) GN=SCRG_03231 PE=4 SV=1	415.79	0	2514 2519 2534	21634	76	9	52.63	367401	223278	162048	32.15	0.7	Fr4Minus_002
3110	P41805 RL10_YEAST 60S ribosomal protein L10 OS=Saccharomyces cerevisiae GN=RPL10 PE=1 SV=1^AA7A0Y0 A7A0Y0_YEAS7 Ribosomal protein L10 OS=Saccharomyces cerevisiae (strain YJM789) GN=RPL10 PE=4 SV=1^AB3LT44 B3LT44_YEAS1 Ribosomal protein L10 OS=Saccharomyces cerevisiae (strain RM11-1a) GN=SCRG_05060 PE=4 SV=1	426.37	0	3110	25361	78	12	40.27	486387	309463	210356	44.56	1.13	Fr4Minus_002
2534	Q45TZ8 Q45TZ8_YEAST Rps7bp OS=Saccharomyces cerevisiae GN=RPS7B PE=4 SV=1	416.78	0	2514 2519 2534	21733	58	6	35.6	304947	223278	150122	32.15	0.7	Fr4Minus_002
3754	P33442 RS3A_YEAST 40S ribosomal protein S1-A OS=Saccharomyces cerevisiae GN=RPS1A PE=1 SV=2^AA7A1W1 A7A1W1_YEAS7 Ribosomal protein S1A OS=Saccharomyces cerevisiae (strain YJM789) GN=RPS1A PE=3 SV=1^AB3RHV0 B3RHV0_YEAS1 Ribosomal protein S1B OS=Saccharomyces cerevisiae (strain RM11-1a) GN=SCRG_04379 PE=4 SV=1	557.92	0	3747 3754	28743	79	11	34.9	1011459	575487	338976	82.86	2.38	Fr4Minus_002
11671	00002 PHS2_RABIT Glycogen phosphorylase	1003.95	0	11671	97158	184	37	42.04	1039834	261166	338764	37.6	3.65	Fr4Minus_002
2301	P05739 RL6B_YEAST 60S ribosomal protein L6-B OS=Saccharomyces cerevisiae GN=RPL6B PE=1 SV=4^AA7A1W7 A7A1W7_YEAS7 60S ribosomal protein L6 OS=Saccharomyces cerevisiae (strain YJM789) GN=RPL6B PE=3 SV=1^AB3RHV6 B3RHV6_YEAS1 Ribosomal protein L6B OS=Saccharomyces cerevisiae (strain RM11-1a) GN=SCRG_04385 PE=4 SV=1	448.46	0	2295 2301	19986	67	9	50	700286	478050	289996	68.83	1.38	Fr4Minus_002
5520	P00330 ADH1_YEAST Alcohol dehydrogenase 1 OS=Saccharomyces cerevisiae GN=ADH1 PE=1 SV=4	377.01	0	5520 5528 5531	36823	52	9	27.59	143843	72827	43698	10.49	0.39	Fr4Minus_002
5528	B3LIX8 B3LIX8_YEAS1 Alcohol dehydrogenase OS=Saccharomyces cerevisiae (strain RM11-1a) GN=SCRG_01319 PE=4 SV=1	377.01	0	5520 5528 5531	36851	46	8	27.59	130190	72827	42536	10.49	0.39	Fr4Minus_002
5531	A6ZNC5 A6ZNC5_YEAS7 Alcohol dehydrogenase OS=Saccharomyces cerevisiae (strain YJM789) GN=ADH1 PE=3 SV=1	377.01	0	5520 5528 5531	36839	46	8	27.59	130190	72827	42536	10.49	0.39	Fr4Minus_002
919	A6ZXP7 A6ZXP7_YEAS7 Ribosomal protein P1A OS=Saccharomyces cerevisiae (strain YJM789) GN=RPP1A PE=4 SV=1^AB3LGX5 B3LGX5_YEAS1 Acidic ribosomal protein P1A OS=Saccharomyces cerevisiae (strain RM11-1a) GN=SCRG_00577 PE=4 SV=1	100.05	0	919	10907	13	2	28.3	158067	158067	37690	22.76	0.25	Fr4Minus_002
1099	B3LSE1 B3LSE1_YEAS1 Ribosomal protein S27B OS=Saccharomyces cerevisiae (strain RM11-1a) GN=SCRG_04727 PE=4 SV=1	167.79	0	543 548 1099	12494	21	3	19.64	354549	354549	135633	51.05	0.64	Fr4Minus_002
8828	A6ZRX0 DBP2_YEAS7 ATP-dependent RNA helicase DBP2 OS=Saccharomyces cerevisiae (strain YJM789) GN=DBP2 PE=3 SV=1^AB3LNW9 B3LNW9_YEAS1 ATP dependent RNA helicase OS=Saccharomyces cerevisiae (strain RM11-1a) GN=SCRG_03246 PE=4 SV=1	359.05	0	8828 8829	60985	46	9	20.88	95033	56446	41510	8.13	0.5	Fr4Minus_002
8829	P24783 DBP2_YEAST ATP-dependent RNA helicase DBP2 OS=Saccharomyces cerevisiae GN=DBP2 PE=1 SV=1	359.05	0	8828 8829	60999	49	10	20.88	94144	56446	42714	8.13	0.5	Fr4Minus_002
1750	P48589 RS12_YEAST 40S ribosomal protein S12 OS=Saccharomyces cerevisiae GN=RPS12 PE=1 SV=1^AA6ZPJ7 A6ZPJ7_YEAS7 40S ribosomal protein S12 OS=Saccharomyces cerevisiae (strain YJM789) GN=RPS12 PE=3 SV=1^AB3LK24 B3LK24_YEAS1 Ribosomal protein S12 OS=Saccharomyces cerevisiae (strain RM11-1a) GN=SCRG_01742 PE=4 SV=1	322.33	0	1750	15471	65	8	60.14	466999	186440	147378	26.84	0.42	Fr4Minus_002
1302	P40525 RL34B_YEAST 60S ribosomal protein L34-B OS=Saccharomyces cerevisiae GN=RPL34B PE=1 SV=1^AA6ZVL7 A6ZVL7_YEAS7 Ribosomal protein L34B OS=Saccharomyces cerevisiae (strain YJM789) GN=RPL34B PE=4 SV=1^AB3LTQ8 B3LTQ8_YEAS1 Ribosomal protein L34B OS=Saccharomyces cerevisiae (strain RM11-1a) GN=SCRG_05230 PE=4 SV=1	106.37	0	1302 1316	13641	16	2	12.4	229846	229846	77573	33.09	0.45	Fr4Minus_002
1316	P87262 RL34A_YEAST 60S ribosomal protein L34-A OS=Saccharomyces cerevisiae GN=RPL34A PE=1 SV=1^AA6ZR09 A6ZR09_YEAS7 Ribosomal protein L34A OS=Saccharomyces cerevisiae (strain YJM789) GN=RPL34A PE=4 SV=1^AB3LS71 B3LS71_YEAS1 Ribosomal protein L34A OS=Saccharomyces cerevisiae (strain RM11-1a) GN=SCRG_04530 PE=4 SV=1	106.37	0	1302 1316	13639	23	5	29.75	323831	263303	105119	33.09	0.45	Fr4Minus_002
959	P05744 RL33A_YEAST 60S ribosomal protein L33-A OS=Saccharomyces cerevisiae GN=RPL33A PE=1 SV=3^AA6ZWB1 A6ZWB1_YEAS7 Ribosomal protein L33A OS=Saccharomyces cerevisiae (strain YJM789) GN=RPL33A PE=4 SV=1	286.49	0	843 959 968	12154	32	3	30.84	510531	510531	255480	73.51	0.89	Fr4Minus_002
1740	Q01855 RS15_YEAST 40S ribosomal protein S15 OS=Saccharomyces cerevisiae GN=RPS15 PE=1 SV=1^AA6ZNG9 A6ZNG9_YEAS7 Ribosomal protein S15 OS=Saccharomyces cerevisiae (strain YJM789) GN=RPS15 PE=3 SV=1^AB3LJ18 B3LJ18_YEAS1 Ribosomal protein S15 OS=Saccharomyces cerevisiae (strain RM11-1a) GN=SCRG_01362 PE=4 SV=1	316.76	0	1740	16001	51	7	38.03	511143	482724	214372	69.5	1.11	Fr4Minus_002
1531	P38061 RL32_YEAST 60S ribosomal protein L32 OS=Saccharomyces cerevisiae GN=RPL32 PE=1 SV=1^AA6ZKL0 A6ZKL0_YEAS7 Ribosomal protein L32 OS=Saccharomyces cerevisiae (strain YJM789) GN=RPL32 PE=4 SV=1^AB3LNM4 B3LNM4_YEAS1 Ribosomal protein L32 OS=Saccharomyces cerevisiae (strain RM11-1a) GN=SCRG_03051 PE=4 SV=1	235.16	0	1531	14771	41	7	38.46	585061	463193	166998	66.69	0.99	Fr4Minus_002
48	Q06699 Q06699_YEAST Yeast (S.cerevisiae	88.37	0	48	3062	8	1	40.74	42268	42268	20553	6.09	0.02	Fr4Minus_002
2295	Q02326 RL6A_YEAST 60S ribosomal protein L6-A OS=Saccharomyces cerevisiae GN=RPL6A PE=1 SV=2^AA6ZLZ2 A6ZLZ2_YEAS7 60S ribosomal protein L6 OS=Saccharomyces cerevisiae (strain YJM789) GN=RPL6A PE=3 SV=1^AB3LLI3 B3LLI3_YEAS1 Ribosomal protein L6A OS=Saccharomyces cerevisiae (strain RM11-1a) GN=SCRG_01825 PE=4 SV=1	320.88	0	2295 2301	19961	44	5	30.11	556712	444634	198381	64.02	1.28	Fr4Minus_002
843	B3LJQ6 B3LJQ6_YEAS1 Ribosomal protein L33B OS=Saccharomyces cerevisiae (strain RM11-1a) GN=SCRG_01620 PE=4 SV=1	214.25	0	843 959 968	11686	35	6	49.51	530883	370216	195139	53.31	0.62	Fr4Minus_002
968	P41056 RL33B_YEAST 60S ribosomal protein L33-B OS=Saccharomyces cerevisiae GN=RPL33B PE=1 SV=2^AA6ZP75 A6ZP75_YEAS7 Ribosomal protein L33B OS=Saccharomyces cerevisiae (strain YJM789) GN=RPL33B PE=4 SV=1	214.25	0	843 959 968	12168	32	4	30.84	375160	370216	166395	53.31	0.65	Fr4Minus_002
2259	A6ZT99 NACA_YEAS7 Nascent polypeptide-associated complex subunit alpha OS=Saccharomyces cerevisiae (strain YJM789) GN=EGD2 PE=3 SV=1^AP38879 NACA_YEAST Nascent polypeptide-associated complex subunit alpha OS=Saccharomyces cerevisiae GN=EGD2 PE=1 SV=3^AB3LSV4 B3LSV4_YEAS1 GAL4 enhancer protein OS=Saccharomyces cerevisiae (strain RM11-1a) GN=SCRG_04905 PE=4 SV=1	170.35	0	2259	18709	32	6	41.38	139255	118445	46907	17.05	0.32	Fr4Minus_002
5742	P41940 MPG1_YEAST Mannose-1-phosphate guanyltransferase OS=Saccharomyces cerevisiae GN=MPG1 PE=1 SV=2^AA6ZXS0 A6ZXS0_YEAS7 GDP-mannose pyrophosphorylase OS=Saccharomyces cerevisiae (strain YJM789) GN=PSA1 PE=4 SV=1^AB3LGV3 B3LGV3_YEAS1 GDP-mannose pyrophosphorylase OS=Saccharomyces cerevisiae (strain RM11-1a) GN=SCRG_00554 PE=4 SV=1	185.99	0	5742	39565	32	8	25.48	55731	34393	23105	4.95	0.2	Fr4Minus_002
9648	A6ZP47 DED1_YEAS7 ATP-dependent RNA helicase DED1 OS=Saccharomyces cerevisiae (strain YJM789) GN=DED1 PE=3 SV=1^AB3LJM9 B3LJM9_YEAS1 Putative uncharacterized protein OS=Saccharomyces cerevisiae (strain RM11-1a) GN=SCRG_01592 PE=4 SV=1	300.14	0	9648 9650	65552	54	11	27.98	61521	27308	38617	3.93	0.26	Fr4Minus_002
12552	B3RHD4 B3RHD4_YEAS1 Elongation factor 3A OS=Saccharomyces cerevisiae (strain RM11-1a) GN=SCRG_04202 PE=4 SV=1	318.49	0	12551 12552 12554	115979	46	7	12.64	61808	37301	32632	5.37	0.62	Fr4Minus_002
12554	P16521 EF3A_YEAST Elongation factor 3A OS=Saccharomyces cerevisiae GN=YEF3 PE=1 SV=3	309.19	0	12551 12552 12554	115993	52	9	14.37	76778	37301	34624	5.37	0.62	Fr4Minus_002
9650	P06634 DED1_YEAST ATP-dependent RNA helicase DED1 OS=Saccharomyces cerevisiae GN=DED1 PE=1 SV=2	299.33	0	9648 9650	65552	63	14	32.28	76354	27308	41953	3.93	0.26	Fr4Minus_002
7151	A7A2B1 A7A2B1_YEAS7 Conserved protein OS=Saccharomyces cerevisiae (strain YJM789) GN=SCY_4032 PE=4 SV=1	181.21	0	7149 7151 7152 7153 7156 7157 7159 7160 7161 7164 7165 7168 7169 7170 7174 7176 7177 7178 7179 7182 7185 7186 7190 7193 7194 7841 13443 13506 13510 13511 13512 13513 13514 13515 13516 13517 13518 13519 13520 13521 13522 13523 13524 13525 13526 13528 13529 13530 13533 13534 13535 13536 13537 13538 13539 13563	49100	33	5	19.09	94817	79181	31802	11.4	0.56	Fr4Minus_002
7152	Q12485 YG12A_YEAST Transposon Ty1-GR2 Gag polyprotein OS=Saccharomyces cerevisiae GN=TY1A-GR2 PE=2 SV=1	187.24	0	7149 7151 7152 7153 7156 7157 7159 7160 7161 7164 7165 7168 7169 7170 7174 7176 7177 7178 7179 7182 7185 7186 7190 7193 7194 7841 13443 13506 13510 13511 13512 13513 13514 13515 13516 13517 13518 13519 13520 13521 13522 13523 13524 13525 13526 13528 13529 13530 13533 13534 13535 13536 13537 13538 13539 13563	49034	33	5	19.09	94817	79181	31802	11.4	0.56	Fr4Minus_002
7153	O74302 YD13A_YEAST Transposon Ty1-DR4 Gag polyprotein OS=Saccharomyces cerevisiae GN=TY1A-DR4 PE=2 SV=1	181.21	0	7149 7151 7152 7153 7156 7157 7159 7160 7161 7164 7165 7168 7169 7170 7174 7176 7177 7178 7179 7182 7185 7186 7190 7193 7194 7841 13443 13506 13510 13511 13512 13513 13514 13515 13516 13517 13518 13519 13520 13521 13522 13523 13524 13525 13526 13528 13529 13530 13533 13534 13535 13536 13537 13538 13539 13563	49009	33	5	19.09	94817	79181	31802	11.4	0.56	Fr4Minus_002
7157	P08405 TY1A_YEAST Transposon TyH3 Gag polyprotein OS=Saccharomyces cerevisiae GN=TY1A PE=1 SV=2	181.21	0	7149 7151 7152 7153 7156 7157 7159 7160 7161 7164 7165 7168 7169 7170 7174 7176 7177 7178 7179 7182 7185 7186 7190 7193 7194 7841 13443 13506 13510 13511 13512 13513 13514 13515 13516 13517 13518 13519 13520 13521 13522 13523 13524 13525 13526 13528 13529 13530 13533 13534 13535 13536 13537 13538 13539 13563	49010	33	5	19.09	94817	79181	31802	11.4	0.56	Fr4Minus_002
7160	P47097 YJ11A_YEAST Transposon Ty1-JR1/Ty1-LR3/Ty1-ML2 Gag polyprotein OS=Saccharomyces cerevisiae GN=TY1A-JR1 PE=1 SV=1	187.24	0	7149 7151 7152 7153 7156 7157 7159 7160 7161 7164 7165 7168 7169 7170 7174 7176 7177 7178 7179 7182 7185 7186 7190 7193 7194 7841 13443 13506 13510 13511 13512 13513 13514 13515 13516 13517 13518 13519 13520 13521 13522 13523 13524 13525 13526 13528 13529 13530 13533 13534 13535 13536 13537 13538 13539 13563	48993	33	5	19.09	94817	79181	31802	11.4	0.56	Fr4Minus_002
7161	P0C2I8 YL14A_YEAST Transposon Ty1-LR4 Gag polyprotein OS=Saccharomyces cerevisiae GN=TY1A-LR4 PE=2 SV=1	193.37	0	7149 7151 7152 7153 7156 7157 7159 7160 7161 7164 7165 7168 7169 7170 7174 7176 7177 7178 7179 7182 7185 7186 7190 7193 7194 7841 13443 13506 13510 13511 13512 13513 13514 13515 13516 13517 13518 13519 13520 13521 13522 13523 13524 13525 13526 13528 13529 13530 13533 13534 13535 13536 13537 13538 13539 13563	49003	33	5	19.09	94817	79181	31802	11.4	0.56	Fr4Minus_002
7164	A7A2B3 A7A2B3_YEAS7 Conserved protein OS=Saccharomyces cerevisiae (strain YJM789) GN=SCY_4034 PE=4 SV=1	181.21	0	7149 7151 7152 7153 7156 7157 7159 7160 7161 7164 7165 7168 7169 7170 7174 7176 7177 7178 7179 7182 7185 7186 7190 7193 7194 7841 13443 13506 13510 13511 13512 13513 13514 13515 13516 13517 13518 13519 13520 13521 13522 13523 13524 13525 13526 13528 13529 13530 13533 13534 13535 13536 13537 13538 13539 13563	49066	33	5	19.09	94817	79181	31802	11.4	0.56	Fr4Minus_002
7165	Q03856 YD11A_YEAST Transposon Ty1-DR1 Gag polyprotein OS=Saccharomyces cerevisiae GN=TY1A-DR1 PE=1 SV=1	181.21	0	7149 7151 7152 7153 7156 7157 7159 7160 7161 7164 7165 7168 7169 7170 7174 7176 7177 7178 7179 7182 7185 7186 7190 7193 7194 7841 13443 13506 13510 13511 13512 13513 13514 13515 13516 13517 13518 13519 13520 13521 13522 13523 13524 13525 13526 13528 13529 13530 13533 13534 13535 13536 13537 13538 13539 13563	49056	33	5	19.09	94817	79181	31802	11.4	0.56	Fr4Minus_002
7168	A6ZPH3 A6ZPH3_YEAS7 Conserved protein OS=Saccharomyces cerevisiae (strain YJM789) GN=SCY_4038 PE=4 SV=1	181.21	0	7149 7151 7152 7153 7156 7157 7159 7160 7161 7164 7165 7168 7169 7170 7174 7176 7177 7178 7179 7182 7185 7186 7190 7193 7194 7841 13443 13506 13510 13511 13512 13513 13514 13515 13516 13517 13518 13519 13520 13521 13522 13523 13524 13525 13526 13528 13529 13530 13533 13534 13535 13536 13537 13538 13539 13563	49072	33	5	19.09	94817	79181	31802	11.4	0.56	Fr4Minus_002
7169	Q12162 YD15A_YEAST Transposon Ty1-DR6/Ty1-ER1/Ty1-LR2/Ty1-PL Gag polyprotein OS=Saccharomyces cerevisiae GN=TY1A-DR6 PE=1 SV=1	181.21	0	7149 7151 7152 7153 7156 7157 7159 7160 7161 7164 7165 7168 7169 7170 7174 7176 7177 7178 7179 7182 7185 7186 7190 7193 7194 7841 13443 13506 13510 13511 13512 13513 13514 13515 13516 13517 13518 13519 13520 13521 13522 13523 13524 13525 13526 13528 13529 13530 13533 13534 13535 13536 13537 13538 13539 13563	48953	33	5	19.09	94817	79181	31802	11.4	0.56	Fr4Minus_002
7170	Q04706 YM11A_YEAST Transposon Ty1-ML1 Gag polyprotein OS=Saccharomyces cerevisiae GN=TY1A-ML1 PE=2 SV=1	181.21	0	7149 7151 7152 7153 7156 7157 7159 7160 7161 7164 7165 7168 7169 7170 7174 7176 7177 7178 7179 7182 7185 7186 7190 7193 7194 7841 13443 13506 13510 13511 13512 13513 13514 13515 13516 13517 13518 13519 13520 13521 13522 13523 13524 13525 13526 13528 13529 13530 13533 13534 13535 13536 13537 13538 13539 13563	49121	33	5	19.09	94817	79181	31802	11.4	0.56	Fr4Minus_002
7174	A7A1F6 A7A1F6_YEAS7 Conserved protein OS=Saccharomyces cerevisiae (strain YJM789) GN=SCY_3834 PE=4 SV=1	187.24	0	7149 7151 7152 7153 7156 7157 7159 7160 7161 7164 7165 7168 7169 7170 7174 7176 7177 7178 7179 7182 7185 7186 7190 7193 7194 7841 13443 13506 13510 13511 13512 13513 13514 13515 13516 13517 13518 13519 13520 13521 13522 13523 13524 13525 13526 13528 13529 13530 13533 13534 13535 13536 13537 13538 13539 13563	49088	33	5	19.09	94817	79181	31802	11.4	0.56	Fr4Minus_002
7176	O13528 YA11A_YEAST Transposon Ty1-A/Ty1-PR1 Gag polyprotein OS=Saccharomyces cerevisiae GN=TY1A-A PE=1 SV=1	181.21	0	7149 7151 7152 7153 7156 7157 7159 7160 7161 7164 7165 7168 7169 7170 7174 7176 7177 7178 7179 7182 7185 7186 7190 7193 7194 7841 13443 13506 13510 13511 13512 13513 13514 13515 13516 13517 13518 13519 13520 13521 13522 13523 13524 13525 13526 13528 13529 13530 13533 13534 13535 13536 13537 13538 13539 13563	49072	33	5	19.09	94817	79181	31802	11.4	0.56	Fr4Minus_002
7177	Q12470 YN12A_YEAST Transposon Ty1-NL2 Gag polyprotein OS=Saccharomyces cerevisiae GN=TY1A-NL2 PE=2 SV=1	181.21	0	7149 7151 7152 7153 7156 7157 7159 7160 7161 7164 7165 7168 7169 7170 7174 7176 7177 7178 7179 7182 7185 7186 7190 7193 7194 7841 13443 13506 13510 13511 13512 13513 13514 13515 13516 13517 13518 13519 13520 13521 13522 13523 13524 13525 13526 13528 13529 13530 13533 13534 13535 13536 13537 13538 13539 13563	49231	33	5	19.09	94817	79181	31802	11.4	0.56	Fr4Minus_002
7178	A7A2A6 A7A2A6_YEAS7 Conserved protein OS=Saccharomyces cerevisiae (strain YJM789) GN=SCY_4027 PE=4 SV=1	181.21	0	7149 7151 7152 7153 7156 7157 7159 7160 7161 7164 7165 7168 7169 7170 7174 7176 7177 7178 7179 7182 7185 7186 7190 7193 7194 7841 13443 13506 13510 13511 13512 13513 13514 13515 13516 13517 13518 13519 13520 13521 13522 13523 13524 13525 13526 13528 13529 13530 13533 13534 13535 13536 13537 13538 13539 13563	49144	33	5	19.09	94817	79181	31802	11.4	0.56	Fr4Minus_002
7182	Q12085 YG11A_YEAST Transposon Ty1-GR1 Gag polyprotein OS=Saccharomyces cerevisiae GN=TY1A-GR1 PE=2 SV=1	187.24	0	7149 7151 7152 7153 7156 7157 7159 7160 7161 7164 7165 7168 7169 7170 7174 7176 7177 7178 7179 7182 7185 7186 7190 7193 7194 7841 13443 13506 13510 13511 13512 13513 13514 13515 13516 13517 13518 13519 13520 13521 13522 13523 13524 13525 13526 13528 13529 13530 13533 13534 13535 13536 13537 13538 13539 13563	49056	33	5	19.09	94817	79181	31802	11.4	0.56	Fr4Minus_002
7190	Q6Q5H1 YP14A_YEAST Transposon Ty1-PR3 Gag polyprotein OS=Saccharomyces cerevisiae GN=TY1A-PR3 PE=1 SV=2	181.21	0	7149 7151 7152 7153 7156 7157 7159 7160 7161 7164 7165 7168 7169 7170 7174 7176 7177 7178 7179 7182 7185 7186 7190 7193 7194 7841 13443 13506 13510 13511 13512 13513 13514 13515 13516 13517 13518 13519 13520 13521 13522 13523 13524 13525 13526 13528 13529 13530 13533 13534 13535 13536 13537 13538 13539 13563	48965	33	5	19.09	94817	79181	31802	11.4	0.56	Fr4Minus_002
7193	Q12231 YD14A_YEAST Transposon Ty1-DR5/Ty1-ER2/Ty1-GR3/Ty1-LR1/Ty1-MR2 Gag polyprotein OS=Saccharomyces cerevisiae GN=TY1A-DR5 PE=1 SV=1^AA6ZLP7 A6ZLP7_YEAS7 Conserved protein OS=Saccharomyces cerevisiae (strain YJM789) GN=SCY_0938 PE=4 SV=1	181.21	0	7149 7151 7152 7153 7156 7157 7159 7160 7161 7164 7165 7168 7169 7170 7174 7176 7177 7178 7179 7182 7185 7186 7190 7193 7194 7841 13443 13506 13510 13511 13512 13513 13514 13515 13516 13517 13518 13519 13520 13521 13522 13523 13524 13525 13526 13528 13529 13530 13533 13534 13535 13536 13537 13538 13539 13563	49128	33	5	19.09	94817	79181	31802	11.4	0.56	Fr4Minus_002
7194	P47099 YJ12A_YEAST Transposon Ty1-JR2 Gag polyprotein OS=Saccharomyces cerevisiae GN=TY1A-JR2 PE=1 SV=1	187.24	0	7149 7151 7152 7153 7156 7157 7159 7160 7161 7164 7165 7168 7169 7170 7174 7176 7177 7178 7179 7182 7185 7186 7190 7193 7194 7841 13443 13506 13510 13511 13512 13513 13514 13515 13516 13517 13518 13519 13520 13521 13522 13523 13524 13525 13526 13528 13529 13530 13533 13534 13535 13536 13537 13538 13539 13563	49112	33	5	19.09	94817	79181	31802	11.4	0.56	Fr4Minus_002
7149	A6ZMB1 A6ZMB1_YEAS7 Conserved protein OS=Saccharomyces cerevisiae (strain YJM789) GN=SCY_4223 PE=4 SV=1	181.21	0	7149 7151 7152 7153 7156 7157 7159 7160 7161 7164 7165 7168 7169 7170 7174 7176 7177 7178 7179 7182 7185 7186 7190 7193 7194 7841 13443 13506 13510 13511 13512 13513 13514 13515 13516 13517 13518 13519 13520 13521 13522 13523 13524 13525 13526 13528 13529 13530 13533 13534 13535 13536 13537 13538 13539 13563	49025	33	5	19.09	94817	79181	31802	11.4	0.56	Fr4Minus_002
7156	Q12217 YB12A_YEAST Transposon Ty1-BR Gag polyprotein OS=Saccharomyces cerevisiae GN=TY1A-BR PE=1 SV=1	181.21	0	7149 7151 7152 7153 7156 7157 7159 7160 7161 7164 7165 7168 7169 7170 7174 7176 7177 7178 7179 7182 7185 7186 7190 7193 7194 7841 13443 13506 13510 13511 13512 13513 13514 13515 13516 13517 13518 13519 13520 13521 13522 13523 13524 13525 13526 13528 13529 13530 13533 13534 13535 13536 13537 13538 13539 13563	49067	33	5	19.09	94817	79181	31802	11.4	0.56	Fr4Minus_002
7159	A7A2B8 A7A2B8_YEAS7 Conserved protein OS=Saccharomyces cerevisiae (strain YJM789) GN=SCY_4043 PE=4 SV=1	187.24	0	7149 7151 7152 7153 7156 7157 7159 7160 7161 7164 7165 7168 7169 7170 7174 7176 7177 7178 7179 7182 7185 7186 7190 7193 7194 7841 13443 13506 13510 13511 13512 13513 13514 13515 13516 13517 13518 13519 13520 13521 13522 13523 13524 13525 13526 13528 13529 13530 13533 13534 13535 13536 13537 13538 13539 13563	48985	33	5	19.09	94817	79181	31802	11.4	0.56	Fr4Minus_002
7179	Q99209 YO12A_YEAST Transposon Ty1-OR/Ty1-PR2 Gag polyprotein OS=Saccharomyces cerevisiae GN=TY1A-OR PE=1 SV=1	181.21	0	7149 7151 7152 7153 7156 7157 7159 7160 7161 7164 7165 7168 7169 7170 7174 7176 7177 7178 7179 7182 7185 7186 7190 7193 7194 7841 13443 13506 13510 13511 13512 13513 13514 13515 13516 13517 13518 13519 13520 13521 13522 13523 13524 13525 13526 13528 13529 13530 13533 13534 13535 13536 13537 13538 13539 13563	49097	33	5	19.09	94817	79181	31802	11.4	0.56	Fr4Minus_002
6369	Q02341 Q02341_YEAST Acetohydroxy-acid isomeroreductase OS=Saccharomyces cerevisiae GN=ILV5 PE=2 SV=1	145.25	0	6369 6374 6386	44384	16	4	9.62	26680	23763	9739	3.42	0.15	Fr4Minus_002
6386	P06168 ILV5_YEAST Ketol-acid reductoisomerase	145.25	0	6369 6374 6386	44368	21	4	10.89	25842	23763	10501	3.42	0.15	Fr4Minus_002
7841	P0C2I4 YH11A_YEAST Transposon Ty1-H Gag polyprotein OS=Saccharomyces cerevisiae GN=TY1A-H PE=1 SV=1	181.21	0	7149 7151 7152 7153 7156 7157 7159 7160 7161 7164 7165 7168 7169 7170 7174 7176 7177 7178 7179 7182 7185 7186 7190 7193 7194 7841 13443 13506 13510 13511 13512 13513 13514 13515 13516 13517 13518 13519 13520 13521 13522 13523 13524 13525 13526 13528 13529 13530 13533 13534 13535 13536 13537 13538 13539 13563	53325	33	5	17.57	94817	79181	31802	11.4	0.61	Fr4Minus_002
5577	A7A2C2 A7A2C2_YEAS7 Conserved protein OS=Saccharomyces cerevisiae (strain YJM789) GN=SCY_4292 PE=4 SV=1	145	0	2556 5577 7149 7151 7152 7153 7156 7157 7159 7160 7161 7164 7165 7168 7169 7170 7174 7176 7177 7178 7179 7182 7186 7190 7193 7194 7841 13443 13506 13510 13511 13512 13513 13514 13515 13516 13517 13518 13519 13520 13521 13522 13523 13524 13526 13528 13529 13530 13533 13534 13535 13536 13537 13538 13539 13563	39696	25	4	19.66	59630	54404	21534	7.83	0.31	Fr4Minus_002
12551	A7A1D2 A7A1D2_YEAS7 Translation elongation factor 2 (EF-2) OS=Saccharomyces cerevisiae (strain YJM789) GN=YEF3 PE=3 SV=1	273.84	0	12551 12552 12554	115959	45	8	14.56	62625	37301	29736	5.37	0.62	Fr4Minus_002
12198	P07245 C1TC_YEAST C-1-tetrahydrofolate synthase	536.43	0	12196 12198	102205	84	14	19.03	138969	47571	83409	6.85	0.7	Fr4Minus_002
12196	B3LI33 B3LI33_YEAS1 C1-tetrahydrofolate synthase OS=Saccharomyces cerevisiae (strain RM11-1a) GN=SCRG_00818 PE=4 SV=1	495.5	0	12196 12198	102191	84	15	21.78	138798	47571	79097	6.85	0.7	Fr4Minus_002
5337	Q05829 Q05829_YEAST Yeast (S.cerevisiae) YG100 gene encoding a 70kDal heat shock protein	152.49	0	5337 10076 10077 10086 10125 10130 10131 10134	37445	21	5	17.99	18082	11636	7710	1.68	0.06	Fr4Minus_002
7185	Q92392 YO11A_YEAST Transposon Ty1-OL Gag polyprotein OS=Saccharomyces cerevisiae GN=TY1A-OL PE=1 SV=1	134.54	0	7149 7151 7152 7153 7156 7157 7159 7160 7161 7164 7165 7168 7169 7170 7174 7176 7177 7178 7179 7182 7185 7186 7190 7193 7194 7841 13443 13506 13510 13511 13512 13513 13514 13515 13516 13517 13518 13519 13520 13521 13522 13523 13524 13525 13526 13528 13529 13530 13533 13534 13535 13536 13537 13538 13539 13563	49005	27	4	17.5	63050	57824	22873	8.33	0.41	Fr4Minus_002
6374	Q02340 Q02340_YEAST Acetohydroxy-acid isomeroreductase OS=Saccharomyces cerevisiae GN=ILV5G PE=2 SV=1	114.82	0	6369 6374 6386	44309	12	2	5.32	17189	17189	5627	2.47	0.11	Fr4Minus_002
10076	B3LTE6 B3LTE6_YEAS1 Heat shock protein SSA2 OS=Saccharomyces cerevisiae (strain RM11-1a) GN=SCRG_04965 PE=4 SV=1	248.8	0	5337 10076 10077 10086 10125 10130 10131 10134	69532	28	5	12.21	18642	12461	14311	1.79	0.12	Fr4Minus_002
10077	P10592 HSP72_YEAST Heat shock protein SSA2 OS=Saccharomyces cerevisiae GN=SSA2 PE=1 SV=3	245.88	0	5337 10076 10077 10086 10125 10130 10131 10134	69470	31	6	14.55	21585	12461	14755	1.79	0.12	Fr4Minus_002
10086	A7A0N3 A7A0N3_YEAS7 Stress-seventy subfamily A protein OS=Saccharomyces cerevisiae (strain YJM789) GN=SSA2 PE=3 SV=1	248.8	0	5337 10076 10077 10086 10125 10130 10131 10134	69542	31	6	14.71	21407	12461	14868	1.79	0.12	Fr4Minus_002
5521	B3LMJ1 B3LMJ1_YEAS1 Alcohol dehydrogenase II OS=Saccharomyces cerevisiae (strain RM11-1a) GN=SCRG_02200 PE=4 SV=1	223.26	0	5520 5521 5523 5527 5528 5531	36714	31	6	21.55	67956	47504	20022	6.84	0.25	Fr4Minus_002
10704	P21576 VPS1_YEAST Vacuolar protein sorting-associated protein 1 OS=Saccharomyces cerevisiae GN=VPS1 PE=1 SV=2^AA6ZZW6 A6ZZW6_YEAS7 Vacuolar sorting protein OS=Saccharomyces cerevisiae (strain YJM789) GN=VPS1 PE=3 SV=1	190.99	0	10697 10704	78736	19	5	5.54	17839	13801	6981	1.99	0.16	Fr4Minus_002
10697	B3LR85 B3LR85_YEAS1 Vacuolar sorting protein 1 OS=Saccharomyces cerevisiae (strain RM11-1a) GN=SCRG_04020 PE=4 SV=1	184.34	0	10697 10704	78745	17	4	9.94	15333	13801	7941	1.99	0.16	Fr4Minus_002
1960	P04449 RL24A_YEAST 60S ribosomal protein L24-A OS=Saccharomyces cerevisiae GN=RPL24A PE=1 SV=1^AA6ZUW3 A6ZUW3_YEAS7 Ribosomal protein L24A OS=Saccharomyces cerevisiae (strain YJM789) GN=RPL24A PE=4 SV=1^AB3LIP3 B3LIP3_YEAS1 Ribosomal protein L24A OS=Saccharomyces cerevisiae (strain RM11-1a) GN=SCRG_01038 PE=4 SV=1	192.24	0	1951 1953 1960	17613	24	4	18.06	224548	139841	52994	20.13	0.35	Fr4Minus_002
10131	A7A0G3 A7A0G3_YEAS7 Stress-seventy subfamily A protein OS=Saccharomyces cerevisiae (strain YJM789) GN=SSA1 PE=3 SV=1^AB3LUU3 B3LUU3_YEAS1 Heat shock protein SSA1 OS=Saccharomyces cerevisiae (strain RM11-1a) GN=SCRG_05639 PE=4 SV=1	217.17	0	5337 10076 10077 10086 10125 10130 10131 10134	69643	27	5	12.77	53894	11687	11611	1.68	0.12	Fr4Minus_002
10134	P10591 HSP71_YEAST Heat shock protein SSA1 OS=Saccharomyces cerevisiae GN=SSA1 PE=1 SV=4	217.17	0	5337 10076 10077 10086 10125 10130 10131 10134	69657	23	4	10.12	14752	11687	9789	1.68	0.12	Fr4Minus_002
3216	Q12159 YRA1_YEAST RNA annealing protein YRA1 OS=Saccharomyces cerevisiae GN=YRA1 PE=1 SV=2^AA6ZYY1 A6ZYY1_YEAS7 RNA-binding RNA annealing protein OS=Saccharomyces cerevisiae (strain YJM789) GN=YRA1 PE=4 SV=1^AB3LFS0 B3LFS0_YEAS1 RNA annealing protein YRA1 OS=Saccharomyces cerevisiae (strain RM11-1a) GN=SCRG_00150 PE=4 SV=1	110.33	0	3216	24955	29	7	33.19	47264	31433	16220	3.61	0.09	Fr4Minus_002
22892	RANDOM9182 Random Sequence 9182	128.83	0.47	22892	64145	9	1	2.11	3939	3939	2614	0.57	0.04	Fr4Minus_002
8585	P32481 IF2G_YEAST Eukaryotic translation initiation factor 2 subunit gamma OS=Saccharomyces cerevisiae GN=GCD11 PE=1 SV=1^AA6ZQX4 A6ZQX4_YEAS7 Translational initiation factor eIF-2 gamma subunit OS=Saccharomyces cerevisiae (strain YJM789) GN=GCD11 PE=4 SV=1^AB3LS38 B3LS38_YEAS1 Translational initiation factor eIF-2 gamma subunit OS=Saccharomyces cerevisiae (strain RM11-1a) GN=SCRG_04494 PE=4 SV=1	186.99	0.47	8585	57865	35	9	21.06	80713	55807	41191	8.04	0.46	Fr4Minus_002
2556	A7A2A9 A7A2A9_YEAS7 Putative uncharacterized protein OS=Saccharomyces cerevisiae (strain YJM789) GN=SCY_4030 PE=4 SV=1	96.7	0.46	2556 5577 7149 7151 7152 7153 7156 7157 7159 7160 7161 7164 7165 7168 7169 7170 7174 7176 7177 7178 7179 7182 7186 7190 7193 7194 7841 13443 13506 13510 13511 13512 13513 13514 13515 13516 13517 13518 13519 13520 13521 13522 13523 13524 13526 13528 13529 13530 13533 13534 13535 13536 13537 13538 13539 13563	21905	18	4	31.25	50157	47403	16277	6.83	0.15	Fr4Minus_002
6728	P00560 PGK_YEAST Phosphoglycerate kinase OS=Saccharomyces cerevisiae GN=PGK1 PE=1 SV=2^AA6ZTJ3 A6ZTJ3_YEAS7 Phosphoglycerate kinase OS=Saccharomyces cerevisiae (strain YJM789) GN=PGK1 PE=3 SV=1^AB3LU83 B3LU83_YEAS1 3-phosphoglycerate kinase OS=Saccharomyces cerevisiae (strain RM11-1a) GN=SCRG_05411 PE=4 SV=1	96.71	0.46	6728	44738	11	3	10.34	6547	3559	3394	0.51	0.02	Fr4Minus_002
610	P49166 RL37A_YEAST 60S ribosomal protein L37-A OS=Saccharomyces cerevisiae GN=RPL37A PE=1 SV=2^AA7A175 A7A175_YEAS7 Ribosomal protein L37 OS=Saccharomyces cerevisiae (strain YJM789) GN=RPL37A PE=3 SV=1^AB3RH76 B3RH76_YEAS1 Ribosomal protein L37A OS=Saccharomyces cerevisiae (strain RM11-1a) GN=SCRG_04144 PE=4 SV=1	103.42	0.46	610	9850	16	3	26.14	79487	66116	16202	9.52	0.09	Fr4Minus_002
2941	P07260 IF4E_YEAST Eukaryotic translation initiation factor 4E OS=Saccharomyces cerevisiae GN=TIF45 PE=1 SV=1^AA6ZN73 A6ZN73_YEAS7 eIF-4E OS=Saccharomyces cerevisiae (strain YJM789) GN=CDC33 PE=3 SV=1^AB3LIS8 B3LIS8_YEAS1 mRNA cap binding protein eIF-4E OS=Saccharomyces cerevisiae (strain RM11-1a) GN=SCRG_01268 PE=4 SV=1	63.08	0.46	2941	24254	11	3	13.15	28787	12180	6914	1.75	0.04	Fr4Minus_002
4267	A6ZW18 A6ZW18_YEAS7 Translation initiation factor eIF-2 beta subunit OS=Saccharomyces cerevisiae (strain YJM789) GN=SUI3 PE=4 SV=1^AB3LKJ4 B3LKJ4_YEAS1 Eukaryotic translation initiation factor 2 beta subunit OS=Saccharomyces cerevisiae (strain RM11-1a) GN=SCRG_02262 PE=4 SV=1	147.82	0.45	4267 4277	31604	31	8	35.44	46399	26092	18704	3.76	0.12	Fr4Minus_002
4277	P09064 IF2B_YEAST Eukaryotic translation initiation factor 2 subunit beta OS=Saccharomyces cerevisiae GN=SUI3 PE=1 SV=2	155.89	0.45	4267 4277	31574	19	4	24.91	31777	26092	11685	3.76	0.12	Fr4Minus_002
7186	Q12441 YD12A_YEAST Transposon Ty1-DR3 Gag polyprotein OS=Saccharomyces cerevisiae GN=TY1A-DR3 PE=1 SV=1	137.57	0.45	7149 7151 7152 7153 7156 7157 7159 7160 7161 7164 7165 7168 7169 7170 7174 7176 7177 7178 7179 7182 7185 7186 7190 7193 7194 7841 13443 13506 13510 13511 13512 13513 13514 13515 13516 13517 13518 13519 13520 13521 13522 13523 13524 13525 13526 13528 13529 13530 13533 13534 13535 13536 13537 13538 13539 13563	49186	23	4	14.55	82590	77364	25824	11.14	0.55	Fr4Minus_002
12093	A6ZUY5 A6ZUY5_YEAS7 H(+)-ATPase OS=Saccharomyces cerevisiae (strain YJM789) GN=PMA1 PE=3 SV=1^AB3LIM3 B3LIM3_YEAS1 Plasma membrane H+-ATPase OS=Saccharomyces cerevisiae (strain RM11-1a) GN=SCRG_01016 PE=4 SV=1	303.36	0.45	12093 12094	99649	58	12	16.78	125250	44477	31816	6.4	0.64	Fr4Minus_002
13647	P07259 PYR1_YEAST Protein URA1 OS=Saccharomyces cerevisiae GN=URA2 PE=1 SV=4	451.68	0.45	13647 13648 13649	245126	61	16	8.9	73888	20784	28275	2.99	0.73	Fr4Minus_002
13648	A6ZQK0 A6ZQK0_YEAS7 Aspartate transcarbamylase OS=Saccharomyces cerevisiae (strain YJM789) GN=URA2 PE=4 SV=1	448.58	0.44	13647 13648 13649	245017	57	14	6.19	61852	20784	23893	2.99	0.73	Fr4Minus_002
13649	B3LPY8 B3LPY8_YEAS1 Protein URA1 OS=Saccharomyces cerevisiae (strain RM11-1a) GN=SCRG_03544 PE=4 SV=1	451.68	0.44	13647 13648 13649	245044	59	16	8.4	85613	20784	24903	2.99	0.73	Fr4Minus_002
5527	P00331 ADH2_YEAST Alcohol dehydrogenase 2 OS=Saccharomyces cerevisiae GN=ADH2 PE=1 SV=3	179.85	0.44	5520 5521 5523 5527 5528 5531	36731	21	5	15.52	68355	47504	16804	6.84	0.25	Fr4Minus_002
4472	Q04947 RTN1_YEAST Reticulon-like protein 1 OS=Saccharomyces cerevisiae GN=RTN1 PE=1 SV=1	79.89	0.44	4472	32916	15	3	15.25	110141	104566	6108	0.52	0.02	Fr4Minus_002
1951	P24000 RL24B_YEAST 60S ribosomal protein L24-B OS=Saccharomyces cerevisiae GN=RPL24B PE=1 SV=1^AB3LI81 B3LI81_YEAS1 Ribosomal protein L24B OS=Saccharomyces cerevisiae (strain RM11-1a) GN=SCRG_00871 PE=4 SV=1	170.72	0.44	1951 1953 1960	17547	37	6	30.97	363619	120566	78612	17.36	0.3	Fr4Minus_002
1953	A6ZUG0 A6ZUG0_YEAS7 Ribosomal protein L24B OS=Saccharomyces cerevisiae (strain YJM789) GN=RPL24B PE=4 SV=1	170.72	0.43	1951 1953 1960	17577	25	5	25.81	191955	120566	64656	17.36	0.31	Fr4Minus_002
10125	P22202 HSP74_YEAST Heat shock protein SSA4 OS=Saccharomyces cerevisiae GN=SSA4 PE=1 SV=3	167.2	0.43	5337 10076 10077 10086 10125 10130 10131 10134	69651	13	3	5.61	13526	13526	5846	1.95	0.14	Fr4Minus_002
10130	A6ZR59 A6ZR59_YEAS7 Stress-seventy subfamily A protein OS=Saccharomyces cerevisiae (strain YJM789) GN=SSA4 PE=3 SV=1^AB3LRM1 B3LRM1_YEAS1 Heat shock protein SSA4 OS=Saccharomyces cerevisiae (strain RM11-1a) GN=SCRG_04580 PE=4 SV=1	164.61	0.43	5337 10076 10077 10086 10125 10130 10131 10134	69623	21	5	9.81	21824	13526	7838	1.95	0.14	Fr4Minus_002
5523	A6ZN19 A6ZN19_YEAS7 Alcohol dehydrogenase II OS=Saccharomyces cerevisiae (strain YJM789) GN=ADH2 PE=3 SV=1	166.93	0.43	5520 5521 5523 5527 5528 5531	36755	17	3	7.76	47504	47504	14507	6.84	0.25	Fr4Minus_002
6382	A6ZQJ1 IF4A_YEAS7 ATP-dependent RNA helicase eIF4A OS=Saccharomyces cerevisiae (strain YJM789) GN=TIF1 PE=3 SV=1^AP10081 IF4A_YEAST ATP-dependent RNA helicase eIF4A OS=Saccharomyces cerevisiae GN=TIF1 PE=1 SV=3^AB3LRD4 B3LRD4_YEAS1 Eukaryotic initiation factor 4A OS=Saccharomyces cerevisiae (strain RM11-1a) GN=SCRG_04074 PE=4 SV=1	78.24	0.43	6382	44697	19	6	10.89	16462	3345	7069	0.48	0.02	Fr4Minus_002
12394	B3LUX0 B3LUX0_YEAS1 97 kDa protein OS=Saccharomyces cerevisiae (strain RM11-1a) GN=SCRG_05670 PE=4 SV=1	235.27	0.43	12394 12400 12407	112039	45	12	14.59	184269	25198	35645	3.63	0.41	Fr4Minus_002
12400	P39730 IF2P_YEAST Eukaryotic translation initiation factor 5B OS=Saccharomyces cerevisiae GN=FUN12 PE=1 SV=2	235.27	0.42	12394 12400 12407	112268	28	7	5.49	45447	25198	14337	3.63	0.41	Fr4Minus_002
12094	P05030 PMA1_YEAST Plasma membrane ATPase 1 OS=Saccharomyces cerevisiae GN=PMA1 PE=1 SV=2	254.06	0.42	12093 12094	99619	23	4	5.34	47126	44345	14114	6.38	0.64	Fr4Minus_002
12202	B3LL29 B3LL29_YEAS1 Plasma membrane ATPase OS=Saccharomyces cerevisiae (strain RM11-1a) GN=SCRG_02456 PE=4 SV=1	187.15	0.42	12093 12094 12202 12203 12204	102160	16	2	3.48	19532	19532	7962	2.81	0.29	Fr4Minus_002
12203	A6ZWL2 A6ZWL2_YEAS7 Plasma membrane ATPase OS=Saccharomyces cerevisiae (strain YJM789) GN=PMA2 PE=3 SV=1	187.15	0.42	12093 12094 12202 12203 12204	102220	16	2	3.48	19532	19532	7962	2.81	0.29	Fr4Minus_002
12204	P19657 PMA2_YEAST Plasma membrane ATPase 2 OS=Saccharomyces cerevisiae GN=PMA2 PE=1 SV=3	187.15	0.42	12093 12094 12202 12203 12204	102172	16	2	3.48	19532	19532	7962	2.81	0.29	Fr4Minus_002
1583	B3LSH3 B3LSH3_YEAS1 Putative uncharacterized protein OS=Saccharomyces cerevisiae (strain RM11-1a) GN=SCRG_04765 PE=4 SV=1	56.62	0.41	1583 6024	15166	8	2	27.07	5862	5862	1666	0.84	0.01	Fr4Minus_002
6911	P21954 IDHP_YEAST Isocitrate dehydrogenase [NADP]	187.96	0.41	6911	48190	26	6	20.56	33481	20763	12703	2.99	0.14	Fr4Minus_002
12407	A7A0D2 A7A0D2_YEAS7 eIF5B OS=Saccharomyces cerevisiae (strain YJM789) GN=FUN12 PE=4 SV=1	211.51	0.41	12394 12400 12407	112369	20	4	3.39	20113	18514	10351	2.67	0.3	Fr4Minus_002
8168	P00549 KPYK1_YEAST Pyruvate kinase 1 OS=Saccharomyces cerevisiae GN=PYK1 PE=1 SV=2^AA7A0C8 A7A0C8_YEAS7 Pyruvate kinase OS=Saccharomyces cerevisiae (strain YJM789) GN=CDC19 PE=3 SV=1^AB3LUX4 B3LUX4_YEAS1 Pyruvate kinase OS=Saccharomyces cerevisiae (strain RM11-1a) GN=SCRG_05674 PE=4 SV=1	116.86	0.41	8168	54544	25	6	20.8	27409	15665	14057	2.26	0.12	Fr4Minus_002
12215	A6ZUH3 A6ZUH3_YEAS7 mRNA cap binding protein eIF-4F OS=Saccharomyces cerevisiae (strain YJM789) GN=TIF4631 PE=4 SV=1	212.5	0.41	12215 12217	107092	46	11	15.34	51223	21888	25206	3.15	0.34	Fr4Minus_002
12217	P39935 IF4F1_YEAST Eukaryotic initiation factor 4F subunit p150 OS=Saccharomyces cerevisiae GN=TIF4631 PE=1 SV=2^AB3LI68 B3LI68_YEAS1 Eukaryotic initiation factor 4F subunit p150 OS=Saccharomyces cerevisiae (strain RM11-1a) GN=SCRG_00858 PE=4 SV=1	212.5	0.41	12215 12217	107101	42	10	13.13	45930	21888	22657	3.15	0.34	Fr4Minus_002
13443	Q07793 YD13B_YEAST Transposon Ty1-DR4 Gag-Pol polyprotein OS=Saccharomyces cerevisiae GN=TY1B-DR4 PE=3 SV=2	264.82	0.4	7149 7151 7152 7153 7156 7157 7159 7160 7161 7164 7165 7168 7169 7170 7174 7176 7177 7178 7179 7182 7185 7186 7190 7193 7194 7841 13443 13506 13510 13511 13512 13513 13514 13515 13516 13517 13518 13519 13520 13521 13522 13523 13524 13525 13526 13528 13529 13530 13533 13534 13535 13536 13537 13538 13539 13563	181661	40	7	6.67	99313	79181	34378	11.4	2.07	Fr4Minus_002
7099	P12385 ERF1_YEAST Eukaryotic peptide chain release factor subunit 1 OS=Saccharomyces cerevisiae GN=SUP1 PE=1 SV=1	156.94	0.4	7099 7108	48990	37	9	25.4	80775	18066	18832	2.6	0.13	Fr4Minus_002
7108	A6ZL86 A6ZL86_YEAS7 ERF1 OS=Saccharomyces cerevisiae (strain YJM789) GN=SUP45 PE=4 SV=1^AB3LN14 B3LN14_YEAS1 Eukaryotic peptide chain release factor subunit 1 OS=Saccharomyces cerevisiae (strain RM11-1a) GN=SCRG_02826 PE=4 SV=1	158.26	0.4	7099 7108	49005	27	7	18.31	45514	18066	15793	2.6	0.13	Fr4Minus_002
9662	P53261 PESC_YEAST Pescadillo homolog OS=Saccharomyces cerevisiae GN=NOP7 PE=1 SV=1^AA6ZV85 A6ZV85_YEAS7 Nucleolar protein OS=Saccharomyces cerevisiae (strain YJM789) GN=NOP7 PE=4 SV=1^AB3LIC3 B3LIC3_YEAS1 Putative uncharacterized protein OS=Saccharomyces cerevisiae (strain RM11-1a) GN=SCRG_00914 PE=4 SV=1	129.71	0.4	9662	69877	12	3	5.62	12031	12031	5253	1.47	0.1	Fr4Minus_002
13535	Q12316 YG13B_YEAST Transposon Ty1-GR3 Gag-Pol polyprotein OS=Saccharomyces cerevisiae GN=TY1B-GR3 PE=1 SV=3	276.84	0.4	7149 7151 7152 7153 7156 7157 7159 7160 7161 7164 7165 7168 7169 7170 7174 7176 7177 7178 7179 7182 7185 7186 7190 7193 7194 7841 13443 13506 13510 13511 13512 13513 13514 13515 13516 13517 13518 13519 13520 13521 13522 13523 13524 13525 13526 13528 13529 13530 13533 13534 13535 13536 13537 13538 13539 13563	198560	37	6	5.64	97035	79181	33823	11.4	2.26	Fr4Minus_002
13538	Q12193 YB12B_YEAST Transposon Ty1-BR Gag-Pol polyprotein OS=Saccharomyces cerevisiae GN=TY1B-BR PE=1 SV=1	283.55	0.4	7149 7151 7152 7153 7156 7157 7159 7160 7161 7164 7165 7168 7169 7170 7174 7176 7177 7178 7179 7182 7185 7186 7190 7193 7194 7841 13443 13506 13510 13511 13512 13513 13514 13515 13516 13517 13518 13519 13520 13521 13522 13523 13524 13525 13526 13528 13529 13530 13533 13534 13535 13536 13537 13538 13539 13563	198869	37	6	5.64	97035	79181	33823	11.4	2.27	Fr4Minus_002
13514	Q03619 YE12B_YEAST Transposon Ty1-ER2 Gag-Pol polyprotein OS=Saccharomyces cerevisiae GN=TY1B-ER2 PE=1 SV=1	265.47	0.4	7149 7151 7152 7153 7156 7157 7159 7160 7161 7164 7165 7168 7169 7170 7174 7176 7177 7178 7179 7182 7185 7186 7190 7193 7194 7841 13443 13506 13510 13511 13512 13513 13514 13515 13516 13517 13518 13519 13520 13521 13522 13523 13524 13525 13526 13528 13529 13530 13533 13534 13535 13536 13537 13538 13539 13563	198570	37	6	5.64	97035	79181	33823	11.4	2.26	Fr4Minus_002
13515	Q03434 YM12B_YEAST Transposon Ty1-ML2 Gag-Pol polyprotein OS=Saccharomyces cerevisiae GN=TY1B-ML2 PE=2 SV=2	279.6	0.39	7149 7151 7152 7153 7156 7157 7159 7160 7161 7164 7165 7168 7169 7170 7174 7176 7177 7178 7179 7182 7185 7186 7190 7193 7194 7841 13443 13506 13510 13511 13512 13513 13514 13515 13516 13517 13518 13519 13520 13521 13522 13523 13524 13525 13526 13528 13529 13530 13533 13534 13535 13536 13537 13538 13539 13563	198572	37	6	5.64	97035	79181	33823	11.4	2.26	Fr4Minus_002
13522	Q12088 YL11B_YEAST Transposon Ty1-LR1 Gag-Pol polyprotein OS=Saccharomyces cerevisiae GN=TY1B-LR1 PE=1 SV=1	265.47	0.39	7149 7151 7152 7153 7156 7157 7159 7160 7161 7164 7165 7168 7169 7170 7174 7176 7177 7178 7179 7182 7185 7186 7190 7193 7194 7841 13443 13506 13510 13511 13512 13513 13514 13515 13516 13517 13518 13519 13520 13521 13522 13523 13524 13525 13526 13528 13529 13530 13533 13534 13535 13536 13537 13538 13539 13563	198461	37	6	5.64	97035	79181	33823	11.4	2.26	Fr4Minus_002
13524	Q12414 YP11B_YEAST Transposon Ty1-PL Gag-Pol polyprotein OS=Saccharomyces cerevisiae GN=TY1B-PL PE=2 SV=1	272.17	0.39	7149 7151 7152 7153 7156 7157 7159 7160 7161 7164 7165 7168 7169 7170 7174 7176 7177 7178 7179 7182 7185 7186 7190 7193 7194 7841 13443 13506 13510 13511 13512 13513 13514 13515 13516 13517 13518 13519 13520 13521 13522 13523 13524 13525 13526 13528 13529 13530 13533 13534 13535 13536 13537 13538 13539 13563	198576	37	6	5.64	97035	79181	33823	11.4	2.26	Fr4Minus_002
13537	P0C2I5 YL12B_YEAST Transposon Ty1-LR2 Gag-Pol polyprotein OS=Saccharomyces cerevisiae GN=TY1B-LR2 PE=3 SV=1	267.4	0.39	7149 7151 7152 7153 7156 7157 7159 7160 7161 7164 7165 7168 7169 7170 7174 7176 7177 7178 7179 7182 7185 7186 7190 7193 7194 7841 13443 13506 13510 13511 13512 13513 13514 13515 13516 13517 13518 13519 13520 13521 13522 13523 13524 13525 13526 13528 13529 13530 13533 13534 13535 13536 13537 13538 13539 13563	198545	37	6	5.64	97035	79181	33823	11.4	2.26	Fr4Minus_002
13513	Q03612 YE11B_YEAST Transposon Ty1-ER1 Gag-Pol polyprotein OS=Saccharomyces cerevisiae GN=TY1B-ER1 PE=1 SV=1	272.53	0.39	7149 7151 7152 7153 7156 7157 7159 7160 7161 7164 7165 7168 7169 7170 7174 7176 7177 7178 7179 7182 7185 7186 7190 7193 7194 7841 13443 13506 13510 13511 13512 13513 13514 13515 13516 13517 13518 13519 13520 13521 13522 13523 13524 13525 13526 13528 13529 13530 13533 13534 13535 13536 13537 13538 13539 13563	198562	37	6	5.64	97035	79181	33823	11.4	2.26	Fr4Minus_002
13517	P0C2I9 YP12B_YEAST Transposon Ty1-PR1 Gag-Pol polyprotein OS=Saccharomyces cerevisiae GN=TY1B-PR1 PE=3 SV=1	276.62	0.39	7149 7151 7152 7153 7156 7157 7159 7160 7161 7164 7165 7168 7169 7170 7174 7176 7177 7178 7179 7182 7185 7186 7190 7193 7194 7841 13443 13506 13510 13511 13512 13513 13514 13515 13516 13517 13518 13519 13520 13521 13522 13523 13524 13525 13526 13528 13529 13530 13533 13534 13535 13536 13537 13538 13539 13563	198568	37	6	5.64	97035	79181	33823	11.4	2.26	Fr4Minus_002
13523	Q07163 TY1AB_YEAST Transposon TyH3 Gag-Pol polyprotein OS=Saccharomyces cerevisiae GN=TY1B PE=1 SV=2	271.57	0.38	7149 7151 7152 7153 7156 7157 7159 7160 7161 7164 7165 7168 7169 7170 7174 7176 7177 7178 7179 7182 7185 7186 7190 7193 7194 7841 13443 13506 13510 13511 13512 13513 13514 13515 13516 13517 13518 13519 13520 13521 13522 13523 13524 13525 13526 13528 13529 13530 13533 13534 13535 13536 13537 13538 13539 13563	198662	37	6	5.64	97035	79181	33823	11.4	2.26	Fr4Minus_002
13529	Q04670 YM14B_YEAST Transposon Ty1-MR2 Gag-Pol polyprotein OS=Saccharomyces cerevisiae GN=TY1B-MR2 PE=1 SV=2	272.05	0.38	7149 7151 7152 7153 7156 7157 7159 7160 7161 7164 7165 7168 7169 7170 7174 7176 7177 7178 7179 7182 7185 7186 7190 7193 7194 7841 13443 13506 13510 13511 13512 13513 13514 13515 13516 13517 13518 13519 13520 13521 13522 13523 13524 13525 13526 13528 13529 13530 13533 13534 13535 13536 13537 13538 13539 13563	198555	37	6	5.64	97035	79181	33823	11.4	2.26	Fr4Minus_002
13530	Q04711 YM11B_YEAST Transposon Ty1-ML1 Gag-Pol polyprotein OS=Saccharomyces cerevisiae GN=TY1B-ML1 PE=2 SV=2	274.57	0.38	7149 7151 7152 7153 7156 7157 7159 7160 7161 7164 7165 7168 7169 7170 7174 7176 7177 7178 7179 7182 7185 7186 7190 7193 7194 7841 13443 13506 13510 13511 13512 13513 13514 13515 13516 13517 13518 13519 13520 13521 13522 13523 13524 13525 13526 13528 13529 13530 13533 13534 13535 13536 13537 13538 13539 13563	198525	37	6	5.64	97035	79181	33823	11.4	2.26	Fr4Minus_002
13536	P47100 YJ12B_YEAST Transposon Ty1-JR2 Gag-Pol polyprotein OS=Saccharomyces cerevisiae GN=TY1B-JR2 PE=1 SV=3	278.63	0.38	7149 7151 7152 7153 7156 7157 7159 7160 7161 7164 7165 7168 7169 7170 7174 7176 7177 7178 7179 7182 7185 7186 7190 7193 7194 7841 13443 13506 13510 13511 13512 13513 13514 13515 13516 13517 13518 13519 13520 13521 13522 13523 13524 13525 13526 13528 13529 13530 13533 13534 13535 13536 13537 13538 13539 13563	198617	37	6	5.64	97035	79181	33823	11.4	2.26	Fr4Minus_002
13510	P47098 YJ11B_YEAST Transposon Ty1-JR1 Gag-Pol polyprotein OS=Saccharomyces cerevisiae GN=TY1B-JR1 PE=1 SV=2	288.01	0.38	7149 7151 7152 7153 7156 7157 7159 7160 7161 7164 7165 7168 7169 7170 7174 7176 7177 7178 7179 7182 7185 7186 7190 7193 7194 7841 13443 13506 13510 13511 13512 13513 13514 13515 13516 13517 13518 13519 13520 13521 13522 13523 13524 13525 13526 13528 13529 13530 13533 13534 13535 13536 13537 13538 13539 13563	198616	37	6	5.64	97035	79181	33823	11.4	2.26	Fr4Minus_002
13511	P0C2I2 YD14B_YEAST Transposon Ty1-DR5 Gag-Pol polyprotein OS=Saccharomyces cerevisiae GN=TY1B-DR5 PE=1 SV=1	266.9	0.38	7149 7151 7152 7153 7156 7157 7159 7160 7161 7164 7165 7168 7169 7170 7174 7176 7177 7178 7179 7182 7185 7186 7190 7193 7194 7841 13443 13506 13510 13511 13512 13513 13514 13515 13516 13517 13518 13519 13520 13521 13522 13523 13524 13525 13526 13528 13529 13530 13533 13534 13535 13536 13537 13538 13539 13563	198527	41	7	5.64	100630	79181	34395	11.4	2.26	Fr4Minus_002
13512	Q92393 YO12B_YEAST Transposon Ty1-OR Gag-Pol polyprotein OS=Saccharomyces cerevisiae GN=TY1B-OR PE=1 SV=1	276.12	0.38	7149 7151 7152 7153 7156 7157 7159 7160 7161 7164 7165 7168 7169 7170 7174 7176 7177 7178 7179 7182 7185 7186 7190 7193 7194 7841 13443 13506 13510 13511 13512 13513 13514 13515 13516 13517 13518 13519 13520 13521 13522 13523 13524 13525 13526 13528 13529 13530 13533 13534 13535 13536 13537 13538 13539 13563	198537	37	6	5.64	97035	79181	33823	11.4	2.26	Fr4Minus_002
13519	P0C2I6 YL13B_YEAST Transposon Ty1-LR3 Gag-Pol polyprotein OS=Saccharomyces cerevisiae GN=TY1B-LR3 PE=1 SV=1	290.44	0.37	7149 7151 7152 7153 7156 7157 7159 7160 7161 7164 7165 7168 7169 7170 7174 7176 7177 7178 7179 7182 7185 7186 7190 7193 7194 7841 13443 13506 13510 13511 13512 13513 13514 13515 13516 13517 13518 13519 13520 13521 13522 13523 13524 13525 13526 13528 13529 13530 13533 13534 13535 13536 13537 13538 13539 13563	198405	40	7	5.64	101248	79181	36705	11.4	2.26	Fr4Minus_002
13526	P0C2I7 YL14B_YEAST Transposon Ty1-LR4 Gag-Pol polyprotein OS=Saccharomyces cerevisiae GN=TY1B-LR4 PE=3 SV=1	287.14	0.37	7149 7151 7152 7153 7156 7157 7159 7160 7161 7164 7165 7168 7169 7170 7174 7176 7177 7178 7179 7182 7185 7186 7190 7193 7194 7841 13443 13506 13510 13511 13512 13513 13514 13515 13516 13517 13518 13519 13520 13521 13522 13523 13524 13525 13526 13528 13529 13530 13533 13534 13535 13536 13537 13538 13539 13563	198655	37	6	5.64	97035	79181	33823	11.4	2.26	Fr4Minus_002
13534	O13527 YA11B_YEAST Transposon Ty1-A Gag-Pol polyprotein OS=Saccharomyces cerevisiae GN=TY1B-A PE=1 SV=2	278.16	0.37	7149 7151 7152 7153 7156 7157 7159 7160 7161 7164 7165 7168 7169 7170 7174 7176 7177 7178 7179 7182 7185 7186 7190 7193 7194 7841 13443 13506 13510 13511 13512 13513 13514 13515 13516 13517 13518 13519 13520 13521 13522 13523 13524 13525 13526 13528 13529 13530 13533 13534 13535 13536 13537 13538 13539 13563	198637	37	6	5.64	97035	79181	33823	11.4	2.26	Fr4Minus_002
7038	B3LU45 B3LU45_YEAS1 Protein SRO9 OS=Saccharomyces cerevisiae (strain RM11-1a) GN=SCRG_05371 PE=4 SV=1	76.09	0.37	7038 7040 7058	48120	8	2	6.68	18464	18464	3145	2.66	0.13	Fr4Minus_002
7040	P25567 SRO9_YEAST RNA-binding protein SRO9 OS=Saccharomyces cerevisiae GN=SRO9 PE=1 SV=2	76.09	0.37	7038 7040 7058	48059	12	3	10.37	22314	18464	4730	2.66	0.13	Fr4Minus_002
7058	A6ZTF3 A6ZTF3_YEAS7 Suppressor of rho3 OS=Saccharomyces cerevisiae (strain YJM789) GN=SRO9 PE=4 SV=1	80.03	0.37	7038 7040 7058	48031	8	2	6.68	18464	18464	3145	2.66	0.13	Fr4Minus_002
13539	P0C2J0 YP13B_YEAST Transposon Ty1-PR2 Gag-Pol polyprotein OS=Saccharomyces cerevisiae GN=TY1B-PR2 PE=1 SV=1	274.57	0.37	7149 7151 7152 7153 7156 7157 7159 7160 7161 7164 7165 7168 7169 7170 7174 7176 7177 7178 7179 7182 7185 7186 7190 7193 7194 7841 13443 13506 13510 13511 13512 13513 13514 13515 13516 13517 13518 13519 13520 13521 13522 13523 13524 13525 13526 13528 13529 13530 13533 13534 13535 13536 13537 13538 13539 13563	198638	37	6	5.64	97035	79181	33823	11.4	2.26	Fr4Minus_002
13516	Q12141 YG11B_YEAST Transposon Ty1-GR1 Gag-Pol polyprotein OS=Saccharomyces cerevisiae GN=TY1B-GR1 PE=3 SV=1	282.94	0.36	7149 7151 7152 7153 7156 7157 7159 7160 7161 7164 7165 7168 7169 7170 7174 7176 7177 7178 7179 7182 7185 7186 7190 7193 7194 7841 13443 13506 13510 13511 13512 13513 13514 13515 13516 13517 13518 13519 13520 13521 13522 13523 13524 13525 13526 13528 13529 13530 13533 13534 13535 13536 13537 13538 13539 13563	198657	37	6	5.64	97035	79181	33823	11.4	2.26	Fr4Minus_002
13521	Q12269 YG12B_YEAST Transposon Ty1-GR2 Gag-Pol polyprotein OS=Saccharomyces cerevisiae GN=TY1B-GR2 PE=3 SV=3	278.28	0.36	7149 7151 7152 7153 7156 7157 7159 7160 7161 7164 7165 7168 7169 7170 7174 7176 7177 7178 7179 7182 7185 7186 7190 7193 7194 7841 13443 13506 13510 13511 13512 13513 13514 13515 13516 13517 13518 13519 13520 13521 13522 13523 13524 13525 13526 13528 13529 13530 13533 13534 13535 13536 13537 13538 13539 13563	198521	37	6	5.64	97035	79181	33823	11.4	2.26	Fr4Minus_002
13528	P0C2I3 YD15B_YEAST Transposon Ty1-DR6 Gag-Pol polyprotein OS=Saccharomyces cerevisiae GN=TY1B-DR6 PE=3 SV=1	278.63	0.36	7149 7151 7152 7153 7156 7157 7159 7160 7161 7164 7165 7168 7169 7170 7174 7176 7177 7178 7179 7182 7185 7186 7190 7193 7194 7841 13443 13506 13510 13511 13512 13513 13514 13515 13516 13517 13518 13519 13520 13521 13522 13523 13524 13525 13526 13528 13529 13530 13533 13534 13535 13536 13537 13538 13539 13563	198659	37	6	5.64	97035	79181	33823	11.4	2.26	Fr4Minus_002
13533	P0C2J1 YP14B_YEAST Transposon Ty1-PR3 Gag-Pol polyprotein OS=Saccharomyces cerevisiae GN=TY1B-PR3 PE=2 SV=1	283.7	0.36	7149 7151 7152 7153 7156 7157 7159 7160 7161 7164 7165 7168 7169 7170 7174 7176 7177 7178 7179 7182 7185 7186 7190 7193 7194 7841 13443 13506 13510 13511 13512 13513 13514 13515 13516 13517 13518 13519 13520 13521 13522 13523 13524 13525 13526 13528 13529 13530 13533 13534 13535 13536 13537 13538 13539 13563	198374	37	6	5.64	97035	79181	33823	11.4	2.26	Fr4Minus_002
13518	Q03855 YD11B_YEAST Transposon Ty1-DR1 Gag-Pol polyprotein OS=Saccharomyces cerevisiae GN=TY1B-DR1 PE=1 SV=2	274.22	0.36	7149 7151 7152 7153 7156 7157 7159 7160 7161 7164 7165 7168 7169 7170 7174 7176 7177 7178 7179 7182 7185 7186 7190 7193 7194 7841 13443 13506 13510 13511 13512 13513 13514 13515 13516 13517 13518 13519 13520 13521 13522 13523 13524 13525 13526 13528 13529 13530 13533 13534 13535 13536 13537 13538 13539 13563	198595	37	6	5.64	97035	79181	33823	11.4	2.26	Fr4Minus_002
2003	A6ZWL1 NACB1_YEAS7 Nascent polypeptide-associated complex subunit beta-1 OS=Saccharomyces cerevisiae (strain YJM789) GN=EGD1 PE=3 SV=1^AQ02642 NACB1_YEAST Nascent polypeptide-associated complex subunit beta-1 OS=Saccharomyces cerevisiae GN=EGD1 PE=1 SV=2^AB3LL28 B3LL28_YEAS1 Pol II transcribed genes regulator OS=Saccharomyces cerevisiae (strain RM11-1a) GN=SCRG_02455 PE=4 SV=1	130.56	0.36	2003	17020	26	5	30.57	85685	69921	59106	10.07	0.17	Fr4Minus_002
13563	O13535 YH11B_YEAST Transposon Ty1-H Gag-Pol polyprotein OS=Saccharomyces cerevisiae GN=TY1B-H PE=1 SV=1	275.29	0.36	7149 7151 7152 7153 7156 7157 7159 7160 7161 7164 7165 7168 7169 7170 7174 7176 7177 7178 7179 7182 7185 7186 7190 7193 7194 7841 13443 13506 13510 13511 13512 13513 13514 13515 13516 13517 13518 13519 13520 13521 13522 13523 13524 13525 13526 13528 13529 13530 13533 13534 13535 13536 13537 13538 13539 13563	202817	37	6	5.52	97035	79181	33823	11.4	2.31	Fr4Minus_002
13004	P06105 SC160_YEAST Protein SCP160 OS=Saccharomyces cerevisiae GN=SCP160 PE=1 SV=3	262.2	0.36	13004 13005 13006	134809	28	7	6.71	19145	10052	11355	1.45	0.2	Fr4Minus_002
13005	A6ZPP4 A6ZPP4_YEAS7 Conserved protein involved in the control of ploidy OS=Saccharomyces cerevisiae (strain YJM789) GN=SCP160 PE=4 SV=1	267.93	0.35	13004 13005 13006	134808	37	9	8.76	41324	10052	12187	1.45	0.2	Fr4Minus_002
13006	B3LQ32 B3LQ32_YEAS1 Protein SCP160 OS=Saccharomyces cerevisiae (strain RM11-1a) GN=SCRG_03590 PE=4 SV=1	263.26	0.35	13004 13005 13006	134815	24	5	5.16	13958	10052	9536	1.45	0.2	Fr4Minus_002
6024	P38779 CIC1_YEAST Proteasome-interacting protein CIC1 OS=Saccharomyces cerevisiae GN=CIC1 PE=1 SV=1^AA6ZSW0 A6ZSW0_YEAS7 Core interacting component OS=Saccharomyces cerevisiae (strain YJM789) GN=CIC1 PE=4 SV=1	94.5	0.35	1583 6024	42529	18	5	19.41	12858	8384	4765	1.21	0.05	Fr4Minus_002
13525	Q12273 YO11B_YEAST Transposon Ty1-OL Gag-Pol polyprotein OS=Saccharomyces cerevisiae GN=TY1B-OL PE=3 SV=1	231.38	0.35	7149 7151 7152 7153 7156 7157 7159 7160 7161 7164 7165 7168 7169 7170 7174 7176 7177 7178 7179 7182 7185 7186 7190 7193 7194 7841 13443 13506 13510 13511 13512 13513 13514 13515 13516 13517 13518 13519 13520 13521 13522 13523 13524 13525 13526 13528 13529 13530 13533 13534 13535 13536 13537 13538 13539 13563	198614	31	5	5.24	65268	57824	24894	8.33	1.65	Fr4Minus_002
13506	Q99337 YN12B_YEAST Transposon Ty1-NL2 Gag-Pol polyprotein OS=Saccharomyces cerevisiae GN=TY1B-NL2 PE=1 SV=1	286.36	0.35	7149 7151 7152 7153 7156 7157 7159 7160 7161 7164 7165 7168 7169 7170 7174 7176 7177 7178 7179 7182 7185 7186 7190 7193 7194 7841 13443 13506 13510 13511 13512 13513 13514 13515 13516 13517 13518 13519 13520 13521 13522 13523 13524 13525 13526 13528 13529 13530 13533 13534 13535 13536 13537 13538 13539 13563	198198	33	5	4.8	94817	79181	31802	11.4	2.26	Fr4Minus_002
16301	RANDOM2591 Random Sequence 2591	72.51	0.7	16301	22337	8	2	11.79	9567	9567	2621	1.38	0.03	Fr4Minus_002
9721	P40024 ARB1_YEAST ABC transporter ATP-binding protein ARB1 OS=Saccharomyces cerevisiae GN=ARB1 PE=1 SV=1^AA6ZQY5 A6ZQY5_YEAS7 Shuttling protein	137	0.69	9721	68377	12	3	4.26	20172	18333	7085	2.64	0.18	Fr4Minus_002
11672	P32324 EF2_YEAST Elongation factor 2 OS=Saccharomyces cerevisiae GN=EFT1 PE=1 SV=1^AA6ZNY0 A6ZNY0_YEAS7 Translation elongation factor 2 (EF-2) OS=Saccharomyces cerevisiae (strain YJM789) GN=EFT1 PE=4 SV=1^AB3LFR5 B3LFR5_YEAS1 Translation elongation factor 2 OS=Saccharomyces cerevisiae (strain RM11-1a) GN=SCRG_00145 PE=4 SV=1	198.41	0.69	11672	93289	36	8	14.73	54177	24580	26253	3.54	0.33	Fr4Minus_002
740	Q8X1Z4 Q8X1Z4_YEAST Ynl2429p OS=Saccharomyces cerevisiae GN=YNL2429c PE=4 SV=1	105.03	0.69	740	12119	12	2	29	4676	4676	3869	0.67	0.01	Fr4Minus_002
12744	B5B579 B5B579_YEAST 1	184.25	0.69	12744 13584 13585	127851	16	4	4.71	10214	8698	6414	1.25	0.16	Fr4Minus_002
21533	RANDOM7823 Random Sequence 7823	106.72	1.03	21533	54433	7	2	3.56	11920	11920	2184	1.72	0.09	Fr4Minus_002
3596	Q12522 IF6_YEAST Eukaryotic translation initiation factor 6 OS=Saccharomyces cerevisiae GN=TIF6 PE=1 SV=1^AA6ZWQ9 A6ZWQ9_YEAS7 Translation initiation factor OS=Saccharomyces cerevisiae (strain YJM789) GN=TIF6 PE=4 SV=1^AB3LL77 B3LL77_YEAS1 Eukaryotic translation initiation factor 6 OS=Saccharomyces cerevisiae (strain RM11-1a) GN=SCRG_02506 PE=4 SV=1	119.94	1.02	3596	26457	22	5	24.9	49695	45314	21452	6.52	0.17	Fr4Minus_002
24769	RANDOM11059 Random Sequence 11059	96.66	1.36	24769	83641	14	4	8.27	16875	15127	2879	2.18	0.18	Fr4Minus_002
13520	Q99231 YD12B_YEAST Transposon Ty1-DR3 Gag-Pol polyprotein OS=Saccharomyces cerevisiae GN=TY1B-DR3 PE=1 SV=2	241.55	1.36	7149 7151 7152 7153 7156 7157 7159 7160 7161 7164 7165 7168 7169 7170 7174 7176 7177 7178 7179 7182 7185 7186 7190 7193 7194 7841 13443 13506 13510 13511 13512 13513 13514 13515 13516 13517 13518 13519 13520 13521 13522 13523 13524 13525 13526 13528 13529 13530 13533 13534 13535 13536 13537 13538 13539 13563	198839	27	5	4.5	84808	77364	27845	11.14	2.21	Fr4Minus_002
8016	P37292 GLYM_YEAST Serine hydroxymethyltransferase	99.81	1.35	8016	53686	26	7	11.63	26973	9682	5930	1.39	0.07	Fr4Minus_002
8548	P50094 IMDH4_YEAST Probable inosine-5'-monophosphate dehydrogenase IMD4 OS=Saccharomyces cerevisiae GN=IMD4 PE=1 SV=1	143.74	1.35	7306 8525 8539 8546 8548	56394	22	4	13.74	39168	37148	34383	5.35	0.3	Fr4Minus_002
8525	P50095 IMDH3_YEAST Probable inosine-5'-monophosphate dehydrogenase IMD3 OS=Saccharomyces cerevisiae GN=IMD3 PE=1 SV=1^AA7A1V2 A7A1V2_YEAS7 IMP dehydrogenase OS=Saccharomyces cerevisiae (strain YJM789) GN=IMD3 PE=4 SV=1^AB3RHU1 B3RHU1_YEAS1 Inosine-5'-monophosphate dehydrogenase IMD2 OS=Saccharomyces cerevisiae (strain RM11-1a) GN=SCRG_04370 PE=4 SV=1	164.78	1.34	7306 8525 8539 8546 8548	56584	35	8	23.14	58436	39770	38663	5.73	0.32	Fr4Minus_002
14882	RANDOM1172 Random Sequence 1172	72.59	1.67	14882	13605	7	2	20	83195	83195	5312	11.98	0.16	Fr4Minus_002
6146	P10659 METK1_YEAST S-adenosylmethionine synthetase 1 OS=Saccharomyces cerevisiae GN=SAM1 PE=1 SV=2^AA7A171 A7A171_YEAS7 S-adenosylmethionine synthetase OS=Saccharomyces cerevisiae (strain YJM789) GN=SAM1 PE=3 SV=1^AB3RH72 B3RH72_YEAS1 S-adenosylmethionine synthetase 1 OS=Saccharomyces cerevisiae (strain RM11-1a) GN=SCRG_04140 PE=4 SV=1	143.9	1.67	6146	41818	26	5	19.63	26591	21005	16247	3.02	0.13	Fr4Minus_002
13584	A7A1M1 A7A1M1_YEAS7 1	218.31	1.66	12744 13584 13585	214963	16	4	2.77	10214	8698	6414	1.25	0.27	Fr4Minus_002
13585	P38631 FKS1_YEAST 1	218.31	1.66	12744 13584 13585	214851	23	6	3.46	23315	8698	9954	1.25	0.27	Fr4Minus_002
22685	RANDOM8975 Random Sequence 8975	81.19	1.98	22685	63707	9	1	3.6	114549	114549	4948	16.49	1.05	Fr4Minus_002
8539	B3LLK0 B3LLK0_YEAS1 Inosine-5'-monophosphate dehydrogenase IMD2 OS=Saccharomyces cerevisiae (strain RM11-1a) GN=SCRG_01843 PE=4 SV=1	132.01	1.97	7306 8525 8539 8546 8548	56421	23	5	13.74	53930	37148	38939	5.35	0.3	Fr4Minus_002
8546	A6ZM10 A6ZM10_YEAS7 IMP dehydrogenase OS=Saccharomyces cerevisiae (strain YJM789) GN=IMD4 PE=4 SV=1	131.73	1.97	7306 8525 8539 8546 8548	56478	20	4	8.97	40694	37148	34126	5.35	0.3	Fr4Minus_002
24735	RANDOM11025 Random Sequence 11025	89.89	2.29	24735	84369	10	2	6.29	3728	3728	2074	0.54	0.05	Fr4Minus_002
9827	Q6B1M0 Q6B1M0_YEAST YNL061W OS=Saccharomyces cerevisiae GN=NOP2 PE=2 SV=1	121.87	2.28	9827 9832 9835	69782	19	5	9.87	12743	8996	6589	1.3	0.09	Fr4Minus_002
9832	P40991 NOP2_YEAST Putative ribosomal RNA methyltransferase Nop2 OS=Saccharomyces cerevisiae GN=NOP2 PE=1 SV=1^AB3LNS0 B3LNS0_YEAS1 Nucleolar protein NOP2 OS=Saccharomyces cerevisiae (strain RM11-1a) GN=SCRG_03196 PE=4 SV=1	121.87	2.27	9827 9832 9835	69812	17	5	9.71	13558	8996	4455	1.3	0.09	Fr4Minus_002
9835	A6ZS19 A6ZS19_YEAS7 Nucleolar protein OS=Saccharomyces cerevisiae (strain YJM789) GN=NOP2 PE=4 SV=1	121.87	2.27	9827 9832 9835	69786	19	6	10.19	20707	8996	6827	1.3	0.09	Fr4Minus_002
20994	RANDOM7284 Random Sequence 7284	81.24	2.58	20994	50401	9	2	8.52	5773	5773	1332	0.83	0.04	Fr4Minus_002
6567	P38431 IF5_YEAST Eukaryotic translation initiation factor 5 OS=Saccharomyces cerevisiae GN=TIF5 PE=1 SV=1^AA6ZWT3 A6ZWT3_YEAS7 Translation initiation factor eIF5 OS=Saccharomyces cerevisiae (strain YJM789) GN=TIF5 PE=4 SV=1^AB3LLA1 B3LLA1_YEAS1 Eukaryotic translation initiation factor 5 OS=Saccharomyces cerevisiae (strain RM11-1a) GN=SCRG_02530 PE=4 SV=1	101.07	2.57	6567	45261	13	3	7.65	9926	7966	5854	1.15	0.05	Fr4Minus_002
19427	RANDOM5717 Random Sequence 5717	71.01	2.88	19427	40136	7	2	9.75	4541	4541	1540	0.65	0.03	Fr4Minus_002
25943	RANDOM12233 Random Sequence 12233	115.12	3.19	25943	108136	8	2	2.52	12484	12484	1846	1.8	0.19	Fr4Minus_002
26031	RANDOM12321 Random Sequence 12321	135.91	3.5	26031	109601	9	2	2.36	7260	7260	2129	1.05	0.11	Fr4Minus_002
26076	RANDOM12366 Random Sequence 12366	115.48	3.81	26076	112026	10	3	4.24	13985	13985	4292	2.01	0.23	Fr4Minus_002
7306	A6ZSK6 A6ZSK6_YEAS7 IMP dehydrogenase OS=Saccharomyces cerevisiae (strain YJM789) GN=IMD2 PE=4 SV=1	97.08	3.8	7306 8525 8539 8546 8548	48152	12	2	7.38	32440	32440	30920	4.67	0.22	Fr4Minus_002
1306	P05749 RL22A_YEAST 60S ribosomal protein L22-A OS=Saccharomyces cerevisiae GN=RPL22A PE=1 SV=3^AA7A0W7 A7A0W7_YEAS7 Ribosomal protein L22A OS=Saccharomyces cerevisiae (strain YJM789) GN=RPL22A PE=4 SV=1^AB3LT32 B3LT32_YEAS1 Ribosomal protein L22A OS=Saccharomyces cerevisiae (strain RM11-1a) GN=SCRG_05047 PE=4 SV=1	553.85	0	1306	13693	78	5	55.37	339761	255449	247765	33.66	0.46	Fr4Minus_003
513	B3LLM8 B3LLM8_YEAS1 Ribosomal protein S17A OS=Saccharomyces cerevisiae (strain RM11-1a) GN=SCRG_01871 PE=4 SV=1	542.99	0	513 1629 1643	9109	53	4	54.43	462489	396605	323556	52.25	0.48	Fr4Minus_003
1052	P02400 RLA4_YEAST 60S acidic ribosomal protein P2-beta OS=Saccharomyces cerevisiae GN=RPP2B PE=1 SV=2^AA6ZYY3 A6ZYY3_YEAS7 Ribosomal protein P2B OS=Saccharomyces cerevisiae (strain YJM789) GN=RPP2B PE=4 SV=1^AB3LFR8 B3LFR8_YEAS1 Ribosomal protein P2B OS=Saccharomyces cerevisiae (strain RM11-1a) GN=SCRG_00148 PE=4 SV=1	658.55	0	1052	11050	82	6	99.09	671934	625476	391147	82.41	0.91	Fr4Minus_003
3487	P05750 RS3_YEAST 40S ribosomal protein S3 OS=Saccharomyces cerevisiae GN=RPS3 PE=1 SV=5^AA6ZRQ7 A6ZRQ7_YEAS7 Ribosomal protein S3 OS=Saccharomyces cerevisiae (strain YJM789) GN=RPS3 PE=3 SV=1^AB3LP29 B3LP29_YEAS1 Ribosomal protein S3 OS=Saccharomyces cerevisiae (strain RM11-1a) GN=SCRG_03309 PE=4 SV=1	1663.66	0	3487	26502	204	18	72.92	1608184	519518	875974	68.45	1.81	Fr4Minus_003
885	P14120 RL30_YEAST 60S ribosomal protein L30 OS=Saccharomyces cerevisiae GN=RPL30 PE=1 SV=3^AA6ZUW4 A6ZUW4_YEAS7 Ribosomal protein L30 OS=Saccharomyces cerevisiae (strain YJM789) GN=RPL30 PE=4 SV=1	808.77	0	885	11415	84	7	68.57	632651	486613	384822	64.11	0.73	Fr4Minus_003
1629	P14127 RS17B_YEAST 40S ribosomal protein S17-B OS=Saccharomyces cerevisiae GN=RPS17B PE=1 SV=1^AA6ZZ38 A6ZZ38_YEAS7 Ribosomal protein S17B OS=Saccharomyces cerevisiae (strain YJM789) GN=RPS17B PE=4 SV=1	739.82	0	513 1629 1643	15803	76	7	53.68	708428	494423	431065	65.14	1.03	Fr4Minus_003
1643	P02407 RS17A_YEAST 40S ribosomal protein S17-A OS=Saccharomyces cerevisiae GN=RPS17A PE=1 SV=1^AA6ZM38 A6ZM38_YEAS7 Ribosomal protein S17A OS=Saccharomyces cerevisiae (strain YJM789) GN=RPS17A PE=4 SV=1	739.82	0	513 1629 1643	15788	73	6	46.32	674674	494423	427986	65.14	1.03	Fr4Minus_003
1646	P04451 RL23_YEAST 60S ribosomal protein L23 OS=Saccharomyces cerevisiae GN=RPL23A PE=1 SV=3^AA6ZKL6 A6ZKL6_YEAS7 Ribosomal protein L23A (Ribosomal protein L23B) OS=Saccharomyces cerevisiae (strain YJM789) GN=RPL23A PE=3 SV=1^AB3LNL8 B3LNL8_YEAS1 Ribosomal protein L23A (Ribosomal protein L23B) OS=Saccharomyces cerevisiae (strain RM11-1a) GN=SCRG_03045 PE=4 SV=1	642.57	0	1646	14472	69	7	54.01	571884	322914	239715	42.55	0.62	Fr4Minus_003
1761	P07280 RS19A_YEAST 40S ribosomal protein S19-A OS=Saccharomyces cerevisiae GN=RPS19A PE=1 SV=2^AA6ZN90 A6ZN90_YEAS7 Ribosomal protein S19A OS=Saccharomyces cerevisiae (strain YJM789) GN=RPS19A PE=4 SV=1^AB3LIU5 B3LIU5_YEAS1 Ribosomal protein S19A OS=Saccharomyces cerevisiae (strain RM11-1a) GN=SCRG_01285 PE=4 SV=1	784.39	0	1761 1762	15917	84	9	63.19	869020	617723	373412	81.39	1.3	Fr4Minus_003
1762	P07281 RS19B_YEAST 40S ribosomal protein S19-B OS=Saccharomyces cerevisiae GN=RPS19B PE=1 SV=2^AA6ZSH7 A6ZSH7_YEAS7 Ribosomal protein S19B OS=Saccharomyces cerevisiae (strain YJM789) GN=RPS19B PE=4 SV=1	783.81	0	1761 1762	15891	80	9	56.94	868965	617723	372213	81.39	1.29	Fr4Minus_003
914	P05319 RLA2_YEAST 60S acidic ribosomal protein P2-alpha OS=Saccharomyces cerevisiae GN=RPP2A PE=1 SV=1^AA6ZNH0 A6ZNH0_YEAS7 Conserved protein OS=Saccharomyces cerevisiae (strain YJM789) GN=RPP2A PE=4 SV=1^AB3LJ19 B3LJ19_YEAS1 60S acidic ribosomal protein P2A OS=Saccharomyces cerevisiae (strain RM11-1a) GN=SCRG_01363 PE=4 SV=1	633.14	0	914	10745	76	6	96.23	428274	356757	196290	47	0.51	Fr4Minus_003
2130	P17079 RL12_YEAST 60S ribosomal protein L12 OS=Saccharomyces cerevisiae GN=RPL12A PE=1 SV=1^AA6ZQP7 A6ZQP7_YEAS7 Ribosomal protein L12A (Ribosomal protein L12B) OS=Saccharomyces cerevisiae (strain YJM789) GN=RPL12A PE=3 SV=1^AB3LFN8 B3LFN8_YEAS1 Ribosomal protein L12B (Ribosomal protein L12A) OS=Saccharomyces cerevisiae (strain RM11-1a) GN=SCRG_00116 PE=4 SV=1	795.16	0	2130	17822	94	10	64.24	888038	557288	453291	73.43	1.31	Fr4Minus_003
1906	P05756 RS13_YEAST 40S ribosomal protein S13 OS=Saccharomyces cerevisiae GN=RPS13 PE=1 SV=3^AA6ZY29 A6ZY29_YEAS7 Ribosomal protein S13 OS=Saccharomyces cerevisiae (strain YJM789) GN=RPS13 PE=4 SV=1	726.18	0	1906 2123	17028	86	9	56.95	556316	366420	227644	48.28	0.82	Fr4Minus_003
2123	B3LGK6 B3LGK6_YEAS1 Ribosomal protein S13 OS=Saccharomyces cerevisiae (strain RM11-1a) GN=SCRG_00451 PE=4 SV=1	726.18	0	1906 2123	18792	78	7	47.88	496386	366420	217289	48.28	0.91	Fr4Minus_003
4976	P38011 GBLP_YEAST Guanine nucleotide-binding protein subunit beta-like protein OS=Saccharomyces cerevisiae GN=ASC1 PE=1 SV=4^AA6ZMH3 A6ZMH3_YEAS7 Absence of growth suppressor of cyp1 OS=Saccharomyces cerevisiae (strain YJM789) GN=ASC1 PE=4 SV=1^AB3LM07 B3LM07_YEAS1 Putative uncharacterized protein OS=Saccharomyces cerevisiae (strain RM11-1a) GN=SCRG_02006 PE=4 SV=1	1052.9	0	4976	34805	138	16	75.24	866257	390995	483062	51.52	1.79	Fr4Minus_003
2519	P26786 RS7A_YEAST 40S ribosomal protein S7-A OS=Saccharomyces cerevisiae GN=RPS7A PE=1 SV=4^AA6ZNU6 A6ZNU6_YEAS7 Ribosomal protein S7A OS=Saccharomyces cerevisiae (strain YJM789) GN=RPS7A PE=4 SV=1^AB3LJE2 B3LJE2_YEAS1 Ribosomal protein S7A OS=Saccharomyces cerevisiae (strain RM11-1a) GN=SCRG_01494 PE=4 SV=1	797.58	0	2519	21622	94	8	52.63	611041	386757	377609	50.96	1.1	Fr4Minus_003
1662	P39516 RS14B_YEAST 40S ribosomal protein S14-B OS=Saccharomyces cerevisiae GN=RPS14B PE=1 SV=2^AA6ZQE5 A6ZQE5_YEAS7 Ribosomal protein S14B OS=Saccharomyces cerevisiae (strain YJM789) GN=RPS14B PE=3 SV=1^AB3LPT6 B3LPT6_YEAS1 Ribosomal protein S14B OS=Saccharomyces cerevisiae (strain RM11-1a) GN=SCRG_03489 PE=4 SV=1	602.78	0	1654 1662	14649	67	7	57.97	461026	361760	268826	47.66	0.7	Fr4Minus_003
1654	P06367 RS14A_YEAST 40S ribosomal protein S14-A OS=Saccharomyces cerevisiae GN=RPS14A PE=1 SV=5^AA6ZTL2 A6ZTL2_YEAS7 Ribosomal protein S14A OS=Saccharomyces cerevisiae (strain YJM789) GN=RPS14A PE=3 SV=1^AB3LUA2 B3LUA2_YEAS1 Ribosomal protein S14A OS=Saccharomyces cerevisiae (strain RM11-1a) GN=SCRG_05431 PE=4 SV=1	560.24	0	1654 1662	14536	63	7	56.93	459203	361760	269637	47.66	0.69	Fr4Minus_003
9757	A6ZRN1 A6ZRN1_YEAS7 Stress-seventy subfamily B protein OS=Saccharomyces cerevisiae (strain YJM789) GN=SSB2 PE=3 SV=1^AB3LP53 B3LP53_YEAS1 Heat shock protein SSB2 OS=Saccharomyces cerevisiae (strain RM11-1a) GN=SCRG_03335 PE=4 SV=1	2239.14	0	9751 9753 9757	66595	272	23	51.39	1005261	207601	570450	27.35	1.82	Fr4Minus_003
9753	P40150 HSP76_YEAST Heat shock protein SSB2 OS=Saccharomyces cerevisiae GN=SSB2 PE=1 SV=2	2204.7	0	9751 9753 9757	66594	274	25	54.16	994210	207601	555109	27.35	1.82	Fr4Minus_003
9751	P11484 HSP75_YEAST Heat shock protein SSB1 OS=Saccharomyces cerevisiae GN=SSB1 PE=1 SV=3^AA6ZXA5 A6ZXA5_YEAS7 Stress-seventy subfamily B protein OS=Saccharomyces cerevisiae (strain YJM789) GN=SSB1 PE=3 SV=1^AB3LHA5 B3LHA5_YEAS1 Heat shock protein SSB1 OS=Saccharomyces cerevisiae (strain RM11-1a) GN=SCRG_00716 PE=4 SV=1	2180.7	0	9751 9753 9757	66601	274	25	52.53	1007822	207601	566256	27.35	1.82	Fr4Minus_003
2674	P40212 RL13B_YEAST 60S ribosomal protein L13-B OS=Saccharomyces cerevisiae GN=RPL13B PE=1 SV=1^AA6ZMK1 A6ZMK1_YEAS7 60S ribosomal protein L13 OS=Saccharomyces cerevisiae (strain YJM789) GN=RPL13B PE=3 SV=1	780.17	0	2648 2674 2681 2687	22525	94	10	46.73	812650	471918	417897	62.18	1.4	Fr4Minus_003
2681	B3LM30 B3LM30_YEAS1 Ribosomal protein L13B (Fragment) OS=Saccharomyces cerevisiae (strain RM11-1a) GN=SCRG_02033 PE=4 SV=1	780.17	0	2648 2674 2681 2687	22506	97	9	45.23	829900	471918	431767	62.18	1.4	Fr4Minus_003
2648	B3LGX6 B3LGX6_YEAS1 Ribosomal protein L13A (Fragment) OS=Saccharomyces cerevisiae (strain RM11-1a) GN=SCRG_00578 PE=4 SV=1	780.17	0	2648 2674 2681 2687	22422	89	8	45.45	786291	471918	416943	62.18	1.39	Fr4Minus_003
2687	Q12690 RL13A_YEAST 60S ribosomal protein L13-A OS=Saccharomyces cerevisiae GN=RPL13A PE=1 SV=1^AA6ZXP6 A6ZXP6_YEAS7 60S ribosomal protein L13 OS=Saccharomyces cerevisiae (strain YJM789) GN=RPL13A PE=3 SV=1	780.17	0	2648 2674 2681 2687	22554	89	9	45.23	816817	471918	416943	62.18	1.4	Fr4Minus_003
2301	P05739 RL6B_YEAST 60S ribosomal protein L6-B OS=Saccharomyces cerevisiae GN=RPL6B PE=1 SV=4^AA7A1W7 A7A1W7_YEAS7 60S ribosomal protein L6 OS=Saccharomyces cerevisiae (strain YJM789) GN=RPL6B PE=3 SV=1^AB3RHV6 B3RHV6_YEAS1 Ribosomal protein L6B OS=Saccharomyces cerevisiae (strain RM11-1a) GN=SCRG_04385 PE=4 SV=1	653	0	2295 2301	19986	86	10	57.39	856618	509984	356222	67.19	1.34	Fr4Minus_003
646	P49631 RL43_YEAST 60S ribosomal protein L43 OS=Saccharomyces cerevisiae GN=RPL43A PE=1 SV=2^AA6ZQ50 A6ZQ50_YEAS7 Ribosomal protein L43B (Ribosomal protein L43A) OS=Saccharomyces cerevisiae (strain YJM789) GN=RPL43B PE=4 SV=1	380.01	0	646 647	10090	36	3	41.3	288604	288604	118751	38.02	0.38	Fr4Minus_003
647	B3LLA2 B3LLA2_YEAS1 Ribosomal protein L43A (Ribosomal protein L43B) (Fragment) OS=Saccharomyces cerevisiae (strain RM11-1a) GN=SCRG_02532 PE=4 SV=1	380.01	0	646 647	10115	39	4	47.83	319247	288604	128331	38.02	0.38	Fr4Minus_003
370	P0C0X0 RS28B_YEAST 40S ribosomal protein S28-B OS=Saccharomyces cerevisiae GN=RPS28B PE=1 SV=1^AA7A1E5 A7A1E5_YEAS7 Ribosomal protein S28B OS=Saccharomyces cerevisiae (strain YJM789) GN=RPS28B PE=4 SV=1^AB3RHE7 B3RHE7_YEAS1 Ribosomal protein S28B OS=Saccharomyces cerevisiae (strain RM11-1a) GN=SCRG_04215 PE=4 SV=1	247.91	0	370 372	7564	25	2	31.34	219612	219612	137578	28.93	0.22	Fr4Minus_003
372	Q3E7X9 RS28A_YEAST 40S ribosomal protein S28-A OS=Saccharomyces cerevisiae GN=RPS28A PE=1 SV=1^AA6ZP12 A6ZP12_YEAS7 Ribosomal protein S28A OS=Saccharomyces cerevisiae (strain YJM789) GN=RPS28A PE=4 SV=1^AB3LJK0 B3LJK0_YEAS1 Ribosomal protein S28A OS=Saccharomyces cerevisiae (strain RM11-1a) GN=SCRG_01560 PE=4 SV=1	247.91	0	370 372	7591	25	2	31.34	219612	219612	137578	28.93	0.22	Fr4Minus_003
2451	P07279 RL18_YEAST 60S ribosomal protein L18 OS=Saccharomyces cerevisiae GN=RPL18A PE=1 SV=1^AA6ZN91 A6ZN91_YEAS7 Ribosomal protein L18 OS=Saccharomyces cerevisiae (strain YJM789) GN=RPL18A PE=3 SV=1^AB3LIU6 B3LIU6_YEAS1 Ribosomal protein L18A (Ribosomal protein L18B) OS=Saccharomyces cerevisiae (strain RM11-1a) GN=SCRG_01286 PE=4 SV=1	626.69	0	2451	20563	80	10	38.17	879260	486464	421903	64.09	1.32	Fr4Minus_003
1639	P0C2H6 RL27A_YEAST 60S ribosomal protein L27-A OS=Saccharomyces cerevisiae GN=RPL27A PE=1 SV=1^AA6ZSR4 A6ZSR4_YEAS7 60S ribosomal protein L27 OS=Saccharomyces cerevisiae (strain YJM789) GN=RPL27A PE=3 SV=1^AB3LFJ4 B3LFJ4_YEAS1 Ribosomal protein L27B OS=Saccharomyces cerevisiae (strain RM11-1a) GN=SCRG_00069 PE=4 SV=1	393.44	0	1639 1641 2091	15531	40	4	28.68	431359	428146	286036	56.41	0.88	Fr4Minus_003
1641	P0C2H7 RL27B_YEAST 60S ribosomal protein L27-B OS=Saccharomyces cerevisiae GN=RPL27B PE=1 SV=1	393.44	0	1639 1641 2091	15505	47	4	33.82	481696	428146	290842	56.41	0.87	Fr4Minus_003
2227	P0C2I0 RL20_YEAST 60S ribosomal protein L20 OS=Saccharomyces cerevisiae GN=RPL20A PE=1 SV=2	526.95	0	2227 2252 2322	20436	67	10	44.77	792448	521487	319782	68.71	1.4	Fr4Minus_003
2252	A6ZPE7 A6ZPE7_YEAS7 Ribosomal protein L20B OS=Saccharomyces cerevisiae (strain YJM789) GN=RPL20B PE=4 SV=1^AB3LJX6 B3LJX6_YEAS1 Ribosomal protein L20B OS=Saccharomyces cerevisiae (strain RM11-1a) GN=SCRG_01693 PE=4 SV=1	524.88	0	2227 2252 2322	20713	54	4	28.16	666644	521487	302892	68.71	1.42	Fr4Minus_003
2295	Q02326 RL6A_YEAST 60S ribosomal protein L6-A OS=Saccharomyces cerevisiae GN=RPL6A PE=1 SV=2^AA6ZLZ2 A6ZLZ2_YEAS7 60S ribosomal protein L6 OS=Saccharomyces cerevisiae (strain YJM789) GN=RPL6A PE=3 SV=1^AB3LLI3 B3LLI3_YEAS1 Ribosomal protein L6A OS=Saccharomyces cerevisiae (strain RM11-1a) GN=SCRG_01825 PE=4 SV=1	517.61	0	2295 2301	19961	60	7	39.2	688926	509984	263125	67.19	1.34	Fr4Minus_003
2091	B3LSD1 B3LSD1_YEAS1 Ribosomal protein L27A OS=Saccharomyces cerevisiae (strain RM11-1a) GN=SCRG_04716 PE=4 SV=1	393.47	0	1639 1641 2091	18682	39	4	21.6	438985	428146	285714	56.41	1.05	Fr4Minus_003
1310	P38701 RS20_YEAST 40S ribosomal protein S20 OS=Saccharomyces cerevisiae GN=RPS20 PE=1 SV=3^AA6ZSN7 A6ZSN7_YEAS7 Ribosomal protein S20 OS=Saccharomyces cerevisiae (strain YJM789) GN=RPS20 PE=4 SV=1^AB3LSA4 B3LSA4_YEAS1 Ribosomal protein S20 OS=Saccharomyces cerevisiae (strain RM11-1a) GN=SCRG_04689 PE=4 SV=1	512.91	0	1310	13907	70	7	51.24	588252	330579	206340	43.56	0.61	Fr4Minus_003
2322	A6ZMV5 A6ZMV5_YEAS7 Ribosomal protein L20A OS=Saccharomyces cerevisiae (strain YJM789) GN=RPL20A PE=4 SV=1^AB3LMD0 B3LMD0_YEAS1 Ribosomal protein L20A OS=Saccharomyces cerevisiae (strain RM11-1a) GN=SCRG_02137 PE=4 SV=1	526.95	0	2227 2252 2322	21235	57	5	27.53	669968	521487	303829	68.71	1.46	Fr4Minus_003
5756	B3LNB3 B3LNB3_YEAS1 Ribosomal protein L4A OS=Saccharomyces cerevisiae (strain RM11-1a) GN=SCRG_02934 PE=4 SV=1	1147.37	0	5756 5762 5766	39062	127	10	41.71	1102407	628386	705887	82.79	3.23	Fr4Minus_003
5762	P10664 RL4A_YEAST 60S ribosomal protein L4-A OS=Saccharomyces cerevisiae GN=RPL4A PE=1 SV=4^AA6ZKX6 A6ZKX6_YEAS7 Ribosomal protein L4A OS=Saccharomyces cerevisiae (strain YJM789) GN=RPL4A PE=4 SV=1	1147.37	0	5756 5762 5766	39092	129	11	41.99	1135762	628386	711405	82.79	3.24	Fr4Minus_003
5766	P49626 RL4B_YEAST 60S ribosomal protein L4-B OS=Saccharomyces cerevisiae GN=RPL4B PE=1 SV=2^AA6ZXX7 A6ZXX7_YEAS7 Ribosomal protein L4B OS=Saccharomyces cerevisiae (strain YJM789) GN=RPL4B PE=4 SV=1^AB3LGP9 B3LGP9_YEAS1 Ribosomal protein L4B OS=Saccharomyces cerevisiae (strain RM11-1a) GN=SCRG_00497 PE=4 SV=1	1147.37	0	5756 5762 5766	39062	146	13	51.66	1301871	628386	753641	82.79	3.23	Fr4Minus_003
500	P49167 RL38_YEAST 60S ribosomal protein L38 OS=Saccharomyces cerevisiae GN=RPL38 PE=1 SV=1^AA7A1K8 A7A1K8_YEAS7 Ribosomal protein L38 OS=Saccharomyces cerevisiae (strain YJM789) GN=RPL38 PE=3 SV=1^AB3RHK0 B3RHK0_YEAS1 Ribosomal protein L38 OS=Saccharomyces cerevisiae (strain RM11-1a) GN=SCRG_04272 PE=4 SV=1	244.81	0	500	8826	28	4	35.9	293245	261954	149041	34.51	0.3	Fr4Minus_003
1252	P39938 RS26A_YEAST 40S ribosomal protein S26-A OS=Saccharomyces cerevisiae GN=RPS26A PE=1 SV=1^AA6ZTZ9 A6ZTZ9_YEAS7 Ribosomal protein S26A OS=Saccharomyces cerevisiae (strain YJM789) GN=RPS26A PE=4 SV=1^AB3LHN8 B3LHN8_YEAS1 Ribosomal protein S26A OS=Saccharomyces cerevisiae (strain RM11-1a) GN=SCRG_01178 PE=4 SV=1	360.48	0	1252 1255	13504	35	3	26.89	343525	343525	219093	45.26	0.61	Fr4Minus_003
9685	00001 ALBU_BOVIN Serum albumin precursor	2051.58	0	9685	69293	299	35	57.83	1926898	379493	804695	50	3.46	Fr4Minus_003
1255	P39939 RS26B_YEAST 40S ribosomal protein S26-B OS=Saccharomyces cerevisiae GN=RPS26B PE=1 SV=1^AA6ZR85 A6ZR85_YEAS7 Ribosomal protein S26B OS=Saccharomyces cerevisiae (strain YJM789) GN=RPS26B PE=4 SV=1^AB3LRP6 B3LRP6_YEAS1 Ribosomal protein S26B OS=Saccharomyces cerevisiae (strain RM11-1a) GN=SCRG_04607 PE=4 SV=1	344.81	0	1252 1255	13446	34	3	26.89	336552	336552	217116	44.34	0.6	Fr4Minus_003
6252	P14126 RL3_YEAST 60S ribosomal protein L3 OS=Saccharomyces cerevisiae GN=RPL3 PE=1 SV=4^AA6ZNR5 A6ZNR5_YEAS7 Ribosomal protein L3 OS=Saccharomyces cerevisiae (strain YJM789) GN=RPL3 PE=3 SV=1^AB3LJB2 B3LJB2_YEAS1 Ribosomal protein L3 OS=Saccharomyces cerevisiae (strain RM11-1a) GN=SCRG_01462 PE=4 SV=1	749.53	0	6252	43757	132	21	47.29	1039028	329720	314611	43.44	1.9	Fr4Minus_003
2500	B3LN67 B3LN67_YEAS1 Ribosomal protein L19A (Ribosomal protein L19B) (Fragment) OS=Saccharomyces cerevisiae (strain RM11-1a) GN=SCRG_02881 PE=4 SV=1	555.3	0	2500 2506	21729	63	6	28.04	638638	449612	306735	59.24	1.29	Fr4Minus_003
2506	P05735 RL19_YEAST 60S ribosomal protein L19 OS=Saccharomyces cerevisiae GN=RPL19A PE=1 SV=5^AA6ZKS1 A6ZKS1_YEAS7 Ribosomal protein L19 OS=Saccharomyces cerevisiae (strain YJM789) GN=RPL19B PE=3 SV=1	555.3	0	2500 2506	21704	67	7	36.51	778821	449612	325536	59.24	1.29	Fr4Minus_003
1672	P38754 RL14B_YEAST 60S ribosomal protein L14-B OS=Saccharomyces cerevisiae GN=RPL14B PE=1 SV=1^AA6ZSQ1 A6ZSQ1_YEAS7 Ribosomal protein L14B OS=Saccharomyces cerevisiae (strain YJM789) GN=RPL14B PE=4 SV=1^AB3LR79 B3LR79_YEAS1 Ribosomal protein L14B OS=Saccharomyces cerevisiae (strain RM11-1a) GN=SCRG_04014 PE=4 SV=1	597.63	0	1658 1666 1672	15153	61	7	44.2	630511	439196	242509	57.87	0.88	Fr4Minus_003
48	Q06699 Q06699_YEAST Yeast (S.cerevisiae	103.85	0	48	3062	11	1	40.74	36498	36498	26740	4.81	0.01	Fr4Minus_003
2529	P05738 RL9A_YEAST 60S ribosomal protein L9-A OS=Saccharomyces cerevisiae GN=RPL9A PE=1 SV=2	788.24	0	2525 2529 2541 2543	21569	85	7	43.98	598681	481171	242946	63.4	1.37	Fr4Minus_003
2541	A6ZU36 A6ZU36_YEAS7 Ribosomal protein L9A OS=Saccharomyces cerevisiae (strain YJM789) GN=RPL9A PE=4 SV=1	787.74	0	2525 2529 2541 2543	21627	80	5	40.84	584909	481171	238734	63.4	1.37	Fr4Minus_003
2691	P05754 RS8_YEAST 40S ribosomal protein S8 OS=Saccharomyces cerevisiae GN=RPS8A PE=1 SV=3^AA6ZKM8 A6ZKM8_YEAS7 Ribosomal protein S8 OS=Saccharomyces cerevisiae (strain YJM789) GN=RPS8A PE=3 SV=1^AB3LNK6 B3LNK6_YEAS1 Ribosomal protein S8B OS=Saccharomyces cerevisiae (strain RM11-1a) GN=SCRG_03033 PE=4 SV=1	457.88	0	2691 2701	22489	47	4	28	255714	245690	184014	32.37	0.73	Fr4Minus_003
2701	A6ZR58 A6ZR58_YEAS7 Ribosomal protein S8 OS=Saccharomyces cerevisiae (strain YJM789) GN=RPS8B PE=3 SV=1^AB3LRM0 B3LRM0_YEAS1 Ribosomal protein S8A OS=Saccharomyces cerevisiae (strain RM11-1a) GN=SCRG_04579 PE=4 SV=1	459.52	0	2691 2701	22517	50	5	34.5	278676	245690	187852	32.37	0.73	Fr4Minus_003
3557	Q12213 RL7B_YEAST 60S ribosomal protein L7-B OS=Saccharomyces cerevisiae GN=RPL7B PE=1 SV=3^AA6ZW56 A6ZW56_YEAS7 Ribosomal protein L7B OS=Saccharomyces cerevisiae (strain YJM789) GN=RPL7B PE=3 SV=1^AB3LKN1 B3LKN1_YEAS1 Ribosomal protein L7B OS=Saccharomyces cerevisiae (strain RM11-1a) GN=SCRG_02300 PE=4 SV=1	897.04	0	3557 3575	27696	97	9	38.11	694594	496649	388067	65.44	1.81	Fr4Minus_003
2635	A6ZS11 A6ZS11_YEAS7 Ribosomal protein L16B OS=Saccharomyces cerevisiae (strain YJM789) GN=RPL16B PE=3 SV=1	577.71	0	2635 2662 2673 2684 2695	22219	63	6	30.81	651971	416080	275806	54.82	1.22	Fr4Minus_003
2662	P26785 RL16B_YEAST 60S ribosomal protein L16-B OS=Saccharomyces cerevisiae GN=RPL16B PE=1 SV=3^AB3LNS8 B3LNS8_YEAS1 Ribosomal protein L16B OS=Saccharomyces cerevisiae (strain RM11-1a) GN=SCRG_03205 PE=4 SV=1	577.71	0	2635 2662 2673 2684 2695	22249	68	7	34.34	686088	416080	280528	54.82	1.22	Fr4Minus_003
888	Q08745 RS10A_YEAST 40S ribosomal protein S10-A OS=Saccharomyces cerevisiae GN=RPS10A PE=1 SV=1^AA6ZPC8 A6ZPC8_YEAS7 Ribosomal protein S10A OS=Saccharomyces cerevisiae (strain YJM789) GN=RPS10A PE=4 SV=1^AB3LJV7 B3LJV7_YEAS1 Ribosomal protein S10A OS=Saccharomyces cerevisiae (strain RM11-1a) GN=SCRG_01673 PE=4 SV=1	217.13	0	888 904	12739	45	5	64.76	272415	231816	131147	30.54	0.39	Fr4Minus_003
3870	B3LRS6 B3LRS6_YEAS1 Poly(A) binding protein OS=Saccharomyces cerevisiae (strain RM11-1a) GN=SCRG_04638 PE=4 SV=1	282.65	0	3870 9310	29185	30	3	20.99	27810	25278	17116	3.33	0.1	Fr4Minus_003
4513	A6ZWC1 A6ZWC1_YEAS7 Ribosomal protein L5 OS=Saccharomyces cerevisiae (strain YJM789) GN=RPL5 PE=4 SV=1^AB3LKU4 B3LKU4_YEAS1 Ribosomal protein L5 OS=Saccharomyces cerevisiae (strain RM11-1a) GN=SCRG_02364 PE=4 SV=1	941.68	0	4513 4526	33714	112	11	53.87	823305	377725	317767	49.77	1.68	Fr4Minus_003
4526	P26321 RL5_YEAST 60S ribosomal protein L5 OS=Saccharomyces cerevisiae GN=RPL5 PE=1 SV=3	941.68	0	4513 4526	33742	118	13	57.58	851595	377725	313167	49.77	1.68	Fr4Minus_003
904	P46784 RS10B_YEAST 40S ribosomal protein S10-B OS=Saccharomyces cerevisiae GN=RPS10B PE=1 SV=1^AA6ZMU2 A6ZMU2_YEAS7 Ribosomal protein S10B OS=Saccharomyces cerevisiae (strain YJM789) GN=RPS10B PE=4 SV=1^AB3LMB8 B3LMB8_YEAS1 Ribosomal protein S10B OS=Saccharomyces cerevisiae (strain RM11-1a) GN=SCRG_02124 PE=4 SV=1	218.28	0	888 904	12738	34	4	51.43	240665	231816	114845	30.54	0.39	Fr4Minus_003
2425	P05740 RL17A_YEAST 60S ribosomal protein L17-A OS=Saccharomyces cerevisiae GN=RPL17A PE=1 SV=4^AA6ZZE6 A6ZZE6_YEAS7 Ribosomal protein L17A OS=Saccharomyces cerevisiae (strain YJM789) GN=RPL17A PE=3 SV=1^AB3LQS6 B3LQS6_YEAS1 Ribosomal protein L17A OS=Saccharomyces cerevisiae (strain RM11-1a) GN=SCRG_03849 PE=4 SV=1	520.27	0	2425 2426	20549	69	6	28.26	586293	444464	252897	58.56	1.2	Fr4Minus_003
2426	P46990 RL17B_YEAST 60S ribosomal protein L17-B OS=Saccharomyces cerevisiae GN=RPL17B PE=1 SV=2^AA6ZQF7 A6ZQF7_YEAS7 Ribosomal protein L17B OS=Saccharomyces cerevisiae (strain YJM789) GN=RPL17B PE=3 SV=1^AB3LPU8 B3LPU8_YEAS1 Ribosomal protein L17B OS=Saccharomyces cerevisiae (strain RM11-1a) GN=SCRG_03501 PE=4 SV=1	521.49	0	2425 2426	20551	67	6	40.22	750895	444464	256880	58.56	1.2	Fr4Minus_003
3852	P05753 RS4_YEAST 40S ribosomal protein S4 OS=Saccharomyces cerevisiae GN=RPS4A PE=1 SV=3^AA6ZQA2 A6ZQA2_YEAS7 Ribosomal protein S4A (Ribosomal protein S4B) OS=Saccharomyces cerevisiae (strain YJM789) GN=RPS4A PE=4 SV=1^AB3LQM5 B3LQM5_YEAS1 Ribosomal protein S4A (Ribosomal protein S4B) OS=Saccharomyces cerevisiae (strain RM11-1a) GN=SCRG_03796 PE=4 SV=1	719.74	0	3852	29410	112	13	50.96	939043	412592	383831	54.36	1.6	Fr4Minus_003
8731	A6ZSX0 A6ZSX0_YEAS7 Conserved protein OS=Saccharomyces cerevisiae (strain YJM789) GN=SSZ1 PE=3 SV=1	1130.95	0	8725 8731 8732	58199	151	19	51.67	368452	98465	190602	12.97	0.76	Fr4Minus_003
8732	P38788 SSZ1_YEAST Ribosome-associated complex subunit SSZ1 OS=Saccharomyces cerevisiae GN=SSZ1 PE=1 SV=2	1130.95	0	8725 8731 8732	58237	149	19	52.97	385863	98465	191376	12.97	0.76	Fr4Minus_003
1090	B3LSB7 B3LSB7_YEAS1 Ribosomal protein L14A OS=Saccharomyces cerevisiae (strain RM11-1a) GN=SCRG_04702 PE=4 SV=1	396.57	0	1090 1658 1666 1672	11844	38	3	33.33	237191	237191	118268	31.25	0.37	Fr4Minus_003
2684	P26784 RL16A_YEAST 60S ribosomal protein L16-A OS=Saccharomyces cerevisiae GN=RPL16A PE=1 SV=3	700.43	0	2635 2662 2673 2684 2695	22201	80	8	38.69	573057	416080	216218	54.82	1.22	Fr4Minus_003
8725	B3LSI3 B3LSI3_YEAS1 Putative uncharacterized protein OS=Saccharomyces cerevisiae (strain RM11-1a) GN=SCRG_04775 PE=4 SV=1	1085.5	0	8725 8731 8732	58199	149	19	47.77	347615	98465	181718	12.97	0.76	Fr4Minus_003
1621	P26782 RS24_YEAST 40S ribosomal protein S24 OS=Saccharomyces cerevisiae GN=RPS24A PE=1 SV=3^AA6ZR28 A6ZR28_YEAS7 40S ribosomal protein S24 OS=Saccharomyces cerevisiae (strain YJM789) GN=RPS24A PE=3 SV=1	394.24	0	1621	15328	55	8	42.22	464736	395974	222492	52.17	0.8	Fr4Minus_003
3575	P05737 RL7A_YEAST 60S ribosomal protein L7-A OS=Saccharomyces cerevisiae GN=RPL7A PE=1 SV=3^AA6ZUA3 A6ZUA3_YEAS7 Ribosomal protein L7A OS=Saccharomyces cerevisiae (strain YJM789) GN=RPL7A PE=3 SV=1^AB3LHE2 B3LHE2_YEAS1 Ribosomal protein L7A OS=Saccharomyces cerevisiae (strain RM11-1a) GN=SCRG_01075 PE=4 SV=1	829.98	0	3557 3575	27638	111	11	44.67	917424	496649	416500	65.44	1.81	Fr4Minus_003
3214	P26783 RS5_YEAST 40S ribosomal protein S5 OS=Saccharomyces cerevisiae GN=RPS5 PE=1 SV=3^AA6ZQ79 A6ZQ79_YEAS7 Ribosomal protein S5 OS=Saccharomyces cerevisiae (strain YJM789) GN=RPS5 PE=3 SV=1^AB3LQK7 B3LQK7_YEAS1 Ribosomal protein S5 OS=Saccharomyces cerevisiae (strain RM11-1a) GN=SCRG_03774 PE=4 SV=1	895.72	0	3214	25038	102	9	49.78	861168	488696	430088	64.39	1.61	Fr4Minus_003
2673	A6ZVE3 A6ZVE3_YEAS7 Ribosomal protein L16A OS=Saccharomyces cerevisiae (strain YJM789) GN=RPL16A PE=3 SV=1^AB3LTY0 B3LTY0_YEAS1 Ribosomal protein L16A OS=Saccharomyces cerevisiae (strain RM11-1a) GN=SCRG_05305 PE=4 SV=1	629.71	0	2635 2662 2673 2684 2695	22270	72	7	34.17	540625	416080	208433	54.82	1.22	Fr4Minus_003
3407	P02365 RS6_YEAST 40S ribosomal protein S6 OS=Saccharomyces cerevisiae GN=RPS6A PE=1 SV=1^AA6ZLC2 A6ZLC2_YEAS7 Ribosomal protein S6B (Ribosomal protein S6A) OS=Saccharomyces cerevisiae (strain YJM789) GN=RPS6B PE=4 SV=1	717.33	0	3407	26996	95	10	41.53	773462	435969	392063	57.44	1.55	Fr4Minus_003
1740	Q01855 RS15_YEAST 40S ribosomal protein S15 OS=Saccharomyces cerevisiae GN=RPS15 PE=1 SV=1^AA6ZNG9 A6ZNG9_YEAS7 Ribosomal protein S15 OS=Saccharomyces cerevisiae (strain YJM789) GN=RPS15 PE=3 SV=1^AB3LJ18 B3LJ18_YEAS1 Ribosomal protein S15 OS=Saccharomyces cerevisiae (strain RM11-1a) GN=SCRG_01362 PE=4 SV=1	270.3	0	1740	16001	49	5	34.51	388701	135401	167219	17.84	0.29	Fr4Minus_003
4811	A7A1L9 A7A1L9_YEAS7 60S acidic ribosomal protein P0 OS=Saccharomyces cerevisiae (strain YJM789) GN=RPP0 PE=3 SV=1^AB3RHL1 B3RHL1_YEAS1 Ribosomal protein P0 OS=Saccharomyces cerevisiae (strain RM11-1a) GN=SCRG_04283 PE=4 SV=1	982.21	0	4811 4840	33720	112	10	35.26	919527	483152	530448	63.66	2.15	Fr4Minus_003
1622	B3LM31 B3LM31_YEAS1 Ribosomal protein S16A (Fragment) OS=Saccharomyces cerevisiae (strain RM11-1a) GN=SCRG_02034 PE=4 SV=1	330.73	0	1622 1754	15047	50	6	27.41	523107	399947	228905	52.69	0.79	Fr4Minus_003
4840	P05317 RLA0_YEAST 60S acidic ribosomal protein P0 OS=Saccharomyces cerevisiae GN=RPP0 PE=1 SV=1	941.84	0	4811 4840	33766	118	11	45.19	910001	483152	496042	63.66	2.15	Fr4Minus_003
2695	Q45U16 Q45U16_YEAST Rpl16ap OS=Saccharomyces cerevisiae GN=RPL16A PE=3 SV=1	579.16	0	2635 2662 2673 2684 2695	22230	70	8	39	525025	353249	189860	46.54	1.03	Fr4Minus_003
1754	P40213 RS16_YEAST 40S ribosomal protein S16 OS=Saccharomyces cerevisiae GN=RPS16A PE=1 SV=2^AA6ZMK2 A6ZMK2_YEAS7 Ribosomal protein S16A (Ribosomal protein S16B) OS=Saccharomyces cerevisiae (strain YJM789) GN=RPS16A PE=3 SV=1^AB3LGX7 B3LGX7_YEAS1 Ribosomal protein S16B OS=Saccharomyces cerevisiae (strain RM11-1a) GN=SCRG_00579 PE=4 SV=1	337.44	0	1622 1754	15847	53	6	35.66	549931	399947	234041	52.69	0.84	Fr4Minus_003
2525	B3LHK2 B3LHK2_YEAS1 Ribosomal protein L9A OS=Saccharomyces cerevisiae (strain RM11-1a) GN=SCRG_01141 PE=4 SV=1	609.57	0	2525 2529 2541 2543	21569	65	5	31.41	628075	481171	241485	63.4	1.37	Fr4Minus_003
3735	P25443 RS2_YEAST 40S ribosomal protein S2 OS=Saccharomyces cerevisiae GN=RPS2 PE=1 SV=3^AA6ZU59 A6ZU59_YEAS7 Ribosomal protein S2 OS=Saccharomyces cerevisiae (strain YJM789) GN=RPS2 PE=3 SV=1^AB3LHI3 B3LHI3_YEAS1 Ribosomal protein S2 OS=Saccharomyces cerevisiae (strain RM11-1a) GN=SCRG_01118 PE=4 SV=1	556.91	0	3735	27449	100	14	57.87	580602	269691	201348	35.53	0.98	Fr4Minus_003
1666	P36105 RL14A_YEAST 60S ribosomal protein L14-A OS=Saccharomyces cerevisiae GN=RPL14A PE=1 SV=1	501.87	0	1658 1666 1672	15167	52	5	37.68	520851	439196	212434	57.87	0.88	Fr4Minus_003
2269	B3LKY3 B3LKY3_YEAS1 Ribosomal protein S6A (Ribosomal gene product S6B) OS=Saccharomyces cerevisiae (strain RM11-1a) GN=SCRG_02405 PE=4 SV=1	396.13	0	2269 3407	19959	64	8	39.66	537160	267943	214942	35.3	0.7	Fr4Minus_003
1116	P0C2H8 RL31A_YEAST 60S ribosomal protein L31-A OS=Saccharomyces cerevisiae GN=RPL31A PE=1 SV=1^AA6ZXQ3 A6ZXQ3_YEAS7 Ribosomal protein L31A OS=Saccharomyces cerevisiae (strain YJM789) GN=RPL31A PE=4 SV=1^AB3LGX0 B3LGX0_YEAS1 Ribosomal protein L31A OS=Saccharomyces cerevisiae (strain RM11-1a) GN=SCRG_00571 PE=4 SV=1	244.83	0	1116 1125	12953	34	4	49.56	331223	328177	203868	43.24	0.56	Fr4Minus_003
1125	P0C2H9 RL31B_YEAST 60S ribosomal protein L31-B OS=Saccharomyces cerevisiae GN=RPL31B PE=1 SV=1^AA7A1S9 A7A1S9_YEAS7 Ribosomal protein L31B OS=Saccharomyces cerevisiae (strain YJM789) GN=RPL31B PE=4 SV=1^AB3RHR8 B3RHR8_YEAS1 Ribosomal protein L31B OS=Saccharomyces cerevisiae (strain RM11-1a) GN=SCRG_04344 PE=4 SV=1	244.33	0	1116 1125	12967	45	5	55.75	438799	328177	237492	43.24	0.56	Fr4Minus_003
1448	P05743 RL26A_YEAST 60S ribosomal protein L26-A OS=Saccharomyces cerevisiae GN=RPL26A PE=1 SV=3	435.08	0	1448 1462 1507	14233	57	7	39.37	569440	430140	209274	56.67	0.81	Fr4Minus_003
3716	P46654 RS0B_YEAST 40S ribosomal protein S0-B OS=Saccharomyces cerevisiae GN=RPS0B PE=1 SV=2^AA7A0V3 A7A0V3_YEAS7 Ribosomal protein S0B OS=Saccharomyces cerevisiae (strain YJM789) GN=RPS0B PE=3 SV=1^AB3LT19 B3LT19_YEAS1 Ribosomal protein S0B OS=Saccharomyces cerevisiae (strain RM11-1a) GN=SCRG_05034 PE=4 SV=1	655.49	0	3704 3716	27962	104	9	59.13	887468	618997	530144	81.56	2.28	Fr4Minus_003
1462	P53221 RL26B_YEAST 60S ribosomal protein L26-B OS=Saccharomyces cerevisiae GN=RPL26B PE=1 SV=2^AA7A1M3 A7A1M3_YEAS7 Ribosomal protein L26A OS=Saccharomyces cerevisiae (strain YJM789) GN=RPL26A PE=4 SV=1^AB3RHL4 B3RHL4_YEAS1 Ribosomal protein L26A OS=Saccharomyces cerevisiae (strain RM11-1a) GN=SCRG_04288 PE=4 SV=1	441.02	0	1448 1462 1507	14234	58	7	45.67	654678	430140	245285	56.67	0.81	Fr4Minus_003
1658	A6ZZW0 A6ZZW0_YEAS7 Ribosomal protein L14A OS=Saccharomyces cerevisiae (strain YJM789) GN=RPL14A PE=4 SV=1	386.23	0	1658 1666 1672	15126	42	5	30.43	603337	439196	219476	57.87	0.88	Fr4Minus_003
7031	B3LHW0 B3LHW0_YEAS1 Zuotin OS=Saccharomyces cerevisiae (strain RM11-1a) GN=SCRG_00742 PE=4 SV=1	423.15	0	7010 7021 7031	48989	57	8	30.25	171522	85831	102937	11.31	0.55	Fr4Minus_003
9310	P04147 PABP_YEAST Polyadenylate-binding protein	609.23	0	9310	64344	78	10	23.4	144681	54420	83112	7.17	0.46	Fr4Minus_003
3041	P53030 RL1_YEAST 60S ribosomal protein L1 OS=Saccharomyces cerevisiae GN=RPL1A PE=1 SV=1^AA6ZU48 A6ZU48_YEAS7 Ribosomal protein L1 OS=Saccharomyces cerevisiae (strain YJM789) GN=RPL1B PE=3 SV=1^AB3LHJ3 B3LHJ3_YEAS1 Ribosomal protein L1A (Ribosomal protein L1B) OS=Saccharomyces cerevisiae (strain RM11-1a) GN=SCRG_01129 PE=4 SV=1	476.8	0	3041	24485	65	8	36.87	586679	310741	115448	40.94	1	Fr4Minus_003
2514	P48164 RS7B_YEAST 40S ribosomal protein S7-B OS=Saccharomyces cerevisiae GN=RPS7B PE=1 SV=1^AA6ZRY5 A6ZRY5_YEAS7 Ribosomal protein S7B OS=Saccharomyces cerevisiae (strain YJM789) GN=RPS7B PE=4 SV=1^AB3LNV4 B3LNV4_YEAS1 Ribosomal protein S7B OS=Saccharomyces cerevisiae (strain RM11-1a) GN=SCRG_03231 PE=4 SV=1	527.61	0	2514 2519 2534	21634	73	9	54.21	411846	277997	213246	36.63	0.79	Fr4Minus_003
3704	P32905 RS0A_YEAST 40S ribosomal protein S0-A OS=Saccharomyces cerevisiae GN=RPS0A PE=1 SV=3^AA6ZUM5 A6ZUM5_YEAS7 Ribosomal protein S0A OS=Saccharomyces cerevisiae (strain YJM789) GN=RPS0A PE=3 SV=1^AB3LI22 B3LI22_YEAS1 Ribosomal protein S0A OS=Saccharomyces cerevisiae (strain RM11-1a) GN=SCRG_00807 PE=4 SV=1	576.29	0	3704 3716	28024	60	7	26.59	688661	618997	466622	81.56	2.29	Fr4Minus_003
2534	Q45TZ8 Q45TZ8_YEAST Rps7bp OS=Saccharomyces cerevisiae GN=RPS7B PE=4 SV=1	526.65	0	2514 2519 2534	21733	62	6	34.03	378263	277997	207090	36.63	0.8	Fr4Minus_003
1873	A6ZU78 A6ZU78_YEAS7 Ribosomal protein L28 OS=Saccharomyces cerevisiae (strain YJM789) GN=RPL28 PE=3 SV=1^AB3LHG7 B3LHG7_YEAS1 Ribosomal protein L28 OS=Saccharomyces cerevisiae (strain RM11-1a) GN=SCRG_01100 PE=4 SV=1	285.27	0	1873 1879	16721	29	2	16.11	367080	367080	218120	48.36	0.81	Fr4Minus_003
1879	P02406 RL28_YEAST 60S ribosomal protein L28 OS=Saccharomyces cerevisiae GN=RPL28 PE=1 SV=2	285.27	0	1873 1879	16722	38	4	22.82	516098	367080	266771	48.36	0.81	Fr4Minus_003
7010	P32527 ZUO1_YEAST Zuotin OS=Saccharomyces cerevisiae GN=ZUO1 PE=1 SV=1	392.95	0	7010 7021 7031	49020	54	10	31.64	166138	85831	91414	11.31	0.55	Fr4Minus_003
749	O14455 RL36B_YEAST 60S ribosomal protein L36-B OS=Saccharomyces cerevisiae GN=RPL36B PE=1 SV=3^AA6ZW06 A6ZW06_YEAS7 60S ribosomal protein L36 OS=Saccharomyces cerevisiae (strain YJM789) GN=RPL36B PE=3 SV=1^AB3LKI2 B3LKI2_YEAS1 Ribosomal protein L36B OS=Saccharomyces cerevisiae (strain RM11-1a) GN=SCRG_02250 PE=4 SV=1	341.18	0	536 731 745 749	11135	34	4	40	398356	352098	175198	46.39	0.52	Fr4Minus_003
7021	A6ZUU1 A6ZUU1_YEAS7 Zuotin OS=Saccharomyces cerevisiae (strain YJM789) GN=ZUO1 PE=4 SV=1	332.82	0	7010 7021 7031	49048	55	9	33.03	166000	80946	97667	10.67	0.52	Fr4Minus_003
1292	P39741 RL35_YEAST 60S ribosomal protein L35 OS=Saccharomyces cerevisiae GN=RPL35A PE=1 SV=1^AA6ZXJ1 A6ZXJ1_YEAS7 Ribosomal protein L35A OS=Saccharomyces cerevisiae (strain YJM789) GN=RPL35A PE=4 SV=1	473.79	0	1282 1292	13909	53	5	35.83	556167	447044	248678	58.9	0.82	Fr4Minus_003
3722	B3LTM6 B3LTM6_YEAS1 Ribosomal protein L2B (Fragment) OS=Saccharomyces cerevisiae (strain RM11-1a) GN=SCRG_05197 PE=4 SV=1	319.48	0	3722 3732	27277	45	6	28.06	378649	319412	171707	42.08	1.15	Fr4Minus_003
3732	P05736 RL2_YEAST 60S ribosomal protein L2 OS=Saccharomyces cerevisiae GN=RPL2A PE=1 SV=3^AA6ZVP9 A6ZVP9_YEAS7 Ribosomal protein L2B (Ribosomal protein L2A) OS=Saccharomyces cerevisiae (strain YJM789) GN=RPL2B PE=4 SV=1^AB3LUP0 B3LUP0_YEAS1 Ribosomal protein L2A OS=Saccharomyces cerevisiae (strain RM11-1a) GN=SCRG_05579 PE=4 SV=1	319.48	0	3722 3732	27408	41	5	27.17	376763	319412	169902	42.08	1.15	Fr4Minus_003
2543	P51401 RL9B_YEAST 60S ribosomal protein L9-B OS=Saccharomyces cerevisiae GN=RPL9B PE=1 SV=1^AA6ZS13 A6ZS13_YEAS7 Ribosomal protein L9B OS=Saccharomyces cerevisiae (strain YJM789) GN=RPL9B PE=4 SV=1^AB3LNS5 B3LNS5_YEAS1 Ribosomal protein L9B OS=Saccharomyces cerevisiae (strain RM11-1a) GN=SCRG_03202 PE=4 SV=1	532.64	0	2525 2529 2541 2543	21657	67	7	49.21	626572	481171	182722	63.4	1.37	Fr4Minus_003
2780	P54780 RL15B_YEAST 60S ribosomal protein L15-B OS=Saccharomyces cerevisiae GN=RPL15B PE=1 SV=2^AA6ZMI1 A6ZMI1_YEAS7 Ribosomal protein L15 OS=Saccharomyces cerevisiae (strain YJM789) GN=RPL15B PE=3 SV=1^AB3LM12 B3LM12_YEAS1 Ribosomal protein L15B OS=Saccharomyces cerevisiae (strain RM11-1a) GN=SCRG_02011 PE=4 SV=1	318.37	0	2780 2794	24422	53	6	33.82	397372	299028	200698	39.4	0.96	Fr4Minus_003
1282	A6ZXE1 A6ZXE1_YEAS7 Ribosomal protein L35A OS=Saccharomyces cerevisiae (strain YJM789) GN=RPL35A PE=4 SV=1	430.22	0	1282 1292	13899	52	6	35	502093	419848	222006	55.32	0.77	Fr4Minus_003
3762	A7A0L4 A7A0L4_YEAS7 Ribosomal protein L8B OS=Saccharomyces cerevisiae (strain YJM789) GN=RPL8B PE=4 SV=1	868.07	0	3762 3766 3774 3776	28097	107	11	39.84	1145471	587125	454734	77.36	2.17	Fr4Minus_003
3766	P29453 RL8B_YEAST 60S ribosomal protein L8-B OS=Saccharomyces cerevisiae GN=RPL8B PE=1 SV=3^AB3LTD0 B3LTD0_YEAS1 Ribosomal protein L8B OS=Saccharomyces cerevisiae (strain RM11-1a) GN=SCRG_04947 PE=4 SV=1	853	0	3762 3766 3774 3776	28111	114	13	51.95	1219908	587125	463209	77.36	2.17	Fr4Minus_003
2794	P05748 RL15A_YEAST 60S ribosomal protein L15-A OS=Saccharomyces cerevisiae GN=RPL15A PE=1 SV=3^AA7A0T5 A7A0T5_YEAS7 Ribosomal protein L15 OS=Saccharomyces cerevisiae (strain YJM789) GN=RPL15A PE=3 SV=1^AB3LT02 B3LT02_YEAS1 Ribosomal protein L15A OS=Saccharomyces cerevisiae (strain RM11-1a) GN=SCRG_05017 PE=4 SV=1	351.81	0	2794	24422	57	10	35.29	616543	359620	238797	47.38	1.16	Fr4Minus_003
509	Q05833 Q05833_YEAST Yeast (S.cerevisiae) YG101 gene encoding a 70kDal heat shock protein	168.13	0	509 9751 9757	8362	21	2	26.92	85609	85609	44299	11.28	0.09	Fr4Minus_003
1507	A6ZV22 A6ZV22_YEAS7 Ribosomal protein L26B OS=Saccharomyces cerevisiae (strain YJM789) GN=RPL26B PE=4 SV=1^AB3LII6 B3LII6_YEAS1 Ribosomal protein L26B OS=Saccharomyces cerevisiae (strain RM11-1a) GN=SCRG_00978 PE=4 SV=1	380.38	0	1448 1462 1507	14609	46	5	27.13	523734	430140	212374	56.67	0.83	Fr4Minus_003
1750	P48589 RS12_YEAST 40S ribosomal protein S12 OS=Saccharomyces cerevisiae GN=RPS12 PE=1 SV=1^AA6ZPJ7 A6ZPJ7_YEAS7 40S ribosomal protein S12 OS=Saccharomyces cerevisiae (strain YJM789) GN=RPS12 PE=3 SV=1^AB3LK24 B3LK24_YEAS1 Ribosomal protein S12 OS=Saccharomyces cerevisiae (strain RM11-1a) GN=SCRG_01742 PE=4 SV=1	410.72	0	1750	15471	54	6	53.15	235913	161490	79298	21.28	0.33	Fr4Minus_003
2582	P05755 RS9B_YEAST 40S ribosomal protein S9-B OS=Saccharomyces cerevisiae GN=RPS9B PE=1 SV=4	371.93	0	2582 2590 2626	22298	76	11	47.69	866539	456157	251455	60.1	1.34	Fr4Minus_003
2590	A6ZLD0 A6ZLD0_YEAS7 Ribosomal protein S9B OS=Saccharomyces cerevisiae (strain YJM789) GN=RPS9B PE=3 SV=1^AB3LMX2 B3LMX2_YEAS1 Ribosomal protein S9B OS=Saccharomyces cerevisiae (strain RM11-1a) GN=SCRG_02781 PE=4 SV=1	371.93	0	2582 2590 2626	22270	55	10	38.97	726289	456157	213286	60.1	1.34	Fr4Minus_003
1800	P35271 RS18_YEAST 40S ribosomal protein S18 OS=Saccharomyces cerevisiae GN=RPS18A PE=1 SV=4^AA6ZM36 A6ZM36_YEAS7 Ribosomal protein S18B (Ribosomal protein S18A) OS=Saccharomyces cerevisiae (strain YJM789) GN=RPS18B PE=4 SV=1^AB3LLM6 B3LLM6_YEAS1 Ribosomal protein S18A OS=Saccharomyces cerevisiae (strain RM11-1a) GN=SCRG_01869 PE=4 SV=1	627.2	0	1800	17037	72	8	52.74	833759	501607	326900	66.09	1.13	Fr4Minus_003
2626	O13516 RS9A_YEAST 40S ribosomal protein S9-A OS=Saccharomyces cerevisiae GN=RPS9A PE=1 SV=3^AA6ZWH0 A6ZWH0_YEAS7 Ribosomal protein S9A OS=Saccharomyces cerevisiae (strain YJM789) GN=RPS9A PE=3 SV=1	371.93	0	2582 2590 2626	22442	60	9	38.07	731225	456157	214857	60.1	1.35	Fr4Minus_003
1514	P0C0W1 RS22A_YEAST 40S ribosomal protein S22-A OS=Saccharomyces cerevisiae GN=RPS22A PE=1 SV=2^AA6ZQE6 A6ZQE6_YEAS7 Ribosomal protein S22A OS=Saccharomyces cerevisiae (strain YJM789) GN=RPS22A PE=3 SV=1^AB3LPT7 B3LPT7_YEAS1 Ribosomal protein S22A OS=Saccharomyces cerevisiae (strain RM11-1a) GN=SCRG_03490 PE=4 SV=1	533.93	0	1514 1537	14626	56	5	34.62	467099	371000	225036	48.88	0.71	Fr4Minus_003
1537	Q3E7Y3 RS22B_YEAST 40S ribosomal protein S22-B OS=Saccharomyces cerevisiae GN=RPS22B PE=1 SV=3^AA7A1P4 A7A1P4_YEAS7 Ribosomal protein S22B OS=Saccharomyces cerevisiae (strain YJM789) GN=RPS22B PE=3 SV=1^AB3RHN4 B3RHN4_YEAS1 Ribosomal protein S22B OS=Saccharomyces cerevisiae (strain RM11-1a) GN=SCRG_04309 PE=4 SV=1	533.93	0	1514 1537	14626	59	6	45.38	437945	371000	220123	48.88	0.71	Fr4Minus_003
2036	Q02753 RL21A_YEAST 60S ribosomal protein L21-A OS=Saccharomyces cerevisiae GN=RPL21A PE=1 SV=1^AA6ZLD1 A6ZLD1_YEAS7 Ribosomal protein L21A OS=Saccharomyces cerevisiae (strain YJM789) GN=RPL21A PE=4 SV=1^AB3LMX1 B3LMX1_YEAS1 Ribosomal protein L21A OS=Saccharomyces cerevisiae (strain RM11-1a) GN=SCRG_02780 PE=4 SV=1	384.75	0	2036 2045	18242	74	6	35	726650	486203	294460	64.06	1.17	Fr4Minus_003
2045	Q12672 RL21B_YEAST 60S ribosomal protein L21-B OS=Saccharomyces cerevisiae GN=RPL21B PE=1 SV=1^AA6ZWH1 A6ZWH1_YEAS7 Ribosomal protein L21B OS=Saccharomyces cerevisiae (strain YJM789) GN=RPL21B PE=4 SV=1^AB3LKZ1 B3LKZ1_YEAS1 Ribosomal protein L21B OS=Saccharomyces cerevisiae (strain RM11-1a) GN=SCRG_02415 PE=4 SV=1	384.75	0	2036 2045	18274	45	6	28.75	699021	486203	196044	64.06	1.17	Fr4Minus_003
1321	P56628 RL22B_YEAST 60S ribosomal protein L22-B OS=Saccharomyces cerevisiae GN=RPL22B PE=1 SV=2^AA7A205 A7A205_YEAS7 Ribosomal protein L22B OS=Saccharomyces cerevisiae (strain YJM789) GN=RPL22B PE=4 SV=1^AB3LUH7 B3LUH7_YEAS1 Ribosomal protein L22B OS=Saccharomyces cerevisiae (strain RM11-1a) GN=SCRG_05513 PE=4 SV=1	161.97	0	1321	13826	25	3	32.79	25529	20369	21303	2.68	0.04	Fr4Minus_003
3110	P41805 RL10_YEAST 60S ribosomal protein L10 OS=Saccharomyces cerevisiae GN=RPL10 PE=1 SV=1^AA7A0Y0 A7A0Y0_YEAS7 Ribosomal protein L10 OS=Saccharomyces cerevisiae (strain YJM789) GN=RPL10 PE=4 SV=1^AB3LT44 B3LT44_YEAS1 Ribosomal protein L10 OS=Saccharomyces cerevisiae (strain RM11-1a) GN=SCRG_05060 PE=4 SV=1	604.46	0	3110	25361	86	11	51.58	749420	341345	214899	44.97	1.14	Fr4Minus_003
4025	P39015 STM1_YEAST Suppressor protein STM1 OS=Saccharomyces cerevisiae GN=STM1 PE=1 SV=3^AA7A149 A7A149_YEAS7 Purine motif triplex-binding protein OS=Saccharomyces cerevisiae (strain YJM789) GN=STM1 PE=4 SV=1^AB3LTB1 B3LTB1_YEAS1 Suppressor protein STM1 OS=Saccharomyces cerevisiae (strain RM11-1a) GN=SCRG_05129 PE=4 SV=1	559.67	0	4025	29994	97	10	43.59	478326	215419	206700	28.38	0.85	Fr4Minus_003
1728	P04456 RL25_YEAST 60S ribosomal protein L25 OS=Saccharomyces cerevisiae GN=RPL25 PE=1 SV=4^AA6ZN84 A6ZN84_YEAS7 Ribosomal protein L25 OS=Saccharomyces cerevisiae (strain YJM789) GN=RPL25 PE=3 SV=1^AB3LIT9 B3LIT9_YEAS1 Ribosomal protein L25 OS=Saccharomyces cerevisiae (strain RM11-1a) GN=SCRG_01279 PE=4 SV=1	548.18	0	1728	15757	65	9	36.62	747989	621948	386754	81.94	1.29	Fr4Minus_003
3747	P23248 RS3B_YEAST 40S ribosomal protein S1-B OS=Saccharomyces cerevisiae GN=RPS1B PE=1 SV=3^AA6ZM02 A6ZM02_YEAS7 Ribosomal protein S1B OS=Saccharomyces cerevisiae (strain YJM789) GN=RPS1B PE=3 SV=1^AB3LLJ2 B3LLJ2_YEAS1 Ribosomal protein S1A OS=Saccharomyces cerevisiae (strain RM11-1a) GN=SCRG_01835 PE=4 SV=1	725.72	0	3747 3754	28812	109	14	55.29	1146782	440080	453845	57.98	1.67	Fr4Minus_003
5337	Q05829 Q05829_YEAST Yeast (S.cerevisiae) YG100 gene encoding a 70kDal heat shock protein	194.52	0	5337 10076 10077 10086 10131 10134	37445	18	3	7.37	19519	17317	17457	2.28	0.09	Fr4Minus_003
2251	P0C0W9 RL11A_YEAST 60S ribosomal protein L11-A OS=Saccharomyces cerevisiae GN=RPL11A PE=1 SV=2^AA6ZWY2 A6ZWY2_YEAS7 Ribosomal protein L11A OS=Saccharomyces cerevisiae (strain YJM789) GN=RPL11A PE=3 SV=1^AB3LK66 B3LK66_YEAS1 Ribosomal protein L11A OS=Saccharomyces cerevisiae (strain RM11-1a) GN=SCRG_02579 PE=4 SV=1	456.78	0	2251 2266	19719	57	8	32.18	543223	460538	270967	60.68	1.2	Fr4Minus_003
2266	Q3E757 RL11B_YEAST 60S ribosomal protein L11-B OS=Saccharomyces cerevisiae GN=RPL11B PE=1 SV=3^AA6ZV67 A6ZV67_YEAS7 Ribosomal protein L11B OS=Saccharomyces cerevisiae (strain YJM789) GN=RPL11B PE=3 SV=1^AB3LIE1 B3LIE1_YEAS1 Ribosomal protein L11B OS=Saccharomyces cerevisiae (strain RM11-1a) GN=SCRG_00932 PE=4 SV=1	456.78	0	2251 2266	19749	55	7	29.89	549336	460538	269818	60.68	1.2	Fr4Minus_003
536	B3LM81 B3LM81_YEAS1 Ribosomal protein L36A OS=Saccharomyces cerevisiae (strain RM11-1a) GN=SCRG_02087 PE=4 SV=1	206.55	0	536 731 745 749	9195	25	4	41.98	303230	222600	136464	29.33	0.27	Fr4Minus_003
610	P49166 RL37A_YEAST 60S ribosomal protein L37-A OS=Saccharomyces cerevisiae GN=RPL37A PE=1 SV=2^AA7A175 A7A175_YEAS7 Ribosomal protein L37 OS=Saccharomyces cerevisiae (strain YJM789) GN=RPL37A PE=3 SV=1^AB3RH76 B3RH76_YEAS1 Ribosomal protein L37A OS=Saccharomyces cerevisiae (strain RM11-1a) GN=SCRG_04144 PE=4 SV=1	190.09	0	610	9850	35	6	46.59	132212	71381	44687	9.4	0.09	Fr4Minus_003
731	P05745 RL36A_YEAST 60S ribosomal protein L36-A OS=Saccharomyces cerevisiae GN=RPL36A PE=1 SV=3	262.78	0	536 731 745 749	11124	26	4	35	356840	352098	143098	46.39	0.52	Fr4Minus_003
745	A6ZMQ5 A6ZMQ5_YEAS7 60S ribosomal protein L36 OS=Saccharomyces cerevisiae (strain YJM789) GN=RPL36A PE=3 SV=1	262.78	0	536 731 745 749	11094	29	4	31	356383	352098	143576	46.39	0.51	Fr4Minus_003
7510	P02994 EF1A_YEAST Elongation factor 1-alpha OS=Saccharomyces cerevisiae GN=TEF1 PE=1 SV=1^AA6ZL63 A6ZL63_YEAS7 Elongation factor 1-alpha OS=Saccharomyces cerevisiae (strain YJM789) GN=TEF2 PE=3 SV=1^AB3LK50 B3LK50_YEAS1 Elongation factor 1-alpha OS=Saccharomyces cerevisiae (strain RM11-1a) GN=SCRG_02562 PE=4 SV=1	1062.97	0	4336 7510	50032	162	15	44.32	1828498	730609	733863	96.26	4.82	Fr4Minus_003
987	Q3E792 RS25A_YEAST 40S ribosomal protein S25-A OS=Saccharomyces cerevisiae GN=RPS25A PE=1 SV=1^AA6ZV15 A6ZV15_YEAS7 Ribosomal protein S25A OS=Saccharomyces cerevisiae (strain YJM789) GN=RPS25A PE=4 SV=1^AB3LIJ3 B3LIJ3_YEAS1 Ribosomal protein S25A OS=Saccharomyces cerevisiae (strain RM11-1a) GN=SCRG_00985 PE=4 SV=1	104.92	0	987 1003	12039	28	5	37.96	189439	29875	60078	3.94	0.05	Fr4Minus_003
1003	P0C0T4 RS25B_YEAST 40S ribosomal protein S25-B OS=Saccharomyces cerevisiae GN=RPS25B PE=1 SV=1^AA7A1L5 A7A1L5_YEAS7 Ribosomal protein S25B OS=Saccharomyces cerevisiae (strain YJM789) GN=RPS25B PE=4 SV=1^AB3RHK7 B3RHK7_YEAS1 Ribosomal protein S25B OS=Saccharomyces cerevisiae (strain RM11-1a) GN=SCRG_04279 PE=4 SV=1	104.92	0	987 1003	12009	11	2	16.67	29875	29875	10003	3.94	0.05	Fr4Minus_003
11671	00002 PHS2_RABIT Glycogen phosphorylase	1092.84	0	11671	97158	191	34	38.24	1124104	266781	390415	35.15	3.42	Fr4Minus_003
10076	B3LTE6 B3LTE6_YEAS1 Heat shock protein SSA2 OS=Saccharomyces cerevisiae (strain RM11-1a) GN=SCRG_04965 PE=4 SV=1	260.78	0	5337 10076 10077 10086 10131 10134	69532	35	5	11.89	27546	22720	26727	2.99	0.21	Fr4Minus_003
10077	P10592 HSP72_YEAST Heat shock protein SSA2 OS=Saccharomyces cerevisiae GN=SSA2 PE=1 SV=3	261.14	0	5337 10076 10077 10086 10131 10134	69470	32	4	10.02	25524	22720	25708	2.99	0.21	Fr4Minus_003
10086	A7A0N3 A7A0N3_YEAS7 Stress-seventy subfamily A protein OS=Saccharomyces cerevisiae (strain YJM789) GN=SSA2 PE=3 SV=1	260.78	0	5337 10076 10077 10086 10131 10134	69542	35	5	12.68	37399	22720	26058	2.99	0.21	Fr4Minus_003
843	B3LJQ6 B3LJQ6_YEAS1 Ribosomal protein L33B OS=Saccharomyces cerevisiae (strain RM11-1a) GN=SCRG_01620 PE=4 SV=1	231.63	0	843 959 968	11686	46	8	66.02	633055	290993	184749	38.34	0.45	Fr4Minus_003
968	P41056 RL33B_YEAST 60S ribosomal protein L33-B OS=Saccharomyces cerevisiae GN=RPL33B PE=1 SV=2^AA6ZP75 A6ZP75_YEAS7 Ribosomal protein L33B OS=Saccharomyces cerevisiae (strain YJM789) GN=RPL33B PE=4 SV=1	231.63	0	843 959 968	12168	26	3	30.84	290993	290993	110308	38.34	0.47	Fr4Minus_003
5520	P00330 ADH1_YEAST Alcohol dehydrogenase 1 OS=Saccharomyces cerevisiae GN=ADH1 PE=1 SV=4	335.81	0	5520 5528 5531	36823	40	7	18.1	83572	56687	37529	7.47	0.28	Fr4Minus_003
5528	B3LIX8 B3LIX8_YEAS1 Alcohol dehydrogenase OS=Saccharomyces cerevisiae (strain RM11-1a) GN=SCRG_01319 PE=4 SV=1	335.81	0	5520 5528 5531	36851	40	7	18.1	83572	56687	37529	7.47	0.28	Fr4Minus_003
5531	A6ZNC5 A6ZNC5_YEAS7 Alcohol dehydrogenase OS=Saccharomyces cerevisiae (strain YJM789) GN=ADH1 PE=3 SV=1	335.81	0	5520 5528 5531	36839	57	9	22.41	98117	56687	42029	7.47	0.28	Fr4Minus_003
10131	A7A0G3 A7A0G3_YEAS7 Stress-seventy subfamily A protein OS=Saccharomyces cerevisiae (strain YJM789) GN=SSA1 PE=3 SV=1^AB3LUU3 B3LUU3_YEAS1 Heat shock protein SSA1 OS=Saccharomyces cerevisiae (strain RM11-1a) GN=SCRG_05639 PE=4 SV=1	210.34	0	5337 10076 10077 10086 10131 10134	69643	32	5	14.17	36890	20686	20993	2.73	0.19	Fr4Minus_003
10134	P10591 HSP71_YEAST Heat shock protein SSA1 OS=Saccharomyces cerevisiae GN=SSA1 PE=1 SV=4	210.34	0	5337 10076 10077 10086 10131 10134	69657	25	3	7.94	20686	20686	19983	2.73	0.19	Fr4Minus_003
3754	P33442 RS3A_YEAST 40S ribosomal protein S1-A OS=Saccharomyces cerevisiae GN=RPS1A PE=1 SV=2^AA7A1W1 A7A1W1_YEAS7 Ribosomal protein S1A OS=Saccharomyces cerevisiae (strain YJM789) GN=RPS1A PE=3 SV=1^AB3RHV0 B3RHV0_YEAS1 Ribosomal protein S1B OS=Saccharomyces cerevisiae (strain RM11-1a) GN=SCRG_04379 PE=4 SV=1	521.73	0	3747 3754	28743	81	11	46.27	924909	440080	355394	57.98	1.67	Fr4Minus_003
926	P10622 RLA3_YEAST 60S acidic ribosomal protein P1-beta OS=Saccharomyces cerevisiae GN=RPP1B PE=1 SV=3^AA6ZXJ9 A6ZXJ9_YEAS7 Ribosomal protein P1B OS=Saccharomyces cerevisiae (strain YJM789) GN=RPP1B PE=4 SV=1^AB3LH20 B3LH20_YEAS1 Ribosomal protein P1B OS=Saccharomyces cerevisiae (strain RM11-1a) GN=SCRG_00624 PE=4 SV=1	186.34	0	926	10667	18	1	15.09	104402	104402	94979	13.76	0.15	Fr4Minus_003
1302	P40525 RL34B_YEAST 60S ribosomal protein L34-B OS=Saccharomyces cerevisiae GN=RPL34B PE=1 SV=1^AA6ZVL7 A6ZVL7_YEAS7 Ribosomal protein L34B OS=Saccharomyces cerevisiae (strain YJM789) GN=RPL34B PE=4 SV=1^AB3LTQ8 B3LTQ8_YEAS1 Ribosomal protein L34B OS=Saccharomyces cerevisiae (strain RM11-1a) GN=SCRG_05230 PE=4 SV=1	218.55	0	1302 1316	13641	31	4	26.45	356611	352961	133380	46.5	0.63	Fr4Minus_003
1316	P87262 RL34A_YEAST 60S ribosomal protein L34-A OS=Saccharomyces cerevisiae GN=RPL34A PE=1 SV=1^AA6ZR09 A6ZR09_YEAS7 Ribosomal protein L34A OS=Saccharomyces cerevisiae (strain YJM789) GN=RPL34A PE=4 SV=1^AB3LS71 B3LS71_YEAS1 Ribosomal protein L34A OS=Saccharomyces cerevisiae (strain RM11-1a) GN=SCRG_04530 PE=4 SV=1	218.55	0	1302 1316	13639	31	4	32.23	357372	352961	132711	46.5	0.63	Fr4Minus_003
4336	A9QA59 A9QA59_YEAST Translation elongation factor 1-alpha (Fragment) OS=Saccharomyces cerevisiae PE=4 SV=1	700.44	0	4336 7510	31338	100	12	52.6	1074437	730609	464577	96.26	3.02	Fr4Minus_003
3774	P17076 RL8A_YEAST 60S ribosomal protein L8-A OS=Saccharomyces cerevisiae GN=RPL8A PE=1 SV=4^AB3LS86 B3LS86_YEAS1 Ribosomal protein L8A OS=Saccharomyces cerevisiae (strain RM11-1a) GN=SCRG_04670 PE=4 SV=1	788.3	0	3762 3766 3774 3776	28124	88	9	30.08	1014625	587125	421775	77.36	2.18	Fr4Minus_003
3776	A6ZSL7 A6ZSL7_YEAS7 Ribosomal protein L8A OS=Saccharomyces cerevisiae (strain YJM789) GN=RPL8A PE=4 SV=1	788.3	0	3762 3766 3774 3776	28111	85	8	30.08	1010976	587125	417596	77.36	2.17	Fr4Minus_003
959	P05744 RL33A_YEAST 60S ribosomal protein L33-A OS=Saccharomyces cerevisiae GN=RPL33A PE=1 SV=3^AA6ZWB1 A6ZWB1_YEAS7 Ribosomal protein L33A OS=Saccharomyces cerevisiae (strain YJM789) GN=RPL33A PE=4 SV=1	319.76	0	843 959 968	12154	32	3	30.84	369763	369763	180683	48.72	0.59	Fr4Minus_003
1795	P32827 RS23_YEAST 40S ribosomal protein S23 OS=Saccharomyces cerevisiae GN=RPS23A PE=1 SV=1^AA6ZUD1 A6ZUD1_YEAS7 Ribosomal protein S23A OS=Saccharomyces cerevisiae (strain YJM789) GN=RPS23A PE=3 SV=1^AB3LIB1 B3LIB1_YEAS1 Ribosomal protein S23A (Ribosomal protein S23B) OS=Saccharomyces cerevisiae (strain RM11-1a) GN=SCRG_00901 PE=4 SV=1	183.22	0	1795	16037	57	7	51.72	329867	131839	115294	17.37	0.28	Fr4Minus_003
8546	A6ZM10 A6ZM10_YEAS7 IMP dehydrogenase OS=Saccharomyces cerevisiae (strain YJM789) GN=IMD4 PE=4 SV=1	220.1	0	6514 7306 8517 8524 8525 8539 8546 8548	56478	30	6	18.7	44493	34300	19182	4.52	0.26	Fr4Minus_003
8548	P50094 IMDH4_YEAST Probable inosine-5'-monophosphate dehydrogenase IMD4 OS=Saccharomyces cerevisiae GN=IMD4 PE=1 SV=1	226.36	0	6514 7306 8517 8524 8525 8539 8546 8548	56394	36	8	27.48	51372	34300	20651	4.52	0.25	Fr4Minus_003
607	Q3E754 RS21B_YEAST 40S ribosomal protein S21-B OS=Saccharomyces cerevisiae GN=RPS21B PE=1 SV=1^AA6ZQJ4 A6ZQJ4_YEAS7 Ribosomal protein S21B OS=Saccharomyces cerevisiae (strain YJM789) GN=RPS21B PE=4 SV=1^AB3LPY2 B3LPY2_YEAS1 Ribosomal protein S21B OS=Saccharomyces cerevisiae (strain RM11-1a) GN=SCRG_03538 PE=4 SV=1	432.26	0	600 607	9759	45	4	55.17	299281	262387	121556	34.57	0.34	Fr4Minus_003
8539	B3LLK0 B3LLK0_YEAS1 Inosine-5'-monophosphate dehydrogenase IMD2 OS=Saccharomyces cerevisiae (strain RM11-1a) GN=SCRG_01843 PE=4 SV=1	212.84	0	6514 7306 8517 8524 8525 8539 8546 8548	56421	32	6	20.42	94207	30357	19360	4	0.23	Fr4Minus_003
1898	O14467 MBF1_YEAST Multiprotein-bridging factor 1 OS=Saccharomyces cerevisiae GN=MBF1 PE=1 SV=2^AA6ZPD4 A6ZPD4_YEAS7 Multiprotein bridging factor OS=Saccharomyces cerevisiae (strain YJM789) GN=MBF1 PE=4 SV=1^AB3LJW3 B3LJW3_YEAS1 Multiprotein OS=Saccharomyces cerevisiae (strain RM11-1a) GN=SCRG_01680 PE=4 SV=1	85.98	0	1898	16403	8	2	15.89	14793	14793	3034	1.95	0.03	Fr4Minus_003
8525	P50095 IMDH3_YEAST Probable inosine-5'-monophosphate dehydrogenase IMD3 OS=Saccharomyces cerevisiae GN=IMD3 PE=1 SV=1^AA7A1V2 A7A1V2_YEAS7 IMP dehydrogenase OS=Saccharomyces cerevisiae (strain YJM789) GN=IMD3 PE=4 SV=1^AB3RHU1 B3RHU1_YEAS1 Inosine-5'-monophosphate dehydrogenase IMD2 OS=Saccharomyces cerevisiae (strain RM11-1a) GN=SCRG_04370 PE=4 SV=1	218.36	0	6514 7306 8517 8524 8525 8539 8546 8548	56584	29	6	14.72	43533	34300	16462	4.52	0.26	Fr4Minus_003
5742	P41940 MPG1_YEAST Mannose-1-phosphate guanyltransferase OS=Saccharomyces cerevisiae GN=MPG1 PE=1 SV=2^AA6ZXS0 A6ZXS0_YEAS7 GDP-mannose pyrophosphorylase OS=Saccharomyces cerevisiae (strain YJM789) GN=PSA1 PE=4 SV=1^AB3LGV3 B3LGV3_YEAS1 GDP-mannose pyrophosphorylase OS=Saccharomyces cerevisiae (strain RM11-1a) GN=SCRG_00554 PE=4 SV=1	131.16	0	5742	39565	23	5	16.07	31851	20878	12176	2.75	0.11	Fr4Minus_003
612	P51402 RL37B_YEAST 60S ribosomal protein L37-B OS=Saccharomyces cerevisiae GN=RPL37B PE=1 SV=2^AA6ZZ89 A6ZZ89_YEAS7 Ribosomal protein L37 OS=Saccharomyces cerevisiae (strain YJM789) GN=RPL37B PE=3 SV=1^AB3LFG7 B3LFG7_YEAS1 Ribosomal protein L37B OS=Saccharomyces cerevisiae (strain RM11-1a) GN=SCRG_00042 PE=4 SV=1	150.21	0	612	9868	19	3	30.68	43836	43836	21664	5.78	0.06	Fr4Minus_003
5521	B3LMJ1 B3LMJ1_YEAS1 Alcohol dehydrogenase II OS=Saccharomyces cerevisiae (strain RM11-1a) GN=SCRG_02200 PE=4 SV=1	222.8	0	5520 5521 5523 5527 5528 5531	36714	23	4	10.34	49561	38843	16004	5.12	0.19	Fr4Minus_003
1960	P04449 RL24A_YEAST 60S ribosomal protein L24-A OS=Saccharomyces cerevisiae GN=RPL24A PE=1 SV=1^AA6ZUW3 A6ZUW3_YEAS7 Ribosomal protein L24A OS=Saccharomyces cerevisiae (strain YJM789) GN=RPL24A PE=4 SV=1^AB3LIP3 B3LIP3_YEAS1 Ribosomal protein L24A OS=Saccharomyces cerevisiae (strain RM11-1a) GN=SCRG_01038 PE=4 SV=1	156.48	0	1951 1953 1960	17613	21	4	19.35	193364	127720	63492	16.83	0.3	Fr4Minus_003
9648	A6ZP47 DED1_YEAS7 ATP-dependent RNA helicase DED1 OS=Saccharomyces cerevisiae (strain YJM789) GN=DED1 PE=3 SV=1^AB3LJM9 B3LJM9_YEAS1 Putative uncharacterized protein OS=Saccharomyces cerevisiae (strain RM11-1a) GN=SCRG_01592 PE=4 SV=1	263.51	0	9648 9650 9815 9818 9823	65552	45	11	26.49	56252	23107	36749	3.04	0.2	Fr4Minus_003
7306	A6ZSK6 A6ZSK6_YEAS7 IMP dehydrogenase OS=Saccharomyces cerevisiae (strain YJM789) GN=IMD2 PE=4 SV=1	157.53	0	6514 7306 8517 8524 8525 8539 8546 8548	48152	16	3	10.07	29426	29426	11027	3.88	0.19	Fr4Minus_003
9650	P06634 DED1_YEAST ATP-dependent RNA helicase DED1 OS=Saccharomyces cerevisiae GN=DED1 PE=1 SV=2	266.18	0	9648 9650 9815 9818 9823	65552	52	12	26.16	166551	23107	37474	3.04	0.2	Fr4Minus_003
4267	A6ZW18 A6ZW18_YEAS7 Translation initiation factor eIF-2 beta subunit OS=Saccharomyces cerevisiae (strain YJM789) GN=SUI3 PE=4 SV=1^AB3LKJ4 B3LKJ4_YEAS1 Eukaryotic translation initiation factor 2 beta subunit OS=Saccharomyces cerevisiae (strain RM11-1a) GN=SCRG_02262 PE=4 SV=1	131.66	0	4267 4277	31604	21	5	27.72	26692	17626	12329	2.32	0.07	Fr4Minus_003
4277	P09064 IF2B_YEAST Eukaryotic translation initiation factor 2 subunit beta OS=Saccharomyces cerevisiae GN=SUI3 PE=1 SV=2	142.51	0	4267 4277	31574	23	5	29.82	26677	17626	12892	2.32	0.07	Fr4Minus_003
1979	P26781 RS11_YEAST 40S ribosomal protein S11 OS=Saccharomyces cerevisiae GN=RPS11A PE=1 SV=3^AA6ZKZ2 A6ZKZ2_YEAS7 Ribosomal protein S11B (Ribosomal protein S11A) OS=Saccharomyces cerevisiae (strain YJM789) GN=RPS11B PE=3 SV=1^AB3LGP0 B3LGP0_YEAS1 Ribosomal protein S11A (Ribosomal protein S11B) OS=Saccharomyces cerevisiae (strain RM11-1a) GN=SCRG_00486 PE=4 SV=1	328.58	0	1979	17748	55	7	48.08	649687	364112	217759	47.97	0.85	Fr4Minus_003
6514	P39567 IMDH1_YEAST Putative inosine-5'-monophosphate dehydrogenase IMD1 OS=Saccharomyces cerevisiae GN=IMD1 PE=5 SV=1	124.59	0	6514 7306 8517 8524 8525 8539 8546 8548	44386	13	2	8.68	24083	24083	9908	3.17	0.14	Fr4Minus_003
8828	A6ZRX0 DBP2_YEAS7 ATP-dependent RNA helicase DBP2 OS=Saccharomyces cerevisiae (strain YJM789) GN=DBP2 PE=3 SV=1^AB3LNW9 B3LNW9_YEAS1 ATP dependent RNA helicase OS=Saccharomyces cerevisiae (strain RM11-1a) GN=SCRG_03246 PE=4 SV=1	216.51	0	8828 8829	60985	31	7	12.09	68075	42672	29696	5.62	0.34	Fr4Minus_003
8829	P24783 DBP2_YEAST ATP-dependent RNA helicase DBP2 OS=Saccharomyces cerevisiae GN=DBP2 PE=1 SV=1	216.51	0	8828 8829	60999	34	8	21.61	76613	42672	30125	5.62	0.34	Fr4Minus_003
8524	A6ZSK3 A6ZSK3_YEAS7 IMP dehydrogenase OS=Saccharomyces cerevisiae (strain YJM789) GN=IMD2 PE=4 SV=1	170.59	0	6514 7306 8517 8524 8525 8539 8546 8548	56516	19	4	8.6	31816	29426	11833	3.88	0.22	Fr4Minus_003
8517	P38697 IMDH2_YEAST Inosine-5'-monophosphate dehydrogenase IMD2 OS=Saccharomyces cerevisiae GN=IMD2 PE=1 SV=1	167.52	0	6514 7306 8517 8524 8525 8539 8546 8548	56530	19	4	8.6	32422	29426	11972	3.88	0.22	Fr4Minus_003
2003	A6ZWL1 NACB1_YEAS7 Nascent polypeptide-associated complex subunit beta-1 OS=Saccharomyces cerevisiae (strain YJM789) GN=EGD1 PE=3 SV=1^AQ02642 NACB1_YEAST Nascent polypeptide-associated complex subunit beta-1 OS=Saccharomyces cerevisiae GN=EGD1 PE=1 SV=2^AB3LL28 B3LL28_YEAS1 Pol II transcribed genes regulator OS=Saccharomyces cerevisiae (strain RM11-1a) GN=SCRG_02455 PE=4 SV=1	64.19	0	2003	17020	24	4	35.67	90218	58741	47952	7.74	0.13	Fr4Minus_003
5523	A6ZN19 A6ZN19_YEAS7 Alcohol dehydrogenase II OS=Saccharomyces cerevisiae (strain YJM789) GN=ADH2 PE=3 SV=1	186.5	0	5520 5521 5523 5527 5528 5531	36755	18	3	7.76	37876	37876	12859	4.99	0.18	Fr4Minus_003
5527	P00331 ADH2_YEAST Alcohol dehydrogenase 2 OS=Saccharomyces cerevisiae GN=ADH2 PE=1 SV=3	186.5	0	5520 5521 5523 5527 5528 5531	36731	18	3	7.76	37876	37876	12859	4.99	0.18	Fr4Minus_003
12198	P07245 C1TC_YEAST C-1-tetrahydrofolate synthase	667.25	0	12196 12198	102205	102	16	21.99	153107	53365	92752	7.03	0.72	Fr4Minus_003
919	A6ZXP7 A6ZXP7_YEAS7 Ribosomal protein P1A OS=Saccharomyces cerevisiae (strain YJM789) GN=RPP1A PE=4 SV=1^AB3LGX5 B3LGX5_YEAS1 Acidic ribosomal protein P1A OS=Saccharomyces cerevisiae (strain RM11-1a) GN=SCRG_00577 PE=4 SV=1	112.35	0	919	10907	17	2	28.3	142380	142380	67500	18.76	0.2	Fr4Minus_003
12196	B3LI33 B3LI33_YEAS1 C1-tetrahydrofolate synthase OS=Saccharomyces cerevisiae (strain RM11-1a) GN=SCRG_00818 PE=4 SV=1	639.18	0	12196 12198	102191	111	19	22.62	176854	53365	99073	7.03	0.72	Fr4Minus_003
6374	Q02340 Q02340_YEAST Acetohydroxy-acid isomeroreductase OS=Saccharomyces cerevisiae GN=ILV5G PE=2 SV=1	123.56	0	6369 6374 6386	44309	10	2	5.32	17960	17960	3424	2.37	0.1	Fr4Minus_003
6369	Q02341 Q02341_YEAST Acetohydroxy-acid isomeroreductase OS=Saccharomyces cerevisiae GN=ILV5 PE=2 SV=1	141.55	0	6369 6374 6386	44384	14	3	7.85	30730	17960	3945	2.37	0.11	Fr4Minus_003
6386	P06168 ILV5_YEAST Ketol-acid reductoisomerase	141.55	0	6369 6374 6386	44368	16	5	8.35	31865	17960	5792	2.37	0.1	Fr4Minus_003
600	P0C0V8 RS21A_YEAST 40S ribosomal protein S21-A OS=Saccharomyces cerevisiae GN=RPS21A PE=1 SV=1^AA7A017 A7A017_YEAS7 Ribosomal protein S21A OS=Saccharomyces cerevisiae (strain YJM789) GN=RPS21A PE=4 SV=1^AB3LRD2 B3LRD2_YEAS1 Ribosomal protein S21A OS=Saccharomyces cerevisiae (strain RM11-1a) GN=SCRG_04072 PE=4 SV=1	270.22	0	600 607	9745	45	5	65.52	261262	245486	106532	32.34	0.32	Fr4Minus_003
12552	B3RHD4 B3RHD4_YEAS1 Elongation factor 3A OS=Saccharomyces cerevisiae (strain RM11-1a) GN=SCRG_04202 PE=4 SV=1	363.15	0	12551 12552 12554	115979	64	13	18.01	87257	37358	43405	4.92	0.57	Fr4Minus_003
12554	P16521 EF3A_YEAST Elongation factor 3A OS=Saccharomyces cerevisiae GN=YEF3 PE=1 SV=3	363.15	0	12551 12552 12554	115993	67	14	20.4	90067	37358	44372	4.92	0.57	Fr4Minus_003
6911	P21954 IDHP_YEAST Isocitrate dehydrogenase [NADP]	280.42	0	6911	48190	46	10	33.64	45251	21986	27882	2.9	0.14	Fr4Minus_003
6303	P47103 CYP7_YEAST Peptidyl-prolyl cis-trans isomerase CYP7 OS=Saccharomyces cerevisiae GN=CPR7 PE=1 SV=1^AA6ZPZ3 A6ZPZ3_YEAS7 Peptidyl-prolyl cis-trans isomerase OS=Saccharomyces cerevisiae (strain YJM789) GN=CPR7 PE=3 SV=1	72.56	0	6303	45133	10	2	7.63	38943	32544	20985	4.29	0.19	Fr4Minus_003
12551	A7A1D2 A7A1D2_YEAS7 Translation elongation factor 2 (EF-2) OS=Saccharomyces cerevisiae (strain YJM789) GN=YEF3 PE=3 SV=1	331.47	0	12551 12552 12554	115959	59	12	17.15	77790	37358	40354	4.92	0.57	Fr4Minus_003
2556	A7A2A9 A7A2A9_YEAS7 Putative uncharacterized protein OS=Saccharomyces cerevisiae (strain YJM789) GN=SCY_4030 PE=4 SV=1	145.29	0	2556 5577 7149 7151 7152 7153 7156 7157 7159 7160 7161 7164 7165 7168 7169 7170 7174 7176 7177 7178 7179 7182 7185 7186 7190 7193 7194 7841 13443 13506 13510 13511 13512 13513 13514 13515 13516 13517 13518 13519 13520 13521 13522 13523 13524 13526 13528 13529 13530 13533 13534 13535 13536 13537 13538 13539 13563	21905	18	4	29.69	74425	69199	21527	9.12	0.2	Fr4Minus_003
12394	B3LUX0 B3LUX0_YEAS1 97 kDa protein OS=Saccharomyces cerevisiae (strain RM11-1a) GN=SCRG_05670 PE=4 SV=1	222.14	0	12394 12400 12407	112039	37	10	12.69	113199	28073	25672	3.7	0.41	Fr4Minus_003
12400	P39730 IF2P_YEAST Eukaryotic translation initiation factor 5B OS=Saccharomyces cerevisiae GN=FUN12 PE=1 SV=2	222.14	0	12394 12400 12407	112268	24	5	6.89	34234	28073	9801	3.7	0.42	Fr4Minus_003
12407	A7A0D2 A7A0D2_YEAS7 eIF5B OS=Saccharomyces cerevisiae (strain YJM789) GN=FUN12 PE=4 SV=1	204.49	0	12394 12400 12407	112369	24	5	6.87	34234	28073	9801	3.7	0.42	Fr4Minus_003
3596	Q12522 IF6_YEAST Eukaryotic translation initiation factor 6 OS=Saccharomyces cerevisiae GN=TIF6 PE=1 SV=1^AA6ZWQ9 A6ZWQ9_YEAS7 Translation initiation factor OS=Saccharomyces cerevisiae (strain YJM789) GN=TIF6 PE=4 SV=1^AB3LL77 B3LL77_YEAS1 Eukaryotic translation initiation factor 6 OS=Saccharomyces cerevisiae (strain RM11-1a) GN=SCRG_02506 PE=4 SV=1	138.05	0	3596	26457	22	5	27.76	46142	35645	18093	4.7	0.12	Fr4Minus_003
543	P35997 RS27A_YEAST 40S ribosomal protein S27-A OS=Saccharomyces cerevisiae GN=RPS27A PE=1 SV=1^AA6ZZG7 A6ZZG7_YEAS7 Ribosomal protein S27 OS=Saccharomyces cerevisiae (strain YJM789) GN=RPS27A PE=3 SV=1	166	0	543 548 1099	8879	25	4	26.83	339115	313356	154494	41.29	0.37	Fr4Minus_003
548	P38711 RS27B_YEAST 40S ribosomal protein S27-B OS=Saccharomyces cerevisiae GN=RPS27B PE=1 SV=1^AA6ZSS5 A6ZSS5_YEAS7 Ribosomal protein S27 OS=Saccharomyces cerevisiae (strain YJM789) GN=RPS27B PE=3 SV=1	166	0	543 548 1099	8865	35	4	46.34	594453	313356	237273	41.29	0.37	Fr4Minus_003
1531	P38061 RL32_YEAST 60S ribosomal protein L32 OS=Saccharomyces cerevisiae GN=RPL32 PE=1 SV=1^AA6ZKL0 A6ZKL0_YEAS7 Ribosomal protein L32 OS=Saccharomyces cerevisiae (strain YJM789) GN=RPL32 PE=4 SV=1^AB3LNM4 B3LNM4_YEAS1 Ribosomal protein L32 OS=Saccharomyces cerevisiae (strain RM11-1a) GN=SCRG_03051 PE=4 SV=1	126.24	0	1531	14771	30	7	38.46	641630	198225	139356	26.12	0.39	Fr4Minus_003
12093	A6ZUY5 A6ZUY5_YEAS7 H(+)-ATPase OS=Saccharomyces cerevisiae (strain YJM789) GN=PMA1 PE=3 SV=1^AB3LIM3 B3LIM3_YEAS1 Plasma membrane H+-ATPase OS=Saccharomyces cerevisiae (strain RM11-1a) GN=SCRG_01016 PE=4 SV=1	342.1	0	12093 12094	99649	86	15	23.31	124382	48106	60038	6.34	0.63	Fr4Minus_003
5518	P40217 EIF3I_YEAST Eukaryotic translation initiation factor 3 39 kDa subunit OS=Saccharomyces cerevisiae GN=TIF34 PE=1 SV=1^AA6ZMK5 A6ZMK5_YEAS7 Translation initiation factor eIF3 subunit OS=Saccharomyces cerevisiae (strain YJM789) GN=TIF34 PE=4 SV=1^AB3LM34 B3LM34_YEAS1 Eukaryotic translation initiation factor 3 39 kDa subunit OS=Saccharomyces cerevisiae (strain RM11-1a) GN=SCRG_02037 PE=4 SV=1	86.87	0	5518	38755	20	4	23.63	14960	13134	9193	1.73	0.07	Fr4Minus_003
7883	B3LNT0 B3LNT0_YEAS1 Putative uncharacterized protein OS=Saccharomyces cerevisiae (strain RM11-1a) GN=SCRG_03207 PE=4 SV=1	181.38	0	7883 7885 7892	51804	25	5	11	29991	23325	13361	3.07	0.16	Fr4Minus_003
7885	A6ZS09 A6ZS09_YEAS7 Pyruvate dehydrogenase complex dihydrolipoamide acetyltransferase component (E2) OS=Saccharomyces cerevisiae (strain YJM789) GN=LAT1 PE=3 SV=1	180.29	0	7883 7885 7892	51788	28	6	12.45	32757	23325	15770	3.07	0.16	Fr4Minus_003
7892	P12695 ODP2_YEAST Dihydrolipoyllysine-residue acetyltransferase component of pyruvate dehydrogenase complex	181.38	0	7883 7885 7892	51818	25	5	11	29991	23325	13361	3.07	0.16	Fr4Minus_003
8585	P32481 IF2G_YEAST Eukaryotic translation initiation factor 2 subunit gamma OS=Saccharomyces cerevisiae GN=GCD11 PE=1 SV=1^AA6ZQX4 A6ZQX4_YEAS7 Translational initiation factor eIF-2 gamma subunit OS=Saccharomyces cerevisiae (strain YJM789) GN=GCD11 PE=4 SV=1^AB3LS38 B3LS38_YEAS1 Translational initiation factor eIF-2 gamma subunit OS=Saccharomyces cerevisiae (strain RM11-1a) GN=SCRG_04494 PE=4 SV=1	136.53	0	8585	57865	22	5	12.52	76429	65386	31526	8.61	0.5	Fr4Minus_003
12094	P05030 PMA1_YEAST Plasma membrane ATPase 1 OS=Saccharomyces cerevisiae GN=PMA1 PE=1 SV=2	308.75	0	12093 12094	99619	39	7	9.69	74235	48106	43232	6.34	0.63	Fr4Minus_003
5577	A7A2C2 A7A2C2_YEAS7 Conserved protein OS=Saccharomyces cerevisiae (strain YJM789) GN=SCY_4292 PE=4 SV=1	173.53	0	2556 5577 7149 7151 7152 7153 7156 7157 7159 7160 7161 7164 7165 7168 7169 7170 7174 7176 7177 7178 7179 7182 7185 7186 7190 7193 7194 7841 13443 13506 13510 13511 13512 13513 13514 13515 13516 13517 13518 13519 13520 13521 13522 13523 13524 13526 13528 13529 13530 13533 13534 13535 13536 13537 13538 13539 13563	39696	24	5	21.94	84701	69517	25875	9.16	0.36	Fr4Minus_003
1099	B3LSE1 B3LSE1_YEAS1 Ribosomal protein S27B OS=Saccharomyces cerevisiae (strain RM11-1a) GN=SCRG_04727 PE=4 SV=1	169.89	0	543 548 1099	12494	24	3	19.64	313356	313356	137640	41.29	0.52	Fr4Minus_003
7151	A7A2B1 A7A2B1_YEAS7 Conserved protein OS=Saccharomyces cerevisiae (strain YJM789) GN=SCY_4032 PE=4 SV=1	179.04	0	2556 5577 7149 7151 7152 7153 7156 7157 7159 7160 7161 7164 7165 7168 7169 7170 7174 7176 7177 7178 7179 7182 7185 7186 7190 7193 7194 7841 13443 13506 13510 13511 13512 13513 13514 13515 13516 13517 13518 13519 13520 13521 13522 13523 13524 13526 13528 13529 13530 13533 13534 13535 13536 13537 13538 13539 13563	49100	27	6	20.91	111417	69517	29784	9.16	0.45	Fr4Minus_003
7152	Q12485 YG12A_YEAST Transposon Ty1-GR2 Gag polyprotein OS=Saccharomyces cerevisiae GN=TY1A-GR2 PE=2 SV=1	178.45	0	2556 5577 7149 7151 7152 7153 7156 7157 7159 7160 7161 7164 7165 7168 7169 7170 7174 7176 7177 7178 7179 7182 7185 7186 7190 7193 7194 7841 13443 13506 13510 13511 13512 13513 13514 13515 13516 13517 13518 13519 13520 13521 13522 13523 13524 13526 13528 13529 13530 13533 13534 13535 13536 13537 13538 13539 13563	49034	24	5	17.5	84701	69517	25875	9.16	0.45	Fr4Minus_003
7153	O74302 YD13A_YEAST Transposon Ty1-DR4 Gag polyprotein OS=Saccharomyces cerevisiae GN=TY1A-DR4 PE=2 SV=1	179.04	0	2556 5577 7149 7151 7152 7153 7156 7157 7159 7160 7161 7164 7165 7168 7169 7170 7174 7176 7177 7178 7179 7182 7185 7186 7190 7193 7194 7841 13443 13506 13510 13511 13512 13513 13514 13515 13516 13517 13518 13519 13520 13521 13522 13523 13524 13526 13528 13529 13530 13533 13534 13535 13536 13537 13538 13539 13563	49009	24	5	17.5	84701	69517	25875	9.16	0.45	Fr4Minus_003
7157	P08405 TY1A_YEAST Transposon TyH3 Gag polyprotein OS=Saccharomyces cerevisiae GN=TY1A PE=1 SV=2	173.53	0	2556 5577 7149 7151 7152 7153 7156 7157 7159 7160 7161 7164 7165 7168 7169 7170 7174 7176 7177 7178 7179 7182 7185 7186 7190 7193 7194 7841 13443 13506 13510 13511 13512 13513 13514 13515 13516 13517 13518 13519 13520 13521 13522 13523 13524 13526 13528 13529 13530 13533 13534 13535 13536 13537 13538 13539 13563	49010	24	5	17.5	84701	69517	25875	9.16	0.45	Fr4Minus_003
7160	P47097 YJ11A_YEAST Transposon Ty1-JR1/Ty1-LR3/Ty1-ML2 Gag polyprotein OS=Saccharomyces cerevisiae GN=TY1A-JR1 PE=1 SV=1	178.45	0	2556 5577 7149 7151 7152 7153 7156 7157 7159 7160 7161 7164 7165 7168 7169 7170 7174 7176 7177 7178 7179 7182 7185 7186 7190 7193 7194 7841 13443 13506 13510 13511 13512 13513 13514 13515 13516 13517 13518 13519 13520 13521 13522 13523 13524 13526 13528 13529 13530 13533 13534 13535 13536 13537 13538 13539 13563	48993	24	5	17.5	84701	69517	25875	9.16	0.45	Fr4Minus_003
7161	P0C2I8 YL14A_YEAST Transposon Ty1-LR4 Gag polyprotein OS=Saccharomyces cerevisiae GN=TY1A-LR4 PE=2 SV=1	184.31	0	2556 5577 7149 7151 7152 7153 7156 7157 7159 7160 7161 7164 7165 7168 7169 7170 7174 7176 7177 7178 7179 7182 7185 7186 7190 7193 7194 7841 13443 13506 13510 13511 13512 13513 13514 13515 13516 13517 13518 13519 13520 13521 13522 13523 13524 13526 13528 13529 13530 13533 13534 13535 13536 13537 13538 13539 13563	49003	24	5	17.5	84701	69517	25875	9.16	0.45	Fr4Minus_003
7164	A7A2B3 A7A2B3_YEAS7 Conserved protein OS=Saccharomyces cerevisiae (strain YJM789) GN=SCY_4034 PE=4 SV=1	179.04	0	2556 5577 7149 7151 7152 7153 7156 7157 7159 7160 7161 7164 7165 7168 7169 7170 7174 7176 7177 7178 7179 7182 7185 7186 7190 7193 7194 7841 13443 13506 13510 13511 13512 13513 13514 13515 13516 13517 13518 13519 13520 13521 13522 13523 13524 13526 13528 13529 13530 13533 13534 13535 13536 13537 13538 13539 13563	49066	30	7	19.55	99418	69517	27419	9.16	0.45	Fr4Minus_003
7165	Q03856 YD11A_YEAST Transposon Ty1-DR1 Gag polyprotein OS=Saccharomyces cerevisiae GN=TY1A-DR1 PE=1 SV=1	172.7	0	2556 5577 7149 7151 7152 7153 7156 7157 7159 7160 7161 7164 7165 7168 7169 7170 7174 7176 7177 7178 7179 7182 7185 7186 7190 7193 7194 7841 13443 13506 13510 13511 13512 13513 13514 13515 13516 13517 13518 13519 13520 13521 13522 13523 13524 13526 13528 13529 13530 13533 13534 13535 13536 13537 13538 13539 13563	49056	24	5	17.5	84701	69517	25875	9.16	0.45	Fr4Minus_003
7168	A6ZPH3 A6ZPH3_YEAS7 Conserved protein OS=Saccharomyces cerevisiae (strain YJM789) GN=SCY_4038 PE=4 SV=1	172.7	0	2556 5577 7149 7151 7152 7153 7156 7157 7159 7160 7161 7164 7165 7168 7169 7170 7174 7176 7177 7178 7179 7182 7185 7186 7190 7193 7194 7841 13443 13506 13510 13511 13512 13513 13514 13515 13516 13517 13518 13519 13520 13521 13522 13523 13524 13526 13528 13529 13530 13533 13534 13535 13536 13537 13538 13539 13563	49072	24	5	17.5	84701	69517	25875	9.16	0.45	Fr4Minus_003
7169	Q12162 YD15A_YEAST Transposon Ty1-DR6/Ty1-ER1/Ty1-LR2/Ty1-PL Gag polyprotein OS=Saccharomyces cerevisiae GN=TY1A-DR6 PE=1 SV=1	178.1	0	2556 5577 7149 7151 7152 7153 7156 7157 7159 7160 7161 7164 7165 7168 7169 7170 7174 7176 7177 7178 7179 7182 7185 7186 7190 7193 7194 7841 13443 13506 13510 13511 13512 13513 13514 13515 13516 13517 13518 13519 13520 13521 13522 13523 13524 13526 13528 13529 13530 13533 13534 13535 13536 13537 13538 13539 13563	48953	24	5	17.5	84701	69517	25875	9.16	0.45	Fr4Minus_003
7170	Q04706 YM11A_YEAST Transposon Ty1-ML1 Gag polyprotein OS=Saccharomyces cerevisiae GN=TY1A-ML1 PE=2 SV=1	173.53	0	2556 5577 7149 7151 7152 7153 7156 7157 7159 7160 7161 7164 7165 7168 7169 7170 7174 7176 7177 7178 7179 7182 7185 7186 7190 7193 7194 7841 13443 13506 13510 13511 13512 13513 13514 13515 13516 13517 13518 13519 13520 13521 13522 13523 13524 13526 13528 13529 13530 13533 13534 13535 13536 13537 13538 13539 13563	49121	24	5	17.5	84701	69517	25875	9.16	0.45	Fr4Minus_003
7174	A7A1F6 A7A1F6_YEAS7 Conserved protein OS=Saccharomyces cerevisiae (strain YJM789) GN=SCY_3834 PE=4 SV=1	179.39	0	2556 5577 7149 7151 7152 7153 7156 7157 7159 7160 7161 7164 7165 7168 7169 7170 7174 7176 7177 7178 7179 7182 7185 7186 7190 7193 7194 7841 13443 13506 13510 13511 13512 13513 13514 13515 13516 13517 13518 13519 13520 13521 13522 13523 13524 13526 13528 13529 13530 13533 13534 13535 13536 13537 13538 13539 13563	49088	24	5	17.5	84701	69517	25875	9.16	0.45	Fr4Minus_003
7176	O13528 YA11A_YEAST Transposon Ty1-A/Ty1-PR1 Gag polyprotein OS=Saccharomyces cerevisiae GN=TY1A-A PE=1 SV=1	179.04	0	2556 5577 7149 7151 7152 7153 7156 7157 7159 7160 7161 7164 7165 7168 7169 7170 7174 7176 7177 7178 7179 7182 7185 7186 7190 7193 7194 7841 13443 13506 13510 13511 13512 13513 13514 13515 13516 13517 13518 13519 13520 13521 13522 13523 13524 13526 13528 13529 13530 13533 13534 13535 13536 13537 13538 13539 13563	49072	27	6	22.73	86573	69517	26571	9.16	0.45	Fr4Minus_003
7177	Q12470 YN12A_YEAST Transposon Ty1-NL2 Gag polyprotein OS=Saccharomyces cerevisiae GN=TY1A-NL2 PE=2 SV=1	179.04	0	2556 5577 7149 7151 7152 7153 7156 7157 7159 7160 7161 7164 7165 7168 7169 7170 7174 7176 7177 7178 7179 7182 7185 7186 7190 7193 7194 7841 13443 13506 13510 13511 13512 13513 13514 13515 13516 13517 13518 13519 13520 13521 13522 13523 13524 13526 13528 13529 13530 13533 13534 13535 13536 13537 13538 13539 13563	49231	24	5	17.5	84701	69517	25875	9.16	0.45	Fr4Minus_003
7178	A7A2A6 A7A2A6_YEAS7 Conserved protein OS=Saccharomyces cerevisiae (strain YJM789) GN=SCY_4027 PE=4 SV=1	173.53	0	2556 5577 7149 7151 7152 7153 7156 7157 7159 7160 7161 7164 7165 7168 7169 7170 7174 7176 7177 7178 7179 7182 7185 7186 7190 7193 7194 7841 13443 13506 13510 13511 13512 13513 13514 13515 13516 13517 13518 13519 13520 13521 13522 13523 13524 13526 13528 13529 13530 13533 13534 13535 13536 13537 13538 13539 13563	49144	24	5	17.5	84701	69517	25875	9.16	0.45	Fr4Minus_003
7182	Q12085 YG11A_YEAST Transposon Ty1-GR1 Gag polyprotein OS=Saccharomyces cerevisiae GN=TY1A-GR1 PE=2 SV=1	178.45	0	2556 5577 7149 7151 7152 7153 7156 7157 7159 7160 7161 7164 7165 7168 7169 7170 7174 7176 7177 7178 7179 7182 7185 7186 7190 7193 7194 7841 13443 13506 13510 13511 13512 13513 13514 13515 13516 13517 13518 13519 13520 13521 13522 13523 13524 13526 13528 13529 13530 13533 13534 13535 13536 13537 13538 13539 13563	49056	24	5	17.5	84701	69517	25875	9.16	0.45	Fr4Minus_003
7190	Q6Q5H1 YP14A_YEAST Transposon Ty1-PR3 Gag polyprotein OS=Saccharomyces cerevisiae GN=TY1A-PR3 PE=1 SV=2	172.7	0	2556 5577 7149 7151 7152 7153 7156 7157 7159 7160 7161 7164 7165 7168 7169 7170 7174 7176 7177 7178 7179 7182 7185 7186 7190 7193 7194 7841 13443 13506 13510 13511 13512 13513 13514 13515 13516 13517 13518 13519 13520 13521 13522 13523 13524 13526 13528 13529 13530 13533 13534 13535 13536 13537 13538 13539 13563	48965	24	5	17.5	84701	69517	25875	9.16	0.45	Fr4Minus_003
7193	Q12231 YD14A_YEAST Transposon Ty1-DR5/Ty1-ER2/Ty1-GR3/Ty1-LR1/Ty1-MR2 Gag polyprotein OS=Saccharomyces cerevisiae GN=TY1A-DR5 PE=1 SV=1^AA6ZLP7 A6ZLP7_YEAS7 Conserved protein OS=Saccharomyces cerevisiae (strain YJM789) GN=SCY_0938 PE=4 SV=1	173.53	0	2556 5577 7149 7151 7152 7153 7156 7157 7159 7160 7161 7164 7165 7168 7169 7170 7174 7176 7177 7178 7179 7182 7185 7186 7190 7193 7194 7841 13443 13506 13510 13511 13512 13513 13514 13515 13516 13517 13518 13519 13520 13521 13522 13523 13524 13526 13528 13529 13530 13533 13534 13535 13536 13537 13538 13539 13563	49128	24	5	17.5	84701	69517	25875	9.16	0.45	Fr4Minus_003
7194	P47099 YJ12A_YEAST Transposon Ty1-JR2 Gag polyprotein OS=Saccharomyces cerevisiae GN=TY1A-JR2 PE=1 SV=1	179.39	0	2556 5577 7149 7151 7152 7153 7156 7157 7159 7160 7161 7164 7165 7168 7169 7170 7174 7176 7177 7178 7179 7182 7185 7186 7190 7193 7194 7841 13443 13506 13510 13511 13512 13513 13514 13515 13516 13517 13518 13519 13520 13521 13522 13523 13524 13526 13528 13529 13530 13533 13534 13535 13536 13537 13538 13539 13563	49112	24	5	17.5	84701	69517	25875	9.16	0.45	Fr4Minus_003
7149	A6ZMB1 A6ZMB1_YEAS7 Conserved protein OS=Saccharomyces cerevisiae (strain YJM789) GN=SCY_4223 PE=4 SV=1	172.7	0	2556 5577 7149 7151 7152 7153 7156 7157 7159 7160 7161 7164 7165 7168 7169 7170 7174 7176 7177 7178 7179 7182 7185 7186 7190 7193 7194 7841 13443 13506 13510 13511 13512 13513 13514 13515 13516 13517 13518 13519 13520 13521 13522 13523 13524 13526 13528 13529 13530 13533 13534 13535 13536 13537 13538 13539 13563	49025	24	5	17.5	84701	69517	25875	9.16	0.45	Fr4Minus_003
7156	Q12217 YB12A_YEAST Transposon Ty1-BR Gag polyprotein OS=Saccharomyces cerevisiae GN=TY1A-BR PE=1 SV=1	173.53	0	2556 5577 7149 7151 7152 7153 7156 7157 7159 7160 7161 7164 7165 7168 7169 7170 7174 7176 7177 7178 7179 7182 7185 7186 7190 7193 7194 7841 13443 13506 13510 13511 13512 13513 13514 13515 13516 13517 13518 13519 13520 13521 13522 13523 13524 13526 13528 13529 13530 13533 13534 13535 13536 13537 13538 13539 13563	49067	24	5	17.5	84701	69517	25875	9.16	0.45	Fr4Minus_003
7159	A7A2B8 A7A2B8_YEAS7 Conserved protein OS=Saccharomyces cerevisiae (strain YJM789) GN=SCY_4043 PE=4 SV=1	178.45	0	2556 5577 7149 7151 7152 7153 7156 7157 7159 7160 7161 7164 7165 7168 7169 7170 7174 7176 7177 7178 7179 7182 7185 7186 7190 7193 7194 7841 13443 13506 13510 13511 13512 13513 13514 13515 13516 13517 13518 13519 13520 13521 13522 13523 13524 13526 13528 13529 13530 13533 13534 13535 13536 13537 13538 13539 13563	48985	24	5	17.5	84701	69517	25875	9.16	0.45	Fr4Minus_003
7179	Q99209 YO12A_YEAST Transposon Ty1-OR/Ty1-PR2 Gag polyprotein OS=Saccharomyces cerevisiae GN=TY1A-OR PE=1 SV=1	173.53	0	2556 5577 7149 7151 7152 7153 7156 7157 7159 7160 7161 7164 7165 7168 7169 7170 7174 7176 7177 7178 7179 7182 7185 7186 7190 7193 7194 7841 13443 13506 13510 13511 13512 13513 13514 13515 13516 13517 13518 13519 13520 13521 13522 13523 13524 13526 13528 13529 13530 13533 13534 13535 13536 13537 13538 13539 13563	49097	24	5	17.5	84701	69517	25875	9.16	0.45	Fr4Minus_003
7841	P0C2I4 YH11A_YEAST Transposon Ty1-H Gag polyprotein OS=Saccharomyces cerevisiae GN=TY1A-H PE=1 SV=1	173.53	0	2556 5577 7149 7151 7152 7153 7156 7157 7159 7160 7161 7164 7165 7168 7169 7170 7174 7176 7177 7178 7179 7182 7185 7186 7190 7193 7194 7841 13443 13506 13510 13511 13512 13513 13514 13515 13516 13517 13518 13519 13520 13521 13522 13523 13524 13526 13528 13529 13530 13533 13534 13535 13536 13537 13538 13539 13563	53325	24	5	16.11	84701	69517	25875	9.16	0.49	Fr4Minus_003
2006	P23301 IF5A2_YEAST Eukaryotic translation initiation factor 5A-2 OS=Saccharomyces cerevisiae GN=HYP2 PE=1 SV=3^AA6ZQR6 A6ZQR6_YEAS7 Translation initiation factor eIF5A OS=Saccharomyces cerevisiae (strain YJM789) GN=HYP2 PE=4 SV=1^AB3LRY3 B3LRY3_YEAS1 Translation initiation factor eIF-5A OS=Saccharomyces cerevisiae (strain RM11-1a) GN=SCRG_04436 PE=4 SV=1	189.66	0	2006	17114	37	4	24.2	179651	139159	89044	18.33	0.31	Fr4Minus_003
6789	B3LPP6 B3LPP6_YEAS1 NADP-dependent isocitrate dehydrogenase OS=Saccharomyces cerevisiae (strain RM11-1a) GN=SCRG_03149 PE=4 SV=1	149.71	0	6789 6798 6802 6911	47808	15	3	6.43	23376	7638	5292	1.01	0.05	Fr4Minus_003
6798	P53982 IDHH_YEAST Isocitrate dehydrogenase [NADP] OS=Saccharomyces cerevisiae GN=IDP3 PE=1 SV=1	148.35	0	6789 6798 6802 6911	47856	14	2	5	7638	7638	5178	1.01	0.05	Fr4Minus_003
6802	A6ZS67 A6ZS67_YEAS7 NADP-dependent isocitrate dehydrogenase OS=Saccharomyces cerevisiae (strain YJM789) GN=IDP3 PE=3 SV=1	144.98	0	6789 6798 6802 6911	47829	14	2	5	7638	7638	5178	1.01	0.05	Fr4Minus_003
24658	RANDOM10948 Random Sequence 10948	101.33	0.42	24658	84171	8	1	3.68	4180	4180	2530	0.55	0.05	Fr4Minus_003
7186	Q12441 YD12A_YEAST Transposon Ty1-DR3 Gag polyprotein OS=Saccharomyces cerevisiae GN=TY1A-DR3 PE=1 SV=1	147.1	0.41	2556 5577 7149 7151 7152 7153 7156 7157 7159 7160 7161 7164 7165 7168 7169 7170 7174 7176 7177 7178 7179 7182 7185 7186 7190 7193 7194 7841 13443 13506 13510 13511 13512 13513 13514 13515 13516 13517 13518 13519 13520 13521 13522 13523 13524 13526 13528 13529 13530 13533 13534 13535 13536 13537 13538 13539 13563	49186	18	4	12.95	74425	69199	21527	9.12	0.45	Fr4Minus_003
17054	RANDOM3344 Random Sequence 3344	117.02	0.83	17054	26489	11	2	11.97	7548	7548	2087	0.99	0.03	Fr4Minus_003
12202	B3LL29 B3LL29_YEAS1 Plasma membrane ATPase OS=Saccharomyces cerevisiae (strain RM11-1a) GN=SCRG_02456 PE=4 SV=1	216.18	0.82	12093 12094 12202 12203 12204	102160	26	5	7.29	47893	33682	25063	4.44	0.45	Fr4Minus_003
12203	A6ZWL2 A6ZWL2_YEAS7 Plasma membrane ATPase OS=Saccharomyces cerevisiae (strain YJM789) GN=PMA2 PE=3 SV=1	216.18	0.82	12093 12094 12202 12203 12204	102220	26	5	7.29	47893	33682	25063	4.44	0.45	Fr4Minus_003
12204	P19657 PMA2_YEAST Plasma membrane ATPase 2 OS=Saccharomyces cerevisiae GN=PMA2 PE=1 SV=3	216.18	0.82	12093 12094 12202 12203 12204	102172	26	5	7.29	47893	33682	25063	4.44	0.45	Fr4Minus_003
12215	A6ZUH3 A6ZUH3_YEAS7 mRNA cap binding protein eIF-4F OS=Saccharomyces cerevisiae (strain YJM789) GN=TIF4631 PE=4 SV=1	192.41	0.81	12215 12217	107092	36	9	13.24	53845	17610	11794	2.32	0.25	Fr4Minus_003
12217	P39935 IF4F1_YEAST Eukaryotic initiation factor 4F subunit p150 OS=Saccharomyces cerevisiae GN=TIF4631 PE=1 SV=2^AB3LI68 B3LI68_YEAS1 Eukaryotic initiation factor 4F subunit p150 OS=Saccharomyces cerevisiae (strain RM11-1a) GN=SCRG_00858 PE=4 SV=1	192.41	0.81	12215 12217	107101	24	6	7.35	28120	17610	8990	2.32	0.25	Fr4Minus_003
7099	P12385 ERF1_YEAST Eukaryotic peptide chain release factor subunit 1 OS=Saccharomyces cerevisiae GN=SUP1 PE=1 SV=1	123.83	0.81	7099 7108	48990	18	5	15.79	32719	25699	7390	3.39	0.17	Fr4Minus_003
7108	A6ZL86 A6ZL86_YEAS7 ERF1 OS=Saccharomyces cerevisiae (strain YJM789) GN=SUP45 PE=4 SV=1^AB3LN14 B3LN14_YEAS1 Eukaryotic peptide chain release factor subunit 1 OS=Saccharomyces cerevisiae (strain RM11-1a) GN=SCRG_02826 PE=4 SV=1	124.77	0.8	7099 7108	49005	38	9	29.06	49141	25699	16940	3.39	0.17	Fr4Minus_003
1951	P24000 RL24B_YEAST 60S ribosomal protein L24-B OS=Saccharomyces cerevisiae GN=RPL24B PE=1 SV=1^AB3LI81 B3LI81_YEAS1 Ribosomal protein L24B OS=Saccharomyces cerevisiae (strain RM11-1a) GN=SCRG_00871 PE=4 SV=1	121.93	0.8	1951 1953 1960	17547	12	2	11.61	108938	108938	34253	14.35	0.25	Fr4Minus_003
1953	A6ZUG0 A6ZUG0_YEAS7 Ribosomal protein L24B OS=Saccharomyces cerevisiae (strain YJM789) GN=RPL24B PE=4 SV=1	121.93	0.8	1951 1953 1960	17577	24	3	20.65	285781	108938	60200	14.35	0.25	Fr4Minus_003
11068	P32892 DRS1_YEAST ATP-dependent RNA helicase DRS1 OS=Saccharomyces cerevisiae GN=DRS1 PE=1 SV=2	77.17	0.79	11068 11088	84843	8	2	3.59	9031	9031	3776	1.19	0.1	Fr4Minus_003
11088	A7A0P8 DRS1_YEAS7 ATP-dependent RNA helicase DRS1 OS=Saccharomyces cerevisiae (strain YJM789) GN=DRS1 PE=3 SV=1^AB3LTF9 B3LTF9_YEAS1 ATP dependent RNA helicase OS=Saccharomyces cerevisiae (strain RM11-1a) GN=SCRG_04980 PE=4 SV=1	77.17	0.79	11068 11088	85102	8	2	3.58	9031	9031	3776	1.19	0.1	Fr4Minus_003
9815	A6ZWD3 DBP1_YEAS7 ATP-dependent RNA helicase DBP1 OS=Saccharomyces cerevisiae (strain YJM789) GN=DBP1 PE=3 SV=1	138.02	0.79	9648 9650 9815 9818 9823	67990	16	4	7.62	24826	20138	10804	2.65	0.18	Fr4Minus_003
9818	P24784 DBP1_YEAST ATP-dependent RNA helicase DBP1 OS=Saccharomyces cerevisiae GN=DBP1 PE=1 SV=2	138.02	0.78	9648 9650 9815 9818 9823	67917	15	4	5.19	22364	20138	9316	2.65	0.18	Fr4Minus_003
9823	B3LKV6 B3LKV6_YEAS1 ATP dependent RNA helicase OS=Saccharomyces cerevisiae (strain RM11-1a) GN=SCRG_02377 PE=4 SV=1	138.02	0.78	9648 9650 9815 9818 9823	67918	12	3	5.19	20138	20138	8888	2.65	0.18	Fr4Minus_003
8271	A6ZXG9 DHH1_YEAS7 ATP-dependent RNA helicase DHH1 OS=Saccharomyces cerevisiae (strain YJM789) GN=DHH1 PE=3 SV=1^AP39517 DHH1_YEAST ATP-dependent RNA helicase DHH1 OS=Saccharomyces cerevisiae GN=DHH1 PE=1 SV=1^AB3LH47 B3LH47_YEAS1 Putative uncharacterized protein OS=Saccharomyces cerevisiae (strain RM11-1a) GN=SCRG_00654 PE=4 SV=1	106.08	0.78	8271	57544	14	3	4.15	7426	5846	5679	0.77	0.04	Fr4Minus_003
13004	P06105 SC160_YEAST Protein SCP160 OS=Saccharomyces cerevisiae GN=SCP160 PE=1 SV=3	220.01	0.78	13004 13005 13006	134809	18	5	4.75	18064	13064	4723	1.72	0.23	Fr4Minus_003
13005	A6ZPP4 A6ZPP4_YEAS7 Conserved protein involved in the control of ploidy OS=Saccharomyces cerevisiae (strain YJM789) GN=SCP160 PE=4 SV=1	223.43	0.77	13004 13005 13006	134808	27	8	8.27	29203	13064	7593	1.72	0.23	Fr4Minus_003
8927	P33734 HIS5_YEAST Imidazole glycerol phosphate synthase hisHF OS=Saccharomyces cerevisiae GN=HIS7 PE=1 SV=2^AB3LMR4 B3LMR4_YEAS1 Imidazole glycerol phosphate synthase OS=Saccharomyces cerevisiae (strain RM11-1a) GN=SCRG_02722 PE=4 SV=1	119.31	0.77	8927 8934	61068	8	2	4.71	12765	12765	2509	1.68	0.1	Fr4Minus_003
8934	A6ZLI7 A6ZLI7_YEAS7 Imidazole glycerol phosphate synthase OS=Saccharomyces cerevisiae (strain YJM789) GN=HIS7 PE=3 SV=1	128.13	0.77	8927 8934	61008	14	4	6.88	29899	12765	4149	1.68	0.1	Fr4Minus_003
8474	A6ZQV2 A6ZQV2_YEAS7 Nuclear GTPase OS=Saccharomyces cerevisiae (strain YJM789) GN=NUG1 PE=4 SV=1^AB3LS17 B3LS17_YEAS1 Nuclear GTPase involved in Ribosome biogenesis OS=Saccharomyces cerevisiae (strain RM11-1a) GN=SCRG_04472 PE=4 SV=1	102.09	0.76	8474 8485	57678	16	4	9.42	34578	9380	9661	1.24	0.07	Fr4Minus_003
8485	P40010 NUG1_YEAST Nuclear GTP-binding protein NUG1 OS=Saccharomyces cerevisiae GN=NUG1 PE=1 SV=1	102.09	0.76	8474 8485	57708	22	6	16.92	15595	9380	11385	1.24	0.07	Fr4Minus_003
486	P05759 RS37_YEAST 40S ribosomal protein S31 OS=Saccharomyces cerevisiae GN=UBI3 PE=1 SV=2	103.65	0.76	486 1913	8677	19	4	47.37	376620	146717	64552	19.33	0.17	Fr4Minus_003
24226	RANDOM10516 Random Sequence 10516	142.45	1.13	24226	77191	12	2	3.65	15324	15324	5609	2.02	0.16	Fr4Minus_003
10187	Q02892 NOG1_YEAST Nucleolar GTP-binding protein 1 OS=Saccharomyces cerevisiae GN=NOG1 PE=1 SV=1^AA6ZWF8 A6ZWF8_YEAS7 Nucleolar g-protein OS=Saccharomyces cerevisiae (strain YJM789) GN=NOG1 PE=4 SV=1^AB3LKY0 B3LKY0_YEAS1 Nucleolar GTP-binding protein 1 OS=Saccharomyces cerevisiae (strain RM11-1a) GN=SCRG_02402 PE=4 SV=1	102.45	1.13	10187	74410	32	8	14.06	36098	13522	18706	1.41	0.11	Fr4Minus_003
13006	B3LQ32 B3LQ32_YEAS1 Protein SCP160 OS=Saccharomyces cerevisiae (strain RM11-1a) GN=SCRG_03590 PE=4 SV=1	218.12	1.12	13006	134815	29	8	7.36	85777	21374	15484	2.82	0.38	Fr4Minus_003
13647	P07259 PYR1_YEAST Protein URA1 OS=Saccharomyces cerevisiae GN=URA2 PE=1 SV=4	402.75	1.12	13647 13648 13649	245126	57	13	6.91	63078	20434	28219	2.69	0.66	Fr4Minus_003
13648	A6ZQK0 A6ZQK0_YEAS7 Aspartate transcarbamylase OS=Saccharomyces cerevisiae (strain YJM789) GN=URA2 PE=4 SV=1	399.6	1.12	13647 13648 13649	245017	42	9	5.51	39688	20434	21282	2.69	0.66	Fr4Minus_003
13649	B3LPY8 B3LPY8_YEAS1 Protein URA1 OS=Saccharomyces cerevisiae (strain RM11-1a) GN=SCRG_03544 PE=4 SV=1	402.75	1.11	13647 13648 13649	245044	41	9	5.33	45210	20434	21478	2.69	0.66	Fr4Minus_003
7185	Q92392 YO11A_YEAST Transposon Ty1-OL Gag polyprotein OS=Saccharomyces cerevisiae GN=TY1A-OL PE=1 SV=1	128.37	1.11	2556 5577 7149 7151 7152 7153 7156 7157 7159 7160 7161 7164 7165 7168 7169 7170 7174 7176 7177 7178 7179 7182 7185 7186 7190 7193 7194 7841 13443 13506 13510 13511 13512 13513 13514 13515 13516 13517 13518 13519 13520 13521 13522 13523 13524 13526 13528 13529 13530 13533 13534 13535 13536 13537 13538 13539 13563	49005	18	4	15.91	55180	49954	18604	6.58	0.32	Fr4Minus_003
21168	RANDOM7458 Random Sequence 7458	53.52	1.47	21168	51723	7	2	8.99	12774	12774	3275	1.68	0.09	Fr4Minus_003
13380	A6ZU13 A6ZU13_YEAS7 5'-3'-exonuclease OS=Saccharomyces cerevisiae (strain YJM789) GN=KEM1 PE=4 SV=1	174.29	1.47	13380 13381 13382	175450	26	7	5.43	30550	14198	13852	1.87	0.33	Fr4Minus_003
13381	B3LHM5 B3LHM5_YEAS1 5'-3' exonuclease OS=Saccharomyces cerevisiae (strain RM11-1a) GN=SCRG_01164 PE=4 SV=1	174.29	1.46	13380 13381 13382	175438	18	5	4.19	18189	14198	10680	1.87	0.33	Fr4Minus_003
1913	A7A160 A7A160_YEAS7 Ribosomal protein S31 OS=Saccharomyces cerevisiae (strain YJM789) GN=RPS31 PE=4 SV=1^AB3RH62 B3RH62_YEAS1 Also encodes a ubiquitin protein OS=Saccharomyces cerevisiae (strain RM11-1a) GN=SCRG_04129 PE=4 SV=1	137.24	1.45	486 1913	17216	15	4	21.05	158943	152488	34524	20.09	0.35	Fr4Minus_003
12553	P53978 EF3B_YEAST Elongation factor 3B OS=Saccharomyces cerevisiae GN=HEF3 PE=1 SV=2	160.4	1.45	12551 12552 12553 12554	115868	19	5	4.98	35332	17694	8227	2.33	0.27	Fr4Minus_003
13506	Q99337 YN12B_YEAST Transposon Ty1-NL2 Gag-Pol polyprotein OS=Saccharomyces cerevisiae GN=TY1B-NL2 PE=1 SV=1	251.22	1.44	2556 5577 7149 7151 7152 7153 7156 7157 7159 7160 7161 7164 7165 7168 7169 7170 7174 7176 7177 7178 7179 7182 7185 7186 7190 7193 7194 7841 13443 13506 13510 13511 13512 13513 13514 13515 13516 13517 13518 13519 13520 13521 13522 13523 13524 13526 13528 13529 13530 13533 13534 13535 13536 13537 13538 13539 13563	198198	27	6	5.32	87673	69517	26769	9.16	1.82	Fr4Minus_003
13515	Q03434 YM12B_YEAST Transposon Ty1-ML2 Gag-Pol polyprotein OS=Saccharomyces cerevisiae GN=TY1B-ML2 PE=2 SV=2	245.98	1.44	2556 5577 7149 7151 7152 7153 7156 7157 7159 7160 7161 7164 7165 7168 7169 7170 7174 7176 7177 7178 7179 7182 7185 7186 7190 7193 7194 7841 13443 13506 13510 13511 13512 13513 13514 13515 13516 13517 13518 13519 13520 13521 13522 13523 13524 13526 13528 13529 13530 13533 13534 13535 13536 13537 13538 13539 13563	198572	27	6	5.3	87673	69517	26769	9.16	1.82	Fr4Minus_003
13524	Q12414 YP11B_YEAST Transposon Ty1-PL Gag-Pol polyprotein OS=Saccharomyces cerevisiae GN=TY1B-PL PE=2 SV=1	244.14	1.43	2556 5577 7149 7151 7152 7153 7156 7157 7159 7160 7161 7164 7165 7168 7169 7170 7174 7176 7177 7178 7179 7182 7185 7186 7190 7193 7194 7841 13443 13506 13510 13511 13512 13513 13514 13515 13516 13517 13518 13519 13520 13521 13522 13523 13524 13526 13528 13529 13530 13533 13534 13535 13536 13537 13538 13539 13563	198576	27	6	5.3	87673	69517	26769	9.16	1.82	Fr4Minus_003
13537	P0C2I5 YL12B_YEAST Transposon Ty1-LR2 Gag-Pol polyprotein OS=Saccharomyces cerevisiae GN=TY1B-LR2 PE=3 SV=1	241.97	1.43	2556 5577 7149 7151 7152 7153 7156 7157 7159 7160 7161 7164 7165 7168 7169 7170 7174 7176 7177 7178 7179 7182 7185 7186 7190 7193 7194 7841 13443 13506 13510 13511 13512 13513 13514 13515 13516 13517 13518 13519 13520 13521 13522 13523 13524 13526 13528 13529 13530 13533 13534 13535 13536 13537 13538 13539 13563	198545	27	6	5.3	87673	69517	26769	9.16	1.82	Fr4Minus_003
13513	Q03612 YE11B_YEAST Transposon Ty1-ER1 Gag-Pol polyprotein OS=Saccharomyces cerevisiae GN=TY1B-ER1 PE=1 SV=1	245.62	1.42	2556 5577 7149 7151 7152 7153 7156 7157 7159 7160 7161 7164 7165 7168 7169 7170 7174 7176 7177 7178 7179 7182 7185 7186 7190 7193 7194 7841 13443 13506 13510 13511 13512 13513 13514 13515 13516 13517 13518 13519 13520 13521 13522 13523 13524 13526 13528 13529 13530 13533 13534 13535 13536 13537 13538 13539 13563	198562	27	6	5.3	87673	69517	26769	9.16	1.82	Fr4Minus_003
13517	P0C2I9 YP12B_YEAST Transposon Ty1-PR1 Gag-Pol polyprotein OS=Saccharomyces cerevisiae GN=TY1B-PR1 PE=3 SV=1	249.34	1.42	2556 5577 7149 7151 7152 7153 7156 7157 7159 7160 7161 7164 7165 7168 7169 7170 7174 7176 7177 7178 7179 7182 7185 7186 7190 7193 7194 7841 13443 13506 13510 13511 13512 13513 13514 13515 13516 13517 13518 13519 13520 13521 13522 13523 13524 13526 13528 13529 13530 13533 13534 13535 13536 13537 13538 13539 13563	198568	27	6	5.3	87673	69517	26769	9.16	1.82	Fr4Minus_003
13523	Q07163 TY1AB_YEAST Transposon TyH3 Gag-Pol polyprotein OS=Saccharomyces cerevisiae GN=TY1B PE=1 SV=2	237.76	1.41	2556 5577 7149 7151 7152 7153 7156 7157 7159 7160 7161 7164 7165 7168 7169 7170 7174 7176 7177 7178 7179 7182 7185 7186 7190 7193 7194 7841 13443 13506 13510 13511 13512 13513 13514 13515 13516 13517 13518 13519 13520 13521 13522 13523 13524 13526 13528 13529 13530 13533 13534 13535 13536 13537 13538 13539 13563	198662	27	6	5.3	87673	69517	26769	9.16	1.82	Fr4Minus_003
13530	Q04711 YM11B_YEAST Transposon Ty1-ML1 Gag-Pol polyprotein OS=Saccharomyces cerevisiae GN=TY1B-ML1 PE=2 SV=2	244.07	1.41	2556 5577 7149 7151 7152 7153 7156 7157 7159 7160 7161 7164 7165 7168 7169 7170 7174 7176 7177 7178 7179 7182 7185 7186 7190 7193 7194 7841 13443 13506 13510 13511 13512 13513 13514 13515 13516 13517 13518 13519 13520 13521 13522 13523 13524 13526 13528 13529 13530 13533 13534 13535 13536 13537 13538 13539 13563	198525	27	6	5.3	87673	69517	26769	9.16	1.82	Fr4Minus_003
13510	P47098 YJ11B_YEAST Transposon Ty1-JR1 Gag-Pol polyprotein OS=Saccharomyces cerevisiae GN=TY1B-JR1 PE=1 SV=2	253.9	1.4	2556 5577 7149 7151 7152 7153 7156 7157 7159 7160 7161 7164 7165 7168 7169 7170 7174 7176 7177 7178 7179 7182 7185 7186 7190 7193 7194 7841 13443 13506 13510 13511 13512 13513 13514 13515 13516 13517 13518 13519 13520 13521 13522 13523 13524 13526 13528 13529 13530 13533 13534 13535 13536 13537 13538 13539 13563	198616	28	7	5.53	89571	69517	27409	9.16	1.82	Fr4Minus_003
13511	P0C2I2 YD14B_YEAST Transposon Ty1-DR5 Gag-Pol polyprotein OS=Saccharomyces cerevisiae GN=TY1B-DR5 PE=1 SV=1	236.85	1.4	2556 5577 7149 7151 7152 7153 7156 7157 7159 7160 7161 7164 7165 7168 7169 7170 7174 7176 7177 7178 7179 7182 7185 7186 7190 7193 7194 7841 13443 13506 13510 13511 13512 13513 13514 13515 13516 13517 13518 13519 13520 13521 13522 13523 13524 13526 13528 13529 13530 13533 13534 13535 13536 13537 13538 13539 13563	198527	27	6	5.3	87673	69517	26769	9.16	1.82	Fr4Minus_003
13519	P0C2I6 YL13B_YEAST Transposon Ty1-LR3 Gag-Pol polyprotein OS=Saccharomyces cerevisiae GN=TY1B-LR3 PE=1 SV=1	260.83	1.39	2556 5577 7149 7151 7152 7153 7156 7157 7159 7160 7161 7164 7165 7168 7169 7170 7174 7176 7177 7178 7179 7182 7185 7186 7190 7193 7194 7841 13443 13506 13510 13511 13512 13513 13514 13515 13516 13517 13518 13519 13520 13521 13522 13523 13524 13526 13528 13529 13530 13533 13534 13535 13536 13537 13538 13539 13563	198405	27	6	5.3	87673	69517	26769	9.16	1.82	Fr4Minus_003
13526	P0C2I7 YL14B_YEAST Transposon Ty1-LR4 Gag-Pol polyprotein OS=Saccharomyces cerevisiae GN=TY1B-LR4 PE=3 SV=1	252.64	1.39	2556 5577 7149 7151 7152 7153 7156 7157 7159 7160 7161 7164 7165 7168 7169 7170 7174 7176 7177 7178 7179 7182 7185 7186 7190 7193 7194 7841 13443 13506 13510 13511 13512 13513 13514 13515 13516 13517 13518 13519 13520 13521 13522 13523 13524 13526 13528 13529 13530 13533 13534 13535 13536 13537 13538 13539 13563	198655	27	6	5.3	87673	69517	26769	9.16	1.82	Fr4Minus_003
13534	O13527 YA11B_YEAST Transposon Ty1-A Gag-Pol polyprotein OS=Saccharomyces cerevisiae GN=TY1B-A PE=1 SV=2	250.98	1.38	2556 5577 7149 7151 7152 7153 7156 7157 7159 7160 7161 7164 7165 7168 7169 7170 7174 7176 7177 7178 7179 7182 7185 7186 7190 7193 7194 7841 13443 13506 13510 13511 13512 13513 13514 13515 13516 13517 13518 13519 13520 13521 13522 13523 13524 13526 13528 13529 13530 13533 13534 13535 13536 13537 13538 13539 13563	198637	27	6	5.3	87673	69517	26769	9.16	1.82	Fr4Minus_003
13539	P0C2J0 YP13B_YEAST Transposon Ty1-PR2 Gag-Pol polyprotein OS=Saccharomyces cerevisiae GN=TY1B-PR2 PE=1 SV=1	244.07	1.38	2556 5577 7149 7151 7152 7153 7156 7157 7159 7160 7161 7164 7165 7168 7169 7170 7174 7176 7177 7178 7179 7182 7185 7186 7190 7193 7194 7841 13443 13506 13510 13511 13512 13513 13514 13515 13516 13517 13518 13519 13520 13521 13522 13523 13524 13526 13528 13529 13530 13533 13534 13535 13536 13537 13538 13539 13563	198638	27	6	5.3	87673	69517	26769	9.16	1.82	Fr4Minus_003
13521	Q12269 YG12B_YEAST Transposon Ty1-GR2 Gag-Pol polyprotein OS=Saccharomyces cerevisiae GN=TY1B-GR2 PE=3 SV=3	241.33	1.37	2556 5577 7149 7151 7152 7153 7156 7157 7159 7160 7161 7164 7165 7168 7169 7170 7174 7176 7177 7178 7179 7182 7185 7186 7190 7193 7194 7841 13443 13506 13510 13511 13512 13513 13514 13515 13516 13517 13518 13519 13520 13521 13522 13523 13524 13526 13528 13529 13530 13533 13534 13535 13536 13537 13538 13539 13563	198521	27	6	5.3	87673	69517	26769	9.16	1.82	Fr4Minus_003
13528	P0C2I3 YD15B_YEAST Transposon Ty1-DR6 Gag-Pol polyprotein OS=Saccharomyces cerevisiae GN=TY1B-DR6 PE=3 SV=1	250.89	1.37	2556 5577 7149 7151 7152 7153 7156 7157 7159 7160 7161 7164 7165 7168 7169 7170 7174 7176 7177 7178 7179 7182 7185 7186 7190 7193 7194 7841 13443 13506 13510 13511 13512 13513 13514 13515 13516 13517 13518 13519 13520 13521 13522 13523 13524 13526 13528 13529 13530 13533 13534 13535 13536 13537 13538 13539 13563	198659	40	10	8.95	98052	69517	29858	9.16	1.82	Fr4Minus_003
13533	P0C2J1 YP14B_YEAST Transposon Ty1-PR3 Gag-Pol polyprotein OS=Saccharomyces cerevisiae GN=TY1B-PR3 PE=2 SV=1	254.02	1.37	2556 5577 7149 7151 7152 7153 7156 7157 7159 7160 7161 7164 7165 7168 7169 7170 7174 7176 7177 7178 7179 7182 7185 7186 7190 7193 7194 7841 13443 13506 13510 13511 13512 13513 13514 13515 13516 13517 13518 13519 13520 13521 13522 13523 13524 13526 13528 13529 13530 13533 13534 13535 13536 13537 13538 13539 13563	198374	27	6	5.3	87673	69517	26769	9.16	1.82	Fr4Minus_003
13518	Q03855 YD11B_YEAST Transposon Ty1-DR1 Gag-Pol polyprotein OS=Saccharomyces cerevisiae GN=TY1B-DR1 PE=1 SV=2	238.46	1.36	2556 5577 7149 7151 7152 7153 7156 7157 7159 7160 7161 7164 7165 7168 7169 7170 7174 7176 7177 7178 7179 7182 7185 7186 7190 7193 7194 7841 13443 13506 13510 13511 13512 13513 13514 13515 13516 13517 13518 13519 13520 13521 13522 13523 13524 13526 13528 13529 13530 13533 13534 13535 13536 13537 13538 13539 13563	198595	27	6	5.3	87673	69517	26769	9.16	1.82	Fr4Minus_003
13563	O13535 YH11B_YEAST Transposon Ty1-H Gag-Pol polyprotein OS=Saccharomyces cerevisiae GN=TY1B-H PE=1 SV=1	240.21	1.36	2556 5577 7149 7151 7152 7153 7156 7157 7159 7160 7161 7164 7165 7168 7169 7170 7174 7176 7177 7178 7179 7182 7185 7186 7190 7193 7194 7841 13443 13506 13510 13511 13512 13513 13514 13515 13516 13517 13518 13519 13520 13521 13522 13523 13524 13526 13528 13529 13530 13533 13534 13535 13536 13537 13538 13539 13563	202817	27	6	5.19	87673	69517	26769	9.16	1.86	Fr4Minus_003
13443	Q07793 YD13B_YEAST Transposon Ty1-DR4 Gag-Pol polyprotein OS=Saccharomyces cerevisiae GN=TY1B-DR4 PE=3 SV=2	236.1	1.35	2556 5577 7149 7151 7152 7153 7156 7157 7159 7160 7161 7164 7165 7168 7169 7170 7174 7176 7177 7178 7179 7182 7185 7186 7190 7193 7194 7841 13443 13506 13510 13511 13512 13513 13514 13515 13516 13517 13518 13519 13520 13521 13522 13523 13524 13526 13528 13529 13530 13533 13534 13535 13536 13537 13538 13539 13563	181661	27	7	5.55	176738	69517	26526	9.16	1.66	Fr4Minus_003
26052	RANDOM12342 Random Sequence 12342	89.85	1.68	26052	109638	7	2	2.76	4318	4318	2256	0.57	0.06	Fr4Minus_003
5193	P00360 G3P1_YEAST Glyceraldehyde-3-phosphate dehydrogenase 1 OS=Saccharomyces cerevisiae GN=TDH1 PE=1 SV=3	81.06	1.68	5193 5194 5195 5196 5197	35750	14	3	13.25	16218	16218	10252	2.14	0.08	Fr4Minus_003
5195	A6ZPS3 A6ZPS3_YEAS7 Glyceraldehyde 3-phosphate dehydrogenase OS=Saccharomyces cerevisiae (strain YJM789) GN=TDH1 PE=3 SV=1^AB3LQ59 B3LQ59_YEAS1 Glyceraldehyde-3-phosphate dehydrogenase 1 OS=Saccharomyces cerevisiae (strain RM11-1a) GN=SCRG_03618 PE=4 SV=1	83.2	1.67	5193 5194 5195 5196 5197	35691	14	3	13.25	16218	16218	10252	2.14	0.08	Fr4Minus_003
13535	Q12316 YG13B_YEAST Transposon Ty1-GR3 Gag-Pol polyprotein OS=Saccharomyces cerevisiae GN=TY1B-GR3 PE=1 SV=3	250.22	1.67	2556 5577 7149 7151 7152 7153 7156 7157 7159 7160 7161 7164 7165 7168 7169 7170 7174 7176 7177 7178 7179 7182 7185 7186 7190 7193 7194 7841 13443 13506 13510 13511 13512 13513 13514 13515 13516 13517 13518 13519 13520 13521 13522 13523 13524 13526 13528 13529 13530 13533 13534 13535 13536 13537 13538 13539 13563	198560	24	5	4.39	84701	69517	25875	9.16	1.82	Fr4Minus_003
13538	Q12193 YB12B_YEAST Transposon Ty1-BR Gag-Pol polyprotein OS=Saccharomyces cerevisiae GN=TY1B-BR PE=1 SV=1	251.63	1.66	2556 5577 7149 7151 7152 7153 7156 7157 7159 7160 7161 7164 7165 7168 7169 7170 7174 7176 7177 7178 7179 7182 7185 7186 7190 7193 7194 7841 13443 13506 13510 13511 13512 13513 13514 13515 13516 13517 13518 13519 13520 13521 13522 13523 13524 13526 13528 13529 13530 13533 13534 13535 13536 13537 13538 13539 13563	198869	24	5	4.38	84701	69517	25875	9.16	1.82	Fr4Minus_003
13514	Q03619 YE12B_YEAST Transposon Ty1-ER2 Gag-Pol polyprotein OS=Saccharomyces cerevisiae GN=TY1B-ER2 PE=1 SV=1	233.37	1.66	2556 5577 7149 7151 7152 7153 7156 7157 7159 7160 7161 7164 7165 7168 7169 7170 7174 7176 7177 7178 7179 7182 7185 7186 7190 7193 7194 7841 13443 13506 13510 13511 13512 13513 13514 13515 13516 13517 13518 13519 13520 13521 13522 13523 13524 13526 13528 13529 13530 13533 13534 13535 13536 13537 13538 13539 13563	198570	24	5	4.39	84701	69517	25875	9.16	1.82	Fr4Minus_003
13522	Q12088 YL11B_YEAST Transposon Ty1-LR1 Gag-Pol polyprotein OS=Saccharomyces cerevisiae GN=TY1B-LR1 PE=1 SV=1	233.37	1.65	2556 5577 7149 7151 7152 7153 7156 7157 7159 7160 7161 7164 7165 7168 7169 7170 7174 7176 7177 7178 7179 7182 7185 7186 7190 7193 7194 7841 13443 13506 13510 13511 13512 13513 13514 13515 13516 13517 13518 13519 13520 13521 13522 13523 13524 13526 13528 13529 13530 13533 13534 13535 13536 13537 13538 13539 13563	198461	24	5	4.39	84701	69517	25875	9.16	1.82	Fr4Minus_003
13529	Q04670 YM14B_YEAST Transposon Ty1-MR2 Gag-Pol polyprotein OS=Saccharomyces cerevisiae GN=TY1B-MR2 PE=1 SV=2	244.01	1.64	2556 5577 7149 7151 7152 7153 7156 7157 7159 7160 7161 7164 7165 7168 7169 7170 7174 7176 7177 7178 7179 7182 7185 7186 7190 7193 7194 7841 13443 13506 13510 13511 13512 13513 13514 13515 13516 13517 13518 13519 13520 13521 13522 13523 13524 13526 13528 13529 13530 13533 13534 13535 13536 13537 13538 13539 13563	198555	24	5	4.39	84701	69517	25875	9.16	1.82	Fr4Minus_003
13536	P47100 YJ12B_YEAST Transposon Ty1-JR2 Gag-Pol polyprotein OS=Saccharomyces cerevisiae GN=TY1B-JR2 PE=1 SV=3	247.76	1.64	2556 5577 7149 7151 7152 7153 7156 7157 7159 7160 7161 7164 7165 7168 7169 7170 7174 7176 7177 7178 7179 7182 7185 7186 7190 7193 7194 7841 13443 13506 13510 13511 13512 13513 13514 13515 13516 13517 13518 13519 13520 13521 13522 13523 13524 13526 13528 13529 13530 13533 13534 13535 13536 13537 13538 13539 13563	198617	24	5	4.39	84701	69517	25875	9.16	1.82	Fr4Minus_003
13512	Q92393 YO12B_YEAST Transposon Ty1-OR Gag-Pol polyprotein OS=Saccharomyces cerevisiae GN=TY1B-OR PE=1 SV=1	249.87	1.63	2556 5577 7149 7151 7152 7153 7156 7157 7159 7160 7161 7164 7165 7168 7169 7170 7174 7176 7177 7178 7179 7182 7185 7186 7190 7193 7194 7841 13443 13506 13510 13511 13512 13513 13514 13515 13516 13517 13518 13519 13520 13521 13522 13523 13524 13526 13528 13529 13530 13533 13534 13535 13536 13537 13538 13539 13563	198537	24	5	4.39	84701	69517	25875	9.16	1.82	Fr4Minus_003
13516	Q12141 YG11B_YEAST Transposon Ty1-GR1 Gag-Pol polyprotein OS=Saccharomyces cerevisiae GN=TY1B-GR1 PE=3 SV=1	251.98	1.63	2556 5577 7149 7151 7152 7153 7156 7157 7159 7160 7161 7164 7165 7168 7169 7170 7174 7176 7177 7178 7179 7182 7185 7186 7190 7193 7194 7841 13443 13506 13510 13511 13512 13513 13514 13515 13516 13517 13518 13519 13520 13521 13522 13523 13524 13526 13528 13529 13530 13533 13534 13535 13536 13537 13538 13539 13563	198657	24	5	4.39	84701	69517	25875	9.16	1.82	Fr4Minus_003
8634	P36119 YK03_YEAST Uncharacterized protein YKR023W OS=Saccharomyces cerevisiae GN=YKR023W PE=1 SV=1	77.78	1.62	8634 8640 8644	60799	9	2	4.53	8679	8679	7876	1.14	0.07	Fr4Minus_003
8644	B3LRA7 B3LRA7_YEAS1 Putative uncharacterized protein OS=Saccharomyces cerevisiae (strain RM11-1a) GN=SCRG_04042 PE=4 SV=1	77.78	1.62	8634 8640 8644	60771	9	2	4.53	8679	8679	7876	1.14	0.07	Fr4Minus_003
8640	A6ZZY7 A6ZZY7_YEAS7 Conserved protein OS=Saccharomyces cerevisiae (strain YJM789) GN=SCY_3397 PE=4 SV=1	84.67	1.61	8634 8640 8644	60920	15	4	11.51	20801	17979	9502	1.14	0.07	Fr4Minus_003
13520	Q99231 YD12B_YEAST Transposon Ty1-DR3 Gag-Pol polyprotein OS=Saccharomyces cerevisiae GN=TY1B-DR3 PE=1 SV=2	218.94	1.61	2556 5577 7149 7151 7152 7153 7156 7157 7159 7160 7161 7164 7165 7168 7169 7170 7174 7176 7177 7178 7179 7182 7185 7186 7190 7193 7194 7841 13443 13506 13510 13511 13512 13513 13514 13515 13516 13517 13518 13519 13520 13521 13522 13523 13524 13526 13528 13529 13530 13533 13534 13535 13536 13537 13538 13539 13563	198839	21	5	4.16	77397	69199	22421	9.12	1.81	Fr4Minus_003
7955	A6ZSC7 A6ZSC7_YEAS7 Part of a pre-60S complex OS=Saccharomyces cerevisiae (strain YJM789) GN=NOG2 PE=4 SV=1^AB3LPJ0 B3LPJ0_YEAS1 Putative uncharacterized protein OS=Saccharomyces cerevisiae (strain RM11-1a) GN=SCRG_03089 PE=4 SV=1	135.23	1.6	7955 7957	55518	19	5	10.7	62628	7573	7468	1	0.06	Fr4Minus_003
7957	P53742 NOG2_YEAST Nucleolar GTP-binding protein 2 OS=Saccharomyces cerevisiae GN=NOG2 PE=1 SV=1	139.51	1.6	7955 7957	55488	9	2	4.32	7573	7573	4643	1	0.06	Fr4Minus_003
13382	P22147 XRN1_YEAST 5'-3' exoribonuclease 1 OS=Saccharomyces cerevisiae GN=KEM1 PE=1 SV=1	139.33	1.59	13380 13381 13382	175460	13	5	2.36	27298	12551	11793	1.65	0.29	Fr4Minus_003
5196	P00359 G3P3_YEAST Glyceraldehyde-3-phosphate dehydrogenase 3 OS=Saccharomyces cerevisiae GN=TDH3 PE=1 SV=3	70.96	1.59	5193 5194 5195 5196 5197	35746	10	2	9.64	12809	12809	8626	1.69	0.06	Fr4Minus_003
5197	A6ZUK2 A6ZUK2_YEAS7 Glyceraldehyde 3-phosphate dehydrogenase OS=Saccharomyces cerevisiae (strain YJM789) GN=TDH3 PE=3 SV=1^AB3LI45 B3LI45_YEAS1 Glyceraldehyde-3-phosphate dehydrogenase 3 OS=Saccharomyces cerevisiae (strain RM11-1a) GN=SCRG_00830 PE=4 SV=1	62.96	1.58	5193 5194 5195 5196 5197	35733	10	3	9.64	19267	12809	8626	1.69	0.06	Fr4Minus_003
5194	P00358 G3P2_YEAST Glyceraldehyde-3-phosphate dehydrogenase 2 OS=Saccharomyces cerevisiae GN=TDH2 PE=1 SV=3^AA6ZPX6 A6ZPX6_YEAS7 Glyceraldehyde 3-phosphate dehydrogenase OS=Saccharomyces cerevisiae (strain YJM789) GN=TDH2 PE=3 SV=1^AB3LQA8 B3LQA8_YEAS1 Glyceraldehyde-3-phosphate dehydrogenase 2 OS=Saccharomyces cerevisiae (strain RM11-1a) GN=SCRG_03670 PE=4 SV=1	60.62	1.58	5193 5194 5195 5196 5197	35846	10	2	9.64	12809	12809	8626	1.69	0.06	Fr4Minus_003
27121	RANDOM13411 Random Sequence 13411	136.07	1.89	27121	178385	7	2	2.18	3820	3820	1014	0.5	0.09	Fr4Minus_003
11672	P32324 EF2_YEAST Elongation factor 2 OS=Saccharomyces cerevisiae GN=EFT1 PE=1 SV=1^AA6ZNY0 A6ZNY0_YEAS7 Translation elongation factor 2 (EF-2) OS=Saccharomyces cerevisiae (strain YJM789) GN=EFT1 PE=4 SV=1^AB3LFR5 B3LFR5_YEAS1 Translation elongation factor 2 OS=Saccharomyces cerevisiae (strain RM11-1a) GN=SCRG_00145 PE=4 SV=1	198.24	1.88	11672	93289	33	10	14.73	83797	26322	26333	3.47	0.32	Fr4Minus_003
27042	RANDOM13332 Random Sequence 13332	123.66	2.19	27042	166457	7	1	1.35	1760	1760	883	0.23	0.04	Fr4Minus_003
26525	RANDOM12815 Random Sequence 12815	144.33	2.49	26525	128738	10	2	2.83	16005	16005	6950	2.11	0.27	Fr4Minus_003
26373	RANDOM12663 Random Sequence 12663	169.54	2.8	26373	122509	10	3	2.96	7467	7467	3706	0.98	0.12	Fr4Minus_003
25467	RANDOM11757 Random Sequence 11757	93.61	3.1	25467	95914	13	3	6.29	13308	13308	2452	1.75	0.17	Fr4Minus_003
25577	RANDOM11867 Random Sequence 11867	99.87	3.4	25577	98479	8	2	3.88	8976	8976	1480	1.18	0.12	Fr4Minus_003
13635	Q12680 GLT1_YEAST Glutamate synthase [NADH] OS=Saccharomyces cerevisiae GN=GLT1 PE=1 SV=2	156.75	3.38	13634 13635	238102	17	5	3.26	31468	5812	4694	0.77	0.18	Fr4Minus_003
13634	B3LH56 B3LH56_YEAS1 Glutamate synthase OS=Saccharomyces cerevisiae (strain RM11-1a) GN=SCRG_00664 PE=4 SV=1	162.6	3.37	13634 13635	238101	23	7	3.87	29266	5812	9760	0.77	0.18	Fr4Minus_003
9691	Q03195 RLI1_YEAST Translation initiation factor RLI1 OS=Saccharomyces cerevisiae GN=RLI1 PE=1 SV=1^AA6ZY57 A6ZY57_YEAS7 RNAse L inhibitor OS=Saccharomyces cerevisiae (strain YJM789) GN=RLI1 PE=3 SV=1^AB3LGI0 B3LGI0_YEAS1 ATP-binding cassette sub-family E member 1 OS=Saccharomyces cerevisiae (strain RM11-1a) GN=SCRG_00423 PE=4 SV=1	158.72	3.36	9691	68340	36	8	13.49	142182	15476	17413	2.04	0.14	Fr4Minus_003
12744	B5B579 B5B579_YEAST 1	145.41	3.35	12744	127851	24	7	9.42	27731	12534	7474	1.65	0.21	Fr4Minus_003
26250	RANDOM12540 Random Sequence 12540	116.38	3.65	26250	118614	7	2	3.18	4983	4983	2064	0.66	0.08	Fr4Minus_003
24047	RANDOM10337 Random Sequence 10337	133.34	3.94	24047	76669	7	2	3.62	17625	17625	4937	2.32	0.18	Fr4Minus_003
513	B3LLM8 B3LLM8_YEAS1 Ribosomal protein S17A OS=Saccharomyces cerevisiae (strain RM11-1a) GN=SCRG_01871 PE=4 SV=1	677.46	0	513 1629 1643	9109	68	6	54.43	447105	370511	323592	43.48	0.4	Fr4Plus_001
1629	P14127 RS17B_YEAST 40S ribosomal protein S17-B OS=Saccharomyces cerevisiae GN=RPS17B PE=1 SV=1^AA6ZZ38 A6ZZ38_YEAS7 Ribosomal protein S17B OS=Saccharomyces cerevisiae (strain YJM789) GN=RPS17B PE=4 SV=1	978.93	0	1629 1643	15803	95	6	46.32	690167	479373	462927	56.26	0.89	Fr4Plus_001
1643	P02407 RS17A_YEAST 40S ribosomal protein S17-A OS=Saccharomyces cerevisiae GN=RPS17A PE=1 SV=1^AA6ZM38 A6ZM38_YEAS7 Ribosomal protein S17A OS=Saccharomyces cerevisiae (strain YJM789) GN=RPS17A PE=4 SV=1	978.93	0	1629 1643	15788	95	6	46.32	690167	479373	462927	56.26	0.89	Fr4Plus_001
2130	P17079 RL12_YEAST 60S ribosomal protein L12 OS=Saccharomyces cerevisiae GN=RPL12A PE=1 SV=1^AA6ZQP7 A6ZQP7_YEAS7 Ribosomal protein L12A (Ribosomal protein L12B) OS=Saccharomyces cerevisiae (strain YJM789) GN=RPL12A PE=3 SV=1^AB3LFN8 B3LFN8_YEAS1 Ribosomal protein L12B (Ribosomal protein L12A) OS=Saccharomyces cerevisiae (strain RM11-1a) GN=SCRG_00116 PE=4 SV=1	926.37	0	2130	17822	101	8	56.36	873118	602527	432717	70.71	1.26	Fr4Plus_001
3487	P05750 RS3_YEAST 40S ribosomal protein S3 OS=Saccharomyces cerevisiae GN=RPS3 PE=1 SV=5^AA6ZRQ7 A6ZRQ7_YEAS7 Ribosomal protein S3 OS=Saccharomyces cerevisiae (strain YJM789) GN=RPS3 PE=3 SV=1^AB3LP29 B3LP29_YEAS1 Ribosomal protein S3 OS=Saccharomyces cerevisiae (strain RM11-1a) GN=SCRG_03309 PE=4 SV=1	1585.88	0	3487	26502	177	16	62.92	1710088	693305	935732	81.36	2.16	Fr4Plus_001
500	P49167 RL38_YEAST 60S ribosomal protein L38 OS=Saccharomyces cerevisiae GN=RPL38 PE=1 SV=1^AA7A1K8 A7A1K8_YEAS7 Ribosomal protein L38 OS=Saccharomyces cerevisiae (strain YJM789) GN=RPL38 PE=3 SV=1^AB3RHK0 B3RHK0_YEAS1 Ribosomal protein L38 OS=Saccharomyces cerevisiae (strain RM11-1a) GN=SCRG_04272 PE=4 SV=1	315.77	0	500	8826	36	4	35.9	269330	247359	131062	29.03	0.26	Fr4Plus_001
1306	P05749 RL22A_YEAST 60S ribosomal protein L22-A OS=Saccharomyces cerevisiae GN=RPL22A PE=1 SV=3^AA7A0W7 A7A0W7_YEAS7 Ribosomal protein L22A OS=Saccharomyces cerevisiae (strain YJM789) GN=RPL22A PE=4 SV=1^AB3LT32 B3LT32_YEAS1 Ribosomal protein L22A OS=Saccharomyces cerevisiae (strain RM11-1a) GN=SCRG_05047 PE=4 SV=1	458.14	0	1306	13693	65	4	55.37	212801	168122	153079	19.73	0.27	Fr4Plus_001
1116	P0C2H8 RL31A_YEAST 60S ribosomal protein L31-A OS=Saccharomyces cerevisiae GN=RPL31A PE=1 SV=1^AA6ZXQ3 A6ZXQ3_YEAS7 Ribosomal protein L31A OS=Saccharomyces cerevisiae (strain YJM789) GN=RPL31A PE=4 SV=1^AB3LGX0 B3LGX0_YEAS1 Ribosomal protein L31A OS=Saccharomyces cerevisiae (strain RM11-1a) GN=SCRG_00571 PE=4 SV=1	550.21	0	480 1116 1125	12953	67	6	54.87	469709	379010	240037	44.48	0.58	Fr4Plus_001
1310	P38701 RS20_YEAST 40S ribosomal protein S20 OS=Saccharomyces cerevisiae GN=RPS20 PE=1 SV=3^AA6ZSN7 A6ZSN7_YEAS7 Ribosomal protein S20 OS=Saccharomyces cerevisiae (strain YJM789) GN=RPS20 PE=4 SV=1^AB3LSA4 B3LSA4_YEAS1 Ribosomal protein S20 OS=Saccharomyces cerevisiae (strain RM11-1a) GN=SCRG_04689 PE=4 SV=1	707.99	0	1310	13907	86	7	43.8	569571	336855	257399	39.53	0.55	Fr4Plus_001
1125	P0C2H9 RL31B_YEAST 60S ribosomal protein L31-B OS=Saccharomyces cerevisiae GN=RPL31B PE=1 SV=1^AA7A1S9 A7A1S9_YEAS7 Ribosomal protein L31B OS=Saccharomyces cerevisiae (strain YJM789) GN=RPL31B PE=4 SV=1^AB3RHR8 B3RHR8_YEAS1 Ribosomal protein L31B OS=Saccharomyces cerevisiae (strain RM11-1a) GN=SCRG_04344 PE=4 SV=1	514.99	0	480 1116 1125	12967	76	7	53.1	521629	379010	256158	44.48	0.58	Fr4Plus_001
2500	B3LN67 B3LN67_YEAS1 Ribosomal protein L19A (Ribosomal protein L19B) (Fragment) OS=Saccharomyces cerevisiae (strain RM11-1a) GN=SCRG_02881 PE=4 SV=1	683.45	0	2500 2506	21729	69	5	28.04	695849	508931	322109	59.73	1.3	Fr4Plus_001
2506	P05735 RL19_YEAST 60S ribosomal protein L19 OS=Saccharomyces cerevisiae GN=RPL19A PE=1 SV=5^AA6ZKS1 A6ZKS1_YEAS7 Ribosomal protein L19 OS=Saccharomyces cerevisiae (strain YJM789) GN=RPL19B PE=3 SV=1	683.45	0	2500 2506	21704	86	8	33.86	836539	508931	340120	59.73	1.3	Fr4Plus_001
1761	P07280 RS19A_YEAST 40S ribosomal protein S19-A OS=Saccharomyces cerevisiae GN=RPS19A PE=1 SV=2^AA6ZN90 A6ZN90_YEAS7 Ribosomal protein S19A OS=Saccharomyces cerevisiae (strain YJM789) GN=RPS19A PE=4 SV=1^AB3LIU5 B3LIU5_YEAS1 Ribosomal protein S19A OS=Saccharomyces cerevisiae (strain RM11-1a) GN=SCRG_01285 PE=4 SV=1	858.15	0	1761 1762	15917	91	8	53.47	871029	566701	368297	66.51	1.06	Fr4Plus_001
1762	P07281 RS19B_YEAST 40S ribosomal protein S19-B OS=Saccharomyces cerevisiae GN=RPS19B PE=1 SV=2^AA6ZSH7 A6ZSH7_YEAS7 Ribosomal protein S19B OS=Saccharomyces cerevisiae (strain YJM789) GN=RPS19B PE=4 SV=1	856.47	0	1761 1762	15891	87	7	44.44	814882	566701	361050	66.51	1.06	Fr4Plus_001
9753	P40150 HSP76_YEAST Heat shock protein SSB2 OS=Saccharomyces cerevisiae GN=SSB2 PE=1 SV=2	2500.21	0	9751 9753 9757	66594	292	24	53.67	960805	234669	512108	27.54	1.83	Fr4Plus_001
9757	A6ZRN1 A6ZRN1_YEAS7 Stress-seventy subfamily B protein OS=Saccharomyces cerevisiae (strain YJM789) GN=SSB2 PE=3 SV=1^AB3LP53 B3LP53_YEAS1 Heat shock protein SSB2 OS=Saccharomyces cerevisiae (strain RM11-1a) GN=SCRG_03335 PE=4 SV=1	2504.77	0	9751 9753 9757	66595	293	24	51.39	991902	234669	525760	27.54	1.83	Fr4Plus_001
9751	P11484 HSP75_YEAST Heat shock protein SSB1 OS=Saccharomyces cerevisiae GN=SSB1 PE=1 SV=3^AA6ZXA5 A6ZXA5_YEAS7 Stress-seventy subfamily B protein OS=Saccharomyces cerevisiae (strain YJM789) GN=SSB1 PE=3 SV=1^AB3LHA5 B3LHA5_YEAS1 Heat shock protein SSB1 OS=Saccharomyces cerevisiae (strain RM11-1a) GN=SCRG_00716 PE=4 SV=1	2494.64	0	9751 9753 9757	66601	304	27	55.14	1034697	234669	528816	27.54	1.83	Fr4Plus_001
914	P05319 RLA2_YEAST 60S acidic ribosomal protein P2-alpha OS=Saccharomyces cerevisiae GN=RPP2A PE=1 SV=1^AA6ZNH0 A6ZNH0_YEAS7 Conserved protein OS=Saccharomyces cerevisiae (strain YJM789) GN=RPP2A PE=4 SV=1^AB3LJ19 B3LJ19_YEAS1 60S acidic ribosomal protein P2A OS=Saccharomyces cerevisiae (strain RM11-1a) GN=SCRG_01363 PE=4 SV=1	460.6	0	914	10745	58	5	83.02	383416	373532	194672	43.84	0.47	Fr4Plus_001
4976	P38011 GBLP_YEAST Guanine nucleotide-binding protein subunit beta-like protein OS=Saccharomyces cerevisiae GN=ASC1 PE=1 SV=4^AA6ZMH3 A6ZMH3_YEAS7 Absence of growth suppressor of cyp1 OS=Saccharomyces cerevisiae (strain YJM789) GN=ASC1 PE=4 SV=1^AB3LM07 B3LM07_YEAS1 Putative uncharacterized protein OS=Saccharomyces cerevisiae (strain RM11-1a) GN=SCRG_02006 PE=4 SV=1	957.78	0	4976	34805	123	13	41.38	606129	406816	348674	47.74	1.66	Fr4Plus_001
2674	P40212 RL13B_YEAST 60S ribosomal protein L13-B OS=Saccharomyces cerevisiae GN=RPL13B PE=1 SV=1^AA6ZMK1 A6ZMK1_YEAS7 60S ribosomal protein L13 OS=Saccharomyces cerevisiae (strain YJM789) GN=RPL13B PE=3 SV=1	817.79	0	2648 2674 2681 2687	22525	99	9	39.2	803750	525079	429949	61.62	1.39	Fr4Plus_001
2681	B3LM30 B3LM30_YEAS1 Ribosomal protein L13B (Fragment) OS=Saccharomyces cerevisiae (strain RM11-1a) GN=SCRG_02033 PE=4 SV=1	817.79	0	2648 2674 2681 2687	22506	86	6	37.69	739911	525079	415003	61.62	1.39	Fr4Plus_001
2648	B3LGX6 B3LGX6_YEAS1 Ribosomal protein L13A (Fragment) OS=Saccharomyces cerevisiae (strain RM11-1a) GN=SCRG_00578 PE=4 SV=1	817.79	0	2648 2674 2681 2687	22422	86	6	37.88	739911	525079	415003	61.62	1.38	Fr4Plus_001
1646	P04451 RL23_YEAST 60S ribosomal protein L23 OS=Saccharomyces cerevisiae GN=RPL23A PE=1 SV=3^AA6ZKL6 A6ZKL6_YEAS7 Ribosomal protein L23A (Ribosomal protein L23B) OS=Saccharomyces cerevisiae (strain YJM789) GN=RPL23A PE=3 SV=1^AB3LNL8 B3LNL8_YEAS1 Ribosomal protein L23A (Ribosomal protein L23B) OS=Saccharomyces cerevisiae (strain RM11-1a) GN=SCRG_03045 PE=4 SV=1	532.86	0	1646	14472	67	6	49.64	419363	282407	184920	33.14	0.48	Fr4Plus_001
2687	Q12690 RL13A_YEAST 60S ribosomal protein L13-A OS=Saccharomyces cerevisiae GN=RPL13A PE=1 SV=1^AA6ZXP6 A6ZXP6_YEAS7 60S ribosomal protein L13 OS=Saccharomyces cerevisiae (strain YJM789) GN=RPL13A PE=3 SV=1	817.79	0	2648 2674 2681 2687	22554	86	6	37.69	739911	525079	415003	61.62	1.39	Fr4Plus_001
1321	P56628 RL22B_YEAST 60S ribosomal protein L22-B OS=Saccharomyces cerevisiae GN=RPL22B PE=1 SV=2^AA7A205 A7A205_YEAS7 Ribosomal protein L22B OS=Saccharomyces cerevisiae (strain YJM789) GN=RPL22B PE=4 SV=1^AB3LUH7 B3LUH7_YEAS1 Ribosomal protein L22B OS=Saccharomyces cerevisiae (strain RM11-1a) GN=SCRG_05513 PE=4 SV=1	227.5	0	1321	13826	27	3	36.89	26606	21434	19780	2.52	0.03	Fr4Plus_001
2635	A6ZS11 A6ZS11_YEAS7 Ribosomal protein L16B OS=Saccharomyces cerevisiae (strain YJM789) GN=RPL16B PE=3 SV=1	741.6	0	2635 2662 2673 2684 2695	22219	95	10	42.93	744891	461264	324452	54.13	1.2	Fr4Plus_001
2662	P26785 RL16B_YEAST 60S ribosomal protein L16-B OS=Saccharomyces cerevisiae GN=RPL16B PE=1 SV=3^AB3LNS8 B3LNS8_YEAS1 Ribosomal protein L16B OS=Saccharomyces cerevisiae (strain RM11-1a) GN=SCRG_03205 PE=4 SV=1	741.6	0	2635 2662 2673 2684 2695	22249	88	9	42.42	715565	461264	316966	54.13	1.2	Fr4Plus_001
1654	P06367 RS14A_YEAST 40S ribosomal protein S14-A OS=Saccharomyces cerevisiae GN=RPS14A PE=1 SV=5^AA6ZTL2 A6ZTL2_YEAS7 Ribosomal protein S14A OS=Saccharomyces cerevisiae (strain YJM789) GN=RPS14A PE=3 SV=1^AB3LUA2 B3LUA2_YEAS1 Ribosomal protein S14A OS=Saccharomyces cerevisiae (strain RM11-1a) GN=SCRG_05431 PE=4 SV=1	935.09	0	1654 1662	14536	94	9	61.31	771375	516709	404341	60.64	0.88	Fr4Plus_001
1662	P39516 RS14B_YEAST 40S ribosomal protein S14-B OS=Saccharomyces cerevisiae GN=RPS14B PE=1 SV=2^AA6ZQE5 A6ZQE5_YEAS7 Ribosomal protein S14B OS=Saccharomyces cerevisiae (strain YJM789) GN=RPS14B PE=3 SV=1^AB3LPT6 B3LPT6_YEAS1 Ribosomal protein S14B OS=Saccharomyces cerevisiae (strain RM11-1a) GN=SCRG_03489 PE=4 SV=1	931.48	0	1654 1662	14649	97	10	63.77	771227	516709	407029	60.64	0.89	Fr4Plus_001
1052	P02400 RLA4_YEAST 60S acidic ribosomal protein P2-beta OS=Saccharomyces cerevisiae GN=RPP2B PE=1 SV=2^AA6ZYY3 A6ZYY3_YEAS7 Ribosomal protein P2B OS=Saccharomyces cerevisiae (strain YJM789) GN=RPP2B PE=4 SV=1^AB3LFR8 B3LFR8_YEAS1 Ribosomal protein P2B OS=Saccharomyces cerevisiae (strain RM11-1a) GN=SCRG_00148 PE=4 SV=1	648.59	0	1052	11050	61	5	97.27	675709	663674	382615	77.89	0.86	Fr4Plus_001
2227	P0C2I0 RL20_YEAST 60S ribosomal protein L20 OS=Saccharomyces cerevisiae GN=RPL20A PE=1 SV=2	653.51	0	2227 2252 2322	20436	84	10	46.51	924471	595038	430180	69.83	1.43	Fr4Plus_001
2252	A6ZPE7 A6ZPE7_YEAS7 Ribosomal protein L20B OS=Saccharomyces cerevisiae (strain YJM789) GN=RPL20B PE=4 SV=1^AB3LJX6 B3LJX6_YEAS1 Ribosomal protein L20B OS=Saccharomyces cerevisiae (strain RM11-1a) GN=SCRG_01693 PE=4 SV=1	651.82	0	2227 2252 2322	20713	68	5	28.16	720488	595038	365203	69.83	1.45	Fr4Plus_001
749	O14455 RL36B_YEAST 60S ribosomal protein L36-B OS=Saccharomyces cerevisiae GN=RPL36B PE=1 SV=3^AA6ZW06 A6ZW06_YEAS7 60S ribosomal protein L36 OS=Saccharomyces cerevisiae (strain YJM789) GN=RPL36B PE=3 SV=1^AB3LKI2 B3LKI2_YEAS1 Ribosomal protein L36B OS=Saccharomyces cerevisiae (strain RM11-1a) GN=SCRG_02250 PE=4 SV=1	429.06	0	536 731 745 749	11135	47	4	40	405614	337540	193497	39.61	0.44	Fr4Plus_001
2322	A6ZMV5 A6ZMV5_YEAS7 Ribosomal protein L20A OS=Saccharomyces cerevisiae (strain YJM789) GN=RPL20A PE=4 SV=1^AB3LMD0 B3LMD0_YEAS1 Ribosomal protein L20A OS=Saccharomyces cerevisiae (strain RM11-1a) GN=SCRG_02137 PE=4 SV=1	653.51	0	2227 2252 2322	21235	64	5	27.53	718441	595038	364554	69.83	1.48	Fr4Plus_001
4811	A7A1L9 A7A1L9_YEAS7 60S acidic ribosomal protein P0 OS=Saccharomyces cerevisiae (strain YJM789) GN=RPP0 PE=3 SV=1^AB3RHL1 B3RHL1_YEAS1 Ribosomal protein P0 OS=Saccharomyces cerevisiae (strain RM11-1a) GN=SCRG_04283 PE=4 SV=1	1129.36	0	4811 4840	33720	114	8	31.09	849300	476458	482331	55.92	1.89	Fr4Plus_001
8731	A6ZSX0 A6ZSX0_YEAS7 Conserved protein OS=Saccharomyces cerevisiae (strain YJM789) GN=SSZ1 PE=3 SV=1	1150.3	0	8725 8731 8732	58199	151	18	43.87	313002	96878	185446	11.37	0.66	Fr4Plus_001
8732	P38788 SSZ1_YEAST Ribosome-associated complex subunit SSZ1 OS=Saccharomyces cerevisiae GN=SSZ1 PE=1 SV=2	1155.85	0	8725 8731 8732	58237	147	17	43.87	306435	96878	184187	11.37	0.66	Fr4Plus_001
8725	B3LSI3 B3LSI3_YEAS1 Putative uncharacterized protein OS=Saccharomyces cerevisiae (strain RM11-1a) GN=SCRG_04775 PE=4 SV=1	1105.57	0	8725 8731 8732	58199	150	18	41.64	338853	96878	188998	11.37	0.66	Fr4Plus_001
2684	P26784 RL16A_YEAST 60S ribosomal protein L16-A OS=Saccharomyces cerevisiae GN=RPL16A PE=1 SV=3	760.77	0	2635 2662 2673 2684 2695	22201	83	7	35.18	598701	461264	252715	54.13	1.2	Fr4Plus_001
731	P05745 RL36A_YEAST 60S ribosomal protein L36-A OS=Saccharomyces cerevisiae GN=RPL36A PE=1 SV=3	345.63	0	536 731 745 749	11124	38	3	31	337540	337540	161764	39.61	0.44	Fr4Plus_001
745	A6ZMQ5 A6ZMQ5_YEAS7 60S ribosomal protein L36 OS=Saccharomyces cerevisiae (strain YJM789) GN=RPL36A PE=3 SV=1	345.63	0	536 731 745 749	11094	38	3	31	337540	337540	161764	39.61	0.44	Fr4Plus_001
2673	A6ZVE3 A6ZVE3_YEAS7 Ribosomal protein L16A OS=Saccharomyces cerevisiae (strain YJM789) GN=RPL16A PE=3 SV=1^AB3LTY0 B3LTY0_YEAS1 Ribosomal protein L16A OS=Saccharomyces cerevisiae (strain RM11-1a) GN=SCRG_05305 PE=4 SV=1	714.98	0	2635 2662 2673 2684 2695	22270	76	6	30.65	561878	461264	240870	54.13	1.21	Fr4Plus_001
536	B3LM81 B3LM81_YEAS1 Ribosomal protein L36A OS=Saccharomyces cerevisiae (strain RM11-1a) GN=SCRG_02087 PE=4 SV=1	229.35	0	536 731 745 749	9195	39	5	37.04	338106	281481	142172	25.26	0.23	Fr4Plus_001
4513	A6ZWC1 A6ZWC1_YEAS7 Ribosomal protein L5 OS=Saccharomyces cerevisiae (strain YJM789) GN=RPL5 PE=4 SV=1^AB3LKU4 B3LKU4_YEAS1 Ribosomal protein L5 OS=Saccharomyces cerevisiae (strain RM11-1a) GN=SCRG_02364 PE=4 SV=1	814.32	0	4513 4526	33714	98	10	44.78	793589	407080	264451	47.77	1.61	Fr4Plus_001
4526	P26321 RL5_YEAST 60S ribosomal protein L5 OS=Saccharomyces cerevisiae GN=RPL5 PE=1 SV=3	814.32	0	4513 4526	33742	105	10	45.12	851159	407080	303381	47.77	1.61	Fr4Plus_001
4025	P39015 STM1_YEAST Suppressor protein STM1 OS=Saccharomyces cerevisiae GN=STM1 PE=1 SV=3^AA7A149 A7A149_YEAS7 Purine motif triplex-binding protein OS=Saccharomyces cerevisiae (strain YJM789) GN=STM1 PE=4 SV=1^AB3LTB1 B3LTB1_YEAS1 Suppressor protein STM1 OS=Saccharomyces cerevisiae (strain RM11-1a) GN=SCRG_05129 PE=4 SV=1	644.92	0	4025	29994	118	12	37.73	542515	221702	269133	26.02	0.78	Fr4Plus_001
4840	P05317 RLA0_YEAST 60S acidic ribosomal protein P0 OS=Saccharomyces cerevisiae GN=RPP0 PE=1 SV=1	954.03	0	4811 4840	33766	110	10	42.95	841915	476458	426532	55.92	1.89	Fr4Plus_001
646	P49631 RL43_YEAST 60S ribosomal protein L43 OS=Saccharomyces cerevisiae GN=RPL43A PE=1 SV=2^AA6ZQ50 A6ZQ50_YEAS7 Ribosomal protein L43B (Ribosomal protein L43A) OS=Saccharomyces cerevisiae (strain YJM789) GN=RPL43B PE=4 SV=1	385.51	0	646 647	10090	42	4	47.83	324741	309373	139913	36.31	0.37	Fr4Plus_001
647	B3LLA2 B3LLA2_YEAS1 Ribosomal protein L43A (Ribosomal protein L43B) (Fragment) OS=Saccharomyces cerevisiae (strain RM11-1a) GN=SCRG_02532 PE=4 SV=1	385.51	0	646 647	10115	40	3	41.3	309373	309373	134556	36.31	0.37	Fr4Plus_001
1622	B3LM31 B3LM31_YEAS1 Ribosomal protein S16A (Fragment) OS=Saccharomyces cerevisiae (strain RM11-1a) GN=SCRG_02034 PE=4 SV=1	593.3	0	1622 1754	15047	66	7	36.3	625176	466643	322337	54.76	0.82	Fr4Plus_001
1754	P40213 RS16_YEAST 40S ribosomal protein S16 OS=Saccharomyces cerevisiae GN=RPS16A PE=1 SV=2^AA6ZMK2 A6ZMK2_YEAS7 Ribosomal protein S16A (Ribosomal protein S16B) OS=Saccharomyces cerevisiae (strain YJM789) GN=RPS16A PE=3 SV=1^AB3LGX7 B3LGX7_YEAS1 Ribosomal protein S16B OS=Saccharomyces cerevisiae (strain RM11-1a) GN=SCRG_00579 PE=4 SV=1	600.53	0	1622 1754	15847	71	7	42.66	616737	466643	329467	54.76	0.87	Fr4Plus_001
1639	P0C2H6 RL27A_YEAST 60S ribosomal protein L27-A OS=Saccharomyces cerevisiae GN=RPL27A PE=1 SV=1^AA6ZSR4 A6ZSR4_YEAS7 60S ribosomal protein L27 OS=Saccharomyces cerevisiae (strain YJM789) GN=RPL27A PE=3 SV=1^AB3LFJ4 B3LFJ4_YEAS1 Ribosomal protein L27B OS=Saccharomyces cerevisiae (strain RM11-1a) GN=SCRG_00069 PE=4 SV=1	376.37	0	1639 1641 2091	15531	62	7	43.38	680102	502398	330568	58.96	0.92	Fr4Plus_001
1641	P0C2H7 RL27B_YEAST 60S ribosomal protein L27-B OS=Saccharomyces cerevisiae GN=RPL27B PE=1 SV=1	376.37	0	1639 1641 2091	15505	44	4	32.35	507246	502398	285890	58.96	0.91	Fr4Plus_001
2691	P05754 RS8_YEAST 40S ribosomal protein S8 OS=Saccharomyces cerevisiae GN=RPS8A PE=1 SV=3^AA6ZKM8 A6ZKM8_YEAS7 Ribosomal protein S8 OS=Saccharomyces cerevisiae (strain YJM789) GN=RPS8A PE=3 SV=1^AB3LNK6 B3LNK6_YEAS1 Ribosomal protein S8B OS=Saccharomyces cerevisiae (strain RM11-1a) GN=SCRG_03033 PE=4 SV=1	703.38	0	2691 2701	22489	78	6	29	626960	555964	358961	65.25	1.47	Fr4Plus_001
2701	A6ZR58 A6ZR58_YEAS7 Ribosomal protein S8 OS=Saccharomyces cerevisiae (strain YJM789) GN=RPS8B PE=3 SV=1^AB3LRM0 B3LRM0_YEAS1 Ribosomal protein S8A OS=Saccharomyces cerevisiae (strain RM11-1a) GN=SCRG_04579 PE=4 SV=1	703.38	0	2691 2701	22517	71	5	30	626436	555964	358943	65.25	1.47	Fr4Plus_001
2514	P48164 RS7B_YEAST 40S ribosomal protein S7-B OS=Saccharomyces cerevisiae GN=RPS7B PE=1 SV=1^AA6ZRY5 A6ZRY5_YEAS7 Ribosomal protein S7B OS=Saccharomyces cerevisiae (strain YJM789) GN=RPS7B PE=4 SV=1^AB3LNV4 B3LNV4_YEAS1 Ribosomal protein S7B OS=Saccharomyces cerevisiae (strain RM11-1a) GN=SCRG_03231 PE=4 SV=1	630.67	0	2514 2519 2534	21634	75	7	37.37	460149	335344	203499	39.35	0.85	Fr4Plus_001
2534	Q45TZ8 Q45TZ8_YEAST Rps7bp OS=Saccharomyces cerevisiae GN=RPS7B PE=4 SV=1	630.64	0	2514 2519 2534	21733	79	8	37.17	462807	335344	204746	39.35	0.86	Fr4Plus_001
2695	Q45U16 Q45U16_YEAST Rpl16ap OS=Saccharomyces cerevisiae GN=RPL16A PE=3 SV=1	597.17	0	2635 2662 2673 2684 2695	22230	65	6	26	466417	397971	214886	46.7	1.04	Fr4Plus_001
1906	P05756 RS13_YEAST 40S ribosomal protein S13 OS=Saccharomyces cerevisiae GN=RPS13 PE=1 SV=3^AA6ZY29 A6ZY29_YEAS7 Ribosomal protein S13 OS=Saccharomyces cerevisiae (strain YJM789) GN=RPS13 PE=4 SV=1	636.2	0	1906 2123	17028	74	7	50.99	578313	397855	267135	46.69	0.8	Fr4Plus_001
2425	P05740 RL17A_YEAST 60S ribosomal protein L17-A OS=Saccharomyces cerevisiae GN=RPL17A PE=1 SV=4^AA6ZZE6 A6ZZE6_YEAS7 Ribosomal protein L17A OS=Saccharomyces cerevisiae (strain YJM789) GN=RPL17A PE=3 SV=1^AB3LQS6 B3LQS6_YEAS1 Ribosomal protein L17A OS=Saccharomyces cerevisiae (strain RM11-1a) GN=SCRG_03849 PE=4 SV=1	678.09	0	2425 2426	20549	84	8	40.22	790144	491167	251856	57.64	1.18	Fr4Plus_001
2426	P46990 RL17B_YEAST 60S ribosomal protein L17-B OS=Saccharomyces cerevisiae GN=RPL17B PE=1 SV=2^AA6ZQF7 A6ZQF7_YEAS7 Ribosomal protein L17B OS=Saccharomyces cerevisiae (strain YJM789) GN=RPL17B PE=3 SV=1^AB3LPU8 B3LPU8_YEAS1 Ribosomal protein L17B OS=Saccharomyces cerevisiae (strain RM11-1a) GN=SCRG_03501 PE=4 SV=1	678.73	0	2425 2426	20551	87	8	41.85	718731	491167	227743	57.64	1.18	Fr4Plus_001
2091	B3LSD1 B3LSD1_YEAS1 Ribosomal protein L27A OS=Saccharomyces cerevisiae (strain RM11-1a) GN=SCRG_04716 PE=4 SV=1	376.37	0	1639 1641 2091	18682	40	3	18.52	502398	502398	285204	58.96	1.1	Fr4Plus_001
1672	P38754 RL14B_YEAST 60S ribosomal protein L14-B OS=Saccharomyces cerevisiae GN=RPL14B PE=1 SV=1^AA6ZSQ1 A6ZSQ1_YEAS7 Ribosomal protein L14B OS=Saccharomyces cerevisiae (strain YJM789) GN=RPL14B PE=4 SV=1^AB3LR79 B3LR79_YEAS1 Ribosomal protein L14B OS=Saccharomyces cerevisiae (strain RM11-1a) GN=SCRG_04014 PE=4 SV=1	410.3	0	1658 1666 1672	15153	45	5	39.13	465421	386882	186559	45.4	0.69	Fr4Plus_001
1252	P39938 RS26A_YEAST 40S ribosomal protein S26-A OS=Saccharomyces cerevisiae GN=RPS26A PE=1 SV=1^AA6ZTZ9 A6ZTZ9_YEAS7 Ribosomal protein S26A OS=Saccharomyces cerevisiae (strain YJM789) GN=RPS26A PE=4 SV=1^AB3LHN8 B3LHN8_YEAS1 Ribosomal protein S26A OS=Saccharomyces cerevisiae (strain RM11-1a) GN=SCRG_01178 PE=4 SV=1	289.58	0	1252 1255	13504	32	3	20.17	363393	356431	194418	41.83	0.56	Fr4Plus_001
1255	P39939 RS26B_YEAST 40S ribosomal protein S26-B OS=Saccharomyces cerevisiae GN=RPS26B PE=1 SV=1^AA6ZR85 A6ZR85_YEAS7 Ribosomal protein S26B OS=Saccharomyces cerevisiae (strain YJM789) GN=RPS26B PE=4 SV=1^AB3LRP6 B3LRP6_YEAS1 Ribosomal protein S26B OS=Saccharomyces cerevisiae (strain RM11-1a) GN=SCRG_04607 PE=4 SV=1	289.5	0	1252 1255	13446	29	2	20.17	356431	356431	191883	41.83	0.56	Fr4Plus_001
926	P10622 RLA3_YEAST 60S acidic ribosomal protein P1-beta OS=Saccharomyces cerevisiae GN=RPP1B PE=1 SV=3^AA6ZXJ9 A6ZXJ9_YEAS7 Ribosomal protein P1B OS=Saccharomyces cerevisiae (strain YJM789) GN=RPP1B PE=4 SV=1^AB3LH20 B3LH20_YEAS1 Ribosomal protein P1B OS=Saccharomyces cerevisiae (strain RM11-1a) GN=SCRG_00624 PE=4 SV=1	307.17	0	926	10667	25	1	15.09	83362	83362	59591	9.78	0.1	Fr4Plus_001
5762	P10664 RL4A_YEAST 60S ribosomal protein L4-A OS=Saccharomyces cerevisiae GN=RPL4A PE=1 SV=4^AA6ZKX6 A6ZKX6_YEAS7 Ribosomal protein L4A OS=Saccharomyces cerevisiae (strain YJM789) GN=RPL4A PE=4 SV=1	1215.38	0	5756 5762 5766	39092	145	13	44.75	941843	585316	540012	68.69	2.69	Fr4Plus_001
5766	P49626 RL4B_YEAST 60S ribosomal protein L4-B OS=Saccharomyces cerevisiae GN=RPL4B PE=1 SV=2^AA6ZXX7 A6ZXX7_YEAS7 Ribosomal protein L4B OS=Saccharomyces cerevisiae (strain YJM789) GN=RPL4B PE=4 SV=1^AB3LGP9 B3LGP9_YEAS1 Ribosomal protein L4B OS=Saccharomyces cerevisiae (strain RM11-1a) GN=SCRG_00497 PE=4 SV=1	1215.38	0	5756 5762 5766	39062	152	15	54.42	1134927	585316	572555	68.69	2.68	Fr4Plus_001
1873	A6ZU78 A6ZU78_YEAS7 Ribosomal protein L28 OS=Saccharomyces cerevisiae (strain YJM789) GN=RPL28 PE=3 SV=1^AB3LHG7 B3LHG7_YEAS1 Ribosomal protein L28 OS=Saccharomyces cerevisiae (strain RM11-1a) GN=SCRG_01100 PE=4 SV=1	325.39	0	1873 1879	16721	37	3	22.82	448012	353714	215508	41.51	0.69	Fr4Plus_001
1879	P02406 RL28_YEAST 60S ribosomal protein L28 OS=Saccharomyces cerevisiae GN=RPL28 PE=1 SV=2	325.39	0	1873 1879	16722	30	3	16.11	355503	353714	176412	41.51	0.69	Fr4Plus_001
3041	P53030 RL1_YEAST 60S ribosomal protein L1 OS=Saccharomyces cerevisiae GN=RPL1A PE=1 SV=1^AA6ZU48 A6ZU48_YEAS7 Ribosomal protein L1 OS=Saccharomyces cerevisiae (strain YJM789) GN=RPL1B PE=3 SV=1^AB3LHJ3 B3LHJ3_YEAS1 Ribosomal protein L1A (Ribosomal protein L1B) OS=Saccharomyces cerevisiae (strain RM11-1a) GN=SCRG_01129 PE=4 SV=1	551.21	0	3041	24485	68	9	35.02	695297	423811	144052	49.74	1.22	Fr4Plus_001
2123	B3LGK6 B3LGK6_YEAS1 Ribosomal protein S13 OS=Saccharomyces cerevisiae (strain RM11-1a) GN=SCRG_00451 PE=4 SV=1	635.12	0	1906 2123	18792	71	6	42.42	498293	397855	253813	46.69	0.88	Fr4Plus_001
1090	B3LSB7 B3LSB7_YEAS1 Ribosomal protein L14A OS=Saccharomyces cerevisiae (strain RM11-1a) GN=SCRG_04702 PE=4 SV=1	194.03	0	1090 1658 1666 1672	11844	22	3	32.43	147531	84925	67863	9.97	0.12	Fr4Plus_001
9685	00001 ALBU_BOVIN Serum albumin precursor	1649.9	0	9685	69293	274	33	58.48	1956057	426051	740707	50	3.46	Fr4Plus_001
2519	P26786 RS7A_YEAST 40S ribosomal protein S7-A OS=Saccharomyces cerevisiae GN=RPS7A PE=1 SV=4^AA6ZNU6 A6ZNU6_YEAS7 Ribosomal protein S7A OS=Saccharomyces cerevisiae (strain YJM789) GN=RPS7A PE=4 SV=1^AB3LJE2 B3LJE2_YEAS1 Ribosomal protein S7A OS=Saccharomyces cerevisiae (strain RM11-1a) GN=SCRG_01494 PE=4 SV=1	743.72	0	2514 2519 2534	21622	97	9	46.32	667727	388715	320046	45.62	0.99	Fr4Plus_001
1658	A6ZZW0 A6ZZW0_YEAS7 Ribosomal protein L14A OS=Saccharomyces cerevisiae (strain YJM789) GN=RPL14A PE=4 SV=1	379.76	0	1658 1666 1672	15126	41	4	25.36	459319	386882	183503	45.4	0.69	Fr4Plus_001
648	Q3E772 YG169_YEAST Uncharacterized protein YGR169C-A OS=Saccharomyces cerevisiae GN=YGR169C-A PE=1 SV=1^AA6ZUI0 A6ZUI0_YEAS7 Conserved protein OS=Saccharomyces cerevisiae (strain YJM789) GN=SCY_2063 PE=4 SV=1^AB3LI61 B3LI61_YEAS1 Putative uncharacterized protein OS=Saccharomyces cerevisiae (strain RM11-1a) GN=SCRG_00851 PE=4 SV=1	144.7	0	648	10494	17	2	28.26	15445	8445	6862	0.99	0.01	Fr4Plus_001
1621	P26782 RS24_YEAST 40S ribosomal protein S24 OS=Saccharomyces cerevisiae GN=RPS24A PE=1 SV=3^AA6ZR28 A6ZR28_YEAS7 40S ribosomal protein S24 OS=Saccharomyces cerevisiae (strain YJM789) GN=RPS24A PE=3 SV=1	375.93	0	1621	15328	46	6	41.48	431994	396401	212834	46.52	0.71	Fr4Plus_001
2451	P07279 RL18_YEAST 60S ribosomal protein L18 OS=Saccharomyces cerevisiae GN=RPL18A PE=1 SV=1^AA6ZN91 A6ZN91_YEAS7 Ribosomal protein L18 OS=Saccharomyces cerevisiae (strain YJM789) GN=RPL18A PE=3 SV=1^AB3LIU6 B3LIU6_YEAS1 Ribosomal protein L18A (Ribosomal protein L18B) OS=Saccharomyces cerevisiae (strain RM11-1a) GN=SCRG_01286 PE=4 SV=1	572.19	0	2451	20563	65	8	31.18	664163	525836	397087	61.71	1.27	Fr4Plus_001
1514	P0C0W1 RS22A_YEAST 40S ribosomal protein S22-A OS=Saccharomyces cerevisiae GN=RPS22A PE=1 SV=2^AA6ZQE6 A6ZQE6_YEAS7 Ribosomal protein S22A OS=Saccharomyces cerevisiae (strain YJM789) GN=RPS22A PE=3 SV=1^AB3LPT7 B3LPT7_YEAS1 Ribosomal protein S22A OS=Saccharomyces cerevisiae (strain RM11-1a) GN=SCRG_03490 PE=4 SV=1	487.21	0	1514 1537	14626	61	7	35.38	502824	323481	174494	37.96	0.56	Fr4Plus_001
1537	Q3E7Y3 RS22B_YEAST 40S ribosomal protein S22-B OS=Saccharomyces cerevisiae GN=RPS22B PE=1 SV=3^AA7A1P4 A7A1P4_YEAS7 Ribosomal protein S22B OS=Saccharomyces cerevisiae (strain YJM789) GN=RPS22B PE=3 SV=1^AB3RHN4 B3RHN4_YEAS1 Ribosomal protein S22B OS=Saccharomyces cerevisiae (strain RM11-1a) GN=SCRG_04309 PE=4 SV=1	487.21	0	1514 1537	14626	47	4	30.77	377121	323481	145996	37.96	0.56	Fr4Plus_001
3704	P32905 RS0A_YEAST 40S ribosomal protein S0-A OS=Saccharomyces cerevisiae GN=RPS0A PE=1 SV=3^AA6ZUM5 A6ZUM5_YEAS7 Ribosomal protein S0A OS=Saccharomyces cerevisiae (strain YJM789) GN=RPS0A PE=3 SV=1^AB3LI22 B3LI22_YEAS1 Ribosomal protein S0A OS=Saccharomyces cerevisiae (strain RM11-1a) GN=SCRG_00807 PE=4 SV=1	713.57	0	3704 3716	28024	73	6	34.92	673868	645156	443473	75.71	2.12	Fr4Plus_001
3716	P46654 RS0B_YEAST 40S ribosomal protein S0-B OS=Saccharomyces cerevisiae GN=RPS0B PE=1 SV=2^AA7A0V3 A7A0V3_YEAS7 Ribosomal protein S0B OS=Saccharomyces cerevisiae (strain YJM789) GN=RPS0B PE=3 SV=1^AB3LT19 B3LT19_YEAS1 Ribosomal protein S0B OS=Saccharomyces cerevisiae (strain RM11-1a) GN=SCRG_05034 PE=4 SV=1	713.57	0	3704 3716	27962	75	6	34.92	671114	645156	445218	75.71	2.12	Fr4Plus_001
370	P0C0X0 RS28B_YEAST 40S ribosomal protein S28-B OS=Saccharomyces cerevisiae GN=RPS28B PE=1 SV=1^AA7A1E5 A7A1E5_YEAS7 Ribosomal protein S28B OS=Saccharomyces cerevisiae (strain YJM789) GN=RPS28B PE=4 SV=1^AB3RHE7 B3RHE7_YEAS1 Ribosomal protein S28B OS=Saccharomyces cerevisiae (strain RM11-1a) GN=SCRG_04215 PE=4 SV=1	296.24	0	370 372	7564	35	3	41.79	306913	244751	168897	28.72	0.22	Fr4Plus_001
372	Q3E7X9 RS28A_YEAST 40S ribosomal protein S28-A OS=Saccharomyces cerevisiae GN=RPS28A PE=1 SV=1^AA6ZP12 A6ZP12_YEAS7 Ribosomal protein S28A OS=Saccharomyces cerevisiae (strain YJM789) GN=RPS28A PE=4 SV=1^AB3LJK0 B3LJK0_YEAS1 Ribosomal protein S28A OS=Saccharomyces cerevisiae (strain RM11-1a) GN=SCRG_01560 PE=4 SV=1	296.24	0	370 372	7591	30	2	31.34	244751	244751	149168	28.72	0.22	Fr4Plus_001
5756	B3LNB3 B3LNB3_YEAS1 Ribosomal protein L4A OS=Saccharomyces cerevisiae (strain RM11-1a) GN=SCRG_02934 PE=4 SV=1	1106.25	0	5756 5762 5766	39062	120	10	41.99	886542	585316	515370	68.69	2.68	Fr4Plus_001
885	P14120 RL30_YEAST 60S ribosomal protein L30 OS=Saccharomyces cerevisiae GN=RPL30 PE=1 SV=3^AA6ZUW4 A6ZUW4_YEAS7 Ribosomal protein L30 OS=Saccharomyces cerevisiae (strain YJM789) GN=RPL30 PE=4 SV=1	655.63	0	885	11415	77	8	73.33	470382	317289	254212	37.24	0.43	Fr4Plus_001
1666	P36105 RL14A_YEAST 60S ribosomal protein L14-A OS=Saccharomyces cerevisiae GN=RPL14A PE=1 SV=1	318.43	0	1658 1666 1672	15167	45	7	38.41	431601	330007	161293	38.73	0.59	Fr4Plus_001
1800	P35271 RS18_YEAST 40S ribosomal protein S18 OS=Saccharomyces cerevisiae GN=RPS18A PE=1 SV=4^AA6ZM36 A6ZM36_YEAS7 Ribosomal protein S18B (Ribosomal protein S18A) OS=Saccharomyces cerevisiae (strain YJM789) GN=RPS18B PE=4 SV=1^AB3LLM6 B3LLM6_YEAS1 Ribosomal protein S18A OS=Saccharomyces cerevisiae (strain RM11-1a) GN=SCRG_01869 PE=4 SV=1	594.22	0	1800	17037	69	8	52.05	872264	552765	352246	64.87	1.11	Fr4Plus_001
2301	P05739 RL6B_YEAST 60S ribosomal protein L6-B OS=Saccharomyces cerevisiae GN=RPL6B PE=1 SV=4^AA7A1W7 A7A1W7_YEAS7 60S ribosomal protein L6 OS=Saccharomyces cerevisiae (strain YJM789) GN=RPL6B PE=3 SV=1^AB3RHV6 B3RHV6_YEAS1 Ribosomal protein L6B OS=Saccharomyces cerevisiae (strain RM11-1a) GN=SCRG_04385 PE=4 SV=1	803.6	0	2295 2301	19986	97	10	57.39	863979	536549	360049	62.97	1.26	Fr4Plus_001
3852	P05753 RS4_YEAST 40S ribosomal protein S4 OS=Saccharomyces cerevisiae GN=RPS4A PE=1 SV=3^AA6ZQA2 A6ZQA2_YEAS7 Ribosomal protein S4A (Ribosomal protein S4B) OS=Saccharomyces cerevisiae (strain YJM789) GN=RPS4A PE=4 SV=1^AB3LQM5 B3LQM5_YEAS1 Ribosomal protein S4A (Ribosomal protein S4B) OS=Saccharomyces cerevisiae (strain RM11-1a) GN=SCRG_03796 PE=4 SV=1	675.23	0	3852	29410	82	9	37.93	799257	448237	293964	52.6	1.55	Fr4Plus_001
1292	P39741 RL35_YEAST 60S ribosomal protein L35 OS=Saccharomyces cerevisiae GN=RPL35A PE=1 SV=1^AA6ZXJ1 A6ZXJ1_YEAS7 Ribosomal protein L35A OS=Saccharomyces cerevisiae (strain YJM789) GN=RPL35A PE=4 SV=1	533.43	0	1282 1292	13909	78	8	42.5	670216	457268	248516	53.66	0.75	Fr4Plus_001
1448	P05743 RL26A_YEAST 60S ribosomal protein L26-A OS=Saccharomyces cerevisiae GN=RPL26A PE=1 SV=3	508.48	0	1448 1462 1507	14233	68	9	44.88	630966	447837	274017	52.56	0.75	Fr4Plus_001
1282	A6ZXE1 A6ZXE1_YEAS7 Ribosomal protein L35A OS=Saccharomyces cerevisiae (strain YJM789) GN=RPL35A PE=4 SV=1	487.11	0	1282 1292	13899	60	8	41.67	557544	438109	198055	51.42	0.71	Fr4Plus_001
6252	P14126 RL3_YEAST 60S ribosomal protein L3 OS=Saccharomyces cerevisiae GN=RPL3 PE=1 SV=4^AA6ZNR5 A6ZNR5_YEAS7 Ribosomal protein L3 OS=Saccharomyces cerevisiae (strain YJM789) GN=RPL3 PE=3 SV=1^AB3LJB2 B3LJB2_YEAS1 Ribosomal protein L3 OS=Saccharomyces cerevisiae (strain RM11-1a) GN=SCRG_01462 PE=4 SV=1	953.73	0	6252	43757	151	19	44.44	1425446	400942	426811	47.05	2.06	Fr4Plus_001
3722	B3LTM6 B3LTM6_YEAS1 Ribosomal protein L2B (Fragment) OS=Saccharomyces cerevisiae (strain RM11-1a) GN=SCRG_05197 PE=4 SV=1	549.35	0	3722 3732	27277	71	7	33.2	628532	386152	266661	45.32	1.24	Fr4Plus_001
3575	P05737 RL7A_YEAST 60S ribosomal protein L7-A OS=Saccharomyces cerevisiae GN=RPL7A PE=1 SV=3^AA6ZUA3 A6ZUA3_YEAS7 Ribosomal protein L7A OS=Saccharomyces cerevisiae (strain YJM789) GN=RPL7A PE=3 SV=1^AB3LHE2 B3LHE2_YEAS1 Ribosomal protein L7A OS=Saccharomyces cerevisiae (strain RM11-1a) GN=SCRG_01075 PE=4 SV=1	763.28	0	3557 3575	27638	98	9	45.49	664669	305414	278725	35.84	0.99	Fr4Plus_001
5520	P00330 ADH1_YEAST Alcohol dehydrogenase 1 OS=Saccharomyces cerevisiae GN=ADH1 PE=1 SV=4	662.87	0	5520 5528 5531	36823	78	9	33.05	220149	117689	99809	13.81	0.51	Fr4Plus_001
5528	B3LIX8 B3LIX8_YEAS1 Alcohol dehydrogenase OS=Saccharomyces cerevisiae (strain RM11-1a) GN=SCRG_01319 PE=4 SV=1	662.87	0	5520 5528 5531	36851	82	10	33.05	228171	117689	101260	13.81	0.51	Fr4Plus_001
5531	A6ZNC5 A6ZNC5_YEAS7 Alcohol dehydrogenase OS=Saccharomyces cerevisiae (strain YJM789) GN=ADH1 PE=3 SV=1	662.87	0	5520 5528 5531	36839	85	11	33.05	234271	117689	103467	13.81	0.51	Fr4Plus_001
3732	P05736 RL2_YEAST 60S ribosomal protein L2 OS=Saccharomyces cerevisiae GN=RPL2A PE=1 SV=3^AA6ZVP9 A6ZVP9_YEAS7 Ribosomal protein L2B (Ribosomal protein L2A) OS=Saccharomyces cerevisiae (strain YJM789) GN=RPL2B PE=4 SV=1^AB3LUP0 B3LUP0_YEAS1 Ribosomal protein L2A OS=Saccharomyces cerevisiae (strain RM11-1a) GN=SCRG_05579 PE=4 SV=1	549.35	0	3722 3732	27408	57	4	25.59	426422	386152	213501	45.32	1.24	Fr4Plus_001
3407	P02365 RS6_YEAST 40S ribosomal protein S6 OS=Saccharomyces cerevisiae GN=RPS6A PE=1 SV=1^AA6ZLC2 A6ZLC2_YEAS7 Ribosomal protein S6B (Ribosomal protein S6A) OS=Saccharomyces cerevisiae (strain YJM789) GN=RPS6B PE=4 SV=1	649.62	0	3407	26996	77	7	28.39	718621	529499	371124	62.14	1.68	Fr4Plus_001
480	Q06739 Q06739_YEAST Putative uncharacterized protein (Fragment) OS=Saccharomyces cerevisiae GN=RPL31A PE=2 SV=1	278.34	0	480 1116 1125	9066	34	4	36.84	341396	335749	166450	39.4	0.36	Fr4Plus_001
3214	P26783 RS5_YEAST 40S ribosomal protein S5 OS=Saccharomyces cerevisiae GN=RPS5 PE=1 SV=3^AA6ZQ79 A6ZQ79_YEAS7 Ribosomal protein S5 OS=Saccharomyces cerevisiae (strain YJM789) GN=RPS5 PE=3 SV=1^AB3LQK7 B3LQK7_YEAS1 Ribosomal protein S5 OS=Saccharomyces cerevisiae (strain RM11-1a) GN=SCRG_03774 PE=4 SV=1	949.98	0	3214	25038	107	9	46.67	632907	347770	298753	40.81	1.02	Fr4Plus_001
2036	Q02753 RL21A_YEAST 60S ribosomal protein L21-A OS=Saccharomyces cerevisiae GN=RPL21A PE=1 SV=1^AA6ZLD1 A6ZLD1_YEAS7 Ribosomal protein L21A OS=Saccharomyces cerevisiae (strain YJM789) GN=RPL21A PE=4 SV=1^AB3LMX1 B3LMX1_YEAS1 Ribosomal protein L21A OS=Saccharomyces cerevisiae (strain RM11-1a) GN=SCRG_02780 PE=4 SV=1	653.85	0	2036 2045	18242	73	7	41.88	858745	521641	330406	61.22	1.12	Fr4Plus_001
2045	Q12672 RL21B_YEAST 60S ribosomal protein L21-B OS=Saccharomyces cerevisiae GN=RPL21B PE=1 SV=1^AA6ZWH1 A6ZWH1_YEAS7 Ribosomal protein L21B OS=Saccharomyces cerevisiae (strain YJM789) GN=RPL21B PE=4 SV=1^AB3LKZ1 B3LKZ1_YEAS1 Ribosomal protein L21B OS=Saccharomyces cerevisiae (strain RM11-1a) GN=SCRG_02415 PE=4 SV=1	653.85	0	2036 2045	18274	74	6	35	764915	521641	308823	61.22	1.12	Fr4Plus_001
2529	P05738 RL9A_YEAST 60S ribosomal protein L9-A OS=Saccharomyces cerevisiae GN=RPL9A PE=1 SV=2	518.18	0	2525 2529 2541 2543	21569	64	6	45.03	524318	428975	161960	50.34	1.09	Fr4Plus_001
2541	A6ZU36 A6ZU36_YEAS7 Ribosomal protein L9A OS=Saccharomyces cerevisiae (strain YJM789) GN=RPL9A PE=4 SV=1	518.25	0	2525 2529 2541 2543	21627	64	6	45.03	524318	428975	161960	50.34	1.09	Fr4Plus_001
3747	P23248 RS3B_YEAST 40S ribosomal protein S1-B OS=Saccharomyces cerevisiae GN=RPS1B PE=1 SV=3^AA6ZM02 A6ZM02_YEAS7 Ribosomal protein S1B OS=Saccharomyces cerevisiae (strain YJM789) GN=RPS1B PE=3 SV=1^AB3LLJ2 B3LLJ2_YEAS1 Ribosomal protein S1A OS=Saccharomyces cerevisiae (strain RM11-1a) GN=SCRG_01835 PE=4 SV=1	832.25	0	3747 3754	28812	124	15	55.69	1219587	538258	403988	63.17	1.82	Fr4Plus_001
2295	Q02326 RL6A_YEAST 60S ribosomal protein L6-A OS=Saccharomyces cerevisiae GN=RPL6A PE=1 SV=2^AA6ZLZ2 A6ZLZ2_YEAS7 60S ribosomal protein L6 OS=Saccharomyces cerevisiae (strain YJM789) GN=RPL6A PE=3 SV=1^AB3LLI3 B3LLI3_YEAS1 Ribosomal protein L6A OS=Saccharomyces cerevisiae (strain RM11-1a) GN=SCRG_01825 PE=4 SV=1	660.59	0	2295 2301	19961	94	12	57.95	910519	536549	329976	62.97	1.26	Fr4Plus_001
8828	A6ZRX0 DBP2_YEAS7 ATP-dependent RNA helicase DBP2 OS=Saccharomyces cerevisiae (strain YJM789) GN=DBP2 PE=3 SV=1^AB3LNW9 B3LNW9_YEAS1 ATP dependent RNA helicase OS=Saccharomyces cerevisiae (strain RM11-1a) GN=SCRG_03246 PE=4 SV=1	640.11	0	8828 8829	60985	77	11	22.16	128984	52640	54315	6.18	0.38	Fr4Plus_001
8829	P24783 DBP2_YEAST ATP-dependent RNA helicase DBP2 OS=Saccharomyces cerevisiae GN=DBP2 PE=1 SV=1	640.11	0	8828 8829	60999	82	13	26.92	140265	52640	57709	6.18	0.38	Fr4Plus_001
1462	P53221 RL26B_YEAST 60S ribosomal protein L26-B OS=Saccharomyces cerevisiae GN=RPL26B PE=1 SV=2^AA7A1M3 A7A1M3_YEAS7 Ribosomal protein L26A OS=Saccharomyces cerevisiae (strain YJM789) GN=RPL26A PE=4 SV=1^AB3RHL4 B3RHL4_YEAS1 Ribosomal protein L26A OS=Saccharomyces cerevisiae (strain RM11-1a) GN=SCRG_04288 PE=4 SV=1	496.82	0	1448 1462 1507	14234	65	7	45.67	723722	455971	306806	53.51	0.76	Fr4Plus_001
2543	P51401 RL9B_YEAST 60S ribosomal protein L9-B OS=Saccharomyces cerevisiae GN=RPL9B PE=1 SV=1^AA6ZS13 A6ZS13_YEAS7 Ribosomal protein L9B OS=Saccharomyces cerevisiae (strain YJM789) GN=RPL9B PE=4 SV=1^AB3LNS5 B3LNS5_YEAS1 Ribosomal protein L9B OS=Saccharomyces cerevisiae (strain RM11-1a) GN=SCRG_03202 PE=4 SV=1	504.92	0	2525 2529 2541 2543	21657	69	9	49.74	633707	428975	169960	50.34	1.09	Fr4Plus_001
509	Q05833 Q05833_YEAST Yeast (S.cerevisiae) YG101 gene encoding a 70kDal heat shock protein	141.86	0	509 9751 9757	8362	19	2	26.92	68424	68424	39316	8.03	0.07	Fr4Plus_001
3557	Q12213 RL7B_YEAST 60S ribosomal protein L7-B OS=Saccharomyces cerevisiae GN=RPL7B PE=1 SV=3^AA6ZW56 A6ZW56_YEAS7 Ribosomal protein L7B OS=Saccharomyces cerevisiae (strain YJM789) GN=RPL7B PE=3 SV=1^AB3LKN1 B3LKN1_YEAS1 Ribosomal protein L7B OS=Saccharomyces cerevisiae (strain RM11-1a) GN=SCRG_02300 PE=4 SV=1	750.51	0	3557 3575	27696	97	9	45.08	523858	305147	255095	35.81	0.99	Fr4Plus_001
1728	P04456 RL25_YEAST 60S ribosomal protein L25 OS=Saccharomyces cerevisiae GN=RPL25 PE=1 SV=4^AA6ZN84 A6ZN84_YEAS7 Ribosomal protein L25 OS=Saccharomyces cerevisiae (strain YJM789) GN=RPL25 PE=3 SV=1^AB3LIT9 B3LIT9_YEAS1 Ribosomal protein L25 OS=Saccharomyces cerevisiae (strain RM11-1a) GN=SCRG_01279 PE=4 SV=1	557.44	0	1728	15757	55	5	33.8	513611	509047	325841	59.74	0.94	Fr4Plus_001
7021	A6ZUU1 A6ZUU1_YEAS7 Zuotin OS=Saccharomyces cerevisiae (strain YJM789) GN=ZUO1 PE=4 SV=1	392.06	0	7010 7021 7031	49048	58	6	26.1	93921	71402	66306	8.38	0.41	Fr4Plus_001
7031	B3LHW0 B3LHW0_YEAS1 Zuotin OS=Saccharomyces cerevisiae (strain RM11-1a) GN=SCRG_00742 PE=4 SV=1	425.83	0	7010 7021 7031	48989	65	8	30.95	123226	71402	70290	8.38	0.41	Fr4Plus_001
888	Q08745 RS10A_YEAST 40S ribosomal protein S10-A OS=Saccharomyces cerevisiae GN=RPS10A PE=1 SV=1^AA6ZPC8 A6ZPC8_YEAS7 Ribosomal protein S10A OS=Saccharomyces cerevisiae (strain YJM789) GN=RPS10A PE=4 SV=1^AB3LJV7 B3LJV7_YEAS1 Ribosomal protein S10A OS=Saccharomyces cerevisiae (strain RM11-1a) GN=SCRG_01673 PE=4 SV=1	213.11	0	888 904	12739	26	3	38.1	288732	288732	84352	33.88	0.43	Fr4Plus_001
3754	P33442 RS3A_YEAST 40S ribosomal protein S1-A OS=Saccharomyces cerevisiae GN=RPS1A PE=1 SV=2^AA7A1W1 A7A1W1_YEAS7 Ribosomal protein S1A OS=Saccharomyces cerevisiae (strain YJM789) GN=RPS1A PE=3 SV=1^AB3RHV0 B3RHV0_YEAS1 Ribosomal protein S1B OS=Saccharomyces cerevisiae (strain RM11-1a) GN=SCRG_04379 PE=4 SV=1	742.97	0	3747 3754	28743	98	11	45.1	997479	538258	318995	63.17	1.82	Fr4Plus_001
904	P46784 RS10B_YEAST 40S ribosomal protein S10-B OS=Saccharomyces cerevisiae GN=RPS10B PE=1 SV=1^AA6ZMU2 A6ZMU2_YEAS7 Ribosomal protein S10B OS=Saccharomyces cerevisiae (strain YJM789) GN=RPS10B PE=4 SV=1^AB3LMB8 B3LMB8_YEAS1 Ribosomal protein S10B OS=Saccharomyces cerevisiae (strain RM11-1a) GN=SCRG_02124 PE=4 SV=1	213.11	0	888 904	12738	26	3	38.1	288732	288732	84352	33.88	0.43	Fr4Plus_001
7010	P32527 ZUO1_YEAST Zuotin OS=Saccharomyces cerevisiae GN=ZUO1 PE=1 SV=1	384.97	0	7010 7021 7031	49020	56	7	23.56	113174	71402	66631	8.38	0.41	Fr4Plus_001
5337	Q05829 Q05829_YEAST Yeast (S.cerevisiae) YG100 gene encoding a 70kDal heat shock protein	225.64	0	5337 10076 10077 10086 10131 10134	37445	29	5	18.29	33130	27776	23740	3.26	0.12	Fr4Plus_001
1507	A6ZV22 A6ZV22_YEAS7 Ribosomal protein L26B OS=Saccharomyces cerevisiae (strain YJM789) GN=RPL26B PE=4 SV=1^AB3LII6 B3LII6_YEAS1 Ribosomal protein L26B OS=Saccharomyces cerevisiae (strain RM11-1a) GN=SCRG_00978 PE=4 SV=1	423.93	0	1448 1462 1507	14609	50	5	27.13	582179	455971	250722	53.51	0.78	Fr4Plus_001
2525	B3LHK2 B3LHK2_YEAS1 Ribosomal protein L9A OS=Saccharomyces cerevisiae (strain RM11-1a) GN=SCRG_01141 PE=4 SV=1	382.57	0	2525 2529 2541 2543	21569	51	6	35.6	581840	428975	172861	50.34	1.09	Fr4Plus_001
11671	00002 PHS2_RABIT Glycogen phosphorylase	1640.3	0	11671	97158	249	37	43.11	1086533	235504	397448	27.64	2.69	Fr4Plus_001
4336	A9QA59 A9QA59_YEAST Translation elongation factor 1-alpha (Fragment) OS=Saccharomyces cerevisiae PE=4 SV=1	783.97	0	4336 7510	31338	95	10	46.71	1100905	815227	422439	95.67	3	Fr4Plus_001
2582	P05755 RS9B_YEAST 40S ribosomal protein S9-B OS=Saccharomyces cerevisiae GN=RPS9B PE=1 SV=4	506.37	0	2582 2590 2626	22298	80	10	37.44	997484	502720	347405	59	1.32	Fr4Plus_001
2590	A6ZLD0 A6ZLD0_YEAS7 Ribosomal protein S9B OS=Saccharomyces cerevisiae (strain YJM789) GN=RPS9B PE=3 SV=1^AB3LMX2 B3LMX2_YEAS1 Ribosomal protein S9B OS=Saccharomyces cerevisiae (strain RM11-1a) GN=SCRG_02781 PE=4 SV=1	506.37	0	2582 2590 2626	22270	82	9	37.95	1014947	502720	354313	59	1.31	Fr4Plus_001
2626	O13516 RS9A_YEAST 40S ribosomal protein S9-A OS=Saccharomyces cerevisiae GN=RPS9A PE=1 SV=3^AA6ZWH0 A6ZWH0_YEAS7 Ribosomal protein S9A OS=Saccharomyces cerevisiae (strain YJM789) GN=RPS9A PE=3 SV=1	506.37	0	2582 2590 2626	22442	73	9	38.58	918422	502720	333307	59	1.32	Fr4Plus_001
1795	P32827 RS23_YEAST 40S ribosomal protein S23 OS=Saccharomyces cerevisiae GN=RPS23A PE=1 SV=1^AA6ZUD1 A6ZUD1_YEAS7 Ribosomal protein S23A OS=Saccharomyces cerevisiae (strain YJM789) GN=RPS23A PE=3 SV=1^AB3LIB1 B3LIB1_YEAS1 Ribosomal protein S23A (Ribosomal protein S23B) OS=Saccharomyces cerevisiae (strain RM11-1a) GN=SCRG_00901 PE=4 SV=1	309.64	0	1795	16037	68	7	49.66	364885	233101	133151	27.36	0.44	Fr4Plus_001
48	Q06699 Q06699_YEAST Yeast (S.cerevisiae	101.59	0	48	3062	10	1	40.74	19134	19134	10407	2.25	0.01	Fr4Plus_001
1302	P40525 RL34B_YEAST 60S ribosomal protein L34-B OS=Saccharomyces cerevisiae GN=RPL34B PE=1 SV=1^AA6ZVL7 A6ZVL7_YEAS7 Ribosomal protein L34B OS=Saccharomyces cerevisiae (strain YJM789) GN=RPL34B PE=4 SV=1^AB3LTQ8 B3LTQ8_YEAS1 Ribosomal protein L34B OS=Saccharomyces cerevisiae (strain RM11-1a) GN=SCRG_05230 PE=4 SV=1	247.41	0	1302 1316	13641	26	3	26.45	400057	400057	148917	46.95	0.64	Fr4Plus_001
1316	P87262 RL34A_YEAST 60S ribosomal protein L34-A OS=Saccharomyces cerevisiae GN=RPL34A PE=1 SV=1^AA6ZR09 A6ZR09_YEAS7 Ribosomal protein L34A OS=Saccharomyces cerevisiae (strain YJM789) GN=RPL34A PE=4 SV=1^AB3LS71 B3LS71_YEAS1 Ribosomal protein L34A OS=Saccharomyces cerevisiae (strain RM11-1a) GN=SCRG_04530 PE=4 SV=1	247.41	0	1302 1316	13639	26	3	26.45	400057	400057	148917	46.95	0.64	Fr4Plus_001
2269	B3LKY3 B3LKY3_YEAS1 Ribosomal protein S6A (Ribosomal gene product S6B) OS=Saccharomyces cerevisiae (strain RM11-1a) GN=SCRG_02405 PE=4 SV=1	291.68	0	2269 3407	19959	48	7	30.46	600281	333581	183905	39.15	0.78	Fr4Plus_001
2794	P05748 RL15A_YEAST 60S ribosomal protein L15-A OS=Saccharomyces cerevisiae GN=RPL15A PE=1 SV=3^AA7A0T5 A7A0T5_YEAS7 Ribosomal protein L15 OS=Saccharomyces cerevisiae (strain YJM789) GN=RPL15A PE=3 SV=1^AB3LT02 B3LT02_YEAS1 Ribosomal protein L15A OS=Saccharomyces cerevisiae (strain RM11-1a) GN=SCRG_05017 PE=4 SV=1	465.76	0	2780 2794	24422	70	9	39.22	818972	487635	304420	57.23	1.4	Fr4Plus_001
2780	P54780 RL15B_YEAST 60S ribosomal protein L15-B OS=Saccharomyces cerevisiae GN=RPL15B PE=1 SV=2^AA6ZMI1 A6ZMI1_YEAS7 Ribosomal protein L15 OS=Saccharomyces cerevisiae (strain YJM789) GN=RPL15B PE=3 SV=1^AB3LM12 B3LM12_YEAS1 Ribosomal protein L15B OS=Saccharomyces cerevisiae (strain RM11-1a) GN=SCRG_02011 PE=4 SV=1	404.39	0	2780 2794	24422	55	5	27.94	489797	396441	234104	46.53	1.14	Fr4Plus_001
6369	Q02341 Q02341_YEAST Acetohydroxy-acid isomeroreductase OS=Saccharomyces cerevisiae GN=ILV5 PE=2 SV=1	288.6	0	6369 6374 6386	44384	60	10	33.92	121763	35642	33629	4.18	0.19	Fr4Plus_001
6386	P06168 ILV5_YEAST Ketol-acid reductoisomerase	288.6	0	6369 6374 6386	44368	45	7	22.53	51407	35642	26976	4.18	0.19	Fr4Plus_001
7510	P02994 EF1A_YEAST Elongation factor 1-alpha OS=Saccharomyces cerevisiae GN=TEF1 PE=1 SV=1^AA6ZL63 A6ZL63_YEAS7 Elongation factor 1-alpha OS=Saccharomyces cerevisiae (strain YJM789) GN=TEF2 PE=3 SV=1^AB3LK50 B3LK50_YEAS1 Elongation factor 1-alpha OS=Saccharomyces cerevisiae (strain RM11-1a) GN=SCRG_02562 PE=4 SV=1	902.68	0	4336 7510	50032	134	14	39.96	1592021	815227	560449	95.67	4.79	Fr4Plus_001
10076	B3LTE6 B3LTE6_YEAS1 Heat shock protein SSA2 OS=Saccharomyces cerevisiae (strain RM11-1a) GN=SCRG_04965 PE=4 SV=1	253.07	0	5337 10076 10077 10086 10131 10134	69532	30	6	10.95	35449	27776	24461	3.26	0.23	Fr4Plus_001
10077	P10592 HSP72_YEAST Heat shock protein SSA2 OS=Saccharomyces cerevisiae GN=SSA2 PE=1 SV=3	253.07	0	5337 10076 10077 10086 10131 10134	69470	29	5	10.17	32674	27776	23898	3.26	0.23	Fr4Plus_001
10086	A7A0N3 A7A0N3_YEAS7 Stress-seventy subfamily A protein OS=Saccharomyces cerevisiae (strain YJM789) GN=SSA2 PE=3 SV=1	253.07	0	5337 10076 10077 10086 10131 10134	69542	29	5	10.17	32674	27776	23898	3.26	0.23	Fr4Plus_001
11672	P32324 EF2_YEAST Elongation factor 2 OS=Saccharomyces cerevisiae GN=EFT1 PE=1 SV=1^AA6ZNY0 A6ZNY0_YEAS7 Translation elongation factor 2 (EF-2) OS=Saccharomyces cerevisiae (strain YJM789) GN=EFT1 PE=4 SV=1^AB3LFR5 B3LFR5_YEAS1 Translation elongation factor 2 OS=Saccharomyces cerevisiae (strain RM11-1a) GN=SCRG_00145 PE=4 SV=1	816.76	0	11672	93289	128	20	29.45	304061	104600	168955	12.28	1.15	Fr4Plus_001
2251	P0C0W9 RL11A_YEAST 60S ribosomal protein L11-A OS=Saccharomyces cerevisiae GN=RPL11A PE=1 SV=2^AA6ZWY2 A6ZWY2_YEAS7 Ribosomal protein L11A OS=Saccharomyces cerevisiae (strain YJM789) GN=RPL11A PE=3 SV=1^AB3LK66 B3LK66_YEAS1 Ribosomal protein L11A OS=Saccharomyces cerevisiae (strain RM11-1a) GN=SCRG_02579 PE=4 SV=1	481.58	0	2251 2266	19719	50	4	21.26	580114	485900	284945	57.02	1.12	Fr4Plus_001
2266	Q3E757 RL11B_YEAST 60S ribosomal protein L11-B OS=Saccharomyces cerevisiae GN=RPL11B PE=1 SV=3^AA6ZV67 A6ZV67_YEAS7 Ribosomal protein L11B OS=Saccharomyces cerevisiae (strain YJM789) GN=RPL11B PE=3 SV=1^AB3LIE1 B3LIE1_YEAS1 Ribosomal protein L11B OS=Saccharomyces cerevisiae (strain RM11-1a) GN=SCRG_00932 PE=4 SV=1	481.58	0	2251 2266	19749	56	8	28.74	602652	485900	286286	57.02	1.13	Fr4Plus_001
987	Q3E792 RS25A_YEAST 40S ribosomal protein S25-A OS=Saccharomyces cerevisiae GN=RPS25A PE=1 SV=1^AA6ZV15 A6ZV15_YEAS7 Ribosomal protein S25A OS=Saccharomyces cerevisiae (strain YJM789) GN=RPS25A PE=4 SV=1^AB3LIJ3 B3LIJ3_YEAS1 Ribosomal protein S25A OS=Saccharomyces cerevisiae (strain RM11-1a) GN=SCRG_00985 PE=4 SV=1	223.86	0	987 1003	12039	32	7	51.85	322067	111405	81502	13.07	0.16	Fr4Plus_001
1003	P0C0T4 RS25B_YEAST 40S ribosomal protein S25-B OS=Saccharomyces cerevisiae GN=RPS25B PE=1 SV=1^AA7A1L5 A7A1L5_YEAS7 Ribosomal protein S25B OS=Saccharomyces cerevisiae (strain YJM789) GN=RPS25B PE=4 SV=1^AB3RHK7 B3RHK7_YEAS1 Ribosomal protein S25B OS=Saccharomyces cerevisiae (strain RM11-1a) GN=SCRG_04279 PE=4 SV=1	223.86	0	987 1003	12009	23	5	37.96	127969	111405	42782	13.07	0.16	Fr4Plus_001
10131	A7A0G3 A7A0G3_YEAS7 Stress-seventy subfamily A protein OS=Saccharomyces cerevisiae (strain YJM789) GN=SSA1 PE=3 SV=1^AB3LUU3 B3LUU3_YEAS1 Heat shock protein SSA1 OS=Saccharomyces cerevisiae (strain RM11-1a) GN=SCRG_05639 PE=4 SV=1	222.87	0	5337 10076 10077 10086 10131 10134	69643	25	4	7.79	30992	27776	23080	3.26	0.23	Fr4Plus_001
10134	P10591 HSP71_YEAST Heat shock protein SSA1 OS=Saccharomyces cerevisiae GN=SSA1 PE=1 SV=4	222.87	0	5337 10076 10077 10086 10131 10134	69657	25	4	7.79	30992	27776	23080	3.26	0.23	Fr4Plus_001
3766	P29453 RL8B_YEAST 60S ribosomal protein L8-B OS=Saccharomyces cerevisiae GN=RPL8B PE=1 SV=3^AB3LTD0 B3LTD0_YEAS1 Ribosomal protein L8B OS=Saccharomyces cerevisiae (strain RM11-1a) GN=SCRG_04947 PE=4 SV=1	764.12	0	3762 3766 3774 3776	28111	84	8	32.03	837035	696941	395230	81.79	2.3	Fr4Plus_001
9310	P04147 PABP_YEAST Polyadenylate-binding protein	362.01	0	3870 9310	64344	71	12	28.25	114145	36059	48151	4.23	0.27	Fr4Plus_001
3762	A7A0L4 A7A0L4_YEAS7 Ribosomal protein L8B OS=Saccharomyces cerevisiae (strain YJM789) GN=RPL8B PE=4 SV=1	695.12	0	3762 3766 3774 3776	28097	89	11	37.11	940853	696941	403847	81.79	2.3	Fr4Plus_001
843	B3LJQ6 B3LJQ6_YEAS1 Ribosomal protein L33B OS=Saccharomyces cerevisiae (strain RM11-1a) GN=SCRG_01620 PE=4 SV=1	266.87	0	843 959 968	11686	41	5	45.63	625073	348551	203983	40.9	0.48	Fr4Plus_001
607	Q3E754 RS21B_YEAST 40S ribosomal protein S21-B OS=Saccharomyces cerevisiae GN=RPS21B PE=1 SV=1^AA6ZQJ4 A6ZQJ4_YEAS7 Ribosomal protein S21B OS=Saccharomyces cerevisiae (strain YJM789) GN=RPS21B PE=4 SV=1^AB3LPY2 B3LPY2_YEAS1 Ribosomal protein S21B OS=Saccharomyces cerevisiae (strain RM11-1a) GN=SCRG_03538 PE=4 SV=1	331.86	0	600 607	9759	34	3	40.23	255872	255872	80427	30.03	0.29	Fr4Plus_001
5521	B3LMJ1 B3LMJ1_YEAS1 Alcohol dehydrogenase II OS=Saccharomyces cerevisiae (strain RM11-1a) GN=SCRG_02200 PE=4 SV=1	277.54	0	5520 5521 5523 5527 5528 5531	36714	30	4	10.63	110069	96809	42633	11.36	0.42	Fr4Plus_001
968	P41056 RL33B_YEAST 60S ribosomal protein L33-B OS=Saccharomyces cerevisiae GN=RPL33B PE=1 SV=2^AA6ZP75 A6ZP75_YEAS7 Ribosomal protein L33B OS=Saccharomyces cerevisiae (strain YJM789) GN=RPL33B PE=4 SV=1	266.87	0	843 959 968	12168	28	3	30.84	348551	348551	138784	40.9	0.5	Fr4Plus_001
6374	Q02340 Q02340_YEAST Acetohydroxy-acid isomeroreductase OS=Saccharomyces cerevisiae GN=ILV5G PE=2 SV=1	191.36	0	6369 6374 6386	44309	28	4	12.91	28948	25435	16994	2.98	0.13	Fr4Plus_001
959	P05744 RL33A_YEAST 60S ribosomal protein L33-A OS=Saccharomyces cerevisiae GN=RPL33A PE=1 SV=3^AA6ZWB1 A6ZWB1_YEAS7 Ribosomal protein L33A OS=Saccharomyces cerevisiae (strain YJM789) GN=RPL33A PE=4 SV=1	329.87	0	843 959 968	12154	32	3	30.84	420570	420570	209537	49.36	0.6	Fr4Plus_001
1979	P26781 RS11_YEAST 40S ribosomal protein S11 OS=Saccharomyces cerevisiae GN=RPS11A PE=1 SV=3^AA6ZKZ2 A6ZKZ2_YEAS7 Ribosomal protein S11B (Ribosomal protein S11A) OS=Saccharomyces cerevisiae (strain YJM789) GN=RPS11B PE=3 SV=1^AB3LGP0 B3LGP0_YEAS1 Ribosomal protein S11A (Ribosomal protein S11B) OS=Saccharomyces cerevisiae (strain RM11-1a) GN=SCRG_00486 PE=4 SV=1	355.5	0	1979	17748	56	8	46.79	763906	403692	258198	47.38	0.84	Fr4Plus_001
3870	B3LRS6 B3LRS6_YEAS1 Poly(A) binding protein OS=Saccharomyces cerevisiae (strain RM11-1a) GN=SCRG_04638 PE=4 SV=1	156	0	3870 9310	29185	26	4	17.94	34807	25946	19200	3.04	0.09	Fr4Plus_001
12552	B3RHD4 B3RHD4_YEAS1 Elongation factor 3A OS=Saccharomyces cerevisiae (strain RM11-1a) GN=SCRG_04202 PE=4 SV=1	670.8	0	12551 12552 12554	115979	91	12	15.8	165003	76523	90950	8.98	1.04	Fr4Plus_001
12554	P16521 EF3A_YEAST Elongation factor 3A OS=Saccharomyces cerevisiae GN=YEF3 PE=1 SV=3	670.8	0	12551 12552 12554	115993	94	13	15.8	180439	76523	92577	8.98	1.04	Fr4Plus_001
486	P05759 RS37_YEAST 40S ribosomal protein S31 OS=Saccharomyces cerevisiae GN=UBI3 PE=1 SV=2	173.66	0	486 1913	8677	31	5	55.26	367468	362432	110695	42.23	0.37	Fr4Plus_001
600	P0C0V8 RS21A_YEAST 40S ribosomal protein S21-A OS=Saccharomyces cerevisiae GN=RPS21A PE=1 SV=1^AA7A017 A7A017_YEAS7 Ribosomal protein S21A OS=Saccharomyces cerevisiae (strain YJM789) GN=RPS21A PE=4 SV=1^AB3LRD2 B3LRD2_YEAS1 Ribosomal protein S21A OS=Saccharomyces cerevisiae (strain RM11-1a) GN=SCRG_04072 PE=4 SV=1	293.16	0	600 607	9745	48	4	55.17	365554	244839	106044	28.73	0.28	Fr4Plus_001
543	P35997 RS27A_YEAST 40S ribosomal protein S27-A OS=Saccharomyces cerevisiae GN=RPS27A PE=1 SV=1^AA6ZZG7 A6ZZG7_YEAS7 Ribosomal protein S27 OS=Saccharomyces cerevisiae (strain YJM789) GN=RPS27A PE=3 SV=1	199.9	0	543 548 1099	8879	34	4	46.34	612500	354637	220211	41.62	0.37	Fr4Plus_001
548	P38711 RS27B_YEAST 40S ribosomal protein S27-B OS=Saccharomyces cerevisiae GN=RPS27B PE=1 SV=1^AA6ZSS5 A6ZSS5_YEAS7 Ribosomal protein S27 OS=Saccharomyces cerevisiae (strain YJM789) GN=RPS27B PE=3 SV=1	199.9	0	543 548 1099	8865	23	3	26.83	354637	354637	126280	41.62	0.37	Fr4Plus_001
9648	A6ZP47 DED1_YEAS7 ATP-dependent RNA helicase DED1 OS=Saccharomyces cerevisiae (strain YJM789) GN=DED1 PE=3 SV=1^AB3LJM9 B3LJM9_YEAS1 Putative uncharacterized protein OS=Saccharomyces cerevisiae (strain RM11-1a) GN=SCRG_01592 PE=4 SV=1	293.68	0	9648 9650	65552	39	9	18.54	44439	19680	15225	2.31	0.15	Fr4Plus_001
9650	P06634 DED1_YEAST ATP-dependent RNA helicase DED1 OS=Saccharomyces cerevisiae GN=DED1 PE=1 SV=2	293.68	0	9648 9650	65552	35	8	16.39	39333	19680	13437	2.31	0.15	Fr4Plus_001
12551	A7A1D2 A7A1D2_YEAS7 Translation elongation factor 2 (EF-2) OS=Saccharomyces cerevisiae (strain YJM789) GN=YEF3 PE=3 SV=1	604	0	12551 12552 12554	115959	93	15	18.58	181686	76523	103592	8.98	1.04	Fr4Plus_001
6911	P21954 IDHP_YEAST Isocitrate dehydrogenase [NADP]	264.69	0	6666 6674 6789 6798 6802 6911	48190	43	8	26.87	45609	26785	24545	3.14	0.15	Fr4Plus_001
12198	P07245 C1TC_YEAST C-1-tetrahydrofolate synthase	769.98	0	12196 12198	102205	104	19	25.37	144985	41242	76871	4.84	0.49	Fr4Plus_001
3110	P41805 RL10_YEAST 60S ribosomal protein L10 OS=Saccharomyces cerevisiae GN=RPL10 PE=1 SV=1^AA7A0Y0 A7A0Y0_YEAS7 Ribosomal protein L10 OS=Saccharomyces cerevisiae (strain YJM789) GN=RPL10 PE=4 SV=1^AB3LT44 B3LT44_YEAS1 Ribosomal protein L10 OS=Saccharomyces cerevisiae (strain RM11-1a) GN=SCRG_05060 PE=4 SV=1	392.65	0	3110	25361	48	6	19.91	315406	227185	129608	26.66	0.68	Fr4Plus_001
12196	B3LI33 B3LI33_YEAS1 C1-tetrahydrofolate synthase OS=Saccharomyces cerevisiae (strain RM11-1a) GN=SCRG_00818 PE=4 SV=1	723.25	0	12196 12198	102191	96	17	21.35	133271	41242	71837	4.84	0.49	Fr4Plus_001
266	P41057 RS29A_YEAST 40S ribosomal protein S29-A OS=Saccharomyces cerevisiae GN=RPS29A PE=1 SV=3^AA7A1R3 A7A1R3_YEAS7 Ribosomal protein S29A OS=Saccharomyces cerevisiae (strain YJM789) GN=RPS29A PE=4 SV=1^AB3RHQ3 B3RHQ3_YEAS1 Ribosomal protein S29A OS=Saccharomyces cerevisiae (strain RM11-1a) GN=SCRG_04328 PE=4 SV=1	107.48	0	266	6660	14	2	26.79	83448	83448	27541	9.79	0.07	Fr4Plus_001
2003	A6ZWL1 NACB1_YEAS7 Nascent polypeptide-associated complex subunit beta-1 OS=Saccharomyces cerevisiae (strain YJM789) GN=EGD1 PE=3 SV=1^AQ02642 NACB1_YEAST Nascent polypeptide-associated complex subunit beta-1 OS=Saccharomyces cerevisiae GN=EGD1 PE=1 SV=2^AB3LL28 B3LL28_YEAS1 Pol II transcribed genes regulator OS=Saccharomyces cerevisiae (strain RM11-1a) GN=SCRG_02455 PE=4 SV=1	154.05	0	2003	17020	30	5	40.13	88519	73978	34119	8.68	0.15	Fr4Plus_001
3735	P25443 RS2_YEAST 40S ribosomal protein S2 OS=Saccharomyces cerevisiae GN=RPS2 PE=1 SV=3^AA6ZU59 A6ZU59_YEAS7 Ribosomal protein S2 OS=Saccharomyces cerevisiae (strain YJM789) GN=RPS2 PE=3 SV=1^AB3LHI3 B3LHI3_YEAS1 Ribosomal protein S2 OS=Saccharomyces cerevisiae (strain RM11-1a) GN=SCRG_01118 PE=4 SV=1	360.69	0	3735	27449	79	12	32.68	685821	331205	206437	38.87	1.07	Fr4Plus_001
1099	B3LSE1 B3LSE1_YEAS1 Ribosomal protein S27B OS=Saccharomyces cerevisiae (strain RM11-1a) GN=SCRG_04727 PE=4 SV=1	198.18	0	543 548 1099	12494	23	3	19.64	354637	354637	126280	41.62	0.52	Fr4Plus_001
610	P49166 RL37A_YEAST 60S ribosomal protein L37-A OS=Saccharomyces cerevisiae GN=RPL37A PE=1 SV=2^AA7A175 A7A175_YEAS7 Ribosomal protein L37 OS=Saccharomyces cerevisiae (strain YJM789) GN=RPL37A PE=3 SV=1^AB3RH76 B3RH76_YEAS1 Ribosomal protein L37A OS=Saccharomyces cerevisiae (strain RM11-1a) GN=SCRG_04144 PE=4 SV=1	164.72	0	610	9850	22	4	38.64	88887	86346	31578	10.13	0.1	Fr4Plus_001
8448	P38861 NMD3_YEAST 60S ribosomal export protein NMD3 OS=Saccharomyces cerevisiae GN=NMD3 PE=1 SV=2	139.89	0	8442 8448 8457	59114	19	4	9.85	12073	6320	3365	0.74	0.04	Fr4Plus_001
8457	B3LST3 B3LST3_YEAS1 Factor required for a late assembly step of the 60S subunit OS=Saccharomyces cerevisiae (strain RM11-1a) GN=SCRG_04882 PE=4 SV=1	139.89	0	8442 8448 8457	59095	16	3	7.14	6320	6320	2998	0.74	0.04	Fr4Plus_001
2006	P23301 IF5A2_YEAST Eukaryotic translation initiation factor 5A-2 OS=Saccharomyces cerevisiae GN=HYP2 PE=1 SV=3^AA6ZQR6 A6ZQR6_YEAS7 Translation initiation factor eIF5A OS=Saccharomyces cerevisiae (strain YJM789) GN=HYP2 PE=4 SV=1^AB3LRY3 B3LRY3_YEAS1 Translation initiation factor eIF-5A OS=Saccharomyces cerevisiae (strain RM11-1a) GN=SCRG_04436 PE=4 SV=1	273.02	0	2006	17114	37	4	19.11	198758	175692	90381	18.66	0.32	Fr4Plus_001
5523	A6ZN19 A6ZN19_YEAS7 Alcohol dehydrogenase II OS=Saccharomyces cerevisiae (strain YJM789) GN=ADH2 PE=3 SV=1	207.36	0	5520 5521 5523 5527 5528 5531	36755	22	3	8.05	77457	77457	35375	9.09	0.33	Fr4Plus_001
5527	P00331 ADH2_YEAST Alcohol dehydrogenase 2 OS=Saccharomyces cerevisiae GN=ADH2 PE=1 SV=3	207.36	0	5520 5521 5523 5527 5528 5531	36731	23	4	8.05	79075	77457	35628	9.09	0.33	Fr4Plus_001
1913	A7A160 A7A160_YEAS7 Ribosomal protein S31 OS=Saccharomyces cerevisiae (strain YJM789) GN=RPS31 PE=4 SV=1^AB3RH62 B3RH62_YEAS1 Also encodes a ubiquitin protein OS=Saccharomyces cerevisiae (strain RM11-1a) GN=SCRG_04129 PE=4 SV=1	184.55	0	486 1913	17216	27	5	32.89	382470	361888	127547	42.47	0.73	Fr4Plus_001
1960	P04449 RL24A_YEAST 60S ribosomal protein L24-A OS=Saccharomyces cerevisiae GN=RPL24A PE=1 SV=1^AA6ZUW3 A6ZUW3_YEAS7 Ribosomal protein L24A OS=Saccharomyces cerevisiae (strain YJM789) GN=RPL24A PE=4 SV=1^AB3LIP3 B3LIP3_YEAS1 Ribosomal protein L24A OS=Saccharomyces cerevisiae (strain RM11-1a) GN=SCRG_01038 PE=4 SV=1	260.81	0	1951 1953 1960	17613	35	5	30.97	366061	316525	108681	37.15	0.65	Fr4Plus_001
919	A6ZXP7 A6ZXP7_YEAS7 Ribosomal protein P1A OS=Saccharomyces cerevisiae (strain YJM789) GN=RPP1A PE=4 SV=1^AB3LGX5 B3LGX5_YEAS1 Acidic ribosomal protein P1A OS=Saccharomyces cerevisiae (strain RM11-1a) GN=SCRG_00577 PE=4 SV=1	145.52	0	919	10907	18	2	28.3	138782	138782	32227	16.29	0.18	Fr4Plus_001
8442	A6ZT78 A6ZT78_YEAS7 Conserved protein OS=Saccharomyces cerevisiae (strain YJM789) GN=NMD3 PE=4 SV=1	102.39	0	8442 8448 8457	59079	18	5	10.62	26427	4569	3872	0.54	0.03	Fr4Plus_001
1750	P48589 RS12_YEAST 40S ribosomal protein S12 OS=Saccharomyces cerevisiae GN=RPS12 PE=1 SV=1^AA6ZPJ7 A6ZPJ7_YEAS7 40S ribosomal protein S12 OS=Saccharomyces cerevisiae (strain YJM789) GN=RPS12 PE=3 SV=1^AB3LK24 B3LK24_YEAS1 Ribosomal protein S12 OS=Saccharomyces cerevisiae (strain RM11-1a) GN=SCRG_01742 PE=4 SV=1	308.88	0	1750	15471	55	5	39.16	360198	190916	111809	22.41	0.35	Fr4Plus_001
3596	Q12522 IF6_YEAST Eukaryotic translation initiation factor 6 OS=Saccharomyces cerevisiae GN=TIF6 PE=1 SV=1^AA6ZWQ9 A6ZWQ9_YEAS7 Translation initiation factor OS=Saccharomyces cerevisiae (strain YJM789) GN=TIF6 PE=4 SV=1^AB3LL77 B3LL77_YEAS1 Eukaryotic translation initiation factor 6 OS=Saccharomyces cerevisiae (strain RM11-1a) GN=SCRG_02506 PE=4 SV=1	246.75	0	3596	26457	30	4	21.63	57014	49095	29304	5.76	0.15	Fr4Plus_001
6666	P41939 IDHC_YEAST Isocitrate dehydrogenase [NADP] cytoplasmic OS=Saccharomyces cerevisiae GN=IDP2 PE=1 SV=2^AB3RH67 B3RH67_YEAS1 NADP-dependent isocitrate dehydrogenase OS=Saccharomyces cerevisiae (strain RM11-1a) GN=SCRG_04134 PE=4 SV=1	121.84	0	6666 6674 6789 6798 6802 6911	46562	15	2	5.58	16884	16884	12771	1.98	0.09	Fr4Plus_001
6674	A7A165 A7A165_YEAS7 NADP-dependent isocitrate dehydrogenase OS=Saccharomyces cerevisiae (strain YJM789) GN=IDP2 PE=3 SV=1	121.16	0	6666 6674 6789 6798 6802 6911	46534	15	2	5.58	16884	16884	12771	1.98	0.09	Fr4Plus_001
3774	P17076 RL8A_YEAST 60S ribosomal protein L8-A OS=Saccharomyces cerevisiae GN=RPL8A PE=1 SV=4^AB3LS86 B3LS86_YEAS1 Ribosomal protein L8A OS=Saccharomyces cerevisiae (strain RM11-1a) GN=SCRG_04670 PE=4 SV=1	615.23	0	3762 3766 3774 3776	28124	87	11	43.36	969833	696941	404804	81.79	2.3	Fr4Plus_001
3776	A6ZSL7 A6ZSL7_YEAS7 Ribosomal protein L8A OS=Saccharomyces cerevisiae (strain YJM789) GN=RPL8A PE=4 SV=1	615.23	0	3762 3766 3774 3776	28111	72	8	33.2	810923	696941	375853	81.79	2.3	Fr4Plus_001
6789	B3LPP6 B3LPP6_YEAS1 NADP-dependent isocitrate dehydrogenase OS=Saccharomyces cerevisiae (strain RM11-1a) GN=SCRG_03149 PE=4 SV=1	139.88	0	6666 6674 6789 6798 6802 6911	47808	16	3	6.9	20220	16884	12847	1.98	0.09	Fr4Plus_001
6798	P53982 IDHH_YEAST Isocitrate dehydrogenase [NADP] OS=Saccharomyces cerevisiae GN=IDP3 PE=1 SV=1	139.88	0	6666 6674 6789 6798 6802 6911	47856	15	2	5.48	16884	16884	12771	1.98	0.09	Fr4Plus_001
6802	A6ZS67 A6ZS67_YEAS7 NADP-dependent isocitrate dehydrogenase OS=Saccharomyces cerevisiae (strain YJM789) GN=IDP3 PE=3 SV=1	138.31	0	6666 6674 6789 6798 6802 6911	47829	15	2	5.48	16884	16884	12771	1.98	0.09	Fr4Plus_001
5742	P41940 MPG1_YEAST Mannose-1-phosphate guanyltransferase OS=Saccharomyces cerevisiae GN=MPG1 PE=1 SV=2^AA6ZXS0 A6ZXS0_YEAS7 GDP-mannose pyrophosphorylase OS=Saccharomyces cerevisiae (strain YJM789) GN=PSA1 PE=4 SV=1^AB3LGV3 B3LGV3_YEAS1 GDP-mannose pyrophosphorylase OS=Saccharomyces cerevisiae (strain RM11-1a) GN=SCRG_00554 PE=4 SV=1	221.58	0	5742	39565	41	9	29.36	93567	48333	31682	5.67	0.22	Fr4Plus_001
12262	A6ZL23 A6ZL23_YEAS7 Translation initiation factor eIF3 subunit OS=Saccharomyces cerevisiae (strain YJM789) GN=RPG1 PE=4 SV=1	417.26	0	12262 12272	110105	63	13	11.65	65041	19609	22033	2.3	0.25	Fr4Plus_001
12272	P38249 EIF3A_YEAST Eukaryotic translation initiation factor 3 110 kDa subunit OS=Saccharomyces cerevisiae GN=TIF32 PE=1 SV=1	422.3	0	12262 12272	110344	45	8	9.65	41611	19609	14035	2.3	0.25	Fr4Plus_001
13622	P07149 FAS1_YEAST Fatty acid synthase subunit beta OS=Saccharomyces cerevisiae GN=FAS1 PE=1 SV=2	534.96	0	13610 13622 13623 13624	228691	68	12	7.65	65349	23566	37000	2.77	0.63	Fr4Plus_001
13623	A6ZZE4 A6ZZE4_YEAS7 Acetyl transferase OS=Saccharomyces cerevisiae (strain YJM789) GN=FAS1 PE=4 SV=1	534.96	0	13610 13622 13623 13624	228677	68	12	7.65	65349	23566	37000	2.77	0.63	Fr4Plus_001
13624	B3LQS4 B3LQS4_YEAS1 Acetyl transferase OS=Saccharomyces cerevisiae (strain RM11-1a) GN=SCRG_03847 PE=4 SV=1	533.86	0	13610 13622 13623 13624	228650	68	12	7.65	65349	23566	37000	2.77	0.63	Fr4Plus_001
2140	Q08004 BUD20_YEAST Bud site selection protein 20 OS=Saccharomyces cerevisiae GN=BUD20 PE=1 SV=1	72.53	0	2140	18516	18	4	19.88	12084	7479	8896	0.88	0.02	Fr4Plus_001
1740	Q01855 RS15_YEAST 40S ribosomal protein S15 OS=Saccharomyces cerevisiae GN=RPS15 PE=1 SV=1^AA6ZNG9 A6ZNG9_YEAS7 Ribosomal protein S15 OS=Saccharomyces cerevisiae (strain YJM789) GN=RPS15 PE=3 SV=1^AB3LJ18 B3LJ18_YEAS1 Ribosomal protein S15 OS=Saccharomyces cerevisiae (strain RM11-1a) GN=SCRG_01362 PE=4 SV=1	180.56	0	1740	16001	32	4	34.51	396729	109583	139132	12.86	0.21	Fr4Plus_001
11169	P06103 EIF3B_YEAST Eukaryotic translation initiation factor 3 90 kDa subunit OS=Saccharomyces cerevisiae GN=PRT1 PE=1 SV=1	203.16	0	11169 11192	88130	40	12	14.42	71760	15887	26071	1.86	0.16	Fr4Plus_001
11192	A6ZPJ1 A6ZPJ1_YEAS7 Translation initiation factor eIF3 subunit OS=Saccharomyces cerevisiae (strain YJM789) GN=PRT1 PE=4 SV=1^AB3LK18 B3LK18_YEAS1 Translation initiation factor eIF3 subunit OS=Saccharomyces cerevisiae (strain RM11-1a) GN=SCRG_01736 PE=4 SV=1	203.16	0	11169 11192	88329	26	6	8.76	27986	15887	16032	1.86	0.16	Fr4Plus_001
12215	A6ZUH3 A6ZUH3_YEAS7 mRNA cap binding protein eIF-4F OS=Saccharomyces cerevisiae (strain YJM789) GN=TIF4631 PE=4 SV=1	191.13	0	12215 12217	107092	18	4	5.15	27950	9281	3821	1.09	0.12	Fr4Plus_001
12217	P39935 IF4F1_YEAST Eukaryotic initiation factor 4F subunit p150 OS=Saccharomyces cerevisiae GN=TIF4631 PE=1 SV=2^AB3LI68 B3LI68_YEAS1 Eukaryotic initiation factor 4F subunit p150 OS=Saccharomyces cerevisiae (strain RM11-1a) GN=SCRG_00858 PE=4 SV=1	188.11	0	12215 12217	107101	25	6	7.67	20771	9281	5931	1.09	0.12	Fr4Plus_001
10187	Q02892 NOG1_YEAST Nucleolar GTP-binding protein 1 OS=Saccharomyces cerevisiae GN=NOG1 PE=1 SV=1^AA6ZWF8 A6ZWF8_YEAS7 Nucleolar g-protein OS=Saccharomyces cerevisiae (strain YJM789) GN=NOG1 PE=4 SV=1^AB3LKY0 B3LKY0_YEAS1 Nucleolar GTP-binding protein 1 OS=Saccharomyces cerevisiae (strain RM11-1a) GN=SCRG_02402 PE=4 SV=1	167.33	0	10187	74410	27	6	10.51	29575	19134	10333	2.25	0.17	Fr4Plus_001
5577	A7A2C2 A7A2C2_YEAS7 Conserved protein OS=Saccharomyces cerevisiae (strain YJM789) GN=SCY_4292 PE=4 SV=1	124.99	0	5577 7149 7151 7152 7153 7156 7157 7159 7160 7161 7164 7165 7168 7169 7170 7174 7176 7177 7178 7179 7182 7186 7190 7193 7194 7841 13443 13506 13510 13511 13512 13513 13514 13515 13516 13517 13518 13519 13520 13521 13522 13523 13524 13526 13528 13529 13530 13533 13534 13535 13536 13537 13538 13539 13563	39696	19	3	11.97	54771	54771	12798	4.16	0.17	Fr4Plus_001
9528	A6ZY65 A6ZY65_YEAS7 Protein associated with ribosomal export complex OS=Saccharomyces cerevisiae (strain YJM789) GN=ARX1 PE=4 SV=1	196.03	0	9528 9531	65196	23	9	12.65	62716	20905	9193	2.45	0.16	Fr4Plus_001
9531	Q03862 ARX1_YEAST Probable metalloprotease ARX1 OS=Saccharomyces cerevisiae GN=ARX1 PE=1 SV=1^AB3LGH3 B3LGH3_YEAS1 Putative uncharacterized protein OS=Saccharomyces cerevisiae (strain RM11-1a) GN=SCRG_00415 PE=4 SV=1	196.03	0	9528 9531	65212	22	7	10.62	34069	20905	8904	2.45	0.16	Fr4Plus_001
13586	A6ZW24 A6ZW24_YEAS7 Fatty acid synthase alpha subunit OS=Saccharomyces cerevisiae (strain YJM789) GN=FAS2 PE=4 SV=1^AB3LKK0 B3LKK0_YEAS1 Fatty acid synthase alpha subunit OS=Saccharomyces cerevisiae (strain RM11-1a) GN=SCRG_02268 PE=4 SV=1	580.96	0	13586 13587	207030	78	15	8.96	74378	24577	33708	2.88	0.6	Fr4Plus_001
8168	P00549 KPYK1_YEAST Pyruvate kinase 1 OS=Saccharomyces cerevisiae GN=PYK1 PE=1 SV=2^AA7A0C8 A7A0C8_YEAS7 Pyruvate kinase OS=Saccharomyces cerevisiae (strain YJM789) GN=CDC19 PE=3 SV=1^AB3LUX4 B3LUX4_YEAS1 Pyruvate kinase OS=Saccharomyces cerevisiae (strain RM11-1a) GN=SCRG_05674 PE=4 SV=1	184.63	0	8168	54544	27	6	17.6	28607	18182	10174	2.13	0.12	Fr4Plus_001
7955	A6ZSC7 A6ZSC7_YEAS7 Part of a pre-60S complex OS=Saccharomyces cerevisiae (strain YJM789) GN=NOG2 PE=4 SV=1^AB3LPJ0 B3LPJ0_YEAS1 Putative uncharacterized protein OS=Saccharomyces cerevisiae (strain RM11-1a) GN=SCRG_03089 PE=4 SV=1	194.56	0	7955 7957	55518	33	8	13.99	32633	15775	23719	1.85	0.1	Fr4Plus_001
7957	P53742 NOG2_YEAST Nucleolar GTP-binding protein 2 OS=Saccharomyces cerevisiae GN=NOG2 PE=1 SV=1	198.39	0	7955 7957	55488	27	5	10.7	20223	15775	11559	1.85	0.1	Fr4Plus_001
7151	A7A2B1 A7A2B1_YEAS7 Conserved protein OS=Saccharomyces cerevisiae (strain YJM789) GN=SCY_4032 PE=4 SV=1	148.49	0	7149 7151 7152 7153 7156 7157 7159 7160 7161 7164 7165 7168 7169 7170 7174 7176 7177 7178 7179 7182 7185 7186 7190 7193 7194 7841 13443 13506 13510 13511 13512 13513 13514 13515 13516 13517 13518 13519 13520 13521 13522 13523 13524 13526 13528 13529 13530 13533 13534 13535 13536 13537 13538 13539 13563	49100	23	3	9.55	66853	66853	26322	7.85	0.39	Fr4Plus_001
7152	Q12485 YG12A_YEAST Transposon Ty1-GR2 Gag polyprotein OS=Saccharomyces cerevisiae GN=TY1A-GR2 PE=2 SV=1	145.95	0	7149 7151 7152 7153 7156 7157 7159 7160 7161 7164 7165 7168 7169 7170 7174 7176 7177 7178 7179 7182 7185 7186 7190 7193 7194 7841 13443 13506 13510 13511 13512 13513 13514 13515 13516 13517 13518 13519 13520 13521 13522 13523 13524 13526 13528 13529 13530 13533 13534 13535 13536 13537 13538 13539 13563	49034	23	3	9.55	66853	66853	26322	7.85	0.38	Fr4Plus_001
7153	O74302 YD13A_YEAST Transposon Ty1-DR4 Gag polyprotein OS=Saccharomyces cerevisiae GN=TY1A-DR4 PE=2 SV=1	148.49	0	7149 7151 7152 7153 7156 7157 7159 7160 7161 7164 7165 7168 7169 7170 7174 7176 7177 7178 7179 7182 7185 7186 7190 7193 7194 7841 13443 13506 13510 13511 13512 13513 13514 13515 13516 13517 13518 13519 13520 13521 13522 13523 13524 13526 13528 13529 13530 13533 13534 13535 13536 13537 13538 13539 13563	49009	23	3	9.55	66853	66853	26322	7.85	0.38	Fr4Plus_001
7157	P08405 TY1A_YEAST Transposon TyH3 Gag polyprotein OS=Saccharomyces cerevisiae GN=TY1A PE=1 SV=2	148.49	0	7149 7151 7152 7153 7156 7157 7159 7160 7161 7164 7165 7168 7169 7170 7174 7176 7177 7178 7179 7182 7185 7186 7190 7193 7194 7841 13443 13506 13510 13511 13512 13513 13514 13515 13516 13517 13518 13519 13520 13521 13522 13523 13524 13526 13528 13529 13530 13533 13534 13535 13536 13537 13538 13539 13563	49010	26	4	9.55	71842	66853	27202	7.85	0.38	Fr4Plus_001
7160	P47097 YJ11A_YEAST Transposon Ty1-JR1/Ty1-LR3/Ty1-ML2 Gag polyprotein OS=Saccharomyces cerevisiae GN=TY1A-JR1 PE=1 SV=1	145.95	0	7149 7151 7152 7153 7156 7157 7159 7160 7161 7164 7165 7168 7169 7170 7174 7176 7177 7178 7179 7182 7185 7186 7190 7193 7194 7841 13443 13506 13510 13511 13512 13513 13514 13515 13516 13517 13518 13519 13520 13521 13522 13523 13524 13526 13528 13529 13530 13533 13534 13535 13536 13537 13538 13539 13563	48993	23	3	9.55	66853	66853	26322	7.85	0.38	Fr4Plus_001
7161	P0C2I8 YL14A_YEAST Transposon Ty1-LR4 Gag polyprotein OS=Saccharomyces cerevisiae GN=TY1A-LR4 PE=2 SV=1	145.95	0	7149 7151 7152 7153 7156 7157 7159 7160 7161 7164 7165 7168 7169 7170 7174 7176 7177 7178 7179 7182 7185 7186 7190 7193 7194 7841 13443 13506 13510 13511 13512 13513 13514 13515 13516 13517 13518 13519 13520 13521 13522 13523 13524 13526 13528 13529 13530 13533 13534 13535 13536 13537 13538 13539 13563	49003	23	3	9.55	66853	66853	26322	7.85	0.38	Fr4Plus_001
7164	A7A2B3 A7A2B3_YEAS7 Conserved protein OS=Saccharomyces cerevisiae (strain YJM789) GN=SCY_4034 PE=4 SV=1	148.49	0	7149 7151 7152 7153 7156 7157 7159 7160 7161 7164 7165 7168 7169 7170 7174 7176 7177 7178 7179 7182 7185 7186 7190 7193 7194 7841 13443 13506 13510 13511 13512 13513 13514 13515 13516 13517 13518 13519 13520 13521 13522 13523 13524 13526 13528 13529 13530 13533 13534 13535 13536 13537 13538 13539 13563	49066	23	3	9.55	66853	66853	26322	7.85	0.38	Fr4Plus_001
7165	Q03856 YD11A_YEAST Transposon Ty1-DR1 Gag polyprotein OS=Saccharomyces cerevisiae GN=TY1A-DR1 PE=1 SV=1	145.95	0	7149 7151 7152 7153 7156 7157 7159 7160 7161 7164 7165 7168 7169 7170 7174 7176 7177 7178 7179 7182 7185 7186 7190 7193 7194 7841 13443 13506 13510 13511 13512 13513 13514 13515 13516 13517 13518 13519 13520 13521 13522 13523 13524 13526 13528 13529 13530 13533 13534 13535 13536 13537 13538 13539 13563	49056	23	3	9.55	66853	66853	26322	7.85	0.38	Fr4Plus_001
7168	A6ZPH3 A6ZPH3_YEAS7 Conserved protein OS=Saccharomyces cerevisiae (strain YJM789) GN=SCY_4038 PE=4 SV=1	145.95	0	7149 7151 7152 7153 7156 7157 7159 7160 7161 7164 7165 7168 7169 7170 7174 7176 7177 7178 7179 7182 7185 7186 7190 7193 7194 7841 13443 13506 13510 13511 13512 13513 13514 13515 13516 13517 13518 13519 13520 13521 13522 13523 13524 13526 13528 13529 13530 13533 13534 13535 13536 13537 13538 13539 13563	49072	23	3	9.55	66853	66853	26322	7.85	0.39	Fr4Plus_001
7169	Q12162 YD15A_YEAST Transposon Ty1-DR6/Ty1-ER1/Ty1-LR2/Ty1-PL Gag polyprotein OS=Saccharomyces cerevisiae GN=TY1A-DR6 PE=1 SV=1	145.95	0	7149 7151 7152 7153 7156 7157 7159 7160 7161 7164 7165 7168 7169 7170 7174 7176 7177 7178 7179 7182 7185 7186 7190 7193 7194 7841 13443 13506 13510 13511 13512 13513 13514 13515 13516 13517 13518 13519 13520 13521 13522 13523 13524 13526 13528 13529 13530 13533 13534 13535 13536 13537 13538 13539 13563	48953	23	3	9.55	66853	66853	26322	7.85	0.38	Fr4Plus_001
7170	Q04706 YM11A_YEAST Transposon Ty1-ML1 Gag polyprotein OS=Saccharomyces cerevisiae GN=TY1A-ML1 PE=2 SV=1	148.49	0	7149 7151 7152 7153 7156 7157 7159 7160 7161 7164 7165 7168 7169 7170 7174 7176 7177 7178 7179 7182 7185 7186 7190 7193 7194 7841 13443 13506 13510 13511 13512 13513 13514 13515 13516 13517 13518 13519 13520 13521 13522 13523 13524 13526 13528 13529 13530 13533 13534 13535 13536 13537 13538 13539 13563	49121	23	3	9.55	66853	66853	26322	7.85	0.39	Fr4Plus_001
7174	A7A1F6 A7A1F6_YEAS7 Conserved protein OS=Saccharomyces cerevisiae (strain YJM789) GN=SCY_3834 PE=4 SV=1	160.82	0	7149 7151 7152 7153 7156 7157 7159 7160 7161 7164 7165 7168 7169 7170 7174 7176 7177 7178 7179 7182 7185 7186 7190 7193 7194 7841 13443 13506 13510 13511 13512 13513 13514 13515 13516 13517 13518 13519 13520 13521 13522 13523 13524 13526 13528 13529 13530 13533 13534 13535 13536 13537 13538 13539 13563	49088	23	3	9.55	66853	66853	26322	7.85	0.39	Fr4Plus_001
7176	O13528 YA11A_YEAST Transposon Ty1-A/Ty1-PR1 Gag polyprotein OS=Saccharomyces cerevisiae GN=TY1A-A PE=1 SV=1	148.49	0	7149 7151 7152 7153 7156 7157 7159 7160 7161 7164 7165 7168 7169 7170 7174 7176 7177 7178 7179 7182 7185 7186 7190 7193 7194 7841 13443 13506 13510 13511 13512 13513 13514 13515 13516 13517 13518 13519 13520 13521 13522 13523 13524 13526 13528 13529 13530 13533 13534 13535 13536 13537 13538 13539 13563	49072	23	3	9.55	66853	66853	26322	7.85	0.39	Fr4Plus_001
7177	Q12470 YN12A_YEAST Transposon Ty1-NL2 Gag polyprotein OS=Saccharomyces cerevisiae GN=TY1A-NL2 PE=2 SV=1	148.49	0	7149 7151 7152 7153 7156 7157 7159 7160 7161 7164 7165 7168 7169 7170 7174 7176 7177 7178 7179 7182 7185 7186 7190 7193 7194 7841 13443 13506 13510 13511 13512 13513 13514 13515 13516 13517 13518 13519 13520 13521 13522 13523 13524 13526 13528 13529 13530 13533 13534 13535 13536 13537 13538 13539 13563	49231	23	3	9.55	66853	66853	26322	7.85	0.39	Fr4Plus_001
7178	A7A2A6 A7A2A6_YEAS7 Conserved protein OS=Saccharomyces cerevisiae (strain YJM789) GN=SCY_4027 PE=4 SV=1	148.49	0	7149 7151 7152 7153 7156 7157 7159 7160 7161 7164 7165 7168 7169 7170 7174 7176 7177 7178 7179 7182 7185 7186 7190 7193 7194 7841 13443 13506 13510 13511 13512 13513 13514 13515 13516 13517 13518 13519 13520 13521 13522 13523 13524 13526 13528 13529 13530 13533 13534 13535 13536 13537 13538 13539 13563	49144	23	3	9.55	66853	66853	26322	7.85	0.39	Fr4Plus_001
7182	Q12085 YG11A_YEAST Transposon Ty1-GR1 Gag polyprotein OS=Saccharomyces cerevisiae GN=TY1A-GR1 PE=2 SV=1	145.95	0	7149 7151 7152 7153 7156 7157 7159 7160 7161 7164 7165 7168 7169 7170 7174 7176 7177 7178 7179 7182 7185 7186 7190 7193 7194 7841 13443 13506 13510 13511 13512 13513 13514 13515 13516 13517 13518 13519 13520 13521 13522 13523 13524 13526 13528 13529 13530 13533 13534 13535 13536 13537 13538 13539 13563	49056	23	3	9.55	66853	66853	26322	7.85	0.38	Fr4Plus_001
7190	Q6Q5H1 YP14A_YEAST Transposon Ty1-PR3 Gag polyprotein OS=Saccharomyces cerevisiae GN=TY1A-PR3 PE=1 SV=2	145.95	0	7149 7151 7152 7153 7156 7157 7159 7160 7161 7164 7165 7168 7169 7170 7174 7176 7177 7178 7179 7182 7185 7186 7190 7193 7194 7841 13443 13506 13510 13511 13512 13513 13514 13515 13516 13517 13518 13519 13520 13521 13522 13523 13524 13526 13528 13529 13530 13533 13534 13535 13536 13537 13538 13539 13563	48965	23	3	9.55	66853	66853	26322	7.85	0.38	Fr4Plus_001
7193	Q12231 YD14A_YEAST Transposon Ty1-DR5/Ty1-ER2/Ty1-GR3/Ty1-LR1/Ty1-MR2 Gag polyprotein OS=Saccharomyces cerevisiae GN=TY1A-DR5 PE=1 SV=1^AA6ZLP7 A6ZLP7_YEAS7 Conserved protein OS=Saccharomyces cerevisiae (strain YJM789) GN=SCY_0938 PE=4 SV=1	148.49	0	7149 7151 7152 7153 7156 7157 7159 7160 7161 7164 7165 7168 7169 7170 7174 7176 7177 7178 7179 7182 7185 7186 7190 7193 7194 7841 13443 13506 13510 13511 13512 13513 13514 13515 13516 13517 13518 13519 13520 13521 13522 13523 13524 13526 13528 13529 13530 13533 13534 13535 13536 13537 13538 13539 13563	49128	23	3	9.55	66853	66853	26322	7.85	0.39	Fr4Plus_001
7194	P47099 YJ12A_YEAST Transposon Ty1-JR2 Gag polyprotein OS=Saccharomyces cerevisiae GN=TY1A-JR2 PE=1 SV=1	148.49	0	7149 7151 7152 7153 7156 7157 7159 7160 7161 7164 7165 7168 7169 7170 7174 7176 7177 7178 7179 7182 7185 7186 7190 7193 7194 7841 13443 13506 13510 13511 13512 13513 13514 13515 13516 13517 13518 13519 13520 13521 13522 13523 13524 13526 13528 13529 13530 13533 13534 13535 13536 13537 13538 13539 13563	49112	23	3	9.55	66853	66853	26322	7.85	0.39	Fr4Plus_001
7149	A6ZMB1 A6ZMB1_YEAS7 Conserved protein OS=Saccharomyces cerevisiae (strain YJM789) GN=SCY_4223 PE=4 SV=1	145.95	0	7149 7151 7152 7153 7156 7157 7159 7160 7161 7164 7165 7168 7169 7170 7174 7176 7177 7178 7179 7182 7185 7186 7190 7193 7194 7841 13443 13506 13510 13511 13512 13513 13514 13515 13516 13517 13518 13519 13520 13521 13522 13523 13524 13526 13528 13529 13530 13533 13534 13535 13536 13537 13538 13539 13563	49025	23	3	9.55	66853	66853	26322	7.85	0.38	Fr4Plus_001
7156	Q12217 YB12A_YEAST Transposon Ty1-BR Gag polyprotein OS=Saccharomyces cerevisiae GN=TY1A-BR PE=1 SV=1	148.49	0	7149 7151 7152 7153 7156 7157 7159 7160 7161 7164 7165 7168 7169 7170 7174 7176 7177 7178 7179 7182 7185 7186 7190 7193 7194 7841 13443 13506 13510 13511 13512 13513 13514 13515 13516 13517 13518 13519 13520 13521 13522 13523 13524 13526 13528 13529 13530 13533 13534 13535 13536 13537 13538 13539 13563	49067	23	3	9.55	66853	66853	26322	7.85	0.38	Fr4Plus_001
[truncated: 2,384 more rows]

## Sheet: Fr4Minus_001_peptideID
protein.name	protein.dataBaseType	protein.score	protein.falsePositiveRate	protein.Key_ForHomologs	protein.avgMass	protein.MatchedProducts	protein.MatchedPeptides	protein.seqCover(%)	protein.MatchedPeptideIntenSum	protein.top3MatchedPeptideIntenSum	protein.MatchedProductIntenSum	protein.fmolOnColumn	protein.ngramOnColumn	protein.SumForTotalProteins	peptide.Rank	peptide.Pass	peptide.matchType	peptide.modification	peptide.mhp	peptide.seq	peptide.OriginatingSeq	peptide.seqStart	peptide.seqLength	peptide.MatchedProducts	peptide.ConsectiveMatchedProducts	peptide.ComplementaryMatchedProducts	peptide.score	peptide.(X)-P Bond	peptide.MatchedProductsSumInten	peptide.MatchedProductsTheoretical	peptide.MatchedProductsString	peptide.ModelRT	precursor.leID	precursor.mhp	precursor.retT	precursor.inten	precursor.charge	precursor.z	precursor.mz	precursor.frequencyInDB	peptidePrecursor.deltaMhpPPM
[truncated: 2,334 more rows]

[truncated: 8 more sheets: Fr4Minus_002_peptideID, Fr4Minus_003_peptideID, Fr4Plus_001_peptideID, Fr4Plus_002_peptideID, Fr4Plus_003_peptideID, Fr6Plus_001_peptideID, Fr6Plus_002_peptideID, Fr6Plus_003_peptideID]
