# Supplementary material for: Qualitative and Quantitative Multiplexed Proteomic Analysis of Complex Yeast Protein Fractions That Modulate the Assembly of the Yeast Prion Sup35p
Source: PLoS One. 2011 Sep 13;6(9):e23659. doi: 10.1371/journal.pone.0023659 (PMC3172207; doi:10.1371/journal.pone.0023659)
Supplement: Table S2 — List of proteins identified and quantified for each replicate sample. Only non-redundant proteins identified in at least 2 of 3 replicates were quantified. The average amount of each protein is expressed in ng/µl. Ratios, Log ratios and two-way unpaired T-test of the fractions to be compared are given. (XLSX) [file pone.0023659.s007.xlsx]

## Sheet: Quantification table
		Protein informations					Fraction 4 [psi-]								Fraction 4 [PSI+]								Fraction 6 [PSI+]									Fr4[psi-]/Fr4[PSI+]				Fr4[PSI+]/Fr6[PSI+]
proteines	proteines	Accession n°	Accession Name	Protein name	gene name	Principal biological process	Fr4Minus_001 nr	Fr4Minus_002 nr	Fr4Minus_003 nr	n Fr4 Minus	# peptides	Average amount	standard deviation	relative standard deviation	Fr4Plus_001 nr	Fr4Plus_002 nr	Fr4Plus_003 nr	n Fr4Plus	# peptides	Average amount	standard deviation	relative standard deviation	Fr6Plus_001 nr	Fr6Plus_002 nr	Fr6Plus_003 nr	n Fr6 plus	# peptides	Average amount	standard deviation	relative standard deviation		Amount ratio	T-test F	Log of amount ratios		Amount ratio	T-test F	Log of amount ratios
							ng/µl	ng/µl	ng/µl	nReplicates		ng/µl			ng/µl	ng/µl	ng/µl	nReplicates		ng/µl			ng/µl	ng/µl	ng/µl	nReplicates		ng/µl
00001 ALBU_BOVIN Serum albumin precursor	00001 ALBU_BOVIN Serum albumin precursor	1	ALBU_BOVIN	Serum albumin precursor			3.46	3.46	3.46	3	33	3.46			3.46	3.46	3.46	3	33.6667	3.46			3.46	3.46	3.46	3	38	3.46				1				1
00002 PHS2_RABIT Glycogen phosphorylase	00002 PHS2_RABIT Glycogen phosphorylase	2	PHS2_RABIT	Glycogen phosphorylase			2.47	3.65	3.42	3	31.3333	3.18	0.62554	0.196711	2.69	4.01	3.1	3	35.6667	3.26667	0.675599	0.206816	2.6	2.41	3.32	3	41.3333	2.77667	0.480035	0.172882		0.973469				1.17647
P23542 AATC_YEAST Aspartate aminotransferase	P23542 AATC_YEAST Aspartate aminotransferase	P23542	AATC_YEAST	Aspartate aminotransferase	AAT2	Metabolic process (amino acid biosynthesis)				0								0					0.08		0.11	2	5	0.095	0.0212132	0.223297						Fr6Plus	Fr6plus	-5
P31787 ACBP_YEAST Acyl-CoA-binding protein OS=Saccharomyces cerevisiae GN=ACB1 PE=1 SV=3^AA6ZV26 A6ZV26_YEAS7 Acyl-CoA-binding protein (ACBP)/diazepam binding inhibitor (DBI)/endozepine (EP) OS=Saccharomyces cerevisiae (strain YJM789) GN=ACB1 PE=4 SV=1^AB3LII3 B3LII3_YEAS1 Acyl-CoA-binding protein OS=Saccharomyces cerevisiae (strain RM11-1a) GN=SCRG_00974 PE=4 SV=1	P31787 ACBP_YEAST Acyl-CoA-binding protein OS=Saccharomyces cerevisiae GN=ACB1 PE=1 SV=3^AA6ZV26 A6ZV26_YEAS7 Acyl-CoA-binding protein (ACBP)/diazepam binding inhibitor (DBI)/endozepine (EP) OS=Saccharomyces cerevisiae (strain YJM789) GN=ACB1 PE=4 SV=1^AB3LII3 B3LII3_YEAS1 Acyl-CoA-binding protein OS=Saccharomyces cerevisiae (strain RM11-1a) GN=SCRG_00974 PE=4 SV=1	P31787	ACBP_YEAST	Acyl-CoA-binding protein	ACB1	Metabolic process (lipid biosynthesis)				0								0					0.02	0.02	0.05	3	3.66667	0.03	0.0173205	0.57735						Fr6Plus	Fr6plus	-5
P52910 ACS2_YEAST Acetyl-coenzyme A synthetase 2 OS=Saccharomyces cerevisiae GN=ACS2 PE=1 SV=1	P52910 ACS2_YEAST Acetyl-coenzyme A synthetase 2 OS=Saccharomyces cerevisiae GN=ACS2 PE=1 SV=1	P52910	ACS2_YEAST	Acetyl-coenzyme A synthetase 2	ACS2	Metabolic process (lipid biosynthesis)				0								0					0.79	0.66	0.74	3	15	0.73	0.0655744	0.0898279						Fr6Plus	Fr6plus	-5
P60010 ACT_YEAST Actin OS=Saccharomyces cerevisiae GN=ACT1 PE=1 SV=1^AA7A200 A7A200_YEAS7 Actin OS=Saccharomyces cerevisiae (strain YJM789) GN=ACT1 PE=3 SV=1^AB3LUH2 B3LUH2_YEAS1 Actin OS=Saccharomyces cerevisiae (strain RM11-1a) GN=SCRG_05508 PE=4 SV=1	P60010 ACT_YEAST Actin OS=Saccharomyces cerevisiae GN=ACT1 PE=1 SV=1^AA7A200 A7A200_YEAS7 Actin OS=Saccharomyces cerevisiae (strain YJM789) GN=ACT1 PE=3 SV=1^AB3LUH2 B3LUH2_YEAS1 Actin OS=Saccharomyces cerevisiae (strain RM11-1a) GN=SCRG_05508 PE=4 SV=1	P60010	ACT_YEAST	Actin	ACT1	Cell Motility/Structure				0								0					0.98	0.8	0.94	3	12.3333	0.906667	0.0945163	0.104246						Fr6Plus	Fr6plus	-5
P80210 PURA_YEAST Adenylosuccinate synthetase OS=Saccharomyces cerevisiae GN=ADE12 PE=1 SV=3	P80210 PURA_YEAST Adenylosuccinate synthetase OS=Saccharomyces cerevisiae GN=ADE12 PE=1 SV=3	P80210	PURA_YEAST	Adenylosuccinate synthetase	ADE12	Metabolic process (purine)				0								0					0.08	0.04	0.05	3	5	0.0566667	0.0208167	0.367353						Fr6Plus	Fr6plus	-5
Q05911 PUR8_YEAST Adenylosuccinate lyase OS=Saccharomyces cerevisiae GN=ADE13 PE=1 SV=1^AA7A1N6 A7A1N6_YEAS7 Adenylosuccinate lyase OS=Saccharomyces cerevisiae (strain YJM789) GN=ADE13 PE=4 SV=1^AB3RHM7 B3RHM7_YEAS1 Adenylosuccinate lyase OS=Saccharomyces cerevisiae (strain RM11-1a) GN=SCRG_04301 PE=4 SV=1	Q05911 PUR8_YEAST Adenylosuccinate lyase OS=Saccharomyces cerevisiae GN=ADE13 PE=1 SV=1^AA7A1N6 A7A1N6_YEAS7 Adenylosuccinate lyase OS=Saccharomyces cerevisiae (strain YJM789) GN=ADE13 PE=4 SV=1^AB3RHM7 B3RHM7_YEAS1 Adenylosuccinate lyase OS=Saccharomyces cerevisiae (strain RM11-1a) GN=SCRG_04301 PE=4 SV=1	Q05911	PUR8_YEAST	Adenylosuccinate lyase	ADE13	Metabolic process (purine)				0								0					0.16	0.14	0.15	3	11	0.15	0.01	0.0666667						Fr6Plus	Fr6plus	-5
P07245 C1TC_YEAST C-1-tetrahydrofolate synthase	P07245 C1TC_YEAST C-1-tetrahydrofolate synthase	P07245	C1TC_YEAST	C-1-tetrahydrofolate synthase	ADE3	Metabolic process (amino acid biosynthesis)	0.57	0.7	0.72	3	13.6667	0.663333	0.0814453	0.122782	0.49	0.6	0.52	3	18	0.536667	0.0568624	0.105955				0						1.23602	0.0997915	0.0920272		Fr4Plus	Fr4plus	5
P04046 PUR1_YEAST Amidophosphoribosyltransferase OS=Saccharomyces cerevisiae GN=ADE4 PE=1 SV=2^AA6ZN16 A6ZN16_YEAS7 Phosphoribosylpyrophosphate amidotransferase OS=Saccharomyces cerevisiae (strain YJM789) GN=ADE4 PE=4 SV=1^AB3LMI8 B3LMI8_YEAS1 Phosphoribosylpyrophosphate amidotransferase OS=Saccharomyces cerevisiae (strain RM11-1a) GN=SCRG_02197 PE=4 SV=1	P04046 PUR1_YEAST Amidophosphoribosyltransferase OS=Saccharomyces cerevisiae GN=ADE4 PE=1 SV=2^AA6ZN16 A6ZN16_YEAS7 Phosphoribosylpyrophosphate amidotransferase OS=Saccharomyces cerevisiae (strain YJM789) GN=ADE4 PE=4 SV=1^AB3LMI8 B3LMI8_YEAS1 Phosphoribosylpyrophosphate amidotransferase OS=Saccharomyces cerevisiae (strain RM11-1a) GN=SCRG_02197 PE=4 SV=1	P04046	PUR1_YEAST	Amidophosphoribosyltransferase	ADE4	Metabolic process (purine)				0								0					0.1		0.09	2	7	0.095	0.00707107	0.0744323						Fr6Plus	Fr6plus	-5
P07244 PUR2_YEAST Bifunctional purine biosynthetic protein ADE5	P07244 PUR2_YEAST Bifunctional purine biosynthetic protein ADE5	P07244	PUR2_YEAST	Bifunctional purine biynthetic protein ADE5	ADE5,7	Metabolic process (purine)				0								0					0.14	0.16	0.12	3	7	0.14	0.02	0.142857						Fr6Plus	Fr6plus	-5
P38972 PUR4_YEAST Phosphoribosylformylglycinamidine synthase OS=Saccharomyces cerevisiae GN=ADE6 PE=1 SV=2^AB3LIG2 B3LIG2_YEAS1 5'-phosphoribosylformyl glycinamidine synthetase OS=Saccharomyces cerevisiae (strain RM11-1a) GN=SCRG_00953 PE=4 SV=1	P38972 PUR4_YEAST Phosphoribosylformylglycinamidine synthase OS=Saccharomyces cerevisiae GN=ADE6 PE=1 SV=2^AB3LIG2 B3LIG2_YEAS1 5'-phosphoribosylformyl glycinamidine synthetase OS=Saccharomyces cerevisiae (strain RM11-1a) GN=SCRG_00953 PE=4 SV=1	P38972	PUR4_YEAST	Phosphoribosylformylglycinamidine synthase	ADE6	Metabolic process (purine)				0								0					0.18	0.17	0.35	3	7.33333	0.233333	0.10116	0.433543						Fr6Plus	Fr6plus	-5
P00330 ADH1_YEAST Alcohol dehydrogenase 1 OS=Saccharomyces cerevisiae GN=ADH1 PE=1 SV=4	P00330 ADH1_YEAST Alcohol dehydrogenase 1 OS=Saccharomyces cerevisiae GN=ADH1 PE=1 SV=4	P00330, P00331	ADH1_YEAST, ADH2_YEAST	Alcohol dehydrogenase 1 and 2	ADH1, ADH2	Metabolic process (amino acid biosynthesis)	0.28	0.39	0.28	3	7.33333	0.316667	0.0635085	0.200553	0.51	0.62	0.6	3	11	0.576667	0.0585947	0.101609	4.7	4.61	4.72	3	18.6667	4.67667	0.0585947	0.0125291		0.549133	0.00657967	-0.260322		0.123307	1.1114e-07	-0.909012
P07246 ADH3_YEAST Alcohol dehydrogenase 3	P07246 ADH3_YEAST Alcohol dehydrogenase 3	P07246	ADH3_YEAST	Alcohol dehydrogenase 3	ADH3	Metabolic process (amino acid biosynthesis)				0								0					0.43	0.33	0.4	3	4.66667	0.386667	0.051316	0.132714						Fr6Plus	Fr6plus	-5
P07170 KAD1_YEAST Adenylate kinase cytosolic OS=Saccharomyces cerevisiae GN=ADK1 PE=1 SV=2^AB3LG61 B3LG61_YEAS1 Adenylate kinase OS=Saccharomyces cerevisiae (strain RM11-1a) GN=SCRG_00298 PE=4 SV=1	P07170 KAD1_YEAST Adenylate kinase cytosolic OS=Saccharomyces cerevisiae GN=ADK1 PE=1 SV=2^AB3LG61 B3LG61_YEAS1 Adenylate kinase OS=Saccharomyces cerevisiae (strain RM11-1a) GN=SCRG_00298 PE=4 SV=1	P07170	KAD1_YEAST	Adenylate kinase cytosolic	ADK1	Metabolic process				0								0					0.06	0.04		2	5	0.05	0.0141421	0.282843						Fr6Plus	Fr6plus	-5
P47143 ADK_YEAST Adenosine kinase OS=Saccharomyces cerevisiae GN=ADO1 PE=1 SV=1^AB3LQI9 B3LQI9_YEAS1 Adenosine kinase OS=Saccharomyces cerevisiae (strain RM11-1a) GN=SCRG_03755 PE=4 SV=1	P47143 ADK_YEAST Adenosine kinase OS=Saccharomyces cerevisiae GN=ADO1 PE=1 SV=1^AB3LQI9 B3LQI9_YEAS1 Adenosine kinase OS=Saccharomyces cerevisiae (strain RM11-1a) GN=SCRG_03755 PE=4 SV=1	P47143	ADK_YEAST	Adenine kinase	ADO1	Metabolic process (purine)				0								0					0.1		0.05	2	3.5	0.075	0.0353553	0.471405						Fr6Plus	Fr6plus	-5
P38013 AHP1_YEAST Peroxiredoxin type-2 OS=Saccharomyces cerevisiae GN=AHP1 PE=1 SV=4^AA7A113 A7A113_YEAS7 Alkyl hydroperoxide reductase OS=Saccharomyces cerevisiae (strain YJM789) GN=AHP1 PE=4 SV=1^AB3LT76 B3LT76_YEAS1 Alkyl hydroperoxide reductase OS=Saccharomyces cerevisiae (strain RM11-1a) GN=SCRG_05093 PE=4 SV=1	P38013 AHP1_YEAST Peroxiredoxin type-2 OS=Saccharomyces cerevisiae GN=AHP1 PE=1 SV=4^AA7A113 A7A113_YEAS7 Alkyl hydroperoxide reductase OS=Saccharomyces cerevisiae (strain YJM789) GN=AHP1 PE=4 SV=1^AB3LT76 B3LT76_YEAS1 Alkyl hydroperoxide reductase OS=Saccharomyces cerevisiae (strain RM11-1a) GN=SCRG_05093 PE=4 SV=1	P38013	AHP1_YEAST	Peroxiredoxin type-2	AHP1	oxydo-reduction				0								0					0.25	0.24	0.33	3	7	0.273333	0.0493288	0.180471						Fr6Plus	Fr6plus	-5
P40825 SYAC_YEAST Alanyl-tRNA synthetase	P40825 SYAC_YEAST Alanyl-tRNA synthetase	P40825	SYAC_YEAST	Alanyl-tRNA synthetase	ALA1	Translation (AA tRNA synthetase acitivity)				0								0					0.64	0.55	0.62	3	14.3333	0.603333	0.0472582	0.0783284						Fr6Plus	Fr6plus	-5
P40047 ALDH5_YEAST Aldehyde dehydrogenase 5	P40047 ALDH5_YEAST Aldehyde dehydrogenase 5	P40047	ALDH5_YEAST	Aldehyde dehydrogenase 5	ALD5	Metabolic process				0								0					0.16	0.15	0.19	3	7.66667	0.166667	0.0208167	0.1249						Fr6Plus	Fr6plus	-5
P54115 ALDH6_YEAST Magnesium-activated aldehyde dehydrogenase	P54115 ALDH6_YEAST Magnesium-activated aldehyde dehydrogenase	P54115	ALDH6_YEAST	Magnesium-activated aldehyde dehydrogenase	ALD6	Metabolic process				0								0					1.01	0.89	1.03	3	23.3333	0.976667	0.0757188	0.0775278						Fr6Plus	Fr6plus	-5
P40024 ARB1_YEAST ABC transporter ATP-binding protein ARB1 OS=Saccharomyces cerevisiae GN=ARB1 PE=1 SV=1^AA6ZQY5 A6ZQY5_YEAS7 Shuttling protein	P40024 ARB1_YEAST ABC transporter ATP-binding protein ARB1 OS=Saccharomyces cerevisiae GN=ARB1 PE=1 SV=1^AA6ZQY5 A6ZQY5_YEAS7 Shuttling protein	P40024	ARB1_YEAST	ABC transporter ATP-binding protein ARB1	ARB1	Transport (protein)		0.18		1						0.14		1					0.22	0.24	0.22	3	11	0.226667	0.011547	0.0509427						Fr6Plus	Fr6plus	-5
P46672 G4P1_YEAST GU4 nucleic-binding protein 1 OS=Saccharomyces cerevisiae GN=ARC1 PE=1 SV=2^AB3LHG9 B3LHG9_YEAS1 GU4 nucleic-binding protein 1 OS=Saccharomyces cerevisiae (strain RM11-1a) GN=SCRG_01102 PE=4 SV=1	P46672 G4P1_YEAST GU4 nucleic-binding protein 1 OS=Saccharomyces cerevisiae GN=ARC1 PE=1 SV=2^AB3LHG9 B3LHG9_YEAS1 GU4 nucleic-binding protein 1 OS=Saccharomyces cerevisiae (strain RM11-1a) GN=SCRG_01102 PE=4 SV=1	P46672	G4P1_YEAST	Acyl-RNA-complex subunit	ARC1	translation (regulation)				0								0					0.29	0.29	0.29	3	7	0.29	0	0						Fr6Plus	Fr6plus	-5
P11076 ARF1_YEAST ADP-ribosylation factor 1 OS=Saccharomyces cerevisiae GN=ARF1 PE=1 SV=3^AA6ZXE0 A6ZXE0_YEAS7 ADP-ribosylation factor OS=Saccharomyces cerevisiae (strain YJM789) GN=ARF1 PE=3 SV=1^AB3LH74 B3LH74_YEAS1 ADP-ribosylation factor OS=Saccharomyces cerevisiae (strain RM11-1a) GN=SCRG_00683 PE=4 SV=1	P11076 ARF1_YEAST ADP-ribosylation factor 1 OS=Saccharomyces cerevisiae GN=ARF1 PE=1 SV=3^AA6ZXE0 A6ZXE0_YEAS7 ADP-ribosylation factor OS=Saccharomyces cerevisiae (strain YJM789) GN=ARF1 PE=3 SV=1^AB3LH74 B3LH74_YEAS1 ADP-ribosylation factor OS=Saccharomyces cerevisiae (strain RM11-1a) GN=SCRG_00683 PE=4 SV=1	P11076	ARF1_YEAST	ADP-ribosylation factor 1	ARF1	Transport (vesicles)				0								0					0.06	0.05	0.05	3	5.66667	0.0533333	0.0057735	0.108253						Fr6Plus	Fr6plus	-5
P19146 ARF2_YEAST ADP-ribosylation factor 2 OS=Saccharomyces cerevisiae GN=ARF2 PE=1 SV=3^AA6ZXJ0 A6ZXJ0_YEAS7 ADP-ribosylation factor 2 OS=Saccharomyces cerevisiae (strain YJM789) GN=ARF2 PE=3 SV=1^AB3LH28 B3LH28_YEAS1 ADP-ribosylation factor 2 OS=Saccharomyces cerevisiae (strain RM11-1a) GN=SCRG_00633 PE=4 SV=1	P19146 ARF2_YEAST ADP-ribosylation factor 2 OS=Saccharomyces cerevisiae GN=ARF2 PE=1 SV=3^AA6ZXJ0 A6ZXJ0_YEAS7 ADP-ribosylation factor 2 OS=Saccharomyces cerevisiae (strain YJM789) GN=ARF2 PE=3 SV=1^AB3LH28 B3LH28_YEAS1 ADP-ribosylation factor 2 OS=Saccharomyces cerevisiae (strain RM11-1a) GN=SCRG_00633 PE=4 SV=1	P19146	ARF2_YEAST	ADP-ribosylation factor 2	ARF2	Transport (vesicles)				0								0					0.04	0.04		2	4.5	0.04	0	0						Fr6Plus	Fr6plus	-5
P22768 ASSY_YEAST Argininosuccinate synthase OS=Saccharomyces cerevisiae GN=ARG1 PE=1 SV=2	P22768 ASSY_YEAST Argininosuccinate synthase OS=Saccharomyces cerevisiae GN=ARG1 PE=1 SV=2	P22768	ASSY_YEAST	Argininosuccinate synthase	ARG1	Metabolic process (amino acid biosynthesis)				0								0					0.4	0.42	0.41	3	11.6667	0.41	0.01	0.0243902						Fr6Plus	Fr6plus	-5
P04076 ARLY_YEAST Argininosuccinate lyase OS=Saccharomyces cerevisiae GN=ARG4 PE=1 SV=2	P04076 ARLY_YEAST Argininosuccinate lyase OS=Saccharomyces cerevisiae GN=ARG4 PE=1 SV=2	P04076	ARLY_YEAST	Argininosuccinate lyase	ARG4	Metabolic process (amino acid biosynthesis)				0								0					0.37	0.19	0.28	3	4.66667	0.28	0.09	0.321429						Fr6Plus	Fr6plus	-5
P08566 ARO1_YEAST Pentafunctional AROM polypeptide OS=Saccharomyces cerevisiae GN=ARO1 PE=1 SV=1	P08566 ARO1_YEAST Pentafunctional AROM polypeptide OS=Saccharomyces cerevisiae GN=ARO1 PE=1 SV=1	P08566	ARO1_YEAST	Pentafunctional AROM polypeptide	ARO1	Metabolic process (amino acid biosynthesis)				0								0					0.25			1
P28777 AROC_YEAST Chorismate synthase OS=Saccharomyces cerevisiae GN=ARO2 PE=1 SV=1^AB3LHK3 B3LHK3_YEAS1 Chorismate synthase OS=Saccharomyces cerevisiae (strain RM11-1a) GN=SCRG_01142 PE=4 SV=1	P28777 AROC_YEAST Chorismate synthase OS=Saccharomyces cerevisiae GN=ARO2 PE=1 SV=1^AB3LHK3 B3LHK3_YEAS1 Chorismate synthase OS=Saccharomyces cerevisiae (strain RM11-1a) GN=SCRG_01142 PE=4 SV=1	P28777	AROC_YEAST	Chorismate synthase	ARO2	Metabolic process (amino acid biosynthesis)				0								0					0.26	0.3	0.33	3	10	0.296667	0.0351188	0.118378						Fr6Plus	Fr6plus	-5
P14843 AROF_YEAST Phospho-2-dehydro-3-deoxyheptonate aldolase	P14843 AROF_YEAST Phospho-2-dehydro-3-deoxyheptonate aldolase	P14843	AROF_YEAST	Phospho-2-dehydro-3-deoxyheptonate aldolase	ARO3	Metabolic process (amino acid biosynthesis)				0								0					0.21	0.13	0.18	3	5	0.173333	0.0404145	0.233161						Fr6Plus	Fr6plus	-5
P32449 AROG_YEAST Phospho-2-dehydro-3-deoxyheptonate aldolase	P32449 AROG_YEAST Phospho-2-dehydro-3-deoxyheptonate aldolase	P32449	AROG_YEAST	Phospho-2-dehydro-3-deoxyheptonate aldolase	ARO4	Metabolic process (amino acid biosynthesis)				0								0					0.54	0.45	0.53	3	13.3333	0.506667	0.0493288	0.0973595						Fr6Plus	Fr6plus	-5
P53090 ARO8_YEAST Aromatic amino acid aminotransferase 1 OS=Saccharomyces cerevisiae GN=ARO8 PE=1 SV=1	P53090 ARO8_YEAST Aromatic amino acid aminotransferase 1 OS=Saccharomyces cerevisiae GN=ARO8 PE=1 SV=1	P53090	ARO8_YEAST	Aromatic amino acid aminotransferase 1	ARO8	Metabolic process (amino acid biosynthesis)				0								0					0.16	0.13	0.26	3	4.66667	0.183333	0.0680686	0.371283						Fr6Plus	Fr6plus	-5
Q03862 ARX1_YEAST Probable metalloprotease ARX1 OS=Saccharomyces cerevisiae GN=ARX1 PE=1 SV=1^AB3LGH3 B3LGH3_YEAS1 Putative uncharacterized protein OS=Saccharomyces cerevisiae (strain RM11-1a) GN=SCRG_00415 PE=4 SV=1	Q03862 ARX1_YEAST Probable metalloprotease ARX1 OS=Saccharomyces cerevisiae GN=ARX1 PE=1 SV=1^AB3LGH3 B3LGH3_YEAS1 Putative uncharacterized protein OS=Saccharomyces cerevisiae (strain RM11-1a) GN=SCRG_00415 PE=4 SV=1	Q03862	ARX1_YEAST	Probable metalloprotease ARX1	ARX1	Translation (Ribosome biogenesis)				0					0.16	0.13		2	6.5	0.145	0.0212132	0.146298				0						Fr4plus	Fr4plus	-5		Fr4Plus	Fr4plus	5
P38011 GBLP_YEAST Guanine nucleotide-binding protein subunit beta-like protein OS=Saccharomyces cerevisiae GN=ASC1 PE=1 SV=4^AA6ZMH3 A6ZMH3_YEAS7 Absence of growth suppressor of cyp1 OS=Saccharomyces cerevisiae (strain YJM789) GN=ASC1 PE=4 SV=1^AB3LM07 B3LM07_YEAS1 Putative uncharacterized protein OS=Saccharomyces cerevisiae (strain RM11-1a) GN=SCRG_02006 PE=4 SV=1	P38011 GBLP_YEAST Guanine nucleotide-binding protein subunit beta-like protein OS=Saccharomyces cerevisiae GN=ASC1 PE=1 SV=4^AA6ZMH3 A6ZMH3_YEAS7 Absence of growth suppressor of cyp1 OS=Saccharomyces cerevisiae (strain YJM789) GN=ASC1 PE=4 SV=1^AB3LM07 B3LM07_YEAS1 Putative uncharacterized protein OS=Saccharomyces cerevisiae (strain RM11-1a) GN=SCRG_02006 PE=4 SV=1	P38011	GBLP_YEAST	Guanine nucleotide-binding protein subunit beta-like protein	ASC1	Signalling	1.46	1.77	1.79	3	17	1.67333	0.185023	0.110571	1.66	1.82	1.73	3	12.3333	1.73667	0.0802081	0.0461851	0.04	0.09	0.13	3	8	0.0866667	0.0450925	0.520298		0.963532	0.627766	-0.016134		20.0385	5.0363e-05	1.30186
P49089 ASNS1_YEAST Asparagine synthetase [glutamine-hydrolyzing] 1 OS=Saccharomyces cerevisiae GN=ASN1 PE=1 SV=2^AA6ZX21 A6ZX21_YEAS7 Asparagine synthetase OS=Saccharomyces cerevisiae (strain YJM789) GN=ASN1 PE=4 SV=1^AB3LKA5 B3LKA5_YEAS1 Asparagine synthetase OS=Saccharomyces cerevisiae (strain RM11-1a) GN=SCRG_02619 PE=4 SV=1	P49089 ASNS1_YEAST Asparagine synthetase [glutamine-hydrolyzing] 1 OS=Saccharomyces cerevisiae GN=ASN1 PE=1 SV=2^AA6ZX21 A6ZX21_YEAS7 Asparagine synthetase OS=Saccharomyces cerevisiae (strain YJM789) GN=ASN1 PE=4 SV=1^AB3LKA5 B3LKA5_YEAS1 Asparagine synthetase OS=Saccharomyces cerevisiae (strain RM11-1a) GN=SCRG_02619 PE=4 SV=1	P49089,P49090	ASNS1_YEAST, ASNS2_YEAST	Asparagine synthetase [glutamine-hydrolyzing] 1 and 2	ASN1, ASN2	Metabolic process (amino acid biosynthesis)				0								0					1.17	0.96	1.12	3	20.6667	1.08333	0.109697	0.101258						Fr6Plus	Fr6plus	-5
P38986 ASPG1_YEAST L-asparaginase 1 OS=Saccharomyces cerevisiae GN=ASP1 PE=1 SV=1^AA6ZYS3 A6ZYS3_YEAS7 Asparaginase I OS=Saccharomyces cerevisiae (strain YJM789) GN=ASP1 PE=4 SV=1^AB3LFX6 B3LFX6_YEAS1 L-asparaginase I OS=Saccharomyces cerevisiae (strain RM11-1a) GN=SCRG_00208 PE=4 SV=1	P38986 ASPG1_YEAST L-asparaginase 1 OS=Saccharomyces cerevisiae GN=ASP1 PE=1 SV=1^AA6ZYS3 A6ZYS3_YEAS7 Asparaginase I OS=Saccharomyces cerevisiae (strain YJM789) GN=ASP1 PE=4 SV=1^AB3LFX6 B3LFX6_YEAS1 L-asparaginase I OS=Saccharomyces cerevisiae (strain RM11-1a) GN=SCRG_00208 PE=4 SV=1	P38986	ASPG1_YEAST	L-asparaginase 1	ASP1	Metabolic process (amino acid biosynthesis)				0								0					0.1		0.08	2	5.5	0.09	0.0141421	0.157135						Fr6Plus	Fr6plus	-5
P38891 BCA1_YEAST Branched-chain-amino-acid aminotransferase	P38891 BCA1_YEAST Branched-chain-amino-acid aminotransferase	P38891, P47176	BCA1_YEAST, BCA2_YEAST	Branched-chain-amino-acid aminotransferase	BAT1, BAT2	Metabolic process (amino acid biosynthesis)				0								0					0.6	0.52	0.61	3	14.6667	0.576667	0.0493288	0.0855413						Fr6Plus	Fr6plus	-5
P29311 BMH1_YEAST Protein BMH1 OS=Saccharomyces cerevisiae GN=BMH1 PE=1 SV=4^AA6ZRD4 A6ZRD4_YEAS7 14-3-3 protein OS=Saccharomyces cerevisiae (strain YJM789) GN=BMH1 PE=3 SV=1^AB3LRT7 B3LRT7_YEAS1 Member of conserved eukaryotic 14-3-3 gene family OS=Saccharomyces cerevisiae (strain RM11-1a) GN=SCRG_04651 PE=4 SV=1	P29311 BMH1_YEAST Protein BMH1 OS=Saccharomyces cerevisiae GN=BMH1 PE=1 SV=4^AA6ZRD4 A6ZRD4_YEAS7 14-3-3 protein OS=Saccharomyces cerevisiae (strain YJM789) GN=BMH1 PE=3 SV=1^AB3LRT7 B3LRT7_YEAS1 Member of conserved eukaryotic 14-3-3 gene family OS=Saccharomyces cerevisiae (strain RM11-1a) GN=SCRG_04651 PE=4 SV=1	P29311, P34730	BMH1_YEAST, BMH2_YEAST	Protein BMH1 and BMH2	BMH1, BMH2	Cell growth				0								0					0.3	0.23	0.28	3	11.6667	0.27	0.0360555	0.133539						Fr6Plus	Fr6plus	-5
Q08004 BUD20_YEAST Bud site selection protein 20 OS=Saccharomyces cerevisiae GN=BUD20 PE=1 SV=1	Q08004 BUD20_YEAST Bud site selection protein 20 OS=Saccharomyces cerevisiae GN=BUD20 PE=1 SV=1	Q08004	BUD20_YEAST	Bud site selection protein 20	BUD20	Cell growth				0					0.02	0.02		2	4.5	0.02	0	0				0						Fr4plus	Fr4plus	-5		Fr4Plus	Fr4plus	5
P12962 CAF20_YEAST Cap-associated protein CAF20 OS=Saccharomyces cerevisiae GN=CAF20 PE=1 SV=2	P12962 CAF20_YEAST Cap-associated protein CAF20 OS=Saccharomyces cerevisiae GN=CAF20 PE=1 SV=2	P12962	CAF20_YEAST	Cap-associated protein CAF20	CAF20	Translation (regulation)				0								0					0.03			1
P29547 EF1G1_YEAST Elongation factor 1-gamma 1 OS=Saccharomyces cerevisiae GN=CAM1 PE=1 SV=2^AA6ZWK0 A6ZWK0_YEAS7 Translational cofactor elongation factor-1 gamma OS=Saccharomyces cerevisiae (strain YJM789) GN=CAM1 PE=4 SV=1^AB3LL19 B3LL19_YEAS1 Elongation factor 1-gamma 1 OS=Saccharomyces cerevisiae (strain RM11-1a) GN=SCRG_02444 PE=4 SV=1	P29547 EF1G1_YEAST Elongation factor 1-gamma 1 OS=Saccharomyces cerevisiae GN=CAM1 PE=1 SV=2^AA6ZWK0 A6ZWK0_YEAS7 Translational cofactor elongation factor-1 gamma OS=Saccharomyces cerevisiae (strain YJM789) GN=CAM1 PE=4 SV=1^AB3LL19 B3LL19_YEAS1 Elongation factor 1-gamma 1 OS=Saccharomyces cerevisiae (strain RM11-1a) GN=SCRG_02444 PE=4 SV=1	P29547	EF1G1_YEAST	Elongation factor 1-gamma 1	CAM1	Translation (elongation)				0								0					0.22			1
P07991 OAT_YEAST Ornithine aminotransferase OS=Saccharomyces cerevisiae GN=CAR2 PE=1 SV=2^AA7A1V7 A7A1V7_YEAS7 Ornithine aminotransferase OS=Saccharomyces cerevisiae (strain YJM789) GN=CAR2 PE=3 SV=1	P07991 OAT_YEAST Ornithine aminotransferase OS=Saccharomyces cerevisiae GN=CAR2 PE=1 SV=2^AA7A1V7 A7A1V7_YEAS7 Ornithine aminotransferase OS=Saccharomyces cerevisiae (strain YJM789) GN=CAR2 PE=3 SV=1	P07991	OAT_YEAST	Ornithine aminotransferase	CAR2	Metabolic process (amino acid biosynthesis)				0								0					0.16	0.11	0.12	3	5.33333	0.13	0.0264575	0.203519						Fr6Plus	Fr6plus	-5
P39079 TCPZ_YEAST T-complex protein 1 subunit zeta OS=Saccharomyces cerevisiae GN=CCT6 PE=1 SV=1	P39079 TCPZ_YEAST T-complex protein 1 subunit zeta OS=Saccharomyces cerevisiae GN=CCT6 PE=1 SV=1	P39079	TCPZ_YEAST	T-complex protein 1 subunit zeta	CCT6	Protein folding				0								0							0.06	1
P42943 TCPH_YEAST T-complex protein 1 subunit eta OS=Saccharomyces cerevisiae GN=CCT7 PE=1 SV=1	P42943 TCPH_YEAST T-complex protein 1 subunit eta OS=Saccharomyces cerevisiae GN=CCT7 PE=1 SV=1	P42943	TCPH_YEAST	T-complex protein 1 subunit eta	CCT7	Protein folding				0								0							0.05	1
P25694 CDC48_YEAST Cell division control protein 48 OS=Saccharomyces cerevisiae GN=CDC48 PE=1 SV=3	P25694 CDC48_YEAST Cell division control protein 48 OS=Saccharomyces cerevisiae GN=CDC48 PE=1 SV=3	P25694	CDC48_YEAST	Cell division control protein 48	CDC48	cell cycle				0								0					0.52	0.81	0.62	3	16.3333	0.65	0.147309	0.22663						Fr6Plus	Fr6plus	-5
P26637 SYLC_YEAST Leucyl-tRNA synthetase	P26637 SYLC_YEAST Leucyl-tRNA synthetase	P26637	SYLC_YEAST	Leucyl-tRNA synthetase	CDC60	Translation (AA tRNA synthetase acitivity)				0								0					0.69	0.5	0.65	3	20.3333	0.613333	0.100167	0.163315						Fr6Plus	Fr6plus	-5
P22137 CLH_YEAST Clathrin heavy chain OS=Saccharomyces cerevisiae GN=CHC1 PE=1 SV=1	P22137 CLH_YEAST Clathrin heavy chain OS=Saccharomyces cerevisiae GN=CHC1 PE=1 SV=1	P22137	CLH_YEAST	Clathrin heavy chain	CHC1	Transport (veiscles)				0								0					0.32	0.25		2	10.5	0.285	0.0494975	0.173675						Fr6Plus	Fr6plus	-5
P38779 CIC1_YEAST Proteasome-interacting protein CIC1 OS=Saccharomyces cerevisiae GN=CIC1 PE=1 SV=1^AA6ZSW0 A6ZSW0_YEAS7 Core interacting component OS=Saccharomyces cerevisiae (strain YJM789) GN=CIC1 PE=4 SV=1	P38779 CIC1_YEAST Proteasome-interacting protein CIC1 OS=Saccharomyces cerevisiae GN=CIC1 PE=1 SV=1^AA6ZSW0 A6ZSW0_YEAS7 Core interacting component OS=Saccharomyces cerevisiae (strain YJM789) GN=CIC1 PE=4 SV=1	P38779	CIC1_YEAST	Proteasome-interacting protein CIC1	CIC1	Protein catabolic process	0.03	0.05		2	4.5	0.04	0.0141421	0.353553				0								0						Fr4minus	Fr4minus	5
P06787 CALM_YEAST Calmodulin OS=Saccharomyces cerevisiae GN=CMD1 PE=1 SV=1^AA6ZL54 A6ZL54_YEAS7 Calmodulin OS=Saccharomyces cerevisiae (strain YJM789) GN=CMD1 PE=4 SV=1^AB3LN44 B3LN44_YEAS1 Calmodulin OS=Saccharomyces cerevisiae (strain RM11-1a) GN=SCRG_02857 PE=4 SV=1	P06787 CALM_YEAST Calmodulin OS=Saccharomyces cerevisiae GN=CMD1 PE=1 SV=1^AA6ZL54 A6ZL54_YEAS7 Calmodulin OS=Saccharomyces cerevisiae (strain YJM789) GN=CMD1 PE=4 SV=1^AB3LN44 B3LN44_YEAS1 Calmodulin OS=Saccharomyces cerevisiae (strain RM11-1a) GN=SCRG_02857 PE=4 SV=1	P06787	CALM_YEAST	Calmodulin	CMD1	cell cycle				0								0					0.01		0.02	2	4	0.015	0.00707107	0.471405						Fr6Plus	Fr6plus	-5
Q03048 COFI_YEAST Cofilin OS=Saccharomyces cerevisiae GN=COF1 PE=1 SV=1^AA7A0L0 A7A0L0_YEAS7 Actin binding and severing protein OS=Saccharomyces cerevisiae (strain YJM789) GN=COF1 PE=4 SV=1	Q03048 COFI_YEAST Cofilin OS=Saccharomyces cerevisiae GN=COF1 PE=1 SV=1^AA7A0L0 A7A0L0_YEAS7 Actin binding and severing protein OS=Saccharomyces cerevisiae (strain YJM789) GN=COF1 PE=4 SV=1	Q03048	COFI_YEAST	Cofilin	COF1	Cell Motility/Structure				0								0					0.05	0.07	0.08	3	6	0.0666667	0.0152753	0.229129						Fr6Plus	Fr6plus	-5
P03965 CARB_YEAST Carbamoyl-phosphate synthase arginine-specific large chain OS=Saccharomyces cerevisiae GN=CPA2 PE=1 SV=1^AA6ZQ65 A6ZQ65_YEAS7 Carbamoyl phosphate synthetase large subunit OS=Saccharomyces cerevisiae (strain YJM789) GN=CPA2 PE=4 SV=1^AB3LQJ3 B3LQJ3_YEAS1 Carbamyl phosphate synthetase OS=Saccharomyces cerevisiae (strain RM11-1a) GN=SCRG_03759 PE=4 SV=1	P03965 CARB_YEAST Carbamoyl-phosphate synthase arginine-specific large chain OS=Saccharomyces cerevisiae GN=CPA2 PE=1 SV=1^AA6ZQ65 A6ZQ65_YEAS7 Carbamoyl phosphate synthetase large subunit OS=Saccharomyces cerevisiae (strain YJM789) GN=CPA2 PE=4 SV=1^AB3LQJ3 B3LQJ3_YEAS1 Carbamyl phosphate synthetase OS=Saccharomyces cerevisiae (strain RM11-1a) GN=SCRG_03759 PE=4 SV=1	P03965	CARB_YEAST	Carbamoyl-phosphate synthase arginine-specific large chain	CPA2	Metabolic process (amino acid biosynthesis)				0								0					0.41	0.32	0.69	3	16.3333	0.473333	0.192959	0.407661						Fr6Plus	Fr6plus	-5
P14832 CYPH_YEAST Peptidyl-prolyl cis-trans isomerase OS=Saccharomyces cerevisiae GN=CPR1 PE=1 SV=3^AA6ZYB4 A6ZYB4_YEAS7 Peptidyl-prolyl cis-trans isomerase OS=Saccharomyces cerevisiae (strain YJM789) GN=CPR1 PE=3 SV=1^AB3LGC8 B3LGC8_YEAS1 Peptidyl-prolyl cis-trans isomerase OS=Saccharomyces cerevisiae (strain RM11-1a) GN=SCRG_00367 PE=4 SV=1	P14832 CYPH_YEAST Peptidyl-prolyl cis-trans isomerase OS=Saccharomyces cerevisiae GN=CPR1 PE=1 SV=3^AA6ZYB4 A6ZYB4_YEAS7 Peptidyl-prolyl cis-trans isomerase OS=Saccharomyces cerevisiae (strain YJM789) GN=CPR1 PE=3 SV=1^AB3LGC8 B3LGC8_YEAS1 Peptidyl-prolyl cis-trans isomerase OS=Saccharomyces cerevisiae (strain RM11-1a) GN=SCRG_00367 PE=4 SV=1	P14832	CYPH_YEAST	Peptidyl-prolyl cis-trans isomerase	CPR1	Protein folding				0								0					0.12	0.04	0.11	3	5	0.09	0.043589	0.484322						Fr6Plus	Fr6plus	-5
P53691 PPID_YEAST Peptidyl-prolyl cis-trans isomerase CPR6 OS=Saccharomyces cerevisiae GN=CPR6 PE=1 SV=1	P53691 PPID_YEAST Peptidyl-prolyl cis-trans isomerase CPR6 OS=Saccharomyces cerevisiae GN=CPR6 PE=1 SV=1	P53691	PPID_YEAST	Peptidyl-prolyl cis-trans isomerase CPR6	CPR6	Protein folding				0								0						0.07	0.09	2	4	0.08	0.0141421	0.176777						Fr6Plus	Fr6plus	-5
P31373 CYS3_YEAST Cystathionine gamma-lyase OS=Saccharomyces cerevisiae GN=CYS3 PE=1 SV=2^AA7A0F7 A7A0F7_YEAS7 Cystathionine gamma-lyase OS=Saccharomyces cerevisiae (strain YJM789) GN=CYS3 PE=3 SV=1^AB3LUU9 B3LUU9_YEAS1 Cystathionine gamma-lyase OS=Saccharomyces cerevisiae (strain RM11-1a) GN=SCRG_05645 PE=4 SV=1	P31373 CYS3_YEAST Cystathionine gamma-lyase OS=Saccharomyces cerevisiae GN=CYS3 PE=1 SV=2^AA7A0F7 A7A0F7_YEAS7 Cystathionine gamma-lyase OS=Saccharomyces cerevisiae (strain YJM789) GN=CYS3 PE=3 SV=1^AB3LUU9 B3LUU9_YEAS1 Cystathionine gamma-lyase OS=Saccharomyces cerevisiae (strain RM11-1a) GN=SCRG_05645 PE=4 SV=1	P31373	CYS3_YEAST	Cystathionine gamma-lyase	CYS3	Metabolic process (amino acid biosynthesis)				0								0					0.26	0.26	0.3	3	7	0.273333	0.023094	0.0844903						Fr6Plus	Fr6plus	-5
P32582 CBS_YEAST Cystathionine beta-synthase OS=Saccharomyces cerevisiae GN=CYS4 PE=1 SV=1	P32582 CBS_YEAST Cystathionine beta-synthase OS=Saccharomyces cerevisiae GN=CYS4 PE=1 SV=1	P32582	CBS_YEAST	Cystathionine beta-synthase	CYS4	Metabolic process (amino acid biosynthesis)				0								0					0.35	0.4	0.42	3	15	0.39	0.0360555	0.09245						Fr6Plus	Fr6plus	-5
P24784 DBP1_YEAST ATP-dependent RNA helicase DBP1 OS=Saccharomyces cerevisiae GN=DBP1 PE=1 SV=2	P24784 DBP1_YEAST ATP-dependent RNA helicase DBP1 OS=Saccharomyces cerevisiae GN=DBP1 PE=1 SV=2	P24784	DBP1_YEAST	ATP-dependent RNA helicase DBP1	DBP1	Translation (regulation, initiation)	0.11		0.18	2	3.5	0.145	0.0494975	0.341362	0.05			1								0						Fr4minus	Fr4minus	5
P24783 DBP2_YEAST ATP-dependent RNA helicase DBP2 OS=Saccharomyces cerevisiae GN=DBP2 PE=1 SV=1	P24783 DBP2_YEAST ATP-dependent RNA helicase DBP2 OS=Saccharomyces cerevisiae GN=DBP2 PE=1 SV=1	P24783	DBP2_YEAST	ATP-dependent RNA helicase DBP2	DBP2	Translation (ribosome biogenesis)	0.34	0.5	0.34	3	7.66667	0.393333	0.092376	0.234854	0.38	0.49	0.39	3	10.3333	0.42	0.0608276	0.144828				0						0.936508	0.700829	-0.0284885		Fr4Plus	Fr4plus	5
A6ZNQ1 DBP5_YEAS7 ATP-dependent RNA helicase DBP5 OS=Saccharomyces cerevisiae (strain YJM789) GN=DBP5 PE=3 SV=1^AP20449 DBP5_YEAST ATP-dependent RNA helicase DBP5 OS=Saccharomyces cerevisiae GN=DBP5 PE=1 SV=2	A6ZNQ1 DBP5_YEAS7 ATP-dependent RNA helicase DBP5 OS=Saccharomyces cerevisiae (strain YJM789) GN=DBP5 PE=3 SV=1^AP20449 DBP5_YEAST ATP-dependent RNA helicase DBP5 OS=Saccharomyces cerevisiae GN=DBP5 PE=1 SV=2	A6ZNQ1	DBP5_YEAS7	ATP-dependent RNA helicase DBP5	DBP5	Transcription				0								0					0.11	0.1	0.11	3	7.33333	0.106667	0.0057735	0.0541266						Fr6Plus	Fr6plus	-5
P06634 DED1_YEAST ATP-dependent RNA helicase DED1 OS=Saccharomyces cerevisiae GN=DED1 PE=1 SV=2	P06634 DED1_YEAST ATP-dependent RNA helicase DED1 OS=Saccharomyces cerevisiae GN=DED1 PE=1 SV=2	P06634	DED1_YEAST	ATP-dependent RNA helicase DED1	DED1	Translation (initiation)	0.17	0.26	0.2	3	12.6667	0.21	0.0458258	0.218218	0.15	0.18	0.2	3	9.33333	0.176667	0.0251661	0.14245				0						1.18868	0.347592	0.0750647		Fr4Plus	Fr4plus	5
P38707 SYNC_YEAST Asparaginyl-tRNA synthetase	P38707 SYNC_YEAST Asparaginyl-tRNA synthetase	P38707	SYNC_YEAST	Asparaginyl-tRNA synthetase	DED81	Translation (AA tRNA synthetase acitivity)				0								0					0.44	0.39	0.51	3	16	0.446667	0.0602771	0.134949						Fr6Plus	Fr6plus	-5
A6ZXG9 DHH1_YEAS7 ATP-dependent RNA helicase DHH1 OS=Saccharomyces cerevisiae (strain YJM789) GN=DHH1 PE=3 SV=1^AP39517 DHH1_YEAST ATP-dependent RNA helicase DHH1 OS=Saccharomyces cerevisiae GN=DHH1 PE=1 SV=1^AB3LH47 B3LH47_YEAS1 Putative uncharacterized protein OS=Saccharomyces cerevisiae (strain RM11-1a) GN=SCRG_00654 PE=4 SV=1	A6ZXG9 DHH1_YEAS7 ATP-dependent RNA helicase DHH1 OS=Saccharomyces cerevisiae (strain YJM789) GN=DHH1 PE=3 SV=1^AP39517 DHH1_YEAST ATP-dependent RNA helicase DHH1 OS=Saccharomyces cerevisiae GN=DHH1 PE=1 SV=1^AB3LH47 B3LH47_YEAS1 Putative uncharacterized protein OS=Saccharomyces cerevisiae (strain RM11-1a) GN=SCRG_00654 PE=4 SV=1	A6ZXG9	DHH1_YEAS7	ATP-dependent RNA helicase DHH1	DHH1	Translation (regulation)			0.04	1								0								0
P39976 DLD3_YEAST D-lactate dehydrogenase [cytochrome] 3 OS=Saccharomyces cerevisiae GN=DLD3 PE=1 SV=1	P39976 DLD3_YEAST D-lactate dehydrogenase [cytochrome] 3 OS=Saccharomyces cerevisiae GN=DLD3 PE=1 SV=1	P39976	DLD3_YEAST	D-lactate dehydrogenase [cytochrome] 3	DLD3	Cell Motility/Structure				0								0					0.3	0.26	0.35	3	10.6667	0.303333	0.0450925	0.148657						Fr6Plus	Fr6plus	-5
P04802 SYDC_YEAST Aspartyl-tRNA synthetase	P04802 SYDC_YEAST Aspartyl-tRNA synthetase	P04802	SYDC_YEAST	Aspartyl-tRNA synthetase	DPS1	Translation (AA tRNA synthetase acitivity)				0								0					0.53	0.52	0.6	3	19	0.55	0.043589	0.0792527						Fr6Plus	Fr6plus	-5
P38791 DHYS_YEAST Deoxyhypusine synthase OS=Saccharomyces cerevisiae GN=DYS1 PE=1 SV=1^AB3LSI6 B3LSI6_YEAS1 Deoxyhypusine synthase OS=Saccharomyces cerevisiae (strain RM11-1a) GN=SCRG_04779 PE=4 SV=1	P38791 DHYS_YEAST Deoxyhypusine synthase OS=Saccharomyces cerevisiae GN=DYS1 PE=1 SV=1^AB3LSI6 B3LSI6_YEAS1 Deoxyhypusine synthase OS=Saccharomyces cerevisiae (strain RM11-1a) GN=SCRG_04779 PE=4 SV=1	P38791	DHYS_YEAST	Deoxyhypusine synthase	DYS1	Metabolic process (hypusine)				0								0					0.07	0.09	0.12	3	6.66667	0.0933333	0.0251661	0.269637						Fr6Plus	Fr6plus	-5
P32471 EF1B_YEAST Elongation factor 1-beta OS=Saccharomyces cerevisiae GN=EFB1 PE=1 SV=4	P32471 EF1B_YEAST Elongation factor 1-beta OS=Saccharomyces cerevisiae GN=EFB1 PE=1 SV=4	P32471	EF1B_YEAST	Elongation factor 1-beta	EFB1	Translation (elongation)				0								0					0.95	1.01	0.97	3	8.33333	0.976667	0.0305505	0.0312804						Fr6Plus	Fr6plus	-5
P32324 EF2_YEAST Elongation factor 2 OS=Saccharomyces cerevisiae GN=EFT1 PE=1 SV=1^AA6ZNY0 A6ZNY0_YEAS7 Translation elongation factor 2 (EF-2) OS=Saccharomyces cerevisiae (strain YJM789) GN=EFT1 PE=4 SV=1^AB3LFR5 B3LFR5_YEAS1 Translation elongation factor 2 OS=Saccharomyces cerevisiae (strain RM11-1a) GN=SCRG_00145 PE=4 SV=1	P32324 EF2_YEAST Elongation factor 2 OS=Saccharomyces cerevisiae GN=EFT1 PE=1 SV=1^AA6ZNY0 A6ZNY0_YEAS7 Translation elongation factor 2 (EF-2) OS=Saccharomyces cerevisiae (strain YJM789) GN=EFT1 PE=4 SV=1^AB3LFR5 B3LFR5_YEAS1 Translation elongation factor 2 OS=Saccharomyces cerevisiae (strain RM11-1a) GN=SCRG_00145 PE=4 SV=1	P32324	EF2_YEAST	Elongation factor 2	EFT1	Translation (elongation)	0.27	0.33	0.32	3	9	0.306667	0.0321455	0.104822	1.15	1.54	1.46	3	19.6667	1.38333	0.205994	0.148911	5.48	5.43	7.42	3	42.6667	6.11	1.13477	0.185723		0.221687	0.0105584	-0.65426		0.226405	0.0162025	-0.645114
A6ZWL1 NACB1_YEAS7 Nascent polypeptide-associated complex subunit beta-1 OS=Saccharomyces cerevisiae (strain YJM789) GN=EGD1 PE=3 SV=1^AQ02642 NACB1_YEAST Nascent polypeptide-associated complex subunit beta-1 OS=Saccharomyces cerevisiae GN=EGD1 PE=1 SV=2^AB3LL28 B3LL28_YEAS1 Pol II transcribed genes regulator OS=Saccharomyces cerevisiae (strain RM11-1a) GN=SCRG_02455 PE=4 SV=1	A6ZWL1 NACB1_YEAS7 Nascent polypeptide-associated complex subunit beta-1 OS=Saccharomyces cerevisiae (strain YJM789) GN=EGD1 PE=3 SV=1^AQ02642 NACB1_YEAST Nascent polypeptide-associated complex subunit beta-1 OS=Saccharomyces cerevisiae GN=EGD1 PE=1 SV=2^AB3LL28 B3LL28_YEAS1 Pol II transcribed genes regulator OS=Saccharomyces cerevisiae (strain RM11-1a) GN=SCRG_02455 PE=4 SV=1	A6ZWL1	NACB1_YEAS7	Nascent polypeptide-associated complex subunit beta-1	EGD1	Transcritpion (regulation)	0.14	0.17	0.13	3	4.66667	0.146667	0.0208167	0.141932	0.15	0.21	0.17	3	5	0.176667	0.0305505	0.172927				0						0.830189	0.241517	-0.0808232		Fr4Plus	Fr4plus	5
A6ZT99 NACA_YEAS7 Nascent polypeptide-associated complex subunit alpha OS=Saccharomyces cerevisiae (strain YJM789) GN=EGD2 PE=3 SV=1^AP38879 NACA_YEAST Nascent polypeptide-associated complex subunit alpha OS=Saccharomyces cerevisiae GN=EGD2 PE=1 SV=3^AB3LSV4 B3LSV4_YEAS1 GAL4 enhancer protein OS=Saccharomyces cerevisiae (strain RM11-1a) GN=SCRG_04905 PE=4 SV=1	A6ZT99 NACA_YEAS7 Nascent polypeptide-associated complex subunit alpha OS=Saccharomyces cerevisiae (strain YJM789) GN=EGD2 PE=3 SV=1^AP38879 NACA_YEAST Nascent polypeptide-associated complex subunit alpha OS=Saccharomyces cerevisiae GN=EGD2 PE=1 SV=3^AB3LSV4 B3LSV4_YEAS1 GAL4 enhancer protein OS=Saccharomyces cerevisiae (strain RM11-1a) GN=SCRG_04905 PE=4 SV=1	A6ZT99	NACA_YEAS7	Nascent polypeptide-associated complex subunit alpha	EGD2	Transcritpion (regulation)	0.26	0.32		2	5	0.29	0.0424264	0.146298		0.14		1					0.05		0.06	2	3.5	0.055	0.00707107	0.128565		Fr4minus	Fr4minus	5		Fr6Plus	Fr6plus	-5
P00925 ENO2_YEAST Enolase 2 OS=Saccharomyces cerevisiae GN=ENO2 PE=1 SV=2^AA6ZT81 A6ZT81_YEAS7 Enolase OS=Saccharomyces cerevisiae (strain YJM789) GN=ENO2 PE=3 SV=1^AB3LST6 B3LST6_YEAS1 Enolase OS=Saccharomyces cerevisiae (strain RM11-1a) GN=SCRG_04885 PE=4 SV=1	P00925 ENO2_YEAST Enolase 2 OS=Saccharomyces cerevisiae GN=ENO2 PE=1 SV=2^AA6ZT81 A6ZT81_YEAS7 Enolase OS=Saccharomyces cerevisiae (strain YJM789) GN=ENO2 PE=3 SV=1^AB3LST6 B3LST6_YEAS1 Enolase OS=Saccharomyces cerevisiae (strain RM11-1a) GN=SCRG_04885 PE=4 SV=1	P00925, P00925	ENO1_YEAST, ENO2_YEAST	Enolase 1 and 2	ENO1, ENO2	Metabolic process (glycolysis)	0.06			1								0					6.07	5.83	7.15	3	24	6.35	0.703136	0.11073						Fr6Plus	Fr6plus	-5
P41338 THIL_YEAST Acetyl-CoA acetyltransferase OS=Saccharomyces cerevisiae GN=ERG10 PE=1 SV=3^AA6ZWL9 A6ZWL9_YEAS7 Acetoacetyl CoA thiolase OS=Saccharomyces cerevisiae (strain YJM789) GN=ERG10 PE=3 SV=1^AB3LL36 B3LL36_YEAS1 Acetoacetyl CoA thiolase OS=Saccharomyces cerevisiae (strain RM11-1a) GN=SCRG_02463 PE=4 SV=1	P41338 THIL_YEAST Acetyl-CoA acetyltransferase OS=Saccharomyces cerevisiae GN=ERG10 PE=1 SV=3^AA6ZWL9 A6ZWL9_YEAS7 Acetoacetyl CoA thiolase OS=Saccharomyces cerevisiae (strain YJM789) GN=ERG10 PE=3 SV=1^AB3LL36 B3LL36_YEAS1 Acetoacetyl CoA thiolase OS=Saccharomyces cerevisiae (strain RM11-1a) GN=SCRG_02463 PE=4 SV=1	P41338	THIL_YEAST	Acetyl-CoA acetyltransferase	ERG10	Metabolic process (lipid biosynthesis)				0								0					0.16	0.11	0.19	3	9.66667	0.153333	0.0404145	0.263573						Fr6Plus	Fr6plus	-5
P54839 HMCS_YEAST Hydroxymethylglutaryl-CoA synthase OS=Saccharomyces cerevisiae GN=ERG13 PE=1 SV=1^AA6ZLT9 A6ZLT9_YEAS7 3-hydroxy-3-methylglutaryl coenzyme A synthase OS=Saccharomyces cerevisiae (strain YJM789) GN=ERG13 PE=4 SV=1^AB3LLD4 B3LLD4_YEAS1 3-hydroxy-3-methylglutaryl coenzyme A synthase OS=Saccharomyces cerevisiae (strain RM11-1a) GN=SCRG_01774 PE=4 SV=1	P54839 HMCS_YEAST Hydroxymethylglutaryl-CoA synthase OS=Saccharomyces cerevisiae GN=ERG13 PE=1 SV=1^AA6ZLT9 A6ZLT9_YEAS7 3-hydroxy-3-methylglutaryl coenzyme A synthase OS=Saccharomyces cerevisiae (strain YJM789) GN=ERG13 PE=4 SV=1^AB3LLD4 B3LLD4_YEAS1 3-hydroxy-3-methylglutaryl coenzyme A synthase OS=Saccharomyces cerevisiae (strain RM11-1a) GN=SCRG_01774 PE=4 SV=1	P54839	HMCS_YEAST	Hydroxymethylglutaryl-CoA synthase	ERG13	Metabolic process (lipid biosynthesis)				0								0					0.45	0.45	0.46	3	14	0.453333	0.0057735	0.0127357						Fr6Plus	Fr6plus	-5
P32377 ERG19_YEAST Diphosphomevalonate decarboxylase OS=Saccharomyces cerevisiae GN=ERG19 PE=1 SV=2	P32377 ERG19_YEAST Diphosphomevalonate decarboxylase OS=Saccharomyces cerevisiae GN=ERG19 PE=1 SV=2	P32377	ERG19_YEAST	Diphphomevalonate decarboxylase	ERG19	Metabolic process (lipid biosynthesis)				0								0					0.1	0.08	0.08	3	4.33333	0.0866667	0.011547	0.133235						Fr6Plus	Fr6plus	-5
A6ZQG5 A6ZQG5_YEAS7 FPP synthetase OS=Saccharomyces cerevisiae (strain YJM789) GN=ERG20 PE=3 SV=1	A6ZQG5 A6ZQG5_YEAS7 FPP synthetase OS=Saccharomyces cerevisiae (strain YJM789) GN=ERG20 PE=3 SV=1	A6ZQG5	A6ZQG5_YEAS7	FPP synthetase	ERG20	Metabolic process (lipid biosynthesis)				0								0						0.09	0.06	2	4.5	0.075	0.0212132	0.282843						Fr6Plus	Fr6plus	-5
P07149 FAS1_YEAST Fatty acid synthase subunit beta OS=Saccharomyces cerevisiae GN=FAS1 PE=1 SV=2	P07149 FAS1_YEAST Fatty acid synthase subunit beta OS=Saccharomyces cerevisiae GN=FAS1 PE=1 SV=2	P07149	FAS1_YEAST	Fatty acid synthase subunit beta	FAS1	Metabolic process (lipid biosynthesis)				0					0.63	0.76	0.78	3	14	0.723333	0.0814453	0.112597	1.06	0.42	1.6	3	14.3333	1.02667	0.590706	0.575363		Fr4plus	Fr4plus	-5		0.704545	0.468262	-0.152091
P19097 FAS2_YEAST Fatty acid synthase subunit alpha OS=Saccharomyces cerevisiae GN=FAS2 PE=1 SV=2	P19097 FAS2_YEAST Fatty acid synthase subunit alpha OS=Saccharomyces cerevisiae GN=FAS2 PE=1 SV=2	P19097	FAS2_YEAST	Fatty acid synthase subunit alpha	FAS2	Metabolic process (lipid biosynthesis)				0					0.6	0.61	0.57	3	19.6667	0.593333	0.0208167	0.0350843	0.32	0.7	0.39	3	17.6667	0.47	0.202237	0.430293		Fr4plus	Fr4plus	-5		1.26241	0.401657	0.101201
P14540 ALF_YEAST Fructose-bisphosphate aldolase OS=Saccharomyces cerevisiae GN=FBA1 PE=1 SV=3	P14540 ALF_YEAST Fructose-bisphosphate aldolase OS=Saccharomyces cerevisiae GN=FBA1 PE=1 SV=3	P14540	ALF_YEAST	Fructose-bisphosphate aldolase	FBA1	Metabolic process (glycolysis)				0								0					1.41	1.23	1.5	3	9	1.38	0.137477	0.0996212						Fr6Plus	Fr6plus	-5
B5B579 B5B579_YEAST 1	B5B579 B5B579_YEAST 1	B5B579	B5B579_YEAST	1,3-beta-D-glucan synthase catalytic subunit	FKS1	Biosynthetic Process/Cell size/shape		0.16	0.21	2	5.5	0.185	0.0353553	0.19111				0								0						Fr4minus	Fr4minus	5
P08524 FPPS_YEAST Farnesyl pyrophosphate synthetase OS=Saccharomyces cerevisiae GN=FPP1 PE=1 SV=2^AB3LPV6 B3LPV6_YEAS1 Farnesyl diphosphate synthetase OS=Saccharomyces cerevisiae (strain RM11-1a) GN=SCRG_03509 PE=4 SV=1	P08524 FPPS_YEAST Farnesyl pyrophosphate synthetase OS=Saccharomyces cerevisiae GN=FPP1 PE=1 SV=2^AB3LPV6 B3LPV6_YEAS1 Farnesyl diphosphate synthetase OS=Saccharomyces cerevisiae (strain RM11-1a) GN=SCRG_03509 PE=4 SV=1	P08524	FPPS_YEAST	Farnesyl pyrophphate synthetase	FPP1	Metabolic process (lipid biosynthesis)				0								0					0.07	0.09	0.06	3	5.33333	0.0733333	0.0152753	0.208299						Fr6Plus	Fr6plus	-5
P15624 SYFB_YEAST Phenylalanyl-tRNA synthetase beta chain OS=Saccharomyces cerevisiae GN=FRS1 PE=1 SV=3	P15624 SYFB_YEAST Phenylalanyl-tRNA synthetase beta chain OS=Saccharomyces cerevisiae GN=FRS1 PE=1 SV=3	P15624	SYFB_YEAST	Phenylalanyl-tRNA synthetase beta chain	FRS1	Translation (AA tRNA synthetase acitivity)				0								0					0.36	0.39	0.42	3	13.6667	0.39	0.03	0.0769231						Fr6Plus	Fr6plus	-5
P15625 SYFA_YEAST Phenylalanyl-tRNA synthetase alpha chain OS=Saccharomyces cerevisiae GN=FRS2 PE=1 SV=3	P15625 SYFA_YEAST Phenylalanyl-tRNA synthetase alpha chain OS=Saccharomyces cerevisiae GN=FRS2 PE=1 SV=3	P15625	SYFA_YEAST	Phenylalanyl-tRNA synthetase alpha chain	FRS2	Translation (AA tRNA synthetase acitivity)				0								0					0.42	0.43	0.49	3	11.6667	0.446667	0.0378594	0.0847598						Fr6Plus	Fr6plus	-5
P08417 FUMH_YEAST Fumarate hydratase	P08417 FUMH_YEAST Fumarate hydratase	P08417	FUMH_YEAST	Fumarate hydratase	FUM1	Metabolic process (Krebs cycle)				0								0					0.1	0.1		2	7	0.1	0	0						Fr6Plus	Fr6plus	-5
P39730 IF2P_YEAST Eukaryotic translation initiation factor 5B OS=Saccharomyces cerevisiae GN=FUN12 PE=1 SV=2	P39730 IF2P_YEAST Eukaryotic translation initiation factor 5B OS=Saccharomyces cerevisiae GN=FUN12 PE=1 SV=2	P39730	IF2P_YEAST	Eukaryotic translation initiation factor 5B	FUN12	Translation (initiation)	0.35	0.41	0.42	3	5.33333	0.393333	0.0378594	0.0962527	0.34	0.43	0.28	3	6	0.35	0.0754983	0.21571				0						1.12381	0.440735	0.0506927		Fr4Plus	Fr4plus	5
P18562 UPP_YEAST Uracil phosphoribosyltransferase OS=Saccharomyces cerevisiae GN=FUR1 PE=1 SV=2^AA6ZT35 A6ZT35_YEAS7 UPRTase OS=Saccharomyces cerevisiae (strain YJM789) GN=FUR1 PE=4 SV=1^AB3LSP2 B3LSP2_YEAS1 UPRTase OS=Saccharomyces cerevisiae (strain RM11-1a) GN=SCRG_04840 PE=4 SV=1	P18562 UPP_YEAST Uracil phosphoribosyltransferase OS=Saccharomyces cerevisiae GN=FUR1 PE=1 SV=2^AA6ZT35 A6ZT35_YEAS7 UPRTase OS=Saccharomyces cerevisiae (strain YJM789) GN=FUR1 PE=4 SV=1^AB3LSP2 B3LSP2_YEAS1 UPRTase OS=Saccharomyces cerevisiae (strain RM11-1a) GN=SCRG_04840 PE=4 SV=1	P18562	UPP_YEAST	Uracil phphoribyltransferase	FUR1	Metabolic process (nucleoside)				0								0						0.05	0.07	2	7	0.06	0.0141421	0.235702						Fr6Plus	Fr6plus	-5
P32481 IF2G_YEAST Eukaryotic translation initiation factor 2 subunit gamma OS=Saccharomyces cerevisiae GN=GCD11 PE=1 SV=1^AA6ZQX4 A6ZQX4_YEAS7 Translational initiation factor eIF-2 gamma subunit OS=Saccharomyces cerevisiae (strain YJM789) GN=GCD11 PE=4 SV=1^AB3LS38 B3LS38_YEAS1 Translational initiation factor eIF-2 gamma subunit OS=Saccharomyces cerevisiae (strain RM11-1a) GN=SCRG_04494 PE=4 SV=1	P32481 IF2G_YEAST Eukaryotic translation initiation factor 2 subunit gamma OS=Saccharomyces cerevisiae GN=GCD11 PE=1 SV=1^AA6ZQX4 A6ZQX4_YEAS7 Translational initiation factor eIF-2 gamma subunit OS=Saccharomyces cerevisiae (strain YJM789) GN=GCD11 PE=4 SV=1^AB3LS38 B3LS38_YEAS1 Translational initiation factor eIF-2 gamma subunit OS=Saccharomyces cerevisiae (strain RM11-1a) GN=SCRG_04494 PE=4 SV=1	P32481	IF2G_YEAST	Eukaryotic translation initiation factor 2 subunit gamma	GCD11	Translation (initiation)	0.13	0.46	0.5	3	8.33333	0.48	0.20306	0.558881	0.17	0.19	0.23	3	7.33333	0.196667	0.0305505	0.155342	0.08	0.08	0.12	3	6.66667	0.0933333	0.023094	0.247436		1.84746	0.00430299	0.266574		2.10714	0.0112697	0.323694
P07262 DHE4_YEAST NADP-specific glutamate dehydrogenase 1 OS=Saccharomyces cerevisiae GN=GDH1 PE=1 SV=2^AA6ZPK3 A6ZPK3_YEAS7 NADP-dependent glutamate dehydrogenase OS=Saccharomyces cerevisiae (strain YJM789) GN=GDH1 PE=3 SV=1^AB3LK29 B3LK29_YEAS1 NADP-specific glutamate dehydrogenase OS=Saccharomyces cerevisiae (strain RM11-1a) GN=SCRG_01748 PE=4 SV=1	P07262 DHE4_YEAST NADP-specific glutamate dehydrogenase 1 OS=Saccharomyces cerevisiae GN=GDH1 PE=1 SV=2^AA6ZPK3 A6ZPK3_YEAS7 NADP-dependent glutamate dehydrogenase OS=Saccharomyces cerevisiae (strain YJM789) GN=GDH1 PE=3 SV=1^AB3LK29 B3LK29_YEAS1 NADP-specific glutamate dehydrogenase OS=Saccharomyces cerevisiae (strain RM11-1a) GN=SCRG_01748 PE=4 SV=1	P07262	DHE4_YEAST	NADP-specific glutamate dehydrogenase 1	GDH1	Metabolic process (amino acid biosynthesis)				0								0					0.4	0.36	0.44	3	16.6667	0.4	0.04	0.1						Fr6Plus	Fr6plus	-5
P39708 DHE5_YEAST NADP-specific glutamate dehydrogenase 2 OS=Saccharomyces cerevisiae GN=GDH3 PE=1 SV=1^AB3LUZ4 B3LUZ4_YEAS1 NADP-linked glutamate dehydrogenase OS=Saccharomyces cerevisiae (strain RM11-1a) GN=SCRG_05695 PE=4 SV=1	P39708 DHE5_YEAST NADP-specific glutamate dehydrogenase 2 OS=Saccharomyces cerevisiae GN=GDH3 PE=1 SV=1^AB3LUZ4 B3LUZ4_YEAS1 NADP-linked glutamate dehydrogenase OS=Saccharomyces cerevisiae (strain RM11-1a) GN=SCRG_05695 PE=4 SV=1	P39708	DHE5_YEAST	NADP-specific glutamate dehydrogenase 2	GDH3	Metabolic process (amino acid biosynthesis)				0					0.07			1					0.16	0.16	0.34	3	4.33333	0.22	0.103923	0.472377						Fr6Plus	Fr6plus	-5
P14742 GFA1_YEAST Glucosamine--fructose-6-phosphate aminotransferase [isomerizing] OS=Saccharomyces cerevisiae GN=GFA1 PE=1 SV=4^AA6ZZL3 A6ZZL3_YEAS7 Glucosamine-6-phosphate synthase OS=Saccharomyces cerevisiae (strain YJM789) GN=GFA1 PE=4 SV=1^AB3LQZ2 B3LQZ2_YEAS1 Glucoseamine-6-phosphate synthase OS=Saccharomyces cerevisiae (strain RM11-1a) GN=SCRG_03917 PE=4 SV=1	P14742 GFA1_YEAST Glucosamine--fructose-6-phosphate aminotransferase [isomerizing] OS=Saccharomyces cerevisiae GN=GFA1 PE=1 SV=4^AA6ZZL3 A6ZZL3_YEAS7 Glucosamine-6-phosphate synthase OS=Saccharomyces cerevisiae (strain YJM789) GN=GFA1 PE=4 SV=1^AB3LQZ2 B3LQZ2_YEAS1 Glucoseamine-6-phosphate synthase OS=Saccharomyces cerevisiae (strain RM11-1a) GN=SCRG_03917 PE=4 SV=1	P14742	GFA1_YEAST	Glucosamine--fructose-6-phosphate aminotransferase [isomerizing]	GFA1	Metabolic process				0								0					0.22		0.12	2	8.5	0.17	0.0707107	0.415945						Fr6Plus	Fr6plus	-5
P17709 HXKG_YEAST Glucokinase GLK1 OS=Saccharomyces cerevisiae GN=GLK1 PE=1 SV=1	P17709 HXKG_YEAST Glucokinase GLK1 OS=Saccharomyces cerevisiae GN=GLK1 PE=1 SV=1	P17709	HXKG_YEAST	Glucokinase GLK1	GLK1	Metabolic process				0								0					0.04	0.03	0.09	3	4.66667	0.0533333	0.0321455	0.602728						Fr6Plus	Fr6plus	-5
P32288 GLNA_YEAST Glutamine synthetase OS=Saccharomyces cerevisiae GN=GLN1 PE=1 SV=2^AA6ZWS8 A6ZWS8_YEAS7 Glutamine synthetase OS=Saccharomyces cerevisiae (strain YJM789) GN=GLN1 PE=3 SV=1^AB3LL96 B3LL96_YEAS1 Glutamine synthetase OS=Saccharomyces cerevisiae (strain RM11-1a) GN=SCRG_02525 PE=4 SV=1	P32288 GLNA_YEAST Glutamine synthetase OS=Saccharomyces cerevisiae GN=GLN1 PE=1 SV=2^AA6ZWS8 A6ZWS8_YEAS7 Glutamine synthetase OS=Saccharomyces cerevisiae (strain YJM789) GN=GLN1 PE=3 SV=1^AB3LL96 B3LL96_YEAS1 Glutamine synthetase OS=Saccharomyces cerevisiae (strain RM11-1a) GN=SCRG_02525 PE=4 SV=1	P32288	GLNA_YEAST	Glutamine synthetase	GLN1	Metabolic process (amino acid biosynthesis)				0								0					0.33		0.44	2	8	0.385	0.0777817	0.202031						Fr6Plus	Fr6plus	-5
P13188 SYQ_YEAST Glutaminyl-tRNA synthetase OS=Saccharomyces cerevisiae GN=GLN4 PE=1 SV=2^AB3LJK1 B3LJK1_YEAS1 Glutamine-tRNA ligase OS=Saccharomyces cerevisiae (strain RM11-1a) GN=SCRG_01561 PE=4 SV=1	P13188 SYQ_YEAST Glutaminyl-tRNA synthetase OS=Saccharomyces cerevisiae GN=GLN4 PE=1 SV=2^AB3LJK1 B3LJK1_YEAS1 Glutamine-tRNA ligase OS=Saccharomyces cerevisiae (strain RM11-1a) GN=SCRG_01561 PE=4 SV=1	P13188	SYQ_YEAST	Glutaminyl-tRNA synthetase	GLN4	Metabolic process (amino acid biosynthesis)				0								0					0.55		0.21	2	9	0.38	0.240416	0.632674						Fr6Plus	Fr6plus	-5
P41921 GSHR_YEAST Glutathione reductase OS=Saccharomyces cerevisiae GN=GLR1 PE=1 SV=2	P41921 GSHR_YEAST Glutathione reductase OS=Saccharomyces cerevisiae GN=GLR1 PE=1 SV=2	P41921	GSHR_YEAST	Glutathione oxidoreductase	GLR1	oxydo-reduction				0								0					0.06		0.1	2	3.5	0.08	0.0282843	0.353553						Fr6Plus	Fr6plus	-5
P37303 GLY1_YEAST Low specificity L-threonine aldolase OS=Saccharomyces cerevisiae GN=GLY1 PE=1 SV=1	P37303 GLY1_YEAST Low specificity L-threonine aldolase OS=Saccharomyces cerevisiae GN=GLY1 PE=1 SV=1	P37303	GLY1_YEAST	Low specificity L-threonine aldolase	GLY1	Metabolic process (amino acid biosynthesis)				0								0					0.15	0.12	0.18	3	7.66667	0.15	0.03	0.2						Fr6Plus	Fr6plus	-5
P38720 6PGD1_YEAST 6-phosphogluconate dehydrogenase	P38720 6PGD1_YEAST 6-phosphogluconate dehydrogenase	P38720, P53319	6PGD1_YEAST, 6PGD2_YEAST	6-phphogluconate dehydrogenase	GND1, GND2	Metabolic process (pentose-phosphate shunt)				0								0					1.06	0.88	1.26	3	26.6667	1.06667	0.190088	0.178207						Fr6Plus	Fr6plus	-5
P00950 PMG1_YEAST Phosphoglycerate mutase 1 OS=Saccharomyces cerevisiae GN=GPM1 PE=1 SV=3^AA6ZZH0 A6ZZH0_YEAS7 Phosphoglycerate mutase OS=Saccharomyces cerevisiae (strain YJM789) GN=GPM1 PE=3 SV=1^AB3LQU9 B3LQU9_YEAS1 Phosphoglycerate mutase OS=Saccharomyces cerevisiae (strain RM11-1a) GN=SCRG_03874 PE=4 SV=1	P00950 PMG1_YEAST Phosphoglycerate mutase 1 OS=Saccharomyces cerevisiae GN=GPM1 PE=1 SV=3^AA6ZZH0 A6ZZH0_YEAS7 Phosphoglycerate mutase OS=Saccharomyces cerevisiae (strain YJM789) GN=GPM1 PE=3 SV=1^AB3LQU9 B3LQU9_YEAS1 Phosphoglycerate mutase OS=Saccharomyces cerevisiae (strain RM11-1a) GN=SCRG_03874 PE=4 SV=1	P00950	PMG1_YEAST	Phphoglycerate mutase 1	GPM1	Metabolic process (glycolysis)				0								0					0.96	0.87	1	3	13	0.943333	0.0665833	0.070583						Fr6Plus	Fr6plus	-5
P41277 GPP1_YEAST (DL)-glycerol-3-phosphatase 1 OS=Saccharomyces cerevisiae GN=GPP1 PE=1 SV=3	P41277 GPP1_YEAST (DL)-glycerol-3-phosphatase 1 OS=Saccharomyces cerevisiae GN=GPP1 PE=1 SV=3	P41277, P40106	GPP1_YEAST, GPP2_YEAST	(DL)-glycerol-3-phosphatase 1 and 2	GPP1, GPP2	Metabolic process (glycolysis)				0								0					0.09	0.15	0.18	3	4.66667	0.14	0.0458258	0.327327						Fr6Plus	Fr6plus	-5
P38088 SYG_YEAST Glycyl-tRNA synthetase 1 OS=Saccharomyces cerevisiae GN=GRS1 PE=1 SV=1	P38088 SYG_YEAST Glycyl-tRNA synthetase 1 OS=Saccharomyces cerevisiae GN=GRS1 PE=1 SV=1	P38088	SYG_YEAST	Glycyl-tRNA synthetase 1	GRS1	Translation (AA tRNA synthetase acitivity)				0								0					0.45	0.46	0.44	3	16	0.45	0.01	0.0222222						Fr6Plus	Fr6plus	-5
P32835 GSP1_YEAST GTP-binding nuclear protein GSP1/CNR1 OS=Saccharomyces cerevisiae GN=GSP1 PE=1 SV=1^AA7A1H6 A7A1H6_YEAS7 GTP-binding protein OS=Saccharomyces cerevisiae (strain YJM789) GN=GSP1 PE=3 SV=1^AB3RHH3 B3RHH3_YEAS1 GTP-binding nuclear protein GSP1/CNR1 OS=Saccharomyces cerevisiae (strain RM11-1a) GN=SCRG_04243 PE=4 SV=1	P32835 GSP1_YEAST GTP-binding nuclear protein GSP1/CNR1 OS=Saccharomyces cerevisiae GN=GSP1 PE=1 SV=1^AA7A1H6 A7A1H6_YEAS7 GTP-binding protein OS=Saccharomyces cerevisiae (strain YJM789) GN=GSP1 PE=3 SV=1^AB3RHH3 B3RHH3_YEAS1 GTP-binding nuclear protein GSP1/CNR1 OS=Saccharomyces cerevisiae (strain RM11-1a) GN=SCRG_04243 PE=4 SV=1	P32835, P32836	GSP1_YEAST, GSP2_YEAST	GTP-binding nuclear protein GSP1/CNR1 , GSP2/CNR2	GSP1, GSP2	signalling				0								0					0.32	0.35	0.33	3	6.33333	0.333333	0.0152753	0.0458258						Fr6Plus	Fr6plus	-5
P38625 GUAA_YEAST GMP synthase [glutamine-hydrolyzing] OS=Saccharomyces cerevisiae GN=GUA1 PE=1 SV=4^AA6ZMS9 A6ZMS9_YEAS7 GMP synthase OS=Saccharomyces cerevisiae (strain YJM789) GN=GUA1 PE=4 SV=1^AB3LMA5 B3LMA5_YEAS1 GMP synthase OS=Saccharomyces cerevisiae (strain RM11-1a) GN=SCRG_02111 PE=4 SV=1	P38625 GUAA_YEAST GMP synthase [glutamine-hydrolyzing] OS=Saccharomyces cerevisiae GN=GUA1 PE=1 SV=4^AA6ZMS9 A6ZMS9_YEAS7 GMP synthase OS=Saccharomyces cerevisiae (strain YJM789) GN=GUA1 PE=4 SV=1^AB3LMA5 B3LMA5_YEAS1 GMP synthase OS=Saccharomyces cerevisiae (strain RM11-1a) GN=SCRG_02111 PE=4 SV=1	P38625	GUAA_YEAST	GMP synthase [glutamine-hydrolyzing]	GUA1	Metabolic process (purin biosynthesis)				0								0					0.85	0.86	1.1	3	22.3333	0.936667	0.141539	0.151109						Fr6Plus	Fr6plus	-5
P46655 SYEC_YEAST Glutamyl-tRNA synthetase	P46655 SYEC_YEAST Glutamyl-tRNA synthetase	P46655	SYEC_YEAST	Glutamyl-tRNA synthetase	GUS1	Translation (AA tRNA synthetase acitivity)				0								0					0.66	0.73	0.95	3	28	0.78	0.151327	0.19401						Fr6Plus	Fr6plus	-5
P40531 GVP36_YEAST Protein GVP36 OS=Saccharomyces cerevisiae GN=GVP36 PE=1 SV=1^AA6ZVM8 A6ZVM8_YEAS7 Golgi vesicle protein OS=Saccharomyces cerevisiae (strain YJM789) GN=GVP36 PE=4 SV=1^AB3LTP7 B3LTP7_YEAS1 Peripheral membrane protein OS=Saccharomyces cerevisiae (strain RM11-1a) GN=SCRG_05218 PE=4 SV=1	P40531 GVP36_YEAST Protein GVP36 OS=Saccharomyces cerevisiae GN=GVP36 PE=1 SV=1^AA6ZVM8 A6ZVM8_YEAS7 Golgi vesicle protein OS=Saccharomyces cerevisiae (strain YJM789) GN=GVP36 PE=4 SV=1^AB3LTP7 B3LTP7_YEAS1 Peripheral membrane protein OS=Saccharomyces cerevisiae (strain RM11-1a) GN=SCRG_05218 PE=4 SV=1	P40531	GVP36_YEAST	Protein GVP36	GVP36	Cell organisation (endocytosis, vacuole organization)				0							0.02	1					0.07		0.08	2	7.5	0.075	0.00707107	0.0942809						Fr6Plus	Fr6plus	-5
P53978 EF3B_YEAST Elongation factor 3B OS=Saccharomyces cerevisiae GN=HEF3 PE=1 SV=2	P53978 EF3B_YEAST Elongation factor 3B OS=Saccharomyces cerevisiae GN=HEF3 PE=1 SV=2	P53978	EF3B_YEAST	Elongation factor 3B	HEF3	Translation (elongation)			0.27	1					0.41	0.48	0.43	3	4.33333	0.44	0.0360555	0.0819443	3.11	3.2	3.19	3	9.66667	3.16667	0.0493288	0.0155775		Fr4plus	Fr4plus	-5		0.138947	5.09873e-07	-0.85715
P00498 HIS1_YEAST ATP phosphoribosyltransferase OS=Saccharomyces cerevisiae GN=HIS1 PE=1 SV=1	P00498 HIS1_YEAST ATP phosphoribosyltransferase OS=Saccharomyces cerevisiae GN=HIS1 PE=1 SV=1	P00498	HIS1_YEAST	ATP phosphoribosyltransferase	HIS1	Metabolic process (amino acid biosynthesis)				0								0					0.08	0.07	0.08	3	6.33333	0.0766667	0.0057735	0.0753066						Fr6Plus	Fr6plus	-5
P00815 HIS2_YEAST Histidine biosynthesis trifunctional protein OS=Saccharomyces cerevisiae GN=HIS4 PE=1 SV=3	P00815 HIS2_YEAST Histidine biosynthesis trifunctional protein OS=Saccharomyces cerevisiae GN=HIS4 PE=1 SV=3	P00815	HIS2_YEAST	Histidine biynthesis trifunctional protein	HIS4	Metabolic process (amino acid biosynthesis)				0								0					0.63	0.13	0.12	3	6.66667	0.293333	0.291605	0.994107						Fr6Plus	Fr6plus	-5
P13663 DHAS_YEAST Aspartate-semialdehyde dehydrogenase OS=Saccharomyces cerevisiae GN=HOM2 PE=1 SV=1^AA6ZYB6 A6ZYB6_YEAS7 Aspartic beta semi-aldehyde dehydrogenase OS=Saccharomyces cerevisiae (strain YJM789) GN=HOM2 PE=3 SV=1^AB3LGC6 B3LGC6_YEAS1 Aspartic beta semi-aldehyde dehydrogenase OS=Saccharomyces cerevisiae (strain RM11-1a) GN=SCRG_00365 PE=4 SV=1	P13663 DHAS_YEAST Aspartate-semialdehyde dehydrogenase OS=Saccharomyces cerevisiae GN=HOM2 PE=1 SV=1^AA6ZYB6 A6ZYB6_YEAS7 Aspartic beta semi-aldehyde dehydrogenase OS=Saccharomyces cerevisiae (strain YJM789) GN=HOM2 PE=3 SV=1^AB3LGC6 B3LGC6_YEAS1 Aspartic beta semi-aldehyde dehydrogenase OS=Saccharomyces cerevisiae (strain RM11-1a) GN=SCRG_00365 PE=4 SV=1	P13663	DHAS_YEAST	Aspartate-semialdehyde dehydrogenase	HOM2	Metabolic process (amino acid biosynthesis)				0								0					0.46	0.55	0.74	3	11	0.583333	0.142945	0.245049						Fr6Plus	Fr6plus	-5
P10869 AK_YEAST Aspartokinase OS=Saccharomyces cerevisiae GN=HOM3 PE=1 SV=2	P10869 AK_YEAST Aspartokinase OS=Saccharomyces cerevisiae GN=HOM3 PE=1 SV=2	P10869	AK_YEAST	Aspartokinase	HOM3	Metabolic process (amino acid biosynthesis)				0								0						0.3	0.34	2	6	0.32	0.0282843	0.0883883						Fr6Plus	Fr6plus	-5
A6ZR16 A6ZR16_YEAS7 Hyperosmolarity-responsive protein OS=Saccharomyces cerevisiae (strain YJM789) GN=HOR2 PE=4 SV=1	A6ZR16 A6ZR16_YEAS7 Hyperosmolarity-responsive protein OS=Saccharomyces cerevisiae (strain YJM789) GN=HOR2 PE=4 SV=1	A6ZR16	A6ZR16_YEAS7	Hypermolarity-responsive protein	HOR2	Metabolic process				0								0					0.09	0.15	0.16	3	4	0.133333	0.0378594	0.283945						Fr6Plus	Fr6plus	-5
P15108 HSC82_YEAST ATP-dependent molecular chaperone HSC82 OS=Saccharomyces cerevisiae GN=HSC82 PE=1 SV=4^AA6ZMP7 A6ZMP7_YEAS7 Chaperonin OS=Saccharomyces cerevisiae (strain YJM789) GN=HSC82 PE=4 SV=1^AB3LM73 B3LM73_YEAS1 Chaperonin OS=Saccharomyces cerevisiae (strain RM11-1a) GN=SCRG_02079 PE=4 SV=1	P15108 HSC82_YEAST ATP-dependent molecular chaperone HSC82 OS=Saccharomyces cerevisiae GN=HSC82 PE=1 SV=4^AA6ZMP7 A6ZMP7_YEAS7 Chaperonin OS=Saccharomyces cerevisiae (strain YJM789) GN=HSC82 PE=4 SV=1^AB3LM73 B3LM73_YEAS1 Chaperonin OS=Saccharomyces cerevisiae (strain RM11-1a) GN=SCRG_02079 PE=4 SV=1	P15108, P02829	HSC82_YEAST, HSP82_YEAST	ATP-dependent molecular chaperone HSC82, HSP82	HSC82, HSP82	Protein folding				0								0					1.58	1.46	1.71	3	24.6667	1.58333	0.125033	0.0789684						Fr6Plus	Fr6plus	-5
P38910 CH10_YEAST 10 kDa heat shock protein	P38910 CH10_YEAST 10 kDa heat shock protein	P38910	CH10_YEAST	10 kDa heat shock protein	HSP10	Protein folding				0								0					0.12	0.1	0.12	3	6.66667	0.113333	0.011547	0.101885						Fr6Plus	Fr6plus	-5
P31539 HS104_YEAST Heat shock protein 104 OS=Saccharomyces cerevisiae GN=HSP104 PE=1 SV=2^AA7A0N1 A7A0N1_YEAS7 Heat shock protein 104 OS=Saccharomyces cerevisiae (strain YJM789) GN=HSP104 PE=3 SV=1^AB3LTE4 B3LTE4_YEAS1 Heat shock protein 104 OS=Saccharomyces cerevisiae (strain RM11-1a) GN=SCRG_04963 PE=4 SV=1	P31539 HS104_YEAST Heat shock protein 104 OS=Saccharomyces cerevisiae GN=HSP104 PE=1 SV=2^AA7A0N1 A7A0N1_YEAS7 Heat shock protein 104 OS=Saccharomyces cerevisiae (strain YJM789) GN=HSP104 PE=3 SV=1^AB3LTE4 B3LTE4_YEAS1 Heat shock protein 104 OS=Saccharomyces cerevisiae (strain RM11-1a) GN=SCRG_04963 PE=4 SV=1	P31539	HS104_YEAST	Heat shock protein 104	HSP104	Protein folding				0								0					0.18	0.19	0.2	3	12	0.19	0.01	0.0526316						Fr6Plus	Fr6plus	-5
P19882 HSP60_YEAST Heat shock protein 60	P19882 HSP60_YEAST Heat shock protein 60	P19882	HSP60_YEAST	Heat shock protein 60	HSP60	Protein folding				0								0					1.68	1.46	1.66	3	31	1.6	0.121655	0.0760345						Fr6Plus	Fr6plus	-5
P07263 SYH_YEAST Histidyl-tRNA synthetase	P07263 SYH_YEAST Histidyl-tRNA synthetase	P07263	SYH_YEAST	Histidyl-tRNA synthetase	HTS1	Translation (AA tRNA synthetase acitivity)				0								0					0.26	0.25	0.35	3	12.3333	0.286667	0.0550757	0.192125						Fr6Plus	Fr6plus	-5
P04807 HXKB_YEAST Hexokinase-2 OS=Saccharomyces cerevisiae GN=HXK2 PE=1 SV=4^AA6ZTT8 A6ZTT8_YEAS7 Hexokinase II (PII) (Also called hexokinase B) OS=Saccharomyces cerevisiae (strain YJM789) GN=HXK2 PE=3 SV=1^AB3LHU5 B3LHU5_YEAS1 Hexokinase II OS=Saccharomyces cerevisiae (strain RM11-1a) GN=SCRG_01237 PE=4 SV=1	P04807 HXKB_YEAST Hexokinase-2 OS=Saccharomyces cerevisiae GN=HXK2 PE=1 SV=4^AA6ZTT8 A6ZTT8_YEAS7 Hexokinase II (PII) (Also called hexokinase B) OS=Saccharomyces cerevisiae (strain YJM789) GN=HXK2 PE=3 SV=1^AB3LHU5 B3LHU5_YEAS1 Hexokinase II OS=Saccharomyces cerevisiae (strain RM11-1a) GN=SCRG_01237 PE=4 SV=1	P04807	HXKB_YEAST	Hexokinase-2	HXK2	Metabolic process (glycolysis)				0								0					0.7	0.59	0.83	3	17.3333	0.706667	0.120139	0.170008						Fr6Plus	Fr6plus	-5
P23301 IF5A2_YEAST Eukaryotic translation initiation factor 5A-2 OS=Saccharomyces cerevisiae GN=HYP2 PE=1 SV=3^AA6ZQR6 A6ZQR6_YEAS7 Translation initiation factor eIF5A OS=Saccharomyces cerevisiae (strain YJM789) GN=HYP2 PE=4 SV=1^AB3LRY3 B3LRY3_YEAS1 Translation initiation factor eIF-5A OS=Saccharomyces cerevisiae (strain RM11-1a) GN=SCRG_04436 PE=4 SV=1	P23301 IF5A2_YEAST Eukaryotic translation initiation factor 5A-2 OS=Saccharomyces cerevisiae GN=HYP2 PE=1 SV=3^AA6ZQR6 A6ZQR6_YEAS7 Translation initiation factor eIF5A OS=Saccharomyces cerevisiae (strain YJM789) GN=HYP2 PE=4 SV=1^AB3LRY3 B3LRY3_YEAS1 Translation initiation factor eIF-5A OS=Saccharomyces cerevisiae (strain RM11-1a) GN=SCRG_04436 PE=4 SV=1	P19211, P23301	IF5A1_YEAST, IF5A2_YEAST	Eukaryotic translation initiation factor 5A-2 and 5A-1	HYP1, HYP2	Translation (initiation)	0.32	0.43	0.31	3	5.33333	0.353333	0.0665833	0.188443	0.32	0.43	0.39	3	6.33333	0.38	0.0556776	0.14652	0.42	0.37	0.42	3	8	0.403333	0.0288675	0.0715723		0.929825	0.623639	-0.031599		0.942149	0.565157	-0.0258805
P21954 IDHP_YEAST Isocitrate dehydrogenase [NADP]	P21954 IDHP_YEAST Isocitrate dehydrogenase [NADP]	P21954, P41939, P53982	IDHP_YEAST, IDHC_YEAST, IDHH_YEAST	Isocitrate dehydrogenase [NADP]	IDP1, IDP2, IDP3	Metabolic process (amino acid biosynthesis)	0.13	0.14	0.14	3	7.33333	0.136667	0.0057735	0.0422451	0.15	0.17	0.18	3	9.66667	0.166667	0.0152753	0.0916515				0						0.82	0.0621469	-0.0861861		Fr4Plus	Fr4plus	5
P09436 SYIC_YEAST Isoleucyl-tRNA synthetase	P09436 SYIC_YEAST Isoleucyl-tRNA synthetase	P09436	SYIC_YEAST	Isoleucyl-tRNA synthetase	ILS1	Translation (AA tRNA synthetase acitivity)				0								0					0.55	0.42	0.86	3	15.6667	0.61	0.226053	0.370579						Fr6Plus	Fr6plus	-5
P07342 ILVB_YEAST Acetolactate synthase catalytic subunit	P07342 ILVB_YEAST Acetolactate synthase catalytic subunit	P07342	ILVB_YEAST	Acetolactate synthase catalytic subunit	ILV2	Metabolic process (amino acid biosynthesis)				0								0					0.42	0.32	0.38	3	7.33333	0.373333	0.0503322	0.134818						Fr6Plus	Fr6plus	-5
P39522 ILV3_YEAST Dihydroxy-acid dehydratase	P39522 ILV3_YEAST Dihydroxy-acid dehydratase	P39522	ILV3_YEAST	Dihydroxy-acid dehydratase	ILV3	Metabolic process (amino acid biosynthesis)				0								0					0.83	0.68	0.75	3	17	0.753333	0.0750555	0.0996312						Fr6Plus	Fr6plus	-5
P06168 ILV5_YEAST Ketol-acid reductoisomerase	P06168 ILV5_YEAST Ketol-acid reductoisomerase	P06168, Q02340	ILV5_YEAST, Q02340_YEAST	Ketol-acid reductoisomerase, Acetohydroxy-acid isomeroreductase	ILV5, ILV5G	Metabolic process (amino acid biosynthesis)	0.16	0.15	0.1	3	5	0.136667	0.0321455	0.235211	0.19	0.27	0.25	3	8.33333	0.236667	0.0416333	0.175915	1.55	1.63	1.86	3	16.6667	1.68	0.160935	0.0957945		0.577465	0.0330313	-0.238474		0.140873	0.00256131	-0.851172
P25605 ILV6_YEAST Acetolactate synthase small subunit	P25605 ILV6_YEAST Acetolactate synthase small subunit	P25605	ILV6_YEAST	Acetolactate synthase small subunit	ILV6	Metabolic process (amino acid biosynthesis)				0								0					0.07	0.1	0.11	3	4.66667	0.0933333	0.0208167	0.223036						Fr6Plus	Fr6plus	-5
P50095 IMDH3_YEAST Probable inosine-5'-monophosphate dehydrogenase IMD3 OS=Saccharomyces cerevisiae GN=IMD3 PE=1 SV=1^AA7A1V2 A7A1V2_YEAS7 IMP dehydrogenase OS=Saccharomyces cerevisiae (strain YJM789) GN=IMD3 PE=4 SV=1^AB3RHU1 B3RHU1_YEAS1 Inosine-5'-monophosphate dehydrogenase IMD2 OS=Saccharomyces cerevisiae (strain RM11-1a) GN=SCRG_04370 PE=4 SV=1	P50095 IMDH3_YEAST Probable inosine-5'-monophosphate dehydrogenase IMD3 OS=Saccharomyces cerevisiae GN=IMD3 PE=1 SV=1^AA7A1V2 A7A1V2_YEAS7 IMP dehydrogenase OS=Saccharomyces cerevisiae (strain YJM789) GN=IMD3 PE=4 SV=1^AB3RHU1 B3RHU1_YEAS1 Inosine-5'-monophosphate dehydrogenase IMD2 OS=Saccharomyces cerevisiae (strain RM11-1a) GN=SCRG_04370 PE=4 SV=1	P50095, P39567, P38697, P50094	IMDH1_YEAST, IMDH2_YEAST, IMDH3_YEAST, IMDH4_YEAST	Probable inosine-5'-monophosphate dehydrogenase	IMD1,IMD2,IMD3,IMD4	Metabolic process (purine biosynthesis)	0.27	0.32	0.26	3	8.66667	0.283333	0.0321455	0.113455				0					0.68	0.62	0.59	3	15.6667	0.63	0.0458258	0.0727393		Fr4minus	Fr4minus	5		Fr6Plus	Fr6plus	-5
P00817 IPYR_YEAST Inorganic pyrophosphatase OS=Saccharomyces cerevisiae GN=IPP1 PE=1 SV=4^AA6ZKV8 A6ZKV8_YEAS7 Inorganic pyrophosphatase OS=Saccharomyces cerevisiae (strain YJM789) GN=IPP1 PE=4 SV=1^AB3LNC9 B3LNC9_YEAS1 Inorganic pyrophosphatase OS=Saccharomyces cerevisiae (strain RM11-1a) GN=SCRG_02952 PE=4 SV=1	P00817 IPYR_YEAST Inorganic pyrophosphatase OS=Saccharomyces cerevisiae GN=IPP1 PE=1 SV=4^AA6ZKV8 A6ZKV8_YEAS7 Inorganic pyrophosphatase OS=Saccharomyces cerevisiae (strain YJM789) GN=IPP1 PE=4 SV=1^AB3LNC9 B3LNC9_YEAS1 Inorganic pyrophosphatase OS=Saccharomyces cerevisiae (strain RM11-1a) GN=SCRG_02952 PE=4 SV=1	P00817	IPYR_YEAST	Inorganic pyrophphatase	IPP1	Metabolic process (phosphate)				0								0					0.23	0.22	0.23	3	10	0.226667	0.0057735	0.0254713						Fr6Plus	Fr6plus	-5
P40069 IMB4_YEAST Importin subunit beta-4 OS=Saccharomyces cerevisiae GN=KAP123 PE=1 SV=1^AB3LRM6 B3LRM6_YEAS1 Karyopherin beta 4 OS=Saccharomyces cerevisiae (strain RM11-1a) GN=SCRG_04586 PE=4 SV=1	P40069 IMB4_YEAST Importin subunit beta-4 OS=Saccharomyces cerevisiae GN=KAP123 PE=1 SV=1^AB3LRM6 B3LRM6_YEAS1 Karyopherin beta 4 OS=Saccharomyces cerevisiae (strain RM11-1a) GN=SCRG_04586 PE=4 SV=1	P40069	IMB4_YEAST	Importin subunit beta-4	KAP123	Transport (mRNA)				0								0					0.39	0.46	0.4	3	13	0.416667	0.0378594	0.0908625						Fr6Plus	Fr6plus	-5
P16474 GRP78_YEAST 78 kDa glucose-regulated protein homolog OS=Saccharomyces cerevisiae GN=KAR2 PE=1 SV=1^AA6ZPU2 A6ZPU2_YEAS7 BIP OS=Saccharomyces cerevisiae (strain YJM789) GN=KAR2 PE=3 SV=1^AB3LQ77 B3LQ77_YEAS1 HSP70 family OS=Saccharomyces cerevisiae (strain RM11-1a) GN=SCRG_03636 PE=4 SV=1	P16474 GRP78_YEAST 78 kDa glucose-regulated protein homolog OS=Saccharomyces cerevisiae GN=KAR2 PE=1 SV=1^AA6ZPU2 A6ZPU2_YEAS7 BIP OS=Saccharomyces cerevisiae (strain YJM789) GN=KAR2 PE=3 SV=1^AB3LQ77 B3LQ77_YEAS1 HSP70 family OS=Saccharomyces cerevisiae (strain RM11-1a) GN=SCRG_03636 PE=4 SV=1	P16474	GRP78_YEAST	78 kDa gluce-regulated protein homolog	KAR2	Protein folding and unfolding				0							0.04	1					0.49	0.61	0.77	3	9.33333	0.623333	0.140475	0.225362						Fr6Plus	Fr6plus	-5
P22147 XRN1_YEAST 5'-3' exoribonuclease 1 OS=Saccharomyces cerevisiae GN=KEM1 PE=1 SV=1	P22147 XRN1_YEAST 5'-3' exoribonuclease 1 OS=Saccharomyces cerevisiae GN=KEM1 PE=1 SV=1	P22147	XRN1_YEAST	5'-3' exoribonuclease 1	KEM1	Transcription (DNA recombinaison)	0.57		0.29	2	7.5	0.43	0.19799	0.460442				0								0						Fr4minus	Fr4minus	5
Q6Q5I1 Q6Q5I1_YEAST YPL145C OS=Saccharomyces cerevisiae GN=KES1 PE=2 SV=1	Q6Q5I1 Q6Q5I1_YEAST YPL145C OS=Saccharomyces cerevisiae GN=KES1 PE=2 SV=1	Q6Q5I1	Q6Q5I1_YEAST	Protein KES1	KES1	transport (vesicles mediated)/endocytosis				0								0					0.05		0.1	2	3.5	0.075	0.0353553	0.471405						Fr6Plus	Fr6plus	-5
P15180 SYKC_YEAST Lysyl-tRNA synthetase	P15180 SYKC_YEAST Lysyl-tRNA synthetase	P15180	SYKC_YEAST	Lysyl-tRNA synthetase	KRS1	Translation (AA tRNA synthetase acitivity)				0								0					0.7	0.68	0.87	3	18	0.75	0.104403	0.139204						Fr6Plus	Fr6plus	-5
A6ZS09 A6ZS09_YEAS7 Pyruvate dehydrogenase complex dihydrolipoamide acetyltransferase component (E2) OS=Saccharomyces cerevisiae (strain YJM789) GN=LAT1 PE=3 SV=1	A6ZS09 A6ZS09_YEAS7 Pyruvate dehydrogenase complex dihydrolipoamide acetyltransferase component (E2) OS=Saccharomyces cerevisiae (strain YJM789) GN=LAT1 PE=3 SV=1	A6ZS09	A6ZS09_YEAS7	Pyruvate dehydrogenase complex dihydrolipoamide acetyltransferase component (E2)	LAT1	Metabolic process	0.15		0.16	2	5	0.155	0.00707107	0.0456198				0								0						Fr4minus	Fr4minus	5
P07264 LEUC_YEAST 3-isopropylmalate dehydratase OS=Saccharomyces cerevisiae GN=LEU1 PE=1 SV=3	P07264 LEUC_YEAST 3-isopropylmalate dehydratase OS=Saccharomyces cerevisiae GN=LEU1 PE=1 SV=3	P07264	LEUC_YEAST	3-isopropylmalate dehydratase	LEU1	Metabolic process (amino acid biosynthesis)				0								0					1.73	1.75	1.97	3	26.6667	1.81667	0.133167	0.0733027						Fr6Plus	Fr6plus	-5
P06208 LEU1_YEAST 2-isopropylmalate synthase OS=Saccharomyces cerevisiae GN=LEU4 PE=1 SV=1^AB3LNW3 B3LNW3_YEAS1 Alpha-isopropylmalate synthase OS=Saccharomyces cerevisiae (strain RM11-1a) GN=SCRG_03240 PE=4 SV=1	P06208 LEU1_YEAST 2-isopropylmalate synthase OS=Saccharomyces cerevisiae GN=LEU4 PE=1 SV=1^AB3LNW3 B3LNW3_YEAS1 Alpha-isopropylmalate synthase OS=Saccharomyces cerevisiae (strain RM11-1a) GN=SCRG_03240 PE=4 SV=1	P06208, Q12166	LEU1_YEAST, LEU9_YEAST	2-isopropylmalate synthase	LEU4, LEU9	Metabolic process (amino acid biosynthesis)				0								0					0.44	0.45	0.59	3	11.3333	0.493333	0.083865	0.169997						Fr6Plus	Fr6plus	-5
Q12230 LSP1_YEAST Sphingolipid long chain base-responsive protein LSP1 OS=Saccharomyces cerevisiae GN=LSP1 PE=1 SV=1^AB3LL58 B3LL58_YEAS1 Sphingolipid long chain base-responsive protein LSP1 OS=Saccharomyces cerevisiae (strain RM11-1a) GN=SCRG_02486 PE=4 SV=1	Q12230 LSP1_YEAST Sphingolipid long chain base-responsive protein LSP1 OS=Saccharomyces cerevisiae GN=LSP1 PE=1 SV=1^AB3LL58 B3LL58_YEAS1 Sphingolipid long chain base-responsive protein LSP1 OS=Saccharomyces cerevisiae (strain RM11-1a) GN=SCRG_02486 PE=4 SV=1	Q12230	LSP1_YEAST	Sphingolipid long chain base-responsive protein LSP1	LSP1	Metabolic process (lipid biosynthesis)				0								0					0.11	0.11	0.09	3	3	0.103333	0.011547	0.111745						Fr6Plus	Fr6plus	-5
P48570 HOSC_YEAST Homocitrate synthase	P48570 HOSC_YEAST Homocitrate synthase	P48570, Q12122	HOSC_YEAST, HOSM_YEAST	Homocitrate synthase	LYS20, LYS21	Metabolic process (amino acid biosynthesis)				0								0					0.36	0.34	0.39	3	15.3333	0.363333	0.0251661	0.0692645						Fr6Plus	Fr6plus	-5
P49367 LYS4_YEAST Homoaconitase	P49367 LYS4_YEAST Homoaconitase	P49367	LYS4_YEAST	Homoaconitase	LYS4	Metabolic process (amino acid biosynthesis)				0								0					0.09	0.07	0.1	3	8	0.0866667	0.0152753	0.176253						Fr6Plus	Fr6plus	-5
P38999 LYS9_YEAST Saccharopine dehydrogenase [NADP+	P38999 LYS9_YEAST Saccharopine dehydrogenase [NADP+	P38999	LYS9_YEAST	Saccharopine dehydrogenase [NADP+	LYS9	Metabolic process (amino acid biosynthesis)				0								0					0.13	0.12	0.17	3	8.66667	0.14	0.0264575	0.188982						Fr6Plus	Fr6plus	-5
P36013 MAOM_YEAST NAD-dependent malic enzyme	P36013 MAOM_YEAST NAD-dependent malic enzyme	P36013	MAOM_YEAST	NAD-dependent malic enzyme	MAE1	Metabolic process				0								0					0.09	0.07	0.18	3	4.33333	0.113333	0.0585947	0.517012						Fr6Plus	Fr6plus	-5
Q01662 AMPM1_YEAST Methionine aminopeptidase 1 OS=Saccharomyces cerevisiae GN=MAP1 PE=1 SV=2^AA7A1C7 A7A1C7_YEAS7 Methionine aminopeptidase OS=Saccharomyces cerevisiae (strain YJM789) GN=MAP1 PE=3 SV=1^AB3RHC9 B3RHC9_YEAS1 Methionine aminopeptidase OS=Saccharomyces cerevisiae (strain RM11-1a) GN=SCRG_04197 PE=4 SV=1	Q01662 AMPM1_YEAST Methionine aminopeptidase 1 OS=Saccharomyces cerevisiae GN=MAP1 PE=1 SV=2^AA7A1C7 A7A1C7_YEAS7 Methionine aminopeptidase OS=Saccharomyces cerevisiae (strain YJM789) GN=MAP1 PE=3 SV=1^AB3RHC9 B3RHC9_YEAS1 Methionine aminopeptidase OS=Saccharomyces cerevisiae (strain RM11-1a) GN=SCRG_04197 PE=4 SV=1	Q01662	AMPM1_YEAST	Methionine aminopeptidase 1	MAP1	Metabolic process (amino acid biosynthesis)				0								0								0
P00958 SYMC_YEAST Methionyl-tRNA synthetase	P00958 SYMC_YEAST Methionyl-tRNA synthetase	P00958	SYMC_YEAST	Methionyl-tRNA synthetase	MES1	Translation (AA tRNA synthetase acitivity)				0								0					0.35	0.28	0.38	3	11.6667	0.336667	0.051316	0.152424						Fr6Plus	Fr6plus	-5
P06106 MET17_YEAST Protein MET17 OS=Saccharomyces cerevisiae GN=MET17 PE=1 SV=3^AA7A1I7 A7A1I7_YEAS7 O-acetylhomoserine (Thiol)-lyase OS=Saccharomyces cerevisiae (strain YJM789) GN=MET17 PE=3 SV=1	P06106 MET17_YEAST Protein MET17 OS=Saccharomyces cerevisiae GN=MET17 PE=1 SV=3^AA7A1I7 A7A1I7_YEAS7 O-acetylhomoserine (Thiol)-lyase OS=Saccharomyces cerevisiae (strain YJM789) GN=MET17 PE=3 SV=1	P06106	MET17_YEAST	Protein MET17	MET17	Metabolic process (amino acid biosynthesis)				0								0					0.49	0.69	0.62	3	9.66667	0.6	0.101489	0.169148						Fr6Plus	Fr6plus	-5
P05694 METE_YEAST 5-methyltetrahydropteroyltriglutamate--homocysteine methyltransferase OS=Saccharomyces cerevisiae GN=MET6 PE=1 SV=4	P05694 METE_YEAST 5-methyltetrahydropteroyltriglutamate--homocysteine methyltransferase OS=Saccharomyces cerevisiae GN=MET6 PE=1 SV=4	P05694	METE_YEAST	Methionine synthase	MET6	Metabolic process (amino acid biosynthesis)				0								0					1.17	1.14	1.25	3	25.6667	1.18667	0.0568624	0.0479178						Fr6Plus	Fr6plus	-5
P41940 MPG1_YEAST Mannose-1-phosphate guanyltransferase OS=Saccharomyces cerevisiae GN=MPG1 PE=1 SV=2^AA6ZXS0 A6ZXS0_YEAS7 GDP-mannose pyrophosphorylase OS=Saccharomyces cerevisiae (strain YJM789) GN=PSA1 PE=4 SV=1^AB3LGV3 B3LGV3_YEAS1 GDP-mannose pyrophosphorylase OS=Saccharomyces cerevisiae (strain RM11-1a) GN=SCRG_00554 PE=4 SV=1	P41940 MPG1_YEAST Mannose-1-phosphate guanyltransferase OS=Saccharomyces cerevisiae GN=MPG1 PE=1 SV=2^AA6ZXS0 A6ZXS0_YEAS7 GDP-mannose pyrophosphorylase OS=Saccharomyces cerevisiae (strain YJM789) GN=PSA1 PE=4 SV=1^AB3LGV3 B3LGV3_YEAS1 GDP-mannose pyrophosphorylase OS=Saccharomyces cerevisiae (strain RM11-1a) GN=SCRG_00554 PE=4 SV=1	P41940	MPG1_YEAST	Mannose-1-phosphate guanosyltransferase	MPG1	Protein modification (glycosylation)	0.14	0.2	0.11	3	7.33333	0.15	0.0458258	0.305505	0.22	0.26	0.15	3	10	0.21	0.0556776	0.265132	0.61	0.62	0.71	3	14	0.646667	0.0550757	0.0851686		0.714286	0.225504	-0.146128		0.324742	0.000643472	-0.488461
A6ZSQ8 A6ZSQ8_YEAS7 Protein of the mitochondrial intermembrane space OS=Saccharomyces cerevisiae (strain YJM789) GN=MRS11 PE=4 SV=1	A6ZSQ8 A6ZSQ8_YEAS7 Protein of the mitochondrial intermembrane space OS=Saccharomyces cerevisiae (strain YJM789) GN=MRS11 PE=4 SV=1	A6ZSQ8	A6ZSQ8_YEAS7	Protein of the mitochondrial intermembrane space	MRS11	Transport (protein)				0								0						0	0	2	3	0	0	#DIV/0!						Fr6Plus	Fr6plus	-5
P33201 MRT4_YEAST mRNA turnover protein 4 OS=Saccharomyces cerevisiae GN=MRT4 PE=1 SV=1^AA6ZZV6 A6ZZV6_YEAS7 Protein involved in mRNA turnover and ribosome assembly OS=Saccharomyces cerevisiae (strain YJM789) GN=MRT4 PE=3 SV=1^AB3LR75 B3LR75_YEAS1 mRNA turnover protein 4 OS=Saccharomyces cerevisiae (strain RM11-1a) GN=SCRG_04010 PE=4 SV=1	P33201 MRT4_YEAST mRNA turnover protein 4 OS=Saccharomyces cerevisiae GN=MRT4 PE=1 SV=1^AA6ZZV6 A6ZZV6_YEAS7 Protein involved in mRNA turnover and ribosome assembly OS=Saccharomyces cerevisiae (strain YJM789) GN=MRT4 PE=3 SV=1^AB3LR75 B3LR75_YEAS1 mRNA turnover protein 4 OS=Saccharomyces cerevisiae (strain RM11-1a) GN=SCRG_04010 PE=4 SV=1	P33201	MRT4_YEAST	mRNA turnover protein 4	MRT4	Translation (Ribosome biogeneisis, mRNA turnover)				0						0.09	0.04	2	5	0.065	0.0353553	0.543928				0						Fr4plus	Fr4plus	-5		Fr4Plus	Fr4plus	5
A6ZSB7 A6ZSB7_YEAS7 Mevalonate pyrophosphate decarboxylase OS=Saccharomyces cerevisiae (strain YJM789) GN=MVD1 PE=4 SV=1	A6ZSB7 A6ZSB7_YEAS7 Mevalonate pyrophosphate decarboxylase OS=Saccharomyces cerevisiae (strain YJM789) GN=MVD1 PE=4 SV=1	A6ZSB7	A6ZSB7_YEAS7	Mevalonate pyrophphate decarboxylase	MVD1	Metabolic process (isoprenoid)				0								0					0.1	0.08	0.08	3	4	0.0866667	0.011547	0.133235						Fr6Plus	Fr6plus	-5
P25293 NAP1_YEAST Nucleosome assembly protein OS=Saccharomyces cerevisiae GN=NAP1 PE=1 SV=2^AA7A008 A7A008_YEAS7 Nucleosome assembly protein I OS=Saccharomyces cerevisiae (strain YJM789) GN=NAP1 PE=3 SV=1	P25293 NAP1_YEAST Nucleosome assembly protein OS=Saccharomyces cerevisiae GN=NAP1 PE=1 SV=2^AA7A008 A7A008_YEAS7 Nucleosome assembly protein I OS=Saccharomyces cerevisiae (strain YJM789) GN=NAP1 PE=3 SV=1	P25293	NAP1_YEAST	Nucleosome assembly protein	NAP1	Transcription regulation/ ADN compaction/				0								0					0.07		0.07	2	6	0.07	0	0						Fr6Plus	Fr6plus	-5
P12945 NAT1_YEAST N-terminal acetyltransferase A complex subunit NAT1 OS=Saccharomyces cerevisiae GN=NAT1 PE=1 SV=2	P12945 NAT1_YEAST N-terminal acetyltransferase A complex subunit NAT1 OS=Saccharomyces cerevisiae GN=NAT1 PE=1 SV=2	P12945	NAT1_YEAST	N-terminal acetyltransferase A complex subunit NAT1	NAT1	Protein modification (acetylation)				0						0.07	0.07	2	2.5	0.07	0	0				0						Fr4plus	Fr4plus	-5		Fr4Plus	Fr4plus	5
P38205 NCL1_YEAST tRNA (cytosine-5-)-methyltransferase NCL1 OS=Saccharomyces cerevisiae GN=NCL1 PE=1 SV=1	P38205 NCL1_YEAST tRNA (cytosine-5-)-methyltransferase NCL1 OS=Saccharomyces cerevisiae GN=NCL1 PE=1 SV=1	P38205	NCL1_YEAST	tRNA (cytosine-5-)-methyltransferase NCL1	NCL1	Translation (tRNA processing)				0								0					0.14	0.09		2	7	0.115	0.0353553	0.307438						Fr6Plus	Fr6plus	-5
Q08972 NEW1_YEAST [NU+] prion formation protein 1 OS=Saccharomyces cerevisiae GN=NEW1 PE=1 SV=1	Q08972 NEW1_YEAST [NU+] prion formation protein 1 OS=Saccharomyces cerevisiae GN=NEW1 PE=1 SV=1	Q08972	NEW1_YEAST	[NU+] prion formation protein 1	NEW1	Transport (mRNA)	0.23			1					0.06	0.16	0.1	3	5	0.106667	0.0503322	0.471865				0						Fr4plus	Fr4plus	-5		Fr4Plus	Fr4plus	5
P32497 EIF3C_YEAST Eukaryotic translation initiation factor 3 93 kDa subunit OS=Saccharomyces cerevisiae GN=NIP1 PE=1 SV=2	P32497 EIF3C_YEAST Eukaryotic translation initiation factor 3 93 kDa subunit OS=Saccharomyces cerevisiae GN=NIP1 PE=1 SV=2	P32497	EIF3C_YEAST	Eukaryotic translation initiation factor 3 93 kDa subunit	NIP1	Translation (initiation)				0					0.18	0.22	0.18	3	5.66667	0.193333	0.023094	0.119452				0						Fr4plus	Fr4plus	-5		Fr4Plus	Fr4plus	5
P38861 NMD3_YEAST 60S ribosomal export protein NMD3 OS=Saccharomyces cerevisiae GN=NMD3 PE=1 SV=2	P38861 NMD3_YEAST 60S ribosomal export protein NMD3 OS=Saccharomyces cerevisiae GN=NMD3 PE=1 SV=2	P38861	NMD3_YEAST	60S ribosomal export protein NMD3	NMD3	Transport (protein)	0.06			1					0.04	0.07	0.07	3	4	0.06	0.0173205	0.288675				0						Fr4plus	Fr4plus			Fr4Plus	Fr4plus	5
Q02892 NOG1_YEAST Nucleolar GTP-binding protein 1 OS=Saccharomyces cerevisiae GN=NOG1 PE=1 SV=1^AA6ZWF8 A6ZWF8_YEAS7 Nucleolar g-protein OS=Saccharomyces cerevisiae (strain YJM789) GN=NOG1 PE=4 SV=1^AB3LKY0 B3LKY0_YEAS1 Nucleolar GTP-binding protein 1 OS=Saccharomyces cerevisiae (strain RM11-1a) GN=SCRG_02402 PE=4 SV=1	Q02892 NOG1_YEAST Nucleolar GTP-binding protein 1 OS=Saccharomyces cerevisiae GN=NOG1 PE=1 SV=1^AA6ZWF8 A6ZWF8_YEAS7 Nucleolar g-protein OS=Saccharomyces cerevisiae (strain YJM789) GN=NOG1 PE=4 SV=1^AB3LKY0 B3LKY0_YEAS1 Nucleolar GTP-binding protein 1 OS=Saccharomyces cerevisiae (strain RM11-1a) GN=SCRG_02402 PE=4 SV=1	Q02892	NOG1_YEAST	Nucleolar GTP-binding protein 1	NOG1	Translation (Ribosome biogenesis)	0.18	0.2	0.11	3	6.66667	0.163333	0.0472582	0.289336	0.17		0.13	2	8	0.15	0.0282843	0.188562				0						1.08889	0.719858	0.0369836		Fr4Plus	Fr4plus	5
Q01560 NOP3_YEAST Nucleolar protein 3 OS=Saccharomyces cerevisiae GN=NOP3 PE=1 SV=1^AA6ZZ27 A6ZZ27_YEAS7 Nuclear shuttling protein OS=Saccharomyces cerevisiae (strain YJM789) GN=NPL3 PE=4 SV=1^AB3LFM6 B3LFM6_YEAS1 Nucleolar protein NOP3 OS=Saccharomyces cerevisiae (strain RM11-1a) GN=SCRG_00104 PE=4 SV=1	Q01560 NOP3_YEAST Nucleolar protein 3 OS=Saccharomyces cerevisiae GN=NOP3 PE=1 SV=1^AA6ZZ27 A6ZZ27_YEAS7 Nuclear shuttling protein OS=Saccharomyces cerevisiae (strain YJM789) GN=NPL3 PE=4 SV=1^AB3LFM6 B3LFM6_YEAS1 Nucleolar protein NOP3 OS=Saccharomyces cerevisiae (strain RM11-1a) GN=SCRG_00104 PE=4 SV=1	Q01560	NOP3_YEAST	Nucleolar protein 3	NOP3	Transport (mRNA)				0						0.13	0.11	2	3.5	0.12	0.0141421	0.117851				0						Fr4plus	Fr4plus	-5		Fr4Plus	Fr4plus	5
P53261 PESC_YEAST Pescadillo homolog OS=Saccharomyces cerevisiae GN=NOP7 PE=1 SV=1^AA6ZV85 A6ZV85_YEAS7 Nucleolar protein OS=Saccharomyces cerevisiae (strain YJM789) GN=NOP7 PE=4 SV=1^AB3LIC3 B3LIC3_YEAS1 Putative uncharacterized protein OS=Saccharomyces cerevisiae (strain RM11-1a) GN=SCRG_00914 PE=4 SV=1	P53261 PESC_YEAST Pescadillo homolog OS=Saccharomyces cerevisiae GN=NOP7 PE=1 SV=1^AA6ZV85 A6ZV85_YEAS7 Nucleolar protein OS=Saccharomyces cerevisiae (strain YJM789) GN=NOP7 PE=4 SV=1^AB3LIC3 B3LIC3_YEAS1 Putative uncharacterized protein OS=Saccharomyces cerevisiae (strain RM11-1a) GN=SCRG_00914 PE=4 SV=1	P53261	PESC_YEAST	Pescadillo homolog	NOP7	Translation (Ribosome biogenesis)	0.06	0.1		2	4.5	0.08	0.0282843	0.353553		0.15		1								0						Fr4minus	Fr4minus	5
P27476 NSR1_YEAST Nuclear localization sequence-binding protein OS=Saccharomyces cerevisiae GN=NSR1 PE=1 SV=1	P27476 NSR1_YEAST Nuclear localization sequence-binding protein OS=Saccharomyces cerevisiae GN=NSR1 PE=1 SV=1	P27476	NSR1_YEAST	Nuclear localization sequence-binding protein	NSR1	Translation (Ribosome biogenesis)				0								0					0.09		0.1	2	4.5	0.095	0.00707107	0.0744323						Fr6Plus	Fr6plus	-5
P40010 NUG1_YEAST Nuclear GTP-binding protein NUG1 OS=Saccharomyces cerevisiae GN=NUG1 PE=1 SV=1	P40010 NUG1_YEAST Nuclear GTP-binding protein NUG1 OS=Saccharomyces cerevisiae GN=NUG1 PE=1 SV=1	P40010	NUG1_YEAST	Nuclear GTP-binding protein NUG1	NUG1	Translation (Ribosome biogenesis)	0.07		0.07	2	4.5	0.07	0	0	0.05	0.04	0.06	3	3.66667	0.05	0.01	0.2				0						1.4	0.0741799	0.146128		Fr4Plus	Fr4plus	5
Q03558 OYE2_YEAST NADPH dehydrogenase 2 OS=Saccharomyces cerevisiae GN=OYE2 PE=1 SV=3	Q03558 OYE2_YEAST NADPH dehydrogenase 2 OS=Saccharomyces cerevisiae GN=OYE2 PE=1 SV=3	Q03558	OYE2_YEAST	NADPH dehydrogenase 2	OYE2	Oxydo-reduction				0								0					0.07	0.07	0.1	3	4	0.08	0.0173205	0.216506						Fr6Plus	Fr6plus	-5
Q12447 PAA1_YEAST Polyamine N-acetyltransferase 1 OS=Saccharomyces cerevisiae GN=PAA1 PE=1 SV=1^AA6ZY36 A6ZY36_YEAS7 Polyamine acetyltransferase OS=Saccharomyces cerevisiae (strain YJM789) GN=PAA1 PE=4 SV=1^AB3LGJ9 B3LGJ9_YEAS1 Polyamine acetyltransferase OS=Saccharomyces cerevisiae (strain RM11-1a) GN=SCRG_00444 PE=4 SV=1	Q12447 PAA1_YEAST Polyamine N-acetyltransferase 1 OS=Saccharomyces cerevisiae GN=PAA1 PE=1 SV=1^AA6ZY36 A6ZY36_YEAS7 Polyamine acetyltransferase OS=Saccharomyces cerevisiae (strain YJM789) GN=PAA1 PE=4 SV=1^AB3LGJ9 B3LGJ9_YEAS1 Polyamine acetyltransferase OS=Saccharomyces cerevisiae (strain RM11-1a) GN=SCRG_00444 PE=4 SV=1	Q12447	PAA1_YEAST	Polyamine N-acetyltransferase 1	PAA1	Cell organization (Chromosome organsiation)				0								0					0.03		0.06	2	4	0.045	0.0212132	0.471405						Fr6Plus	Fr6plus	-5
P04147 PABP_YEAST Polyadenylate-binding protein	P04147 PABP_YEAST Polyadenylate-binding protein	P04147	PABP_YEAST	Polyadenylate-binding protein	PAB1	Translation (regulation, initiation)	0.54	0.55	0.46	3	11.3333	0.516667	0.0493288	0.0954752	0.27	0.33	0.34	3	13	0.313333	0.0378594	0.120828	0.24	0.25	0.27	3	13.6667	0.253333	0.0152753	0.060297		1.64894	0.00580997	0.217204		1.23684	0.0958583	0.0923143
P12695 ODP2_YEAST Dihydrolipoyllysine-residue acetyltransferase component of pyruvate dehydrogenase complex	P12695 ODP2_YEAST Dihydrolipoyllysine-residue acetyltransferase component of pyruvate dehydrogenase complex	P12695	ODP2_YEAST	Dihydrolipoyllysine-residue acetyltransferase component of pyruvate dehydrogenase complex	PDA2	Metabolic process (glycolysis)	0.15		0.16	2	4.5	0.155	0.00707107	0.0456198				0								0						Fr4minus	Fr4minus	5
P06169 PDC1_YEAST Pyruvate decarboxylase isozyme 1 OS=Saccharomyces cerevisiae GN=PDC1 PE=1 SV=7^AA7A0U9 A7A0U9_YEAS7 Pyruvate decarboxylase OS=Saccharomyces cerevisiae (strain YJM789) GN=PDC1 PE=3 SV=1^AB3LT15 B3LT15_YEAS1 Pyruvate decarboxylase OS=Saccharomyces cerevisiae (strain RM11-1a) GN=SCRG_05030 PE=4 SV=1	P06169 PDC1_YEAST Pyruvate decarboxylase isozyme 1 OS=Saccharomyces cerevisiae GN=PDC1 PE=1 SV=7^AA7A0U9 A7A0U9_YEAS7 Pyruvate decarboxylase OS=Saccharomyces cerevisiae (strain YJM789) GN=PDC1 PE=3 SV=1^AB3LT15 B3LT15_YEAS1 Pyruvate decarboxylase OS=Saccharomyces cerevisiae (strain RM11-1a) GN=SCRG_05030 PE=4 SV=1	P06169	PDC1_YEAST	Pyruvate decarboxylase isozyme 1	PDC1	Metabolic process (amino acid, fermentation, ...)				0								0					9.99	9.09	11.72	3	29.6667	10.2667	1.33665	0.130193						Fr6Plus	Fr6plus	-5
P17967 PDI_YEAST Protein disulfide-isomerase OS=Saccharomyces cerevisiae GN=PDI1 PE=1 SV=2	P17967 PDI_YEAST Protein disulfide-isomerase OS=Saccharomyces cerevisiae GN=PDI1 PE=1 SV=2	P17967	PDI_YEAST	Protein disulfide-isomerase	PDI1	Protein folding				0								0					0.09		0.17	2	3.5	0.13	0.0565685	0.435143						Fr6Plus	Fr6plus	-5
P16861 K6PF1_YEAST 6-phosphofructokinase subunit alpha OS=Saccharomyces cerevisiae GN=PFK1 PE=1 SV=1^AA6ZUP8 A6ZUP8_YEAS7 Phosphofructokinase alpha subunit OS=Saccharomyces cerevisiae (strain YJM789) GN=PFK1 PE=4 SV=1^AB3LI00 B3LI00_YEAS1 Phosphofructokinase alpha subunit OS=Saccharomyces cerevisiae (strain RM11-1a) GN=SCRG_00784 PE=4 SV=1	P16861 K6PF1_YEAST 6-phosphofructokinase subunit alpha OS=Saccharomyces cerevisiae GN=PFK1 PE=1 SV=1^AA6ZUP8 A6ZUP8_YEAS7 Phosphofructokinase alpha subunit OS=Saccharomyces cerevisiae (strain YJM789) GN=PFK1 PE=4 SV=1^AB3LI00 B3LI00_YEAS1 Phosphofructokinase alpha subunit OS=Saccharomyces cerevisiae (strain RM11-1a) GN=SCRG_00784 PE=4 SV=1	P16861	K6PF1_YEAST	6-phosphofructokinase subunit alpha	PFK1	Metabolic process (glycolysis)				0					0.13	0.23	0.22	3	13.3333	0.193333	0.0550757	0.284874	0.56	0.45	0.53	3	25	0.513333	0.0568624	0.110771		Fr4plus	Fr4plus	-5		0.376623	0.00219867	-0.424093
P16862 K6PF2_YEAST 6-phosphofructokinase subunit beta OS=Saccharomyces cerevisiae GN=PFK2 PE=1 SV=4	P16862 K6PF2_YEAST 6-phosphofructokinase subunit beta OS=Saccharomyces cerevisiae GN=PFK2 PE=1 SV=4	P16862	K6PF2_YEAST	6-phosphofructokinase subunit beta	PFK2	Metabolic process (glycolysis)				0					0.12	0.18	0.18	3	7.33333	0.16	0.034641	0.216506	0.42	0.55	0.48	3	12.6667	0.483333	0.0650641	0.134615		Fr4plus	Fr4plus	-5		0.331034	0.00446791	-0.480127
P12709 G6PI_YEAST Glucose-6-phosphate isomerase OS=Saccharomyces cerevisiae GN=PGI1 PE=1 SV=3^AA6ZLD6 A6ZLD6_YEAS7 Glucose-6-phosphate isomerase OS=Saccharomyces cerevisiae (strain YJM789) GN=PGI1 PE=3 SV=1^AB3LMW6 B3LMW6_YEAS1 Glucose-6-phosphate isomerase OS=Saccharomyces cerevisiae (strain RM11-1a) GN=SCRG_02775 PE=4 SV=1	P12709 G6PI_YEAST Glucose-6-phosphate isomerase OS=Saccharomyces cerevisiae GN=PGI1 PE=1 SV=3^AA6ZLD6 A6ZLD6_YEAS7 Glucose-6-phosphate isomerase OS=Saccharomyces cerevisiae (strain YJM789) GN=PGI1 PE=3 SV=1^AB3LMW6 B3LMW6_YEAS1 Glucose-6-phosphate isomerase OS=Saccharomyces cerevisiae (strain RM11-1a) GN=SCRG_02775 PE=4 SV=1	P12709	G6PI_YEAST	Glucose-6-phosphate isomerase	PGI1	Metabolic process (glycolysis)				0								0					1.2	1.18	1.07	3	19.6667	1.15	0.07	0.0608696						Fr6Plus	Fr6plus	-5
P00560 PGK_YEAST Phosphoglycerate kinase OS=Saccharomyces cerevisiae GN=PGK1 PE=1 SV=2^AA6ZTJ3 A6ZTJ3_YEAS7 Phosphoglycerate kinase OS=Saccharomyces cerevisiae (strain YJM789) GN=PGK1 PE=3 SV=1^AB3LU83 B3LU83_YEAS1 3-phosphoglycerate kinase OS=Saccharomyces cerevisiae (strain RM11-1a) GN=SCRG_05411 PE=4 SV=1	P00560 PGK_YEAST Phosphoglycerate kinase OS=Saccharomyces cerevisiae GN=PGK1 PE=1 SV=2^AA6ZTJ3 A6ZTJ3_YEAS7 Phosphoglycerate kinase OS=Saccharomyces cerevisiae (strain YJM789) GN=PGK1 PE=3 SV=1^AB3LU83 B3LU83_YEAS1 3-phosphoglycerate kinase OS=Saccharomyces cerevisiae (strain RM11-1a) GN=SCRG_05411 PE=4 SV=1	P00560	PGK_YEAST	Phosphoglycerate kinase	PGK1	Metabolic process (glycolysis)		0.02		1								0					3.37	3	3.75	3	27	3.37333	0.375011	0.111169						Fr6Plus	Fr6plus	-5
P53252 PIL1_YEAST Sphingolipid long chain base-responsive protein PIL1 OS=Saccharomyces cerevisiae GN=PIL1 PE=1 SV=1^AA6ZV68 A6ZV68_YEAS7 Phosphorylation inhibited by long chain bases OS=Saccharomyces cerevisiae (strain YJM789) GN=PIL1 PE=4 SV=1^AB3LIE0 B3LIE0_YEAS1 Sphingolipid long chain base-responsive protein PIL1 OS=Saccharomyces cerevisiae (strain RM11-1a) GN=SCRG_00931 PE=4 SV=1	P53252 PIL1_YEAST Sphingolipid long chain base-responsive protein PIL1 OS=Saccharomyces cerevisiae GN=PIL1 PE=1 SV=1^AA6ZV68 A6ZV68_YEAS7 Phosphorylation inhibited by long chain bases OS=Saccharomyces cerevisiae (strain YJM789) GN=PIL1 PE=4 SV=1^AB3LIE0 B3LIE0_YEAS1 Sphingolipid long chain base-responsive protein PIL1 OS=Saccharomyces cerevisiae (strain RM11-1a) GN=SCRG_00931 PE=4 SV=1	P53252	PIL1_YEAST	Sphingolipid long chain base-responsive protein PIL1	PIL1	transport (vesicle mediated)				0					0.03			1					0.17	0.19	0.22	3	8.33333	0.193333	0.0251661	0.13017						Fr6Plus	Fr6plus	-5
P05030 PMA1_YEAST Plasma membrane ATPase 1 OS=Saccharomyces cerevisiae GN=PMA1 PE=1 SV=2	P05030 PMA1_YEAST Plasma membrane ATPase 1 OS=Saccharomyces cerevisiae GN=PMA1 PE=1 SV=2	P05030, P19657	PMA1_YEAST, PMA2_YEAST	Plasma membrane ATPase 1	PMA1, PMA2	Transport (proton)	0.64	0.64	0.63	3	6.33333	0.636667	0.0057735	0.00906833	0.3	0.36	0.34	3	5	0.333333	0.0305505	0.0916515				0						1.91	0.00256077	0.281033		Fr4Plus	Fr4plus	5
P21242 PSA3_YEAST Proteasome component C1 OS=Saccharomyces cerevisiae GN=PRE10 PE=1 SV=2^AA6ZPJ2 A6ZPJ2_YEAS7 Proteasome component YC1 (Protease yscE subunit 1) OS=Saccharomyces cerevisiae (strain YJM789) GN=PRE10 PE=4 SV=1^AB3LK19 B3LK19_YEAS1 Proteasome component YC1 OS=Saccharomyces cerevisiae (strain RM11-1a) GN=SCRG_01737 PE=4 SV=1	P21242 PSA3_YEAST Proteasome component C1 OS=Saccharomyces cerevisiae GN=PRE10 PE=1 SV=2^AA6ZPJ2 A6ZPJ2_YEAS7 Proteasome component YC1 (Protease yscE subunit 1) OS=Saccharomyces cerevisiae (strain YJM789) GN=PRE10 PE=4 SV=1^AB3LK19 B3LK19_YEAS1 Proteasome component YC1 OS=Saccharomyces cerevisiae (strain RM11-1a) GN=SCRG_01737 PE=4 SV=1	P21242	PSA3_YEAST	Proteasome component C1	PRE10	Protein catabolic process				0								0						0.05	0.05	2	6	0.05	0	0						Fr6Plus	Fr6plus	-5
P30656 PSB5_YEAST Proteasome component PRE2 OS=Saccharomyces cerevisiae GN=PRE2 PE=1 SV=3^AA6ZWY3 A6ZWY3_YEAS7 Proteasome subunit OS=Saccharomyces cerevisiae (strain YJM789) GN=PRE2 PE=3 SV=1^AB3LK67 B3LK67_YEAS1 Proteasome subunit OS=Saccharomyces cerevisiae (strain RM11-1a) GN=SCRG_02580 PE=4 SV=1	P30656 PSB5_YEAST Proteasome component PRE2 OS=Saccharomyces cerevisiae GN=PRE2 PE=1 SV=3^AA6ZWY3 A6ZWY3_YEAS7 Proteasome subunit OS=Saccharomyces cerevisiae (strain YJM789) GN=PRE2 PE=3 SV=1^AB3LK67 B3LK67_YEAS1 Proteasome subunit OS=Saccharomyces cerevisiae (strain RM11-1a) GN=SCRG_02580 PE=4 SV=1	P30656	PSB5_YEAST	Proteasome component PRE2	PRE2	Protein catabolic process				0								0					0.03	0.06	0.07	3	4.66667	0.0533333	0.0208167	0.390312						Fr6Plus	Fr6plus	-5
P38624 PSB6_YEAST Proteasome component PRE3 OS=Saccharomyces cerevisiae GN=PRE3 PE=1 SV=2^AA6ZPW6 A6ZPW6_YEAS7 20S proteasome subunit OS=Saccharomyces cerevisiae (strain YJM789) GN=PRE3 PE=3 SV=1^AB3LQ98 B3LQ98_YEAS1 20S proteasome subunit OS=Saccharomyces cerevisiae (strain RM11-1a) GN=SCRG_03660 PE=4 SV=1	P38624 PSB6_YEAST Proteasome component PRE3 OS=Saccharomyces cerevisiae GN=PRE3 PE=1 SV=2^AA6ZPW6 A6ZPW6_YEAS7 20S proteasome subunit OS=Saccharomyces cerevisiae (strain YJM789) GN=PRE3 PE=3 SV=1^AB3LQ98 B3LQ98_YEAS1 20S proteasome subunit OS=Saccharomyces cerevisiae (strain RM11-1a) GN=SCRG_03660 PE=4 SV=1	P38624	PSB6_YEAST	Proteasome component PRE3	PRE3	Protein catabolic process				0								0					0.02	0.1	0.09	3	5	0.07	0.043589	0.6227						Fr6Plus	Fr6plus	-5
P40302 PSA1_YEAST Proteasome component PRE5 OS=Saccharomyces cerevisiae GN=PRE5 PE=1 SV=1^AA6ZN31 A6ZN31_YEAS7 20S proteasome alpha-type subunit OS=Saccharomyces cerevisiae (strain YJM789) GN=PRE5 PE=4 SV=1^AB3LMK2 B3LMK2_YEAS1 20S proteasome alpha-type subunit OS=Saccharomyces cerevisiae (strain RM11-1a) GN=SCRG_02211 PE=4 SV=1	P40302 PSA1_YEAST Proteasome component PRE5 OS=Saccharomyces cerevisiae GN=PRE5 PE=1 SV=1^AA6ZN31 A6ZN31_YEAS7 20S proteasome alpha-type subunit OS=Saccharomyces cerevisiae (strain YJM789) GN=PRE5 PE=4 SV=1^AB3LMK2 B3LMK2_YEAS1 20S proteasome alpha-type subunit OS=Saccharomyces cerevisiae (strain RM11-1a) GN=SCRG_02211 PE=4 SV=1	P40302	PSA1_YEAST	Proteasome component PRE5	PRE5	Protein catabolic process				0								0					0.09	0.08	0.09	3	9	0.0866667	0.0057735	0.0666173						Fr6Plus	Fr6plus	-5
P40303 PSA7_YEAST Proteasome component PRE6 OS=Saccharomyces cerevisiae GN=PRE6 PE=1 SV=1^AA6ZNH1 A6ZNH1_YEAS7 20S proteasome alpha-type subunit OS=Saccharomyces cerevisiae (strain YJM789) GN=PRE6 PE=4 SV=1^AB3LJ21 B3LJ21_YEAS1 20S proteasome alpha-type subunit OS=Saccharomyces cerevisiae (strain RM11-1a) GN=SCRG_01365 PE=4 SV=1	P40303 PSA7_YEAST Proteasome component PRE6 OS=Saccharomyces cerevisiae GN=PRE6 PE=1 SV=1^AA6ZNH1 A6ZNH1_YEAS7 20S proteasome alpha-type subunit OS=Saccharomyces cerevisiae (strain YJM789) GN=PRE6 PE=4 SV=1^AB3LJ21 B3LJ21_YEAS1 20S proteasome alpha-type subunit OS=Saccharomyces cerevisiae (strain RM11-1a) GN=SCRG_01365 PE=4 SV=1	P40303	PSA7_YEAST	Proteasome component PRE6	PRE6	Protein catabolic process				0								0						0.13	0.13	2	6	0.13	0	0						Fr6Plus	Fr6plus	-5
P23724 PSB1_YEAST Proteasome component C5 OS=Saccharomyces cerevisiae GN=PRE7 PE=1 SV=1^AA6ZKQ5 A6ZKQ5_YEAS7 Proteasome subunit OS=Saccharomyces cerevisiae (strain YJM789) GN=PRE7 PE=3 SV=1	P23724 PSB1_YEAST Proteasome component C5 OS=Saccharomyces cerevisiae GN=PRE7 PE=1 SV=1^AA6ZKQ5 A6ZKQ5_YEAS7 Proteasome subunit OS=Saccharomyces cerevisiae (strain YJM789) GN=PRE7 PE=3 SV=1	P23724	PSB1_YEAST	Proteasome component C5	PRE7	Protein catabolic process				0								0					0.04	0.06	0.07	3	3	0.0566667	0.0152753	0.269563						Fr6Plus	Fr6plus	-5
P23638 PSA4_YEAST Proteasome component Y13 OS=Saccharomyces cerevisiae GN=PRE9 PE=1 SV=1^AA6ZUE9 A6ZUE9_YEAS7 Proteasome component Y13 OS=Saccharomyces cerevisiae (strain YJM789) GN=PRE9 PE=4 SV=1^AB3LI93 B3LI93_YEAS1 Proteasome component Y13 OS=Saccharomyces cerevisiae (strain RM11-1a) GN=SCRG_00883 PE=4 SV=1	P23638 PSA4_YEAST Proteasome component Y13 OS=Saccharomyces cerevisiae GN=PRE9 PE=1 SV=1^AA6ZUE9 A6ZUE9_YEAS7 Proteasome component Y13 OS=Saccharomyces cerevisiae (strain YJM789) GN=PRE9 PE=4 SV=1^AB3LI93 B3LI93_YEAS1 Proteasome component Y13 OS=Saccharomyces cerevisiae (strain RM11-1a) GN=SCRG_00883 PE=4 SV=1	P23638	PSA4_YEAST	Proteasome component Y13	PRE9	Protein catabolic process				0								0					0.07	0.04	0.06	3	4.33333	0.0566667	0.0152753	0.269563						Fr6Plus	Fr6plus	-5
P32263 P5CR_YEAST Pyrroline-5-carboxylate reductase OS=Saccharomyces cerevisiae GN=PRO3 PE=1 SV=1	P32263 P5CR_YEAST Pyrroline-5-carboxylate reductase OS=Saccharomyces cerevisiae GN=PRO3 PE=1 SV=1	P32263	P5CR_YEAST	Pyrroline-5-carboxylate reductase	PRO3	Metabolic process (amino acid and dervatives)				0								0						0.04	0.02	2	2.5	0.03	0.0141421	0.471405						Fr6Plus	Fr6plus	-5
P32895 KPR1_YEAST Ribose-phosphate pyrophosphokinase 1 OS=Saccharomyces cerevisiae GN=PRS1 PE=1 SV=1^AA6ZZE5 A6ZZE5_YEAS7 Ribose-phosphate pyrophosphokinase OS=Saccharomyces cerevisiae (strain YJM789) GN=PRS1 PE=3 SV=1^AB3LQS5 B3LQS5_YEAS1 Ribose-phosphate pyrophosphokinase OS=Saccharomyces cerevisiae (strain RM11-1a) GN=SCRG_03848 PE=4 SV=1	P32895 KPR1_YEAST Ribose-phosphate pyrophosphokinase 1 OS=Saccharomyces cerevisiae GN=PRS1 PE=1 SV=1^AA6ZZE5 A6ZZE5_YEAS7 Ribose-phosphate pyrophosphokinase OS=Saccharomyces cerevisiae (strain YJM789) GN=PRS1 PE=3 SV=1^AB3LQS5 B3LQS5_YEAS1 Ribose-phosphate pyrophosphokinase OS=Saccharomyces cerevisiae (strain RM11-1a) GN=SCRG_03848 PE=4 SV=1	P32895	KPR1_YEAST	Ribose-phosphate pyrophphokinase 1	PRS1	Metabolic process (carbohydrate)				0								0					0.09	0.07		2	5	0.08	0.0141421	0.176777						Fr6Plus	Fr6plus	-5
P38689 KPR3_YEAST Ribose-phosphate pyrophosphokinase 3 OS=Saccharomyces cerevisiae GN=PRS3 PE=1 SV=1^AA6ZSP1 A6ZSP1_YEAS7 Ribose-phosphate pyrophosphokinase OS=Saccharomyces cerevisiae (strain YJM789) GN=PRS3 PE=3 SV=1^AB3LSA8 B3LSA8_YEAS1 Ribose-phosphate pyrophosphokinase OS=Saccharomyces cerevisiae (strain RM11-1a) GN=SCRG_04693 PE=4 SV=1	P38689 KPR3_YEAST Ribose-phosphate pyrophosphokinase 3 OS=Saccharomyces cerevisiae GN=PRS3 PE=1 SV=1^AA6ZSP1 A6ZSP1_YEAS7 Ribose-phosphate pyrophosphokinase OS=Saccharomyces cerevisiae (strain YJM789) GN=PRS3 PE=3 SV=1^AB3LSA8 B3LSA8_YEAS1 Ribose-phosphate pyrophosphokinase OS=Saccharomyces cerevisiae (strain RM11-1a) GN=SCRG_04693 PE=4 SV=1	P38689	KPR3_YEAST	Ribose-phosphate pyrophosphokinase 3	PRS3	Metabolic process (RNA)				0								0					0.04		0.13	2	4.5	0.085	0.0636396	0.748701						Fr6Plus	Fr6plus	-5
P06103 EIF3B_YEAST Eukaryotic translation initiation factor 3 90 kDa subunit OS=Saccharomyces cerevisiae GN=PRT1 PE=1 SV=1	P06103 EIF3B_YEAST Eukaryotic translation initiation factor 3 90 kDa subunit OS=Saccharomyces cerevisiae GN=PRT1 PE=1 SV=1	P06103	EIF3B_YEAST	Eukaryotic translation initiation factor 3 90 kDa subunit	PRT1	Translation (initiation)				0					0.16	0.22	0.18	3	9.66667	0.186667	0.0305505	0.163663				0						Fr4plus	Fr4plus	-5		Fr4Plus	Fr4plus	5
P32379 PSA5_YEAST Proteasome component PUP2 OS=Saccharomyces cerevisiae GN=PUP2 PE=1 SV=2^AA6ZUR1 A6ZUR1_YEAS7 Proteasome subunit OS=Saccharomyces cerevisiae (strain YJM789) GN=PUP2 PE=4 SV=1^AB3LHY7 B3LHY7_YEAS1 Proteasome subunit OS=Saccharomyces cerevisiae (strain RM11-1a) GN=SCRG_00771 PE=4 SV=1	P32379 PSA5_YEAST Proteasome component PUP2 OS=Saccharomyces cerevisiae GN=PUP2 PE=1 SV=2^AA6ZUR1 A6ZUR1_YEAS7 Proteasome subunit OS=Saccharomyces cerevisiae (strain YJM789) GN=PUP2 PE=4 SV=1^AB3LHY7 B3LHY7_YEAS1 Proteasome subunit OS=Saccharomyces cerevisiae (strain RM11-1a) GN=SCRG_00771 PE=4 SV=1	P32379	PSA5_YEAST	Proteasome component PUP2	PUP2	Protein catabolic process				0								0					0.11	0.09	0.12	3	7	0.106667	0.0152753	0.143205						Fr6Plus	Fr6plus	-5
P25451 PSB3_YEAST Proteasome component PUP3 OS=Saccharomyces cerevisiae GN=PUP3 PE=1 SV=1^AA6ZR51 A6ZR51_YEAS7 20S proteasome subunit beta3_sc OS=Saccharomyces cerevisiae (strain YJM789) GN=PUP3 PE=3 SV=1^AB3LRL3 B3LRL3_YEAS1 Proteasome component PUP3 OS=Saccharomyces cerevisiae (strain RM11-1a) GN=SCRG_04572 PE=4 SV=1	P25451 PSB3_YEAST Proteasome component PUP3 OS=Saccharomyces cerevisiae GN=PUP3 PE=1 SV=1^AA6ZR51 A6ZR51_YEAS7 20S proteasome subunit beta3_sc OS=Saccharomyces cerevisiae (strain YJM789) GN=PUP3 PE=3 SV=1^AB3LRL3 B3LRL3_YEAS1 Proteasome component PUP3 OS=Saccharomyces cerevisiae (strain RM11-1a) GN=SCRG_04572 PE=4 SV=1	P25451	PSB3_YEAST	Proteasome component PUP3	PUP3	Protein catabolic process				0								0					0.04	0.04	0.04	3	2	0.04	0	0						Fr6Plus	Fr6plus	-5
P11154 PYC1_YEAST Pyruvate carboxylase 1 OS=Saccharomyces cerevisiae GN=PYC1 PE=1 SV=2	P11154 PYC1_YEAST Pyruvate carboxylase 1 OS=Saccharomyces cerevisiae GN=PYC1 PE=1 SV=2	P11154	PYC1_YEAST	Pyruvate carboxylase 1	PYC1	Metabolic process (cofactor)				0								0					0.73	0.64	0.72	3	14	0.696667	0.0493288	0.0708069						Fr6Plus	Fr6plus	-5
P32327 PYC2_YEAST Pyruvate carboxylase 2 OS=Saccharomyces cerevisiae GN=PYC2 PE=1 SV=2	P32327 PYC2_YEAST Pyruvate carboxylase 2 OS=Saccharomyces cerevisiae GN=PYC2 PE=1 SV=2	P32327	PYC2_YEAST	Pyruvate carboxylase 2	PYC2	Metabolic process (cofactor)				0								0					0.73	0.64	0.73	3	15	0.7	0.0519615	0.0742307						Fr6Plus	Fr6plus	-5
P00549 KPYK1_YEAST Pyruvate kinase 1 OS=Saccharomyces cerevisiae GN=PYK1 PE=1 SV=2^AA7A0C8 A7A0C8_YEAS7 Pyruvate kinase OS=Saccharomyces cerevisiae (strain YJM789) GN=CDC19 PE=3 SV=1^AB3LUX4 B3LUX4_YEAS1 Pyruvate kinase OS=Saccharomyces cerevisiae (strain RM11-1a) GN=SCRG_05674 PE=4 SV=1	P00549 KPYK1_YEAST Pyruvate kinase 1 OS=Saccharomyces cerevisiae GN=PYK1 PE=1 SV=2^AA7A0C8 A7A0C8_YEAS7 Pyruvate kinase OS=Saccharomyces cerevisiae (strain YJM789) GN=CDC19 PE=3 SV=1^AB3LUX4 B3LUX4_YEAS1 Pyruvate kinase OS=Saccharomyces cerevisiae (strain RM11-1a) GN=SCRG_05674 PE=4 SV=1	P00549	KPYK1_YEAST	Pyruvate kinase 1	PYK1	Metabolic process (glycolysis)	0.09	0.12		2	7.5	0.105	0.0212132	0.202031	0.12	0.09	0.08	3	8	0.0966667	0.0208167	0.215345	9.11	9.04	11.1	3	41.3333	9.75	1.16966	0.119965		1.08621	0.70291	0.0359126		0.00991453	0.00484726	-2.00373
A6ZVL6 A6ZVL6_YEAS7 DL-glycerol-3-phosphatase OS=Saccharomyces cerevisiae (strain YJM789) GN=RHR2 PE=4 SV=1^AB3LTQ9 B3LTQ9_YEAS1 DL-glycerol-3-phosphatase OS=Saccharomyces cerevisiae (strain RM11-1a) GN=SCRG_05231 PE=4 SV=1	A6ZVL6 A6ZVL6_YEAS7 DL-glycerol-3-phosphatase OS=Saccharomyces cerevisiae (strain YJM789) GN=RHR2 PE=4 SV=1^AB3LTQ9 B3LTQ9_YEAS1 DL-glycerol-3-phosphatase OS=Saccharomyces cerevisiae (strain RM11-1a) GN=SCRG_05231 PE=4 SV=1	A6ZVL6	A6ZVL6_YEAS7	DL-glycerol-3-phosphatase	RHR2	Metabolic process				0								0					0.1	0.16	0.19	3	4.33333	0.15	0.0458258	0.305505						Fr6Plus	Fr6plus	-5
Q03195 RLI1_YEAST Translation initiation factor RLI1 OS=Saccharomyces cerevisiae GN=RLI1 PE=1 SV=1^AA6ZY57 A6ZY57_YEAS7 RNAse L inhibitor OS=Saccharomyces cerevisiae (strain YJM789) GN=RLI1 PE=3 SV=1^AB3LGI0 B3LGI0_YEAS1 ATP-binding cassette sub-family E member 1 OS=Saccharomyces cerevisiae (strain RM11-1a) GN=SCRG_00423 PE=4 SV=1	Q03195 RLI1_YEAST Translation initiation factor RLI1 OS=Saccharomyces cerevisiae GN=RLI1 PE=1 SV=1^AA6ZY57 A6ZY57_YEAS7 RNAse L inhibitor OS=Saccharomyces cerevisiae (strain YJM789) GN=RLI1 PE=3 SV=1^AB3LGI0 B3LGI0_YEAS1 ATP-binding cassette sub-family E member 1 OS=Saccharomyces cerevisiae (strain RM11-1a) GN=SCRG_00423 PE=4 SV=1	Q03195	RLI1_YEAST	Translation initiation factor RLI1	RLI1	Translation (ribosome biogenesis)	0.12		0.14	2	7	0.13	0.0141421	0.108786	0.08	0.08	0.12	3	6.33333	0.0933333	0.023094	0.247436			0.06	1						1.39286	0.115458	0.143907		Fr4Plus	Fr4plus	5
P09938 RIR2_YEAST Ribonucleoside-diphosphate reductase small chain 1 OS=Saccharomyces cerevisiae GN=RNR2 PE=1 SV=2	P09938 RIR2_YEAST Ribonucleoside-diphosphate reductase small chain 1 OS=Saccharomyces cerevisiae GN=RNR2 PE=1 SV=2	P09938	RIR2_YEAST	Ribonucleoside-diphosphate reductase small chain 1	RNR2	Metabolic process (cofactor))				0								0					0.24	0.21	0.26	3	6	0.236667	0.0251661	0.106336						Fr6Plus	Fr6plus	-5
P49723 RIR4_YEAST Ribonucleoside-diphosphate reductase small chain 2 OS=Saccharomyces cerevisiae GN=RNR4 PE=1 SV=1	P49723 RIR4_YEAST Ribonucleoside-diphosphate reductase small chain 2 OS=Saccharomyces cerevisiae GN=RNR4 PE=1 SV=1	P49723	RIR4_YEAST	Ribonucleoside-diphosphate reductase small chain 2	RNR4	Metabolic process (cofactor))				0								0					0.19	0.18	0.19	3	11	0.186667	0.0057735	0.0309295						Fr6Plus	Fr6plus	-5
P04050 RPB1_YEAST DNA-directed RNA polymerase II subunit RPB1 OS=Saccharomyces cerevisiae GN=RPB1 PE=1 SV=2^AA6ZXI7 A6ZXI7_YEAS7 DNA-directed RNA polymerase OS=Saccharomyces cerevisiae (strain YJM789) GN=RPO21 PE=3 SV=1	P04050 RPB1_YEAST DNA-directed RNA polymerase II subunit RPB1 OS=Saccharomyces cerevisiae GN=RPB1 PE=1 SV=2^AA6ZXI7 A6ZXI7_YEAS7 DNA-directed RNA polymerase OS=Saccharomyces cerevisiae (strain YJM789) GN=RPO21 PE=3 SV=1	P04050	RPB1_YEAST	DNA-directed RNA polymerase II subunit RPB1	RPB1	Transcription/ RNA Metabolic process				0								0						0.16		1
A6ZL23 A6ZL23_YEAS7 Translation initiation factor eIF3 subunit OS=Saccharomyces cerevisiae (strain YJM789) GN=RPG1 PE=4 SV=1	A6ZL23 A6ZL23_YEAS7 Translation initiation factor eIF3 subunit OS=Saccharomyces cerevisiae (strain YJM789) GN=RPG1 PE=4 SV=1	A6ZL23	A6ZL23_YEAS7	Translation initiation factor eIF3 subunit	RPG1	Translation (initiation)				0					0.25	0.32	0.27	3	12	0.28	0.0360555	0.12877				0						Fr4plus	Fr4plus	-5		Fr4Plus	Fr4plus	5
P41805 RL10_YEAST 60S ribosomal protein L10 OS=Saccharomyces cerevisiae GN=RPL10 PE=1 SV=1^AA7A0Y0 A7A0Y0_YEAS7 Ribosomal protein L10 OS=Saccharomyces cerevisiae (strain YJM789) GN=RPL10 PE=4 SV=1^AB3LT44 B3LT44_YEAS1 Ribosomal protein L10 OS=Saccharomyces cerevisiae (strain RM11-1a) GN=SCRG_05060 PE=4 SV=1	P41805 RL10_YEAST 60S ribosomal protein L10 OS=Saccharomyces cerevisiae GN=RPL10 PE=1 SV=1^AA7A0Y0 A7A0Y0_YEAS7 Ribosomal protein L10 OS=Saccharomyces cerevisiae (strain YJM789) GN=RPL10 PE=4 SV=1^AB3LT44 B3LT44_YEAS1 Ribosomal protein L10 OS=Saccharomyces cerevisiae (strain RM11-1a) GN=SCRG_05060 PE=4 SV=1	P41805	RL10_YEAST	60S ribosomal protein L10	RPL10	Translation (ribosome biogenesis)	0.88	1.13	1.14	3	11.6667	1.05	0.147309	0.140294	0.68	0.97	0.74	3	8.33333	0.796667	0.15308	0.19215				0						1.31799	0.107893	0.119913		Fr4Plus	Fr4plus	5
P0C0W9 RL11A_YEAST 60S ribosomal protein L11-A OS=Saccharomyces cerevisiae GN=RPL11A PE=1 SV=2^AA6ZWY2 A6ZWY2_YEAS7 Ribosomal protein L11A OS=Saccharomyces cerevisiae (strain YJM789) GN=RPL11A PE=3 SV=1^AB3LK66 B3LK66_YEAS1 Ribosomal protein L11A OS=Saccharomyces cerevisiae (strain RM11-1a) GN=SCRG_02579 PE=4 SV=1	P0C0W9 RL11A_YEAST 60S ribosomal protein L11-A OS=Saccharomyces cerevisiae GN=RPL11A PE=1 SV=2^AA6ZWY2 A6ZWY2_YEAS7 Ribosomal protein L11A OS=Saccharomyces cerevisiae (strain YJM789) GN=RPL11A PE=3 SV=1^AB3LK66 B3LK66_YEAS1 Ribosomal protein L11A OS=Saccharomyces cerevisiae (strain RM11-1a) GN=SCRG_02579 PE=4 SV=1	P0C0W9, Q3E757	RL11A_YEAST, RL11B_YEAST	60S ribosomal protein L11-A and L11-B	RPL11A, RPL11B	Translation (ribosome biogenesis)	1.18	1.61	1.2	3	6.33333	1.33	0.242693	0.182476	1.12	1.56	1.14	3	6.33333	1.27333	0.248462	0.195127			0.03	1						1.0445	0.79152	0.0189095		Fr4Plus	Fr4plus	5
P17079 RL12_YEAST 60S ribosomal protein L12 OS=Saccharomyces cerevisiae GN=RPL12A PE=1 SV=1^AA6ZQP7 A6ZQP7_YEAS7 Ribosomal protein L12A (Ribosomal protein L12B) OS=Saccharomyces cerevisiae (strain YJM789) GN=RPL12A PE=3 SV=1^AB3LFN8 B3LFN8_YEAS1 Ribosomal protein L12B (Ribosomal protein L12A) OS=Saccharomyces cerevisiae (strain RM11-1a) GN=SCRG_00116 PE=4 SV=1	P17079 RL12_YEAST 60S ribosomal protein L12 OS=Saccharomyces cerevisiae GN=RPL12A PE=1 SV=1^AA6ZQP7 A6ZQP7_YEAS7 Ribosomal protein L12A (Ribosomal protein L12B) OS=Saccharomyces cerevisiae (strain YJM789) GN=RPL12A PE=3 SV=1^AB3LFN8 B3LFN8_YEAS1 Ribosomal protein L12B (Ribosomal protein L12A) OS=Saccharomyces cerevisiae (strain RM11-1a) GN=SCRG_00116 PE=4 SV=1	P17079	RL12_YEAST	60S ribosomal protein L12	RPL12A	Translation (ribosome biogenesis)	1.69	1.6	1.31	3	10	1.53333	0.198578	0.129508	1.26	1.5	1.31	3	9.33333	1.35667	0.126623	0.0933338		0.04	0.05	2	5.5	0.045	0.00707107	0.157135		1.13022	0.275035	0.0531634		30.1481	0.00297954	1.47926
Q12690 RL13A_YEAST 60S ribosomal protein L13-A OS=Saccharomyces cerevisiae GN=RPL13A PE=1 SV=1^AA6ZXP6 A6ZXP6_YEAS7 60S ribosomal protein L13 OS=Saccharomyces cerevisiae (strain YJM789) GN=RPL13A PE=3 SV=1	Q12690 RL13A_YEAST 60S ribosomal protein L13-A OS=Saccharomyces cerevisiae GN=RPL13A PE=1 SV=1^AA6ZXP6 A6ZXP6_YEAS7 60S ribosomal protein L13 OS=Saccharomyces cerevisiae (strain YJM789) GN=RPL13A PE=3 SV=1	Q12690, P40212	RL13A_YEAST, RL13B_YEAST	60S ribosomal protein L13-A and L13-B	RPL13A, RPL13B	Translation (ribosome biogenesis)	1.32	1.49	1.4	3	7.66667	1.40333	0.085049	0.060605	1.39	1.49	1.31	3	7.33333	1.39667	0.090185	0.0645716		0.03		1						1.00477	0.930279	0.00206807		Fr4Plus	Fr4plus	5
P36105 RL14A_YEAST 60S ribosomal protein L14-A OS=Saccharomyces cerevisiae GN=RPL14A PE=1 SV=1	P36105 RL14A_YEAST 60S ribosomal protein L14-A OS=Saccharomyces cerevisiae GN=RPL14A PE=1 SV=1	P36105, P38754	RL14A_YEAST, RL14B_YEAST	60S ribosomal protein L14-A and L14-B	RPL14A, RPL14B	Translation (ribosome biogenesis)	0.74	1.04	0.88	3	4.66667	0.886667	0.150111	0.169298	0.59	0.78	0.69	3	7	0.686667	0.0950438	0.138413				0						1.29126	0.135875	0.111014		Fr4Plus	Fr4plus	5
P05748 RL15A_YEAST 60S ribosomal protein L15-A OS=Saccharomyces cerevisiae GN=RPL15A PE=1 SV=3^AA7A0T5 A7A0T5_YEAS7 Ribosomal protein L15 OS=Saccharomyces cerevisiae (strain YJM789) GN=RPL15A PE=3 SV=1^AB3LT02 B3LT02_YEAS1 Ribosomal protein L15A OS=Saccharomyces cerevisiae (strain RM11-1a) GN=SCRG_05017 PE=4 SV=1	P05748 RL15A_YEAST 60S ribosomal protein L15-A OS=Saccharomyces cerevisiae GN=RPL15A PE=1 SV=3^AA7A0T5 A7A0T5_YEAS7 Ribosomal protein L15 OS=Saccharomyces cerevisiae (strain YJM789) GN=RPL15A PE=3 SV=1^AB3LT02 B3LT02_YEAS1 Ribosomal protein L15A OS=Saccharomyces cerevisiae (strain RM11-1a) GN=SCRG_05017 PE=4 SV=1	P05748, P54780	RL15A_YEAST, RL15B_YEAST	60S ribosomal protein L15-A and L15-B	RPL15A, RPL15B	Translation (ribosome biogenesis)	1.16	1.23	1.16	3	7.66667	1.18333	0.0404145	0.0341531	1.4	1.67	1.5	3	9	1.52333	0.136504	0.0896087	0.02			1						0.776805	0.0405644	-0.109688		Fr4Plus	Fr4plus	5
P26785 RL16B_YEAST 60S ribosomal protein L16-B OS=Saccharomyces cerevisiae GN=RPL16B PE=1 SV=3^AB3LNS8 B3LNS8_YEAS1 Ribosomal protein L16B OS=Saccharomyces cerevisiae (strain RM11-1a) GN=SCRG_03205 PE=4 SV=1	P26785 RL16B_YEAST 60S ribosomal protein L16-B OS=Saccharomyces cerevisiae GN=RPL16B PE=1 SV=3^AB3LNS8 B3LNS8_YEAS1 Ribosomal protein L16B OS=Saccharomyces cerevisiae (strain RM11-1a) GN=SCRG_03205 PE=4 SV=1	P26784, P26785	RL16A_YEAST, RL16B_YEAST	60S ribosomal proteinL16-A, L16-B	RPL16A, RPL16B	Translation (ribosome biogenesis)	1.19	1.43	1.22	3	7.66667	1.28	0.130767	0.102162	1.2	1.39	1.22	3	7.66667	1.27	0.104403	0.0822071				0						1.00787	0.922772	0.00340625		Fr4Plus	Fr4plus	5
P05740 RL17A_YEAST 60S ribosomal protein L17-A OS=Saccharomyces cerevisiae GN=RPL17A PE=1 SV=4^AA6ZZE6 A6ZZE6_YEAS7 Ribosomal protein L17A OS=Saccharomyces cerevisiae (strain YJM789) GN=RPL17A PE=3 SV=1^AB3LQS6 B3LQS6_YEAS1 Ribosomal protein L17A OS=Saccharomyces cerevisiae (strain RM11-1a) GN=SCRG_03849 PE=4 SV=1	P05740 RL17A_YEAST 60S ribosomal protein L17-A OS=Saccharomyces cerevisiae GN=RPL17A PE=1 SV=4^AA6ZZE6 A6ZZE6_YEAS7 Ribosomal protein L17A OS=Saccharomyces cerevisiae (strain YJM789) GN=RPL17A PE=3 SV=1^AB3LQS6 B3LQS6_YEAS1 Ribosomal protein L17A OS=Saccharomyces cerevisiae (strain RM11-1a) GN=SCRG_03849 PE=4 SV=1	P05740, P46990	RL17A_YEAST, RL17B_YEAST	60S ribosomal protein L17-A , L17-A	RPL17A, RPL17B	Translation (ribosome biogenesis)	1.29	1.49	1.2	3	8	1.32667	0.148436	0.111887	1.18	1.52	1.6	3	8.66667	1.43333	0.22301	0.155588				0						0.925581	0.533603	-0.0335854		Fr4Plus	Fr4plus	5
P07279 RL18_YEAST 60S ribosomal protein L18 OS=Saccharomyces cerevisiae GN=RPL18A PE=1 SV=1^AA6ZN91 A6ZN91_YEAS7 Ribosomal protein L18 OS=Saccharomyces cerevisiae (strain YJM789) GN=RPL18A PE=3 SV=1^AB3LIU6 B3LIU6_YEAS1 Ribosomal protein L18A (Ribosomal protein L18B) OS=Saccharomyces cerevisiae (strain RM11-1a) GN=SCRG_01286 PE=4 SV=1	P07279 RL18_YEAST 60S ribosomal protein L18 OS=Saccharomyces cerevisiae GN=RPL18A PE=1 SV=1^AA6ZN91 A6ZN91_YEAS7 Ribosomal protein L18 OS=Saccharomyces cerevisiae (strain YJM789) GN=RPL18A PE=3 SV=1^AB3LIU6 B3LIU6_YEAS1 Ribosomal protein L18A (Ribosomal protein L18B) OS=Saccharomyces cerevisiae (strain RM11-1a) GN=SCRG_01286 PE=4 SV=1	P07279	RL18_YEAST	60S ribosomal protein L18	RPL18A	Translation (ribosome biogenesis)	1.35	1.72	1.32	3	10.6667	1.46333	0.222785	0.152245	1.27	1.5	1.41	3	9.66667	1.39333	0.115902	0.0831834		0.04	0.02	2	3	0.03	0.0141421	0.471405		1.05024	0.662195	0.0212882		46.4444	0.00199607	1.66693
P05735 RL19_YEAST 60S ribosomal protein L19 OS=Saccharomyces cerevisiae GN=RPL19A PE=1 SV=5^AA6ZKS1 A6ZKS1_YEAS7 Ribosomal protein L19 OS=Saccharomyces cerevisiae (strain YJM789) GN=RPL19B PE=3 SV=1	P05735 RL19_YEAST 60S ribosomal protein L19 OS=Saccharomyces cerevisiae GN=RPL19A PE=1 SV=5^AA6ZKS1 A6ZKS1_YEAS7 Ribosomal protein L19 OS=Saccharomyces cerevisiae (strain YJM789) GN=RPL19B PE=3 SV=1	P05735	RL19_YEAST	60S ribosomal protein L19	RPL19A	Translation (ribosome biogenesis)	1.41	1.59	1.29	3	6.33333	1.43	0.150997	0.105592	1.3	1.49	1.42	3	7.66667	1.40333	0.0960902	0.0684729				0						1.019	0.81124	0.0081752		Fr4Plus	Fr4plus	5
P53030 RL1_YEAST 60S ribosomal protein L1 OS=Saccharomyces cerevisiae GN=RPL1A PE=1 SV=1^AA6ZU48 A6ZU48_YEAS7 Ribosomal protein L1 OS=Saccharomyces cerevisiae (strain YJM789) GN=RPL1B PE=3 SV=1^AB3LHJ3 B3LHJ3_YEAS1 Ribosomal protein L1A (Ribosomal protein L1B) OS=Saccharomyces cerevisiae (strain RM11-1a) GN=SCRG_01129 PE=4 SV=1	P53030 RL1_YEAST 60S ribosomal protein L1 OS=Saccharomyces cerevisiae GN=RPL1A PE=1 SV=1^AA6ZU48 A6ZU48_YEAS7 Ribosomal protein L1 OS=Saccharomyces cerevisiae (strain YJM789) GN=RPL1B PE=3 SV=1^AB3LHJ3 B3LHJ3_YEAS1 Ribosomal protein L1A (Ribosomal protein L1B) OS=Saccharomyces cerevisiae (strain RM11-1a) GN=SCRG_01129 PE=4 SV=1	P53030	RL1_YEAST	60S ribosomal protein L1	RPL1A	Translation (ribosome biogenesis)	1.09	1.49	1	3	8.66667	1.19333	0.260832	0.218574	1.22	1.63	1.99	3	8.66667	1.61333	0.38527	0.238804				0						0.739669	0.202578	-0.130962		Fr4Plus	Fr4plus	5
P0C2I0 RL20_YEAST 60S ribosomal protein L20 OS=Saccharomyces cerevisiae GN=RPL20A PE=1 SV=2	P0C2I0 RL20_YEAST 60S ribosomal protein L20 OS=Saccharomyces cerevisiae GN=RPL20A PE=1 SV=2	P0C2I0, A6ZPE7	RL20_YEAST, A6ZPE7_YEAS7	60S ribosomal protein L20A, L20B	RPL20A, RPL20B	Translation (ribosome biogenesis)	1.21	1.81	1.4	3	10	1.47333	0.306649	0.208133	1.43	1.73	1.48	3	10	1.54667	0.160728	0.103919				0						0.952586	0.737903	-0.0210957		Fr4Plus	Fr4plus	5
Q02753 RL21A_YEAST 60S ribosomal protein L21-A OS=Saccharomyces cerevisiae GN=RPL21A PE=1 SV=1^AA6ZLD1 A6ZLD1_YEAS7 Ribosomal protein L21A OS=Saccharomyces cerevisiae (strain YJM789) GN=RPL21A PE=4 SV=1^AB3LMX1 B3LMX1_YEAS1 Ribosomal protein L21A OS=Saccharomyces cerevisiae (strain RM11-1a) GN=SCRG_02780 PE=4 SV=1	Q02753 RL21A_YEAST 60S ribosomal protein L21-A OS=Saccharomyces cerevisiae GN=RPL21A PE=1 SV=1^AA6ZLD1 A6ZLD1_YEAS7 Ribosomal protein L21A OS=Saccharomyces cerevisiae (strain YJM789) GN=RPL21A PE=4 SV=1^AB3LMX1 B3LMX1_YEAS1 Ribosomal protein L21A OS=Saccharomyces cerevisiae (strain RM11-1a) GN=SCRG_02780 PE=4 SV=1	Q02753, Q12672	RL21A_YEAST, RL21B_YEAST	60S ribosomal protein L21-A , L21-B	RPL21A, RPL21B	Translation (ribosome biogenesis)	1.2	1.5	1.17	3	6.33333	1.29	0.182483	0.14146	1.12	1.44	1.05	3	6	1.20333	0.207926	0.172792			0.01	1						1.07202	0.616675	0.0302038		Fr4Plus	Fr4plus	5
P05749 RL22A_YEAST 60S ribosomal protein L22-A OS=Saccharomyces cerevisiae GN=RPL22A PE=1 SV=3^AA7A0W7 A7A0W7_YEAS7 Ribosomal protein L22A OS=Saccharomyces cerevisiae (strain YJM789) GN=RPL22A PE=4 SV=1^AB3LT32 B3LT32_YEAS1 Ribosomal protein L22A OS=Saccharomyces cerevisiae (strain RM11-1a) GN=SCRG_05047 PE=4 SV=1	P05749 RL22A_YEAST 60S ribosomal protein L22-A OS=Saccharomyces cerevisiae GN=RPL22A PE=1 SV=3^AA7A0W7 A7A0W7_YEAS7 Ribosomal protein L22A OS=Saccharomyces cerevisiae (strain YJM789) GN=RPL22A PE=4 SV=1^AB3LT32 B3LT32_YEAS1 Ribosomal protein L22A OS=Saccharomyces cerevisiae (strain RM11-1a) GN=SCRG_05047 PE=4 SV=1	P05749, P56628	RL22A_YEAST, RL22B_YEAST	60S ribosomal protein L22-A, L22-B	RPL22A, RPL22B	Translation (ribosome biogenesis)	0.32	0.39	0.46	3	3.66667	0.39	0.07	0.179487	0.27	0.35	0.27	3	4	0.296667	0.046188	0.15569	0.01			1						1.31461	0.137096	0.118796		Fr4Plus	Fr4plus	5
P04451 RL23_YEAST 60S ribosomal protein L23 OS=Saccharomyces cerevisiae GN=RPL23A PE=1 SV=3^AA6ZKL6 A6ZKL6_YEAS7 Ribosomal protein L23A (Ribosomal protein L23B) OS=Saccharomyces cerevisiae (strain YJM789) GN=RPL23A PE=3 SV=1^AB3LNL8 B3LNL8_YEAS1 Ribosomal protein L23A (Ribosomal protein L23B) OS=Saccharomyces cerevisiae (strain RM11-1a) GN=SCRG_03045 PE=4 SV=1	P04451 RL23_YEAST 60S ribosomal protein L23 OS=Saccharomyces cerevisiae GN=RPL23A PE=1 SV=3^AA6ZKL6 A6ZKL6_YEAS7 Ribosomal protein L23A (Ribosomal protein L23B) OS=Saccharomyces cerevisiae (strain YJM789) GN=RPL23A PE=3 SV=1^AB3LNL8 B3LNL8_YEAS1 Ribosomal protein L23A (Ribosomal protein L23B) OS=Saccharomyces cerevisiae (strain RM11-1a) GN=SCRG_03045 PE=4 SV=1	P04451	RL23_YEAST	60S ribosomal protein L23	RPL23A	Translation (ribosome biogenesis)	0.64	0.73	0.62	3	6.66667	0.663333	0.0585947	0.0883336	0.48	0.59	0.51	3	5.66667	0.526667	0.0568624	0.107967	0.03			1						1.25949	0.044204	0.100196		Fr4Plus	Fr4plus	5
P04449 RL24A_YEAST 60S ribosomal protein L24-A OS=Saccharomyces cerevisiae GN=RPL24A PE=1 SV=1^AA6ZUW3 A6ZUW3_YEAS7 Ribosomal protein L24A OS=Saccharomyces cerevisiae (strain YJM789) GN=RPL24A PE=4 SV=1^AB3LIP3 B3LIP3_YEAS1 Ribosomal protein L24A OS=Saccharomyces cerevisiae (strain RM11-1a) GN=SCRG_01038 PE=4 SV=1	P04449 RL24A_YEAST 60S ribosomal protein L24-A OS=Saccharomyces cerevisiae GN=RPL24A PE=1 SV=1^AA6ZUW3 A6ZUW3_YEAS7 Ribosomal protein L24A OS=Saccharomyces cerevisiae (strain YJM789) GN=RPL24A PE=4 SV=1^AB3LIP3 B3LIP3_YEAS1 Ribosomal protein L24A OS=Saccharomyces cerevisiae (strain RM11-1a) GN=SCRG_01038 PE=4 SV=1	P04449, P24000	RL24A_YEAST, RL24B_YEAST	60S ribosomal protein L24-A , L24-B	RPL24A, RPL24B	Translation (ribosome biogenesis)	0.7	0.35	0.3	3	4.66667	0.45	0.217945	0.484322	0.65	0.35	0.29	3	4.66667	0.43	0.192873	0.448542				0						1.04651	0.911072	0.0197441		Fr4Plus	Fr4plus	5
P04456 RL25_YEAST 60S ribosomal protein L25 OS=Saccharomyces cerevisiae GN=RPL25 PE=1 SV=4^AA6ZN84 A6ZN84_YEAS7 Ribosomal protein L25 OS=Saccharomyces cerevisiae (strain YJM789) GN=RPL25 PE=3 SV=1^AB3LIT9 B3LIT9_YEAS1 Ribosomal protein L25 OS=Saccharomyces cerevisiae (strain RM11-1a) GN=SCRG_01279 PE=4 SV=1	P04456 RL25_YEAST 60S ribosomal protein L25 OS=Saccharomyces cerevisiae GN=RPL25 PE=1 SV=4^AA6ZN84 A6ZN84_YEAS7 Ribosomal protein L25 OS=Saccharomyces cerevisiae (strain YJM789) GN=RPL25 PE=3 SV=1^AB3LIT9 B3LIT9_YEAS1 Ribosomal protein L25 OS=Saccharomyces cerevisiae (strain RM11-1a) GN=SCRG_01279 PE=4 SV=1	P04456	RL25_YEAST	60S ribosomal protein L25	RPL25	Translation (ribosome biogenesis)	1.06	1.2	1.29	3	8	1.18333	0.115902	0.0979456	0.94	1.16	0.99	3	9	1.03	0.115326	0.111967				0						1.14887	0.179634	0.0602699		Fr4Plus	Fr4plus	5
P05743 RL26A_YEAST 60S ribosomal protein L26-A OS=Saccharomyces cerevisiae GN=RPL26A PE=1 SV=3	P05743 RL26A_YEAST 60S ribosomal protein L26-A OS=Saccharomyces cerevisiae GN=RPL26A PE=1 SV=3	P05743, P53221	RL26A_YEAST, RL26B_YEAST	60S ribosomal protein L26-A , L26-B	RPL26A, RPL26B	Translation (ribosome biogenesis)	0.98	0.93	0.81	3	7.66667	0.906667	0.0873689	0.0963628	0.75	1.02	0.79	3	8	0.853333	0.145717	0.170762				0						1.0625	0.621511	0.0263289		Fr4Plus	Fr4plus	5
P0C2H6 RL27A_YEAST 60S ribosomal protein L27-A OS=Saccharomyces cerevisiae GN=RPL27A PE=1 SV=1^AA6ZSR4 A6ZSR4_YEAS7 60S ribosomal protein L27 OS=Saccharomyces cerevisiae (strain YJM789) GN=RPL27A PE=3 SV=1^AB3LFJ4 B3LFJ4_YEAS1 Ribosomal protein L27B OS=Saccharomyces cerevisiae (strain RM11-1a) GN=SCRG_00069 PE=4 SV=1	P0C2H6 RL27A_YEAST 60S ribosomal protein L27-A OS=Saccharomyces cerevisiae GN=RPL27A PE=1 SV=1^AA6ZSR4 A6ZSR4_YEAS7 60S ribosomal protein L27 OS=Saccharomyces cerevisiae (strain YJM789) GN=RPL27A PE=3 SV=1^AB3LFJ4 B3LFJ4_YEAS1 Ribosomal protein L27B OS=Saccharomyces cerevisiae (strain RM11-1a) GN=SCRG_00069 PE=4 SV=1	P0C2H6, P0C2H7	RL27A_YEAST, RL27B_YEAST	60S ribosomal protein L27-A, L27-B	RPL27A, RPL27B	Translation (ribosome biogenesis)	0.73	1.03	0.88	3	4.33333	0.88	0.15	0.170455	0.92	0.92	0.76	3	5.33333	0.866667	0.092376	0.106588			0.01	1						1.01538	0.903235	0.00663058		Fr4Plus	Fr4plus	5
P02406 RL28_YEAST 60S ribosomal protein L28 OS=Saccharomyces cerevisiae GN=RPL28 PE=1 SV=2	P02406 RL28_YEAST 60S ribosomal protein L28 OS=Saccharomyces cerevisiae GN=RPL28 PE=1 SV=2	P02406	RL28_YEAST	60S ribosomal protein L28	RPL28	Translation (ribosome biogenesis)	0.77	1.13	0.81	3	3	0.903333	0.197315	0.21843	0.69	0.95	0.7	3	2.33333	0.78	0.147309	0.188858				0						1.15812	0.438269	0.0637534		Fr4Plus	Fr4plus	5
P05736 RL2_YEAST 60S ribosomal protein L2 OS=Saccharomyces cerevisiae GN=RPL2A PE=1 SV=3^AA6ZVP9 A6ZVP9_YEAS7 Ribosomal protein L2B (Ribosomal protein L2A) OS=Saccharomyces cerevisiae (strain YJM789) GN=RPL2B PE=4 SV=1^AB3LUP0 B3LUP0_YEAS1 Ribosomal protein L2A OS=Saccharomyces cerevisiae (strain RM11-1a) GN=SCRG_05579 PE=4 SV=1	P05736 RL2_YEAST 60S ribosomal protein L2 OS=Saccharomyces cerevisiae GN=RPL2A PE=1 SV=3^AA6ZVP9 A6ZVP9_YEAS7 Ribosomal protein L2B (Ribosomal protein L2A) OS=Saccharomyces cerevisiae (strain YJM789) GN=RPL2B PE=4 SV=1^AB3LUP0 B3LUP0_YEAS1 Ribosomal protein L2A OS=Saccharomyces cerevisiae (strain RM11-1a) GN=SCRG_05579 PE=4 SV=1	P05736	RL2_YEAST	60S ribosomal protein L2	RPL2A	Translation (ribosome biogenesis)	0.89	1.09	1.15	3	3.66667	1.04333	0.136137	0.130483	1.24	2.24	1.48	3	4.33333	1.65333	0.522047	0.315754				0						0.631048	0.173877	-0.199937		Fr4Plus	Fr4plus	5
P14126 RL3_YEAST 60S ribosomal protein L3 OS=Saccharomyces cerevisiae GN=RPL3 PE=1 SV=4^AA6ZNR5 A6ZNR5_YEAS7 Ribosomal protein L3 OS=Saccharomyces cerevisiae (strain YJM789) GN=RPL3 PE=3 SV=1^AB3LJB2 B3LJB2_YEAS1 Ribosomal protein L3 OS=Saccharomyces cerevisiae (strain RM11-1a) GN=SCRG_01462 PE=4 SV=1	P14126 RL3_YEAST 60S ribosomal protein L3 OS=Saccharomyces cerevisiae GN=RPL3 PE=1 SV=4^AA6ZNR5 A6ZNR5_YEAS7 Ribosomal protein L3 OS=Saccharomyces cerevisiae (strain YJM789) GN=RPL3 PE=3 SV=1^AB3LJB2 B3LJB2_YEAS1 Ribosomal protein L3 OS=Saccharomyces cerevisiae (strain RM11-1a) GN=SCRG_01462 PE=4 SV=1	P14126	RL3_YEAST	60S ribosomal protein L3	RPL3	Translation (ribosome biogenesis)	2.09	2.36	1.9	3	19.6667	2.11667	0.231157	0.109208	2.06	2.66	2.07	3	20	2.26333	0.34356	0.151794			0.09	1						0.935199	0.577129	-0.029096		Fr4Plus	Fr4plus	5
P14120 RL30_YEAST 60S ribosomal protein L30 OS=Saccharomyces cerevisiae GN=RPL30 PE=1 SV=3^AA6ZUW4 A6ZUW4_YEAS7 Ribosomal protein L30 OS=Saccharomyces cerevisiae (strain YJM789) GN=RPL30 PE=4 SV=1	P14120 RL30_YEAST 60S ribosomal protein L30 OS=Saccharomyces cerevisiae GN=RPL30 PE=1 SV=3^AA6ZUW4 A6ZUW4_YEAS7 Ribosomal protein L30 OS=Saccharomyces cerevisiae (strain YJM789) GN=RPL30 PE=4 SV=1	P14120	RL30_YEAST	60S ribosomal protein L30	RPL30	Translation (ribosome biogenesis)	0.73	0.71	0.73	3	8	0.723333	0.011547	0.0159636	0.43	0.54	0.52	3	7.33333	0.496667	0.0585947	0.117976			0.02	1						1.45638	0.0184436	0.163273		Fr4Plus	Fr4plus	5
P0C2H8 RL31A_YEAST 60S ribosomal protein L31-A OS=Saccharomyces cerevisiae GN=RPL31A PE=1 SV=1^AA6ZXQ3 A6ZXQ3_YEAS7 Ribosomal protein L31A OS=Saccharomyces cerevisiae (strain YJM789) GN=RPL31A PE=4 SV=1^AB3LGX0 B3LGX0_YEAS1 Ribosomal protein L31A OS=Saccharomyces cerevisiae (strain RM11-1a) GN=SCRG_00571 PE=4 SV=1	P0C2H8 RL31A_YEAST 60S ribosomal protein L31-A OS=Saccharomyces cerevisiae GN=RPL31A PE=1 SV=1^AA6ZXQ3 A6ZXQ3_YEAS7 Ribosomal protein L31A OS=Saccharomyces cerevisiae (strain YJM789) GN=RPL31A PE=4 SV=1^AB3LGX0 B3LGX0_YEAS1 Ribosomal protein L31A OS=Saccharomyces cerevisiae (strain RM11-1a) GN=SCRG_00571 PE=4 SV=1	P0C2H8, P0C2H9	RL31A_YEAST, RL31B_YEAST	60S ribosomal protein L31-A , L31-B	RPL31A, RPL31B	Translation (ribosome biogenesis)	0.52	0.48	0.56	3	4.66667	0.52	0.04	0.0769231	0.58	0.6	0.5	3	6	0.56	0.052915	0.0944911				0						0.928571	0.359282	-0.0321847		Fr4Plus	Fr4plus	5
P38061 RL32_YEAST 60S ribosomal protein L32 OS=Saccharomyces cerevisiae GN=RPL32 PE=1 SV=1^AA6ZKL0 A6ZKL0_YEAS7 Ribosomal protein L32 OS=Saccharomyces cerevisiae (strain YJM789) GN=RPL32 PE=4 SV=1^AB3LNM4 B3LNM4_YEAS1 Ribosomal protein L32 OS=Saccharomyces cerevisiae (strain RM11-1a) GN=SCRG_03051 PE=4 SV=1	P38061 RL32_YEAST 60S ribosomal protein L32 OS=Saccharomyces cerevisiae GN=RPL32 PE=1 SV=1^AA6ZKL0 A6ZKL0_YEAS7 Ribosomal protein L32 OS=Saccharomyces cerevisiae (strain YJM789) GN=RPL32 PE=4 SV=1^AB3LNM4 B3LNM4_YEAS1 Ribosomal protein L32 OS=Saccharomyces cerevisiae (strain RM11-1a) GN=SCRG_03051 PE=4 SV=1	P38061	RL32_YEAST	60S ribosomal protein L32	RPL32	Translation (ribosome biogenesis)	0.38	0.59	0.39	3	6.33333	0.45	0.1	0.2		0.32	0.37	2	4.5	0.345	0.0353553	0.102479				0						1.70048	0.251505	0.230572		Fr4Plus	Fr4plus	5
P05744 RL33A_YEAST 60S ribosomal protein L33-A OS=Saccharomyces cerevisiae GN=RPL33A PE=1 SV=3^AA6ZWB1 A6ZWB1_YEAS7 Ribosomal protein L33A OS=Saccharomyces cerevisiae (strain YJM789) GN=RPL33A PE=4 SV=1	P05744 RL33A_YEAST 60S ribosomal protein L33-A OS=Saccharomyces cerevisiae GN=RPL33A PE=1 SV=3^AA6ZWB1 A6ZWB1_YEAS7 Ribosomal protein L33A OS=Saccharomyces cerevisiae (strain YJM789) GN=RPL33A PE=4 SV=1	P05744, P41056	RL33A_YEAST, RL33B_YEAST	60S ribosomal protein L33-A, L33-B	RPL33A, RPL33B	Translation (ribosome biogenesis)	0.58	0.89	0.59	3	3	0.686667	0.176163	0.256548	0.6	0.62	0.53	3	3	0.583333	0.0472582	0.081014				0						1.17714	0.41861	0.0708292		Fr4Plus	Fr4plus	5
P87262 RL34A_YEAST 60S ribosomal protein L34-A OS=Saccharomyces cerevisiae GN=RPL34A PE=1 SV=1^AA6ZR09 A6ZR09_YEAS7 Ribosomal protein L34A OS=Saccharomyces cerevisiae (strain YJM789) GN=RPL34A PE=4 SV=1^AB3LS71 B3LS71_YEAS1 Ribosomal protein L34A OS=Saccharomyces cerevisiae (strain RM11-1a) GN=SCRG_04530 PE=4 SV=1	P87262 RL34A_YEAST 60S ribosomal protein L34-A OS=Saccharomyces cerevisiae GN=RPL34A PE=1 SV=1^AA6ZR09 A6ZR09_YEAS7 Ribosomal protein L34A OS=Saccharomyces cerevisiae (strain YJM789) GN=RPL34A PE=4 SV=1^AB3LS71 B3LS71_YEAS1 Ribosomal protein L34A OS=Saccharomyces cerevisiae (strain RM11-1a) GN=SCRG_04530 PE=4 SV=1	P87262, P40525	RL34A_YEAST, RL34B_YEAST	60S ribosomal protein L34-A, L34-B	RPL34A, RPL34B	Translation (ribosome biogenesis)	0.69	0.45	0.63	3	4	0.59	0.1249	0.211695	0.64	0.92	0.55	3	3	0.703333	0.192959	0.27435				0						0.838863	0.448679	-0.0763092		Fr4Plus	Fr4plus	5
P39741 RL35_YEAST 60S ribosomal protein L35 OS=Saccharomyces cerevisiae GN=RPL35A PE=1 SV=1^AA6ZXJ1 A6ZXJ1_YEAS7 Ribosomal protein L35A OS=Saccharomyces cerevisiae (strain YJM789) GN=RPL35A PE=4 SV=1	P39741 RL35_YEAST 60S ribosomal protein L35 OS=Saccharomyces cerevisiae GN=RPL35A PE=1 SV=1^AA6ZXJ1 A6ZXJ1_YEAS7 Ribosomal protein L35A OS=Saccharomyces cerevisiae (strain YJM789) GN=RPL35A PE=4 SV=1	P39741	RL35_YEAST	60S ribosomal protein L35	RPL35A	Translation (ribosome biogenesis)	0.88	1.03	0.82	3	5	0.91	0.108167	0.118864	0.75	0.88	0.7	3	6	0.776667	0.0929157	0.119634				0						1.17167	0.182254	0.0688067		Fr4Plus	Fr4plus	5
O14455 RL36B_YEAST 60S ribosomal protein L36-B OS=Saccharomyces cerevisiae GN=RPL36B PE=1 SV=3^AA6ZW06 A6ZW06_YEAS7 60S ribosomal protein L36 OS=Saccharomyces cerevisiae (strain YJM789) GN=RPL36B PE=3 SV=1^AB3LKI2 B3LKI2_YEAS1 Ribosomal protein L36B OS=Saccharomyces cerevisiae (strain RM11-1a) GN=SCRG_02250 PE=4 SV=1	O14455 RL36B_YEAST 60S ribosomal protein L36-B OS=Saccharomyces cerevisiae GN=RPL36B PE=1 SV=3^AA6ZW06 A6ZW06_YEAS7 60S ribosomal protein L36 OS=Saccharomyces cerevisiae (strain YJM789) GN=RPL36B PE=3 SV=1^AB3LKI2 B3LKI2_YEAS1 Ribosomal protein L36B OS=Saccharomyces cerevisiae (strain RM11-1a) GN=SCRG_02250 PE=4 SV=1	P05745, O14455	RL36A_YEAST, RL36B_YEAST	60S ribosomal protein L36-A, L36-B	RPL36A, RPL36B	Translation (ribosome biogenesis)	0.55	0.72	0.52	3	4.66667	0.596667	0.107858	0.180767	0.44	0.59	0.49	3	4.33333	0.506667	0.0763763	0.150743				0						1.17763	0.310179	0.0710094		Fr4Plus	Fr4plus	5
P49166 RL37A_YEAST 60S ribosomal protein L37-A OS=Saccharomyces cerevisiae GN=RPL37A PE=1 SV=2^AA7A175 A7A175_YEAS7 Ribosomal protein L37 OS=Saccharomyces cerevisiae (strain YJM789) GN=RPL37A PE=3 SV=1^AB3RH76 B3RH76_YEAS1 Ribosomal protein L37A OS=Saccharomyces cerevisiae (strain RM11-1a) GN=SCRG_04144 PE=4 SV=1	P49166 RL37A_YEAST 60S ribosomal protein L37-A OS=Saccharomyces cerevisiae GN=RPL37A PE=1 SV=2^AA7A175 A7A175_YEAS7 Ribosomal protein L37 OS=Saccharomyces cerevisiae (strain YJM789) GN=RPL37A PE=3 SV=1^AB3RH76 B3RH76_YEAS1 Ribosomal protein L37A OS=Saccharomyces cerevisiae (strain RM11-1a) GN=SCRG_04144 PE=4 SV=1	P49166, P51402	RL37A_YEAST, RL37B_YEAST	60S ribosomal protein L37-A , L37-B	RPL37A, RPL37B	Translation (ribosome biogenesis)	0.08	0.09	0.09	3	4.33333	0.0866667	0.0057735	0.0666173	0.1	0.1	0.11	3	3.33333	0.103333	0.0057735	0.0558726				0						0.83871	0.0241101	-0.0763883		Fr4Plus	Fr4plus	5
P49167 RL38_YEAST 60S ribosomal protein L38 OS=Saccharomyces cerevisiae GN=RPL38 PE=1 SV=1^AA7A1K8 A7A1K8_YEAS7 Ribosomal protein L38 OS=Saccharomyces cerevisiae (strain YJM789) GN=RPL38 PE=3 SV=1^AB3RHK0 B3RHK0_YEAS1 Ribosomal protein L38 OS=Saccharomyces cerevisiae (strain RM11-1a) GN=SCRG_04272 PE=4 SV=1	P49167 RL38_YEAST 60S ribosomal protein L38 OS=Saccharomyces cerevisiae GN=RPL38 PE=1 SV=1^AA7A1K8 A7A1K8_YEAS7 Ribosomal protein L38 OS=Saccharomyces cerevisiae (strain YJM789) GN=RPL38 PE=3 SV=1^AB3RHK0 B3RHK0_YEAS1 Ribosomal protein L38 OS=Saccharomyces cerevisiae (strain RM11-1a) GN=SCRG_04272 PE=4 SV=1	P49167	RL38_YEAST	60S ribosomal protein L38	RPL38	Translation (ribosome biogenesis)	0.31	0.43	0.3	3	3.66667	0.346667	0.0723418	0.208678	0.26	0.31	0.26	3	4.66667	0.276667	0.0288675	0.10434				0						1.25301	0.230137	0.0979552		Fr4Plus	Fr4plus	5
A6ZVC8 A6ZVC8_YEAS7 Ribosomal protein L40A (Ribosomal protein L40B) OS=Saccharomyces cerevisiae (strain YJM789) GN=RPL40A PE=4 SV=1^AB3LRG8 B3LRG8_YEAS1 Also encodes a ubiquitin protein OS=Saccharomyces cerevisiae (strain RM11-1a) GN=SCRG_04109 PE=4 SV=1	A6ZVC8 A6ZVC8_YEAS7 Ribosomal protein L40A (Ribosomal protein L40B) OS=Saccharomyces cerevisiae (strain YJM789) GN=RPL40A PE=4 SV=1^AB3LRG8 B3LRG8_YEAS1 Also encodes a ubiquitin protein OS=Saccharomyces cerevisiae (strain RM11-1a) GN=SCRG_04109 PE=4 SV=1	A6ZVC8	A6ZVC8_YEAS7	ribosomal protein L40A (L40B )	RPL40A	Translation (ribosome biogenesis)				0								0					0.19	0.17	0.15	3	3.33333	0.17	0.02	0.117647						Fr6Plus	Fr6plus	-5
P02405 RL44_YEAST 60S ribosomal protein L42 OS=Saccharomyces cerevisiae GN=RPL42A PE=1 SV=3^AA6ZRS2 A6ZRS2_YEAS7 Ribosomal protein L42A (Ribosomal protein L42B) OS=Saccharomyces cerevisiae (strain YJM789) GN=RPL42A PE=3 SV=1	P02405 RL44_YEAST 60S ribosomal protein L42 OS=Saccharomyces cerevisiae GN=RPL42A PE=1 SV=3^AA6ZRS2 A6ZRS2_YEAS7 Ribosomal protein L42A (Ribosomal protein L42B) OS=Saccharomyces cerevisiae (strain YJM789) GN=RPL42A PE=3 SV=1	P02405	RL44_YEAST	60S ribosomal protein L42	RPL42A	Translation (ribosome biogenesis)				0						0.16	0.14	2	3	0.15	0.0141421	0.0942809				0						Fr4plus	Fr4plus	-5		Fr4Plus	Fr4plus	5
P49631 RL43_YEAST 60S ribosomal protein L43 OS=Saccharomyces cerevisiae GN=RPL43A PE=1 SV=2^AA6ZQ50 A6ZQ50_YEAS7 Ribosomal protein L43B (Ribosomal protein L43A) OS=Saccharomyces cerevisiae (strain YJM789) GN=RPL43B PE=4 SV=1	P49631 RL43_YEAST 60S ribosomal protein L43 OS=Saccharomyces cerevisiae GN=RPL43A PE=1 SV=2^AA6ZQ50 A6ZQ50_YEAS7 Ribosomal protein L43B (Ribosomal protein L43A) OS=Saccharomyces cerevisiae (strain YJM789) GN=RPL43B PE=4 SV=1	P49631	RL43_YEAST	60S ribosomal protein L43	RPL43A	Translation (ribosome biogenesis)	0.17	0.41	0.38	3	3	0.32	0.130767	0.408647	0.37	0.21	0.39	3	3.66667	0.323333	0.0986577	0.305127				0						0.989691	0.973693	-0.0045005		Fr4Plus	Fr4plus	5
P49626 RL4B_YEAST 60S ribosomal protein L4-B OS=Saccharomyces cerevisiae GN=RPL4B PE=1 SV=2^AA6ZXX7 A6ZXX7_YEAS7 Ribosomal protein L4B OS=Saccharomyces cerevisiae (strain YJM789) GN=RPL4B PE=4 SV=1^AB3LGP9 B3LGP9_YEAS1 Ribosomal protein L4B OS=Saccharomyces cerevisiae (strain RM11-1a) GN=SCRG_00497 PE=4 SV=1	P49626 RL4B_YEAST 60S ribosomal protein L4-B OS=Saccharomyces cerevisiae GN=RPL4B PE=1 SV=2^AA6ZXX7 A6ZXX7_YEAS7 Ribosomal protein L4B OS=Saccharomyces cerevisiae (strain YJM789) GN=RPL4B PE=4 SV=1^AB3LGP9 B3LGP9_YEAS1 Ribosomal protein L4B OS=Saccharomyces cerevisiae (strain RM11-1a) GN=SCRG_00497 PE=4 SV=1	P10664, P49626	RL4A_YEAST, RL4B_YEAST	60S ribosomal protein L4-A, L4-B	RPL4A, RPL4B	Translation (ribosome biogenesis)	2.77	3.34	3.23	3	14	3.11333	0.302379	0.097124	2.68	3.32	3.23	3	15.3333	3.07667	0.346458	0.112608	0.19	0.05	0.05	3	4.66667	0.0966667	0.080829	0.836162		1.01192	0.896946	0.00514518		31.8276	0.00305868	1.5028
P26321 RL5_YEAST 60S ribosomal protein L5 OS=Saccharomyces cerevisiae GN=RPL5 PE=1 SV=3	P26321 RL5_YEAST 60S ribosomal protein L5 OS=Saccharomyces cerevisiae GN=RPL5 PE=1 SV=3	P26321	RL5_YEAST	60S ribosomal protein L5	RPL5	Translation (ribosome biogenesis)	2.02	2.2	1.68	3	12.3333	1.96667	0.264071	0.134273	1.61	2.35	1.98	3	10.6667	1.98	0.37	0.186869				0						0.993266	0.962161	-0.00293443		Fr4Plus	Fr4plus	5
P05739 RL6B_YEAST 60S ribosomal protein L6-B OS=Saccharomyces cerevisiae GN=RPL6B PE=1 SV=4^AA7A1W7 A7A1W7_YEAS7 60S ribosomal protein L6 OS=Saccharomyces cerevisiae (strain YJM789) GN=RPL6B PE=3 SV=1^AB3RHV6 B3RHV6_YEAS1 Ribosomal protein L6B OS=Saccharomyces cerevisiae (strain RM11-1a) GN=SCRG_04385 PE=4 SV=1	P05739 RL6B_YEAST 60S ribosomal protein L6-B OS=Saccharomyces cerevisiae GN=RPL6B PE=1 SV=4^AA7A1W7 A7A1W7_YEAS7 60S ribosomal protein L6 OS=Saccharomyces cerevisiae (strain YJM789) GN=RPL6B PE=3 SV=1^AB3RHV6 B3RHV6_YEAS1 Ribosomal protein L6B OS=Saccharomyces cerevisiae (strain RM11-1a) GN=SCRG_04385 PE=4 SV=1	Q02326, P05739	RL6A_YEAST, RL6B_YEAST	60S ribosomal protein L6-A, L6-B	RPL6A, RPL6B	Translation (ribosome biogenesis)	1.27	1.38	1.34	3	9.66667	1.33	0.0556776	0.0418629	1.26	1.51	1.25	3	11	1.34	0.147309	0.109932				0						0.992537	0.92046	-0.00325316		Fr4Plus	Fr4plus	5
P05737 RL7A_YEAST 60S ribosomal protein L7-A OS=Saccharomyces cerevisiae GN=RPL7A PE=1 SV=3^AA6ZUA3 A6ZUA3_YEAS7 Ribosomal protein L7A OS=Saccharomyces cerevisiae (strain YJM789) GN=RPL7A PE=3 SV=1^AB3LHE2 B3LHE2_YEAS1 Ribosomal protein L7A OS=Saccharomyces cerevisiae (strain RM11-1a) GN=SCRG_01075 PE=4 SV=1	P05737 RL7A_YEAST 60S ribosomal protein L7-A OS=Saccharomyces cerevisiae GN=RPL7A PE=1 SV=3^AA6ZUA3 A6ZUA3_YEAS7 Ribosomal protein L7A OS=Saccharomyces cerevisiae (strain YJM789) GN=RPL7A PE=3 SV=1^AB3LHE2 B3LHE2_YEAS1 Ribosomal protein L7A OS=Saccharomyces cerevisiae (strain RM11-1a) GN=SCRG_01075 PE=4 SV=1	P05737, Q12213	RL7A_YEAST, RL7B_YEAST	60S ribosomal protein L7-A, L7-B	RPL7A, RPL7-B	Translation (ribosome biogenesis)	1.51	2.05	1.81	3	10.3333	1.79	0.270555	0.151148	0.99	1.42	1.72	3	10.6667	1.37667	0.366924	0.266531				0						1.30024	0.197537	0.114024		Fr4Plus	Fr4plus	5
P29453 RL8B_YEAST 60S ribosomal protein L8-B OS=Saccharomyces cerevisiae GN=RPL8B PE=1 SV=3^AB3LTD0 B3LTD0_YEAS1 Ribosomal protein L8B OS=Saccharomyces cerevisiae (strain RM11-1a) GN=SCRG_04947 PE=4 SV=1	P29453 RL8B_YEAST 60S ribosomal protein L8-B OS=Saccharomyces cerevisiae GN=RPL8B PE=1 SV=3^AB3LTD0 B3LTD0_YEAS1 Ribosomal protein L8B OS=Saccharomyces cerevisiae (strain RM11-1a) GN=SCRG_04947 PE=4 SV=1	P17076, P29453	RL8B_YEAST, RL8B_YEAST	60S ribosomal protein L8-B, L8-B	RPL8A, RPL8B	Translation (ribosome biogenesis)	2.64	2.52	2.17	3	12.6667	2.44333	0.244199	0.0999452	2.3	2.45	2.18	3	9.66667	2.31	0.135277	0.0585617				0						1.05772	0.466587	0.0243707		Fr4Plus	Fr4plus	5
P51401 RL9B_YEAST 60S ribosomal protein L9-B OS=Saccharomyces cerevisiae GN=RPL9B PE=1 SV=1^AA6ZS13 A6ZS13_YEAS7 Ribosomal protein L9B OS=Saccharomyces cerevisiae (strain YJM789) GN=RPL9B PE=4 SV=1^AB3LNS5 B3LNS5_YEAS1 Ribosomal protein L9B OS=Saccharomyces cerevisiae (strain RM11-1a) GN=SCRG_03202 PE=4 SV=1	P51401 RL9B_YEAST 60S ribosomal protein L9-B OS=Saccharomyces cerevisiae GN=RPL9B PE=1 SV=1^AA6ZS13 A6ZS13_YEAS7 Ribosomal protein L9B OS=Saccharomyces cerevisiae (strain YJM789) GN=RPL9B PE=4 SV=1^AB3LNS5 B3LNS5_YEAS1 Ribosomal protein L9B OS=Saccharomyces cerevisiae (strain RM11-1a) GN=SCRG_03202 PE=4 SV=1	P05738, P51401	RL9A_YEAST, RL9B_YEAST	60S ribosomal protein L9-A, L9-B	RPL9A, RPL9B	Translation (ribosome biogenesis)	0.94	1.52	1.37	3	5.66667	1.27667	0.301054	0.235812	1.09	1.51	1.04	3	7.33333	1.21333	0.258134	0.212748				0						1.0522	0.796084	0.0220974		Fr4Plus	Fr4plus	5
P38764 RPN1_YEAST 26S proteasome regulatory subunit RPN1 OS=Saccharomyces cerevisiae GN=RPN1 PE=1 SV=3	P38764 RPN1_YEAST 26S proteasome regulatory subunit RPN1 OS=Saccharomyces cerevisiae GN=RPN1 PE=1 SV=3	P38764	RPN1_YEAST	26S proteasome regulatory subunit RPN1	RPN1	Protein catabolic process				0								0								0
P43588 RPN11_YEAST 26S proteasome regulatory subunit RPN11 OS=Saccharomyces cerevisiae GN=RPN11 PE=1 SV=1^AA7A242 A7A242_YEAS7 Regulatory particle non-ATPase OS=Saccharomyces cerevisiae (strain YJM789) GN=RPN11 PE=4 SV=1^AB3LUL2 B3LUL2_YEAS1 26S proteasome regulatory subunit RPN11 OS=Saccharomyces cerevisiae (strain RM11-1a) GN=SCRG_05550 PE=4 SV=1	P43588 RPN11_YEAST 26S proteasome regulatory subunit RPN11 OS=Saccharomyces cerevisiae GN=RPN11 PE=1 SV=1^AA7A242 A7A242_YEAS7 Regulatory particle non-ATPase OS=Saccharomyces cerevisiae (strain YJM789) GN=RPN11 PE=4 SV=1^AB3LUL2 B3LUL2_YEAS1 26S proteasome regulatory subunit RPN11 OS=Saccharomyces cerevisiae (strain RM11-1a) GN=SCRG_05550 PE=4 SV=1	P43588	RPN11_YEAST	26S proteasome regulatory subunit RPN11	RPN11	Protein catabolic process				0								0						0.03	0.08	2	3.5	0.055	0.0353553	0.642824						Fr6Plus	Fr6plus	-5
P32565 RPN2_YEAST 26S proteasome regulatory subunit RPN2 OS=Saccharomyces cerevisiae GN=RPN2 PE=1 SV=4^AB3LTS6 B3LTS6_YEAS1 26S proteasome regulatory subunit RPN2 OS=Saccharomyces cerevisiae (strain RM11-1a) GN=SCRG_05251 PE=4 SV=1	P32565 RPN2_YEAST 26S proteasome regulatory subunit RPN2 OS=Saccharomyces cerevisiae GN=RPN2 PE=1 SV=4^AB3LTS6 B3LTS6_YEAS1 26S proteasome regulatory subunit RPN2 OS=Saccharomyces cerevisiae (strain RM11-1a) GN=SCRG_05251 PE=4 SV=1	P32565	RPN2_YEAST	26S proteasome regulatory subunit RPN2	RPN2	Protein catabolic process				0								0							0.14	1
Q12250 RPN5_YEAST 26S proteasome regulatory subunit RPN5 OS=Saccharomyces cerevisiae GN=RPN5 PE=1 SV=3^AA6ZXI0 A6ZXI0_YEAS7 Proteasome regulatory particle subunit OS=Saccharomyces cerevisiae (strain YJM789) GN=RPN5 PE=4 SV=1	Q12250 RPN5_YEAST 26S proteasome regulatory subunit RPN5 OS=Saccharomyces cerevisiae GN=RPN5 PE=1 SV=3^AA6ZXI0 A6ZXI0_YEAS7 Proteasome regulatory particle subunit OS=Saccharomyces cerevisiae (strain YJM789) GN=RPN5 PE=4 SV=1	Q12250	RPN5_YEAST	26S proteasome regulatory subunit RPN5	RPN5	Protein catabolic process				0								0						0.05	0.09	2	6.5	0.07	0.0282843	0.404061						Fr6Plus	Fr6plus	-5
Q12377 RPN6_YEAST 26S proteasome regulatory subunit RPN6 OS=Saccharomyces cerevisiae GN=RPN6 PE=1 SV=3^AA6ZXN2 A6ZXN2_YEAS7 Proteasome regulatory particle subunit OS=Saccharomyces cerevisiae (strain YJM789) GN=RPN6 PE=4 SV=1^AB3LGZ0 B3LGZ0_YEAS1 26S proteasome regulatory subunit RPN6 OS=Saccharomyces cerevisiae (strain RM11-1a) GN=SCRG_00592 PE=4 SV=1	Q12377 RPN6_YEAST 26S proteasome regulatory subunit RPN6 OS=Saccharomyces cerevisiae GN=RPN6 PE=1 SV=3^AA6ZXN2 A6ZXN2_YEAS7 Proteasome regulatory particle subunit OS=Saccharomyces cerevisiae (strain YJM789) GN=RPN6 PE=4 SV=1^AB3LGZ0 B3LGZ0_YEAS1 26S proteasome regulatory subunit RPN6 OS=Saccharomyces cerevisiae (strain RM11-1a) GN=SCRG_00592 PE=4 SV=1	Q12377	RPN6_YEAST	26S proteasome regulatory subunit RPN6	RPN6	Protein catabolic process				0								0						0.07	0.11	2	6.5	0.09	0.0282843	0.31427						Fr6Plus	Fr6plus	-5
Q06103 RPN7_YEAST 26S proteasome regulatory subunit RPN7 OS=Saccharomyces cerevisiae GN=RPN7 PE=1 SV=3^AA6ZWY8 A6ZWY8_YEAS7 Proteasome regulatory particle subunit OS=Saccharomyces cerevisiae (strain YJM789) GN=RPN7 PE=4 SV=1^AB3LK72 B3LK72_YEAS1 26S proteasome regulatory subunit RPN7 OS=Saccharomyces cerevisiae (strain RM11-1a) GN=SCRG_02585 PE=4 SV=1	Q06103 RPN7_YEAST 26S proteasome regulatory subunit RPN7 OS=Saccharomyces cerevisiae GN=RPN7 PE=1 SV=3^AA6ZWY8 A6ZWY8_YEAS7 Proteasome regulatory particle subunit OS=Saccharomyces cerevisiae (strain YJM789) GN=RPN7 PE=4 SV=1^AB3LK72 B3LK72_YEAS1 26S proteasome regulatory subunit RPN7 OS=Saccharomyces cerevisiae (strain RM11-1a) GN=SCRG_02585 PE=4 SV=1	Q06103	RPN7_YEAST	26S proteasome regulatory subunit RPN7	RPN7	Protein catabolic process				0								0					0.03	0.03		2	4	0.03	0	0						Fr6Plus	Fr6plus	-5
Q08723 RPN8_YEAST 26S proteasome regulatory subunit RPN8 OS=Saccharomyces cerevisiae GN=RPN8 PE=1 SV=3	Q08723 RPN8_YEAST 26S proteasome regulatory subunit RPN8 OS=Saccharomyces cerevisiae GN=RPN8 PE=1 SV=3	Q08723	RPN8_YEAST	26S proteasome regulatory subunit RPN8	RPN8	Protein catabolic process				0								0						0.05	0.06	2	5	0.055	0.00707107	0.128565						Fr6Plus	Fr6plus	-5
P05317 RLA0_YEAST 60S acidic ribosomal protein P0 OS=Saccharomyces cerevisiae GN=RPP0 PE=1 SV=1	P05317 RLA0_YEAST 60S acidic ribosomal protein P0 OS=Saccharomyces cerevisiae GN=RPP0 PE=1 SV=1	P05317	RLA0_YEAST	60S acidic ribosomal protein P0	RPP0	Translation (ribosome biogenesis)	1.91	2.91	2.15	3	11	2.32333	0.522047	0.224698	1.89	2.53	1.9	3	10.3333	2.10667	0.366652	0.174043			0.05	1						1.10285	0.591378	0.0425157		Fr4Plus	Fr4plus	5
A6ZXP7 A6ZXP7_YEAS7 Ribosomal protein P1A OS=Saccharomyces cerevisiae (strain YJM789) GN=RPP1A PE=4 SV=1^AB3LGX5 B3LGX5_YEAS1 Acidic ribosomal protein P1A OS=Saccharomyces cerevisiae (strain RM11-1a) GN=SCRG_00577 PE=4 SV=1	A6ZXP7 A6ZXP7_YEAS7 Ribosomal protein P1A OS=Saccharomyces cerevisiae (strain YJM789) GN=RPP1A PE=4 SV=1^AB3LGX5 B3LGX5_YEAS1 Acidic ribosomal protein P1A OS=Saccharomyces cerevisiae (strain RM11-1a) GN=SCRG_00577 PE=4 SV=1	A6ZXP7, P10622	A6ZXP7_YEAS7, RLA3_YEAST	60S acidic ribosomal protein P1-A, P1-B	RPP1A, RPPB	Translation (ribosome biogenesis)	0.22	0.25	0.2	3	2	0.223333	0.0251661	0.112684	0.18		0.2	2	2	0.19	0.0141421	0.0744323			0.01	1						1.17544	0.15524	0.0701999		Fr4Plus	Fr4plus	5
P02400 RLA4_YEAST 60S acidic ribosomal protein P2-beta OS=Saccharomyces cerevisiae GN=RPP2B PE=1 SV=2^AA6ZYY3 A6ZYY3_YEAS7 Ribosomal protein P2B OS=Saccharomyces cerevisiae (strain YJM789) GN=RPP2B PE=4 SV=1^AB3LFR8 B3LFR8_YEAS1 Ribosomal protein P2B OS=Saccharomyces cerevisiae (strain RM11-1a) GN=SCRG_00148 PE=4 SV=1	P02400 RLA4_YEAST 60S acidic ribosomal protein P2-beta OS=Saccharomyces cerevisiae GN=RPP2B PE=1 SV=2^AA6ZYY3 A6ZYY3_YEAS7 Ribosomal protein P2B OS=Saccharomyces cerevisiae (strain YJM789) GN=RPP2B PE=4 SV=1^AB3LFR8 B3LFR8_YEAS1 Ribosomal protein P2B OS=Saccharomyces cerevisiae (strain RM11-1a) GN=SCRG_00148 PE=4 SV=1	P05319, P02400	RLA2_YEAST, RLA4_YEAST	60S acidic ribosomal protein P2-A, P2B	RPP2A, RPP2B	Translation (ribosome biogenesis)	0.85	1	0.91	3	6.33333	0.92	0.0754983	0.0820634	0.86	0.92	0.87	3	5	0.883333	0.0321455	0.0363911	0.04	0.03	0.04	3	5	0.0366667	0.0057735	0.157459		1.04151	0.500977	0.0176632		24.0909	0.000331021	1.38185
P46654 RS0B_YEAST 40S ribosomal protein S0-B OS=Saccharomyces cerevisiae GN=RPS0B PE=1 SV=2^AA7A0V3 A7A0V3_YEAS7 Ribosomal protein S0B OS=Saccharomyces cerevisiae (strain YJM789) GN=RPS0B PE=3 SV=1^AB3LT19 B3LT19_YEAS1 Ribosomal protein S0B OS=Saccharomyces cerevisiae (strain RM11-1a) GN=SCRG_05034 PE=4 SV=1	P46654 RS0B_YEAST 40S ribosomal protein S0-B OS=Saccharomyces cerevisiae GN=RPS0B PE=1 SV=2^AA7A0V3 A7A0V3_YEAS7 Ribosomal protein S0B OS=Saccharomyces cerevisiae (strain YJM789) GN=RPS0B PE=3 SV=1^AB3LT19 B3LT19_YEAS1 Ribosomal protein S0B OS=Saccharomyces cerevisiae (strain RM11-1a) GN=SCRG_05034 PE=4 SV=1	P32905, P46654	RS0A_YEAST, RS0B_YEAST	40S ribosomal protein S0-A, S0-B	RPS0B	Translation (ribosome biogenesis)	2.22	2.77	2.28	3	9.33333	2.42333	0.301717	0.124505	2.12	2.52	1.88	3	6.33333	2.17333	0.323316	0.148765	0.16	0.14	0.18	3	5.33333	0.16	0.02	0.125		1.11503	0.383188	0.0472868		13.5833	0.00829574	1.13301
Q08745 RS10A_YEAST 40S ribosomal protein S10-A OS=Saccharomyces cerevisiae GN=RPS10A PE=1 SV=1^AA6ZPC8 A6ZPC8_YEAS7 Ribosomal protein S10A OS=Saccharomyces cerevisiae (strain YJM789) GN=RPS10A PE=4 SV=1^AB3LJV7 B3LJV7_YEAS1 Ribosomal protein S10A OS=Saccharomyces cerevisiae (strain RM11-1a) GN=SCRG_01673 PE=4 SV=1	Q08745 RS10A_YEAST 40S ribosomal protein S10-A OS=Saccharomyces cerevisiae GN=RPS10A PE=1 SV=1^AA6ZPC8 A6ZPC8_YEAS7 Ribosomal protein S10A OS=Saccharomyces cerevisiae (strain YJM789) GN=RPS10A PE=4 SV=1^AB3LJV7 B3LJV7_YEAS1 Ribosomal protein S10A OS=Saccharomyces cerevisiae (strain RM11-1a) GN=SCRG_01673 PE=4 SV=1	Q08745, P46784	RS10A_YEAST, RS10B_YEAST	40S ribosomal protein S10-A, S10-B	RPS10A, RPS10B	Translation (ribosome biogenesis)	0.41	0.47	0.39	3	4	0.423333	0.0416333	0.0983464	0.43	0.5	0.26	3	3	0.396667	0.123423	0.311151				0						1.06723	0.75116	0.0282568		Fr4Plus	Fr4plus	5
P26781 RS11_YEAST 40S ribosomal protein S11 OS=Saccharomyces cerevisiae GN=RPS11A PE=1 SV=3^AA6ZKZ2 A6ZKZ2_YEAS7 Ribosomal protein S11B (Ribosomal protein S11A) OS=Saccharomyces cerevisiae (strain YJM789) GN=RPS11B PE=3 SV=1^AB3LGP0 B3LGP0_YEAS1 Ribosomal protein S11A (Ribosomal protein S11B) OS=Saccharomyces cerevisiae (strain RM11-1a) GN=SCRG_00486 PE=4 SV=1	P26781 RS11_YEAST 40S ribosomal protein S11 OS=Saccharomyces cerevisiae GN=RPS11A PE=1 SV=3^AA6ZKZ2 A6ZKZ2_YEAS7 Ribosomal protein S11B (Ribosomal protein S11A) OS=Saccharomyces cerevisiae (strain YJM789) GN=RPS11B PE=3 SV=1^AB3LGP0 B3LGP0_YEAS1 Ribosomal protein S11A (Ribosomal protein S11B) OS=Saccharomyces cerevisiae (strain RM11-1a) GN=SCRG_00486 PE=4 SV=1	P26781	RS11_YEAST	40S ribosomal protein S11	RPS11A	Translation (ribosome biogenesis)	0.92	0.98	0.85	3	8	0.916667	0.0650641	0.070979	0.84	1.22	0.87	3	8	0.976667	0.211266	0.216313				0						0.938567	0.677958	-0.0275349		Fr4Plus	Fr4plus	5
P48589 RS12_YEAST 40S ribosomal protein S12 OS=Saccharomyces cerevisiae GN=RPS12 PE=1 SV=1^AA6ZPJ7 A6ZPJ7_YEAS7 40S ribosomal protein S12 OS=Saccharomyces cerevisiae (strain YJM789) GN=RPS12 PE=3 SV=1^AB3LK24 B3LK24_YEAS1 Ribosomal protein S12 OS=Saccharomyces cerevisiae (strain RM11-1a) GN=SCRG_01742 PE=4 SV=1	P48589 RS12_YEAST 40S ribosomal protein S12 OS=Saccharomyces cerevisiae GN=RPS12 PE=1 SV=1^AA6ZPJ7 A6ZPJ7_YEAS7 40S ribosomal protein S12 OS=Saccharomyces cerevisiae (strain YJM789) GN=RPS12 PE=3 SV=1^AB3LK24 B3LK24_YEAS1 Ribosomal protein S12 OS=Saccharomyces cerevisiae (strain RM11-1a) GN=SCRG_01742 PE=4 SV=1	P48589	RS12_YEAST	40S ribosomal protein S12	RPS12	Translation (ribosome biogenesis)	0.35	0.42	0.33	3	6.66667	0.366667	0.0472582	0.128886	0.35	0.45	0.37	3	5	0.39	0.052915	0.13568				0						0.940171	0.599746	-0.0267932		Fr4Plus	Fr4plus	5
P05756 RS13_YEAST 40S ribosomal protein S13 OS=Saccharomyces cerevisiae GN=RPS13 PE=1 SV=3^AA6ZY29 A6ZY29_YEAS7 Ribosomal protein S13 OS=Saccharomyces cerevisiae (strain YJM789) GN=RPS13 PE=4 SV=1	P05756 RS13_YEAST 40S ribosomal protein S13 OS=Saccharomyces cerevisiae GN=RPS13 PE=1 SV=3^AA6ZY29 A6ZY29_YEAS7 Ribosomal protein S13 OS=Saccharomyces cerevisiae (strain YJM789) GN=RPS13 PE=4 SV=1	P05756	RS13_YEAST	40S ribosomal protein S13	RPS13	Translation (ribosome biogenesis)	1	1	0.82	3	7.33333	0.94	0.103923	0.110556	0.8	1.12	0.84	3	8	0.92	0.174356	0.189517				0						1.02174	0.874533	0.00934003		Fr4Plus	Fr4plus	5
P06367 RS14A_YEAST 40S ribosomal protein S14-A OS=Saccharomyces cerevisiae GN=RPS14A PE=1 SV=5^AA6ZTL2 A6ZTL2_YEAS7 Ribosomal protein S14A OS=Saccharomyces cerevisiae (strain YJM789) GN=RPS14A PE=3 SV=1^AB3LUA2 B3LUA2_YEAS1 Ribosomal protein S14A OS=Saccharomyces cerevisiae (strain RM11-1a) GN=SCRG_05431 PE=4 SV=1	P06367 RS14A_YEAST 40S ribosomal protein S14-A OS=Saccharomyces cerevisiae GN=RPS14A PE=1 SV=5^AA6ZTL2 A6ZTL2_YEAS7 Ribosomal protein S14A OS=Saccharomyces cerevisiae (strain YJM789) GN=RPS14A PE=3 SV=1^AB3LUA2 B3LUA2_YEAS1 Ribosomal protein S14A OS=Saccharomyces cerevisiae (strain RM11-1a) GN=SCRG_05431 PE=4 SV=1	P06367, P39516	RS14A_YEAST, RS14B_YEAST	40S ribosomal protein S14-A, S14-B	RPS14A, RPS14B	Translation (ribosome biogenesis)	0.84	0.98	0.69	3	7	0.836667	0.145029	0.173341	0.88	1.13	0.92	3	8.66667	0.976667	0.134288	0.137496	0.01	0.02	0.02	3	2.33333	0.0166667	0.0057735	0.34641		0.856655	0.287526	-0.0671939		58.6	0.00638225	1.7679
Q01855 RS15_YEAST 40S ribosomal protein S15 OS=Saccharomyces cerevisiae GN=RPS15 PE=1 SV=1^AA6ZNG9 A6ZNG9_YEAS7 Ribosomal protein S15 OS=Saccharomyces cerevisiae (strain YJM789) GN=RPS15 PE=3 SV=1^AB3LJ18 B3LJ18_YEAS1 Ribosomal protein S15 OS=Saccharomyces cerevisiae (strain RM11-1a) GN=SCRG_01362 PE=4 SV=1	Q01855 RS15_YEAST 40S ribosomal protein S15 OS=Saccharomyces cerevisiae GN=RPS15 PE=1 SV=1^AA6ZNG9 A6ZNG9_YEAS7 Ribosomal protein S15 OS=Saccharomyces cerevisiae (strain YJM789) GN=RPS15 PE=3 SV=1^AB3LJ18 B3LJ18_YEAS1 Ribosomal protein S15 OS=Saccharomyces cerevisiae (strain RM11-1a) GN=SCRG_01362 PE=4 SV=1	Q01855	RS15_YEAST	40S ribosomal protein S15	RPS15	Translation (ribosome biogenesis)	0.3	0.41	0.29	3	6.33333	0.33	0.05	0.1	0.21	0.26	0.23	3	4.66667	0.233333	0.0251661	0.107855				0						1.42857	0.107746	0.154902		Fr4Plus	Fr4plus	5
P40213 RS16_YEAST 40S ribosomal protein S16 OS=Saccharomyces cerevisiae GN=RPS16A PE=1 SV=2^AA6ZMK2 A6ZMK2_YEAS7 Ribosomal protein S16A (Ribosomal protein S16B) OS=Saccharomyces cerevisiae (strain YJM789) GN=RPS16A PE=3 SV=1^AB3LGX7 B3LGX7_YEAS1 Ribosomal protein S16B OS=Saccharomyces cerevisiae (strain RM11-1a) GN=SCRG_00579 PE=4 SV=1	P40213 RS16_YEAST 40S ribosomal protein S16 OS=Saccharomyces cerevisiae GN=RPS16A PE=1 SV=2^AA6ZMK2 A6ZMK2_YEAS7 Ribosomal protein S16A (Ribosomal protein S16B) OS=Saccharomyces cerevisiae (strain YJM789) GN=RPS16A PE=3 SV=1^AB3LGX7 B3LGX7_YEAS1 Ribosomal protein S16B OS=Saccharomyces cerevisiae (strain RM11-1a) GN=SCRG_00579 PE=4 SV=1	P40213	RS16_YEAST	40S ribosomal protein S16	RPS16A	Translation (ribosome biogenesis)	0.8	0.95	0.84	3	6.66667	0.863333	0.0776745	0.0899705	0.87	1.06	1.01	3	7	0.98	0.0984886	0.100499				0						0.880952	0.186306	-0.0550476		Fr4Plus	Fr4plus	5
P02407 RS17A_YEAST 40S ribosomal protein S17-A OS=Saccharomyces cerevisiae GN=RPS17A PE=1 SV=1^AA6ZM38 A6ZM38_YEAS7 Ribosomal protein S17A OS=Saccharomyces cerevisiae (strain YJM789) GN=RPS17A PE=4 SV=1	P02407 RS17A_YEAST 40S ribosomal protein S17-A OS=Saccharomyces cerevisiae GN=RPS17A PE=1 SV=1^AA6ZM38 A6ZM38_YEAS7 Ribosomal protein S17A OS=Saccharomyces cerevisiae (strain YJM789) GN=RPS17A PE=4 SV=1	P02407, P14127	RS17A_YEAST, RS17B_YEAST	40S ribosomal protein S17-A , S17B	RPS17A, RPS17B	Translation (ribosome biogenesis)	0.94	1.08	1.03	3	6.66667	1.01667	0.070946	0.0697829	0.89	1.09	0.97	3	6.33333	0.983333	0.100664	0.102371	0.03		0.04	2	3	0.035	0.00707107	0.202031		1.0339	0.666214	0.0144778		28.0952	0.00353256	1.44863
P35271 RS18_YEAST 40S ribosomal protein S18 OS=Saccharomyces cerevisiae GN=RPS18A PE=1 SV=4^AA6ZM36 A6ZM36_YEAS7 Ribosomal protein S18B (Ribosomal protein S18A) OS=Saccharomyces cerevisiae (strain YJM789) GN=RPS18B PE=4 SV=1^AB3LLM6 B3LLM6_YEAS1 Ribosomal protein S18A OS=Saccharomyces cerevisiae (strain RM11-1a) GN=SCRG_01869 PE=4 SV=1	P35271 RS18_YEAST 40S ribosomal protein S18 OS=Saccharomyces cerevisiae GN=RPS18A PE=1 SV=4^AA6ZM36 A6ZM36_YEAS7 Ribosomal protein S18B (Ribosomal protein S18A) OS=Saccharomyces cerevisiae (strain YJM789) GN=RPS18B PE=4 SV=1^AB3LLM6 B3LLM6_YEAS1 Ribosomal protein S18A OS=Saccharomyces cerevisiae (strain RM11-1a) GN=SCRG_01869 PE=4 SV=1	P35271	RS18_YEAST	40S ribosomal protein S18	RPS18A	Translation (ribosome biogenesis)	1.17	1.51	1.13	3	8.66667	1.27	0.208806	0.164414	1.11	1.3	1.12	3	8.66667	1.17667	0.106927	0.0908726	0.03	0.02	0.17	3	3.66667	0.0733333	0.083865	1.14361		1.07932	0.540554	0.0331503		16.0455	0.000208974	1.20535
P07280 RS19A_YEAST 40S ribosomal protein S19-A OS=Saccharomyces cerevisiae GN=RPS19A PE=1 SV=2^AA6ZN90 A6ZN90_YEAS7 Ribosomal protein S19A OS=Saccharomyces cerevisiae (strain YJM789) GN=RPS19A PE=4 SV=1^AB3LIU5 B3LIU5_YEAS1 Ribosomal protein S19A OS=Saccharomyces cerevisiae (strain RM11-1a) GN=SCRG_01285 PE=4 SV=1	P07280 RS19A_YEAST 40S ribosomal protein S19-A OS=Saccharomyces cerevisiae GN=RPS19A PE=1 SV=2^AA6ZN90 A6ZN90_YEAS7 Ribosomal protein S19A OS=Saccharomyces cerevisiae (strain YJM789) GN=RPS19A PE=4 SV=1^AB3LIU5 B3LIU5_YEAS1 Ribosomal protein S19A OS=Saccharomyces cerevisiae (strain RM11-1a) GN=SCRG_01285 PE=4 SV=1	P07280, P07281	RS19A_YEAST, RS19B_YEAST	40S ribosomal protein S19-A , S19-B	RPS19A, RPS19B	Translation (ribosome biogenesis)	1.13	1.07	1.3	3	7.33333	1.16667	0.119304	0.10226	1.06	1.27	1.12	3	8.33333	1.15	0.108167	0.0940579		0.02		1						1.01449	0.866528	0.00624895		Fr4Plus	Fr4plus	5
P33442 RS3A_YEAST 40S ribosomal protein S1-A OS=Saccharomyces cerevisiae GN=RPS1A PE=1 SV=2^AA7A1W1 A7A1W1_YEAS7 Ribosomal protein S1A OS=Saccharomyces cerevisiae (strain YJM789) GN=RPS1A PE=3 SV=1^AB3RHV0 B3RHV0_YEAS1 Ribosomal protein S1B OS=Saccharomyces cerevisiae (strain RM11-1a) GN=SCRG_04379 PE=4 SV=1	P33442 RS3A_YEAST 40S ribosomal protein S1-A OS=Saccharomyces cerevisiae GN=RPS1A PE=1 SV=2^AA7A1W1 A7A1W1_YEAS7 Ribosomal protein S1A OS=Saccharomyces cerevisiae (strain YJM789) GN=RPS1A PE=3 SV=1^AB3RHV0 B3RHV0_YEAS1 Ribosomal protein S1B OS=Saccharomyces cerevisiae (strain RM11-1a) GN=SCRG_04379 PE=4 SV=1	P33442, P23248	RS3A_YEAST, RS3B_YEAST	40S ribosomal protein S1-A , S1-B	RPS1A, RPS1B	Translation (ribosome biogenesis)	1.76	2.38	1.67	3	12	1.93667	0.386566	0.199604	1.82	1.82	1.79	3	12.6667	1.81	0.0173205	0.00956934				0						1.06998	0.627679	0.0293763		Fr4Plus	Fr4plus	5
P25443 RS2_YEAST 40S ribosomal protein S2 OS=Saccharomyces cerevisiae GN=RPS2 PE=1 SV=3^AA6ZU59 A6ZU59_YEAS7 Ribosomal protein S2 OS=Saccharomyces cerevisiae (strain YJM789) GN=RPS2 PE=3 SV=1^AB3LHI3 B3LHI3_YEAS1 Ribosomal protein S2 OS=Saccharomyces cerevisiae (strain RM11-1a) GN=SCRG_01118 PE=4 SV=1	P25443 RS2_YEAST 40S ribosomal protein S2 OS=Saccharomyces cerevisiae GN=RPS2 PE=1 SV=3^AA6ZU59 A6ZU59_YEAS7 Ribosomal protein S2 OS=Saccharomyces cerevisiae (strain YJM789) GN=RPS2 PE=3 SV=1^AB3LHI3 B3LHI3_YEAS1 Ribosomal protein S2 OS=Saccharomyces cerevisiae (strain RM11-1a) GN=SCRG_01118 PE=4 SV=1	P25443	RS2_YEAST	40S ribosomal protein S2	RPS2	Translation (ribosome biogenesis)	1.18	1.58	0.98	3	14	1.24667	0.305505	0.245058	1.07	1.31	0.99	3	10.6667	1.12333	0.166533	0.148249				0						1.10979	0.581476	0.0452417		Fr4Plus	Fr4plus	5
P38701 RS20_YEAST 40S ribosomal protein S20 OS=Saccharomyces cerevisiae GN=RPS20 PE=1 SV=3^AA6ZSN7 A6ZSN7_YEAS7 Ribosomal protein S20 OS=Saccharomyces cerevisiae (strain YJM789) GN=RPS20 PE=4 SV=1^AB3LSA4 B3LSA4_YEAS1 Ribosomal protein S20 OS=Saccharomyces cerevisiae (strain RM11-1a) GN=SCRG_04689 PE=4 SV=1	P38701 RS20_YEAST 40S ribosomal protein S20 OS=Saccharomyces cerevisiae GN=RPS20 PE=1 SV=3^AA6ZSN7 A6ZSN7_YEAS7 Ribosomal protein S20 OS=Saccharomyces cerevisiae (strain YJM789) GN=RPS20 PE=4 SV=1^AB3LSA4 B3LSA4_YEAS1 Ribosomal protein S20 OS=Saccharomyces cerevisiae (strain RM11-1a) GN=SCRG_04689 PE=4 SV=1	P38701	RS20_YEAST	40S ribosomal protein S20	RPS20	Translation (ribosome biogenesis)	0.72	0.73	0.61	3	7.66667	0.686667	0.0665833	0.0969659	0.55	0.63	0.64	3	7.66667	0.606667	0.0493288	0.0813113	0.02		0.02	2	4	0.02	0	0		1.13187	0.175833	0.0537958		30.3333	0.00234837	1.48192
P0C0V8 RS21A_YEAST 40S ribosomal protein S21-A OS=Saccharomyces cerevisiae GN=RPS21A PE=1 SV=1^AA7A017 A7A017_YEAS7 Ribosomal protein S21A OS=Saccharomyces cerevisiae (strain YJM789) GN=RPS21A PE=4 SV=1^AB3LRD2 B3LRD2_YEAS1 Ribosomal protein S21A OS=Saccharomyces cerevisiae (strain RM11-1a) GN=SCRG_04072 PE=4 SV=1	P0C0V8 RS21A_YEAST 40S ribosomal protein S21-A OS=Saccharomyces cerevisiae GN=RPS21A PE=1 SV=1^AA7A017 A7A017_YEAS7 Ribosomal protein S21A OS=Saccharomyces cerevisiae (strain YJM789) GN=RPS21A PE=4 SV=1^AB3LRD2 B3LRD2_YEAS1 Ribosomal protein S21A OS=Saccharomyces cerevisiae (strain RM11-1a) GN=SCRG_04072 PE=4 SV=1	P0C0V8, Q3E754	RS21A_YEAST, RS21B_YEAST	40S ribosomal protein S21-A, S21-B	RPS21A, RPS21B	Translation (ribosome biogenesis)	0.32	0.35	0.32	3	4.33333	0.33	0.0173205	0.0524864	0.28	0.36	0.35	3	4.33333	0.33	0.043589	0.132088				0						1	1	0		Fr4Plus	Fr4plus	5
P0C0W1 RS22A_YEAST 40S ribosomal protein S22-A OS=Saccharomyces cerevisiae GN=RPS22A PE=1 SV=2^AA6ZQE6 A6ZQE6_YEAS7 Ribosomal protein S22A OS=Saccharomyces cerevisiae (strain YJM789) GN=RPS22A PE=3 SV=1^AB3LPT7 B3LPT7_YEAS1 Ribosomal protein S22A OS=Saccharomyces cerevisiae (strain RM11-1a) GN=SCRG_03490 PE=4 SV=1	P0C0W1 RS22A_YEAST 40S ribosomal protein S22-A OS=Saccharomyces cerevisiae GN=RPS22A PE=1 SV=2^AA6ZQE6 A6ZQE6_YEAS7 Ribosomal protein S22A OS=Saccharomyces cerevisiae (strain YJM789) GN=RPS22A PE=3 SV=1^AB3LPT7 B3LPT7_YEAS1 Ribosomal protein S22A OS=Saccharomyces cerevisiae (strain RM11-1a) GN=SCRG_03490 PE=4 SV=1	P0C0W1, Q3E7Y3	RS22A_YEAST, RS22B_YEAST	40S ribosomal protein S22-A, S22-B	RPS22A, RPS22B	Translation (ribosome biogenesis)	0.48	0.76	0.71	3	5	0.65	0.149332	0.229741	0.56	0.62	0.55	3	6	0.576667	0.0378594	0.0656521				0						1.12717	0.487702	0.0519885		Fr4Plus	Fr4plus	5
P32827 RS23_YEAST 40S ribosomal protein S23 OS=Saccharomyces cerevisiae GN=RPS23A PE=1 SV=1^AA6ZUD1 A6ZUD1_YEAS7 Ribosomal protein S23A OS=Saccharomyces cerevisiae (strain YJM789) GN=RPS23A PE=3 SV=1^AB3LIB1 B3LIB1_YEAS1 Ribosomal protein S23A (Ribosomal protein S23B) OS=Saccharomyces cerevisiae (strain RM11-1a) GN=SCRG_00901 PE=4 SV=1	P32827 RS23_YEAST 40S ribosomal protein S23 OS=Saccharomyces cerevisiae GN=RPS23A PE=1 SV=1^AA6ZUD1 A6ZUD1_YEAS7 Ribosomal protein S23A OS=Saccharomyces cerevisiae (strain YJM789) GN=RPS23A PE=3 SV=1^AB3LIB1 B3LIB1_YEAS1 Ribosomal protein S23A (Ribosomal protein S23B) OS=Saccharomyces cerevisiae (strain RM11-1a) GN=SCRG_00901 PE=4 SV=1	P32827	RS23_YEAST	40S ribosomal protein S23	RPS23A	Translation (ribosome biogenesis)	0.34	0.44	0.28	3	7	0.353333	0.080829	0.228761	0.44	0.29	0.41	3	7.33333	0.38	0.0793725	0.208875				0						0.929825	0.704366	-0.031599		Fr4Plus	Fr4plus	5
P26782 RS24_YEAST 40S ribosomal protein S24 OS=Saccharomyces cerevisiae GN=RPS24A PE=1 SV=3^AA6ZR28 A6ZR28_YEAS7 40S ribosomal protein S24 OS=Saccharomyces cerevisiae (strain YJM789) GN=RPS24A PE=3 SV=1	P26782 RS24_YEAST 40S ribosomal protein S24 OS=Saccharomyces cerevisiae GN=RPS24A PE=1 SV=3^AA6ZR28 A6ZR28_YEAS7 40S ribosomal protein S24 OS=Saccharomyces cerevisiae (strain YJM789) GN=RPS24A PE=3 SV=1	P26782	RS24_YEAST	40S ribosomal protein S24	RPS24A	Translation (ribosome biogenesis)	0.82	0.97	0.8	3	7	0.863333	0.0929157	0.107624	0.71	0.8	0.69	3	6.66667	0.733333	0.0585947	0.0799018				0						1.17727	0.122637	0.0708771		Fr4Plus	Fr4plus	5
Q3E792 RS25A_YEAST 40S ribosomal protein S25-A OS=Saccharomyces cerevisiae GN=RPS25A PE=1 SV=1^AA6ZV15 A6ZV15_YEAS7 Ribosomal protein S25A OS=Saccharomyces cerevisiae (strain YJM789) GN=RPS25A PE=4 SV=1^AB3LIJ3 B3LIJ3_YEAS1 Ribosomal protein S25A OS=Saccharomyces cerevisiae (strain RM11-1a) GN=SCRG_00985 PE=4 SV=1	Q3E792 RS25A_YEAST 40S ribosomal protein S25-A OS=Saccharomyces cerevisiae GN=RPS25A PE=1 SV=1^AA6ZV15 A6ZV15_YEAS7 Ribosomal protein S25A OS=Saccharomyces cerevisiae (strain YJM789) GN=RPS25A PE=4 SV=1^AB3LIJ3 B3LIJ3_YEAS1 Ribosomal protein S25A OS=Saccharomyces cerevisiae (strain RM11-1a) GN=SCRG_00985 PE=4 SV=1	Q3E792, P0C0T4	RS25A_YEAST, RS25B_YEAST	40S ribosomal protein S25-A , S25-B	RPS25A, RPS25B	Translation (ribosome biogenesis)		0.1	0.05	2	5	0.075	0.0353553	0.471405	0.16	0.11		2	5.5	0.135	0.0353553	0.261891				0						0.555556	0.035	-0.255273		Fr4Plus	Fr4plus	5
P39938 RS26A_YEAST 40S ribosomal protein S26-A OS=Saccharomyces cerevisiae GN=RPS26A PE=1 SV=1^AA6ZTZ9 A6ZTZ9_YEAS7 Ribosomal protein S26A OS=Saccharomyces cerevisiae (strain YJM789) GN=RPS26A PE=4 SV=1^AB3LHN8 B3LHN8_YEAS1 Ribosomal protein S26A OS=Saccharomyces cerevisiae (strain RM11-1a) GN=SCRG_01178 PE=4 SV=1	P39938 RS26A_YEAST 40S ribosomal protein S26-A OS=Saccharomyces cerevisiae GN=RPS26A PE=1 SV=1^AA6ZTZ9 A6ZTZ9_YEAS7 Ribosomal protein S26A OS=Saccharomyces cerevisiae (strain YJM789) GN=RPS26A PE=4 SV=1^AB3LHN8 B3LHN8_YEAS1 Ribosomal protein S26A OS=Saccharomyces cerevisiae (strain RM11-1a) GN=SCRG_01178 PE=4 SV=1	P39938, P39939	RS26A_YEAST, RS26B_YEAST	40S ribosomal protein S26-A , S26-B	RPS26A, RPS26B	Translation (ribosome biogenesis)	0.29	0.72	0.61	3	2.33333	0.54	0.223383	0.413672	0.56	0.68	0.55	3	2.33333	0.596667	0.0723418	0.121243				0						0.905028	0.710248	-0.043338		Fr4Plus	Fr4plus	5
P35997 RS27A_YEAST 40S ribosomal protein S27-A OS=Saccharomyces cerevisiae GN=RPS27A PE=1 SV=1^AA6ZZG7 A6ZZG7_YEAS7 Ribosomal protein S27 OS=Saccharomyces cerevisiae (strain YJM789) GN=RPS27A PE=3 SV=1	P35997 RS27A_YEAST 40S ribosomal protein S27-A OS=Saccharomyces cerevisiae GN=RPS27A PE=1 SV=1^AA6ZZG7 A6ZZG7_YEAS7 Ribosomal protein S27 OS=Saccharomyces cerevisiae (strain YJM789) GN=RPS27A PE=3 SV=1	P35997, P38711	RS27A_YEAST, RS27B_YEAST	40S ribosomal protein S27-A , S27-B	RPS27A, RPS27B	Translation (ribosome biogenesis)	0.63	0.74	0.37	3	4	0.58	0.19	0.327586	0.37	0.45	0.57	3	4	0.463333	0.100664	0.217261	0.03			1						1.2518	0.415812	0.0975344		Fr4Plus	Fr4plus	5
Q3E7X9 RS28A_YEAST 40S ribosomal protein S28-A OS=Saccharomyces cerevisiae GN=RPS28A PE=1 SV=1^AA6ZP12 A6ZP12_YEAS7 Ribosomal protein S28A OS=Saccharomyces cerevisiae (strain YJM789) GN=RPS28A PE=4 SV=1^AB3LJK0 B3LJK0_YEAS1 Ribosomal protein S28A OS=Saccharomyces cerevisiae (strain RM11-1a) GN=SCRG_01560 PE=4 SV=1	Q3E7X9 RS28A_YEAST 40S ribosomal protein S28-A OS=Saccharomyces cerevisiae GN=RPS28A PE=1 SV=1^AA6ZP12 A6ZP12_YEAS7 Ribosomal protein S28A OS=Saccharomyces cerevisiae (strain YJM789) GN=RPS28A PE=4 SV=1^AB3LJK0 B3LJK0_YEAS1 Ribosomal protein S28A OS=Saccharomyces cerevisiae (strain RM11-1a) GN=SCRG_01560 PE=4 SV=1	Q3E7X9, P0C0X0	RS28A_YEAST, RS28B_YEAST	40S ribosomal protein S28-A	RPS28A, RPS28B	Translation (ribosome biogenesis)	0.3	0.33	0.22	3	3	0.283333	0.0568624	0.200691	0.22	0.27	0.24	3	2.66667	0.243333	0.0251661	0.103422	0.02			1						1.16438	0.352895	0.0660961		Fr4Plus	Fr4plus	5
P41057 RS29A_YEAST 40S ribosomal protein S29-A OS=Saccharomyces cerevisiae GN=RPS29A PE=1 SV=3^AA7A1R3 A7A1R3_YEAS7 Ribosomal protein S29A OS=Saccharomyces cerevisiae (strain YJM789) GN=RPS29A PE=4 SV=1^AB3RHQ3 B3RHQ3_YEAS1 Ribosomal protein S29A OS=Saccharomyces cerevisiae (strain RM11-1a) GN=SCRG_04328 PE=4 SV=1	P41057 RS29A_YEAST 40S ribosomal protein S29-A OS=Saccharomyces cerevisiae GN=RPS29A PE=1 SV=3^AA7A1R3 A7A1R3_YEAS7 Ribosomal protein S29A OS=Saccharomyces cerevisiae (strain YJM789) GN=RPS29A PE=4 SV=1^AB3RHQ3 B3RHQ3_YEAS1 Ribosomal protein S29A OS=Saccharomyces cerevisiae (strain RM11-1a) GN=SCRG_04328 PE=4 SV=1	P41057	RS29A_YEAST	40S ribosomal protein S29-A	RPS29A	Translation (ribosome biogenesis)				0					0.07		0.08	2	2	0.075	0.00707107	0.0942809				0						Fr4plus	Fr4plus	-5		Fr4Plus	Fr4plus	5
P05750 RS3_YEAST 40S ribosomal protein S3 OS=Saccharomyces cerevisiae GN=RPS3 PE=1 SV=5^AA6ZRQ7 A6ZRQ7_YEAS7 Ribosomal protein S3 OS=Saccharomyces cerevisiae (strain YJM789) GN=RPS3 PE=3 SV=1^AB3LP29 B3LP29_YEAS1 Ribosomal protein S3 OS=Saccharomyces cerevisiae (strain RM11-1a) GN=SCRG_03309 PE=4 SV=1	P05750 RS3_YEAST 40S ribosomal protein S3 OS=Saccharomyces cerevisiae GN=RPS3 PE=1 SV=5^AA6ZRQ7 A6ZRQ7_YEAS7 Ribosomal protein S3 OS=Saccharomyces cerevisiae (strain YJM789) GN=RPS3 PE=3 SV=1^AB3LP29 B3LP29_YEAS1 Ribosomal protein S3 OS=Saccharomyces cerevisiae (strain RM11-1a) GN=SCRG_03309 PE=4 SV=1	P05750	RS3_YEAST	40S ribosomal protein S3	RPS3	Translation (ribosome biogenesis)	1.87	2.14	1.81	3	17.6667	1.94	0.175784	0.0906103	2.16	2.09	2.22	3	16.6667	2.15667	0.0650641	0.0301688	0.14	0.13	0.13	3	10.6667	0.133333	0.0057735	0.0433013		0.899536	0.155503	-0.0459813		16.175	0.000312704	1.20884
A7A1H0 A7A1H0_YEAS7 Ribosomal protein S30A OS=Saccharomyces cerevisiae (strain YJM789) GN=RPS30A PE=4 SV=1	A7A1H0 A7A1H0_YEAS7 Ribosomal protein S30A OS=Saccharomyces cerevisiae (strain YJM789) GN=RPS30A PE=4 SV=1	A7A1H0	A7A1H0_YEAS7	ribosomal protein S30A	RPS30A	Translation (ribosome biogenesis)				0						0.02	0.04	2	2.5	0.03	0.0141421	0.471405				0						Fr4plus	Fr4plus	-5		Fr4Plus	Fr4plus	5
A7A160 A7A160_YEAS7 Ribosomal protein S31 OS=Saccharomyces cerevisiae (strain YJM789) GN=RPS31 PE=4 SV=1^AB3RH62 B3RH62_YEAS1 Also encodes a ubiquitin protein OS=Saccharomyces cerevisiae (strain RM11-1a) GN=SCRG_04129 PE=4 SV=1	A7A160 A7A160_YEAS7 Ribosomal protein S31 OS=Saccharomyces cerevisiae (strain YJM789) GN=RPS31 PE=4 SV=1^AB3RH62 B3RH62_YEAS1 Also encodes a ubiquitin protein OS=Saccharomyces cerevisiae (strain RM11-1a) GN=SCRG_04129 PE=4 SV=1	A7A160	A7A160_YEAS7	ribosomal protein S31	RPS31	Translation (ribosome biogenesis)	0.39		0.35	2	4.5	0.37	0.0282843	0.076444	0.73	0.75	0.78	3	4.33333	0.753333	0.0251661	0.0334063	0.22	0.2	0.18	3	4.33333	0.2	0.02	0.1		0.49115	0.00373313	-0.308785		3.76667	1.18463e-05	0.575957
P05753 RS4_YEAST 40S ribosomal protein S4 OS=Saccharomyces cerevisiae GN=RPS4A PE=1 SV=3^AA6ZQA2 A6ZQA2_YEAS7 Ribosomal protein S4A (Ribosomal protein S4B) OS=Saccharomyces cerevisiae (strain YJM789) GN=RPS4A PE=4 SV=1^AB3LQM5 B3LQM5_YEAS1 Ribosomal protein S4A (Ribosomal protein S4B) OS=Saccharomyces cerevisiae (strain RM11-1a) GN=SCRG_03796 PE=4 SV=1	P05753 RS4_YEAST 40S ribosomal protein S4 OS=Saccharomyces cerevisiae GN=RPS4A PE=1 SV=3^AA6ZQA2 A6ZQA2_YEAS7 Ribosomal protein S4A (Ribosomal protein S4B) OS=Saccharomyces cerevisiae (strain YJM789) GN=RPS4A PE=4 SV=1^AB3LQM5 B3LQM5_YEAS1 Ribosomal protein S4A (Ribosomal protein S4B) OS=Saccharomyces cerevisiae (strain RM11-1a) GN=SCRG_03796 PE=4 SV=1	P05753	RS4_YEAST	40S ribosomal protein S4	RPS4A	Translation (ribosome biogenesis)	1.6	2.26	1.6	3	13	1.82	0.381051	0.209369	1.55	1.81	1.54	3	12.3333	1.63333	0.15308	0.0937221	0.05			1						1.11429	0.495868	0.0469966		Fr4Plus	Fr4plus	5
P26783 RS5_YEAST 40S ribosomal protein S5 OS=Saccharomyces cerevisiae GN=RPS5 PE=1 SV=3^AA6ZQ79 A6ZQ79_YEAS7 Ribosomal protein S5 OS=Saccharomyces cerevisiae (strain YJM789) GN=RPS5 PE=3 SV=1^AB3LQK7 B3LQK7_YEAS1 Ribosomal protein S5 OS=Saccharomyces cerevisiae (strain RM11-1a) GN=SCRG_03774 PE=4 SV=1	P26783 RS5_YEAST 40S ribosomal protein S5 OS=Saccharomyces cerevisiae GN=RPS5 PE=1 SV=3^AA6ZQ79 A6ZQ79_YEAS7 Ribosomal protein S5 OS=Saccharomyces cerevisiae (strain YJM789) GN=RPS5 PE=3 SV=1^AB3LQK7 B3LQK7_YEAS1 Ribosomal protein S5 OS=Saccharomyces cerevisiae (strain RM11-1a) GN=SCRG_03774 PE=4 SV=1	P26783	RS5_YEAST	40S ribosomal protein S5	RPS5	Translation (ribosome biogenesis)	1.05	1.93	1.61	3	12	1.53	0.445421	0.291125	1.02	1.66	0.84	3	10	1.17333	0.430968	0.367302	0.07			1						1.30398	0.37536	0.11527		Fr4Plus	Fr4plus	5
P02365 RS6_YEAST 40S ribosomal protein S6 OS=Saccharomyces cerevisiae GN=RPS6A PE=1 SV=1^AA6ZLC2 A6ZLC2_YEAS7 Ribosomal protein S6B (Ribosomal protein S6A) OS=Saccharomyces cerevisiae (strain YJM789) GN=RPS6B PE=4 SV=1	P02365 RS6_YEAST 40S ribosomal protein S6 OS=Saccharomyces cerevisiae GN=RPS6A PE=1 SV=1^AA6ZLC2 A6ZLC2_YEAS7 Ribosomal protein S6B (Ribosomal protein S6A) OS=Saccharomyces cerevisiae (strain YJM789) GN=RPS6B PE=4 SV=1	P02365	RS6_YEAST	40S ribosomal protein S6	RPS6A	Translation (ribosome biogenesis)	1.77	1.89	1.55	3	10	1.73667	0.172434	0.09929	1.68	2.08	1.73	3	9	1.83	0.217945	0.119096				0						0.948998	0.593533	-0.0227346		Fr4Plus	Fr4plus	5
P26786 RS7A_YEAST 40S ribosomal protein S7-A OS=Saccharomyces cerevisiae GN=RPS7A PE=1 SV=4^AA6ZNU6 A6ZNU6_YEAS7 Ribosomal protein S7A OS=Saccharomyces cerevisiae (strain YJM789) GN=RPS7A PE=4 SV=1^AB3LJE2 B3LJE2_YEAS1 Ribosomal protein S7A OS=Saccharomyces cerevisiae (strain RM11-1a) GN=SCRG_01494 PE=4 SV=1	P26786 RS7A_YEAST 40S ribosomal protein S7-A OS=Saccharomyces cerevisiae GN=RPS7A PE=1 SV=4^AA6ZNU6 A6ZNU6_YEAS7 Ribosomal protein S7A OS=Saccharomyces cerevisiae (strain YJM789) GN=RPS7A PE=4 SV=1^AB3LJE2 B3LJE2_YEAS1 Ribosomal protein S7A OS=Saccharomyces cerevisiae (strain RM11-1a) GN=SCRG_01494 PE=4 SV=1	P26786	RS7A_YEAST	40S ribosomal protein S7-A	RPS7A	Translation (ribosome biogenesis)	1.21	1.25	1.1	3	8.66667	1.18667	0.0776745	0.0654561	0.99	1.2	1.06	3	8.33333	1.08333	0.106927	0.0987016	0.05		0.05	2	4.5	0.05	0	0		1.09538	0.253398	0.0395666		21.6667	0.0035502	1.33579
P48164 RS7B_YEAST 40S ribosomal protein S7-B OS=Saccharomyces cerevisiae GN=RPS7B PE=1 SV=1^AA6ZRY5 A6ZRY5_YEAS7 Ribosomal protein S7B OS=Saccharomyces cerevisiae (strain YJM789) GN=RPS7B PE=4 SV=1^AB3LNV4 B3LNV4_YEAS1 Ribosomal protein S7B OS=Saccharomyces cerevisiae (strain RM11-1a) GN=SCRG_03231 PE=4 SV=1	P48164 RS7B_YEAST 40S ribosomal protein S7-B OS=Saccharomyces cerevisiae GN=RPS7B PE=1 SV=1^AA6ZRY5 A6ZRY5_YEAS7 Ribosomal protein S7B OS=Saccharomyces cerevisiae (strain YJM789) GN=RPS7B PE=4 SV=1^AB3LNV4 B3LNV4_YEAS1 Ribosomal protein S7B OS=Saccharomyces cerevisiae (strain RM11-1a) GN=SCRG_03231 PE=4 SV=1	P48164	RS7B_YEAST	40S ribosomal protein S7-B	RPS7B	Translation (ribosome biogenesis)	0.99	0.7	0.79	3	8.33333	0.826667	0.148436	0.17956	0.85	0.92	0.83	3	6.66667	0.866667	0.0472582	0.0545286			0.03	1						0.953846	0.693444	-0.0205217		Fr4Plus	Fr4plus	5
P05754 RS8_YEAST 40S ribosomal protein S8 OS=Saccharomyces cerevisiae GN=RPS8A PE=1 SV=3^AA6ZKM8 A6ZKM8_YEAS7 Ribosomal protein S8 OS=Saccharomyces cerevisiae (strain YJM789) GN=RPS8A PE=3 SV=1^AB3LNK6 B3LNK6_YEAS1 Ribosomal protein S8B OS=Saccharomyces cerevisiae (strain RM11-1a) GN=SCRG_03033 PE=4 SV=1	P05754 RS8_YEAST 40S ribosomal protein S8 OS=Saccharomyces cerevisiae GN=RPS8A PE=1 SV=3^AA6ZKM8 A6ZKM8_YEAS7 Ribosomal protein S8 OS=Saccharomyces cerevisiae (strain YJM789) GN=RPS8A PE=3 SV=1^AB3LNK6 B3LNK6_YEAS1 Ribosomal protein S8B OS=Saccharomyces cerevisiae (strain RM11-1a) GN=SCRG_03033 PE=4 SV=1	P05754, A6ZR58	RS8_YEAST, A6ZR58_YEAS7	40S ribosomal protein S8	RPS8A, RPS8B	Translation (ribosome biogenesis)	1.07	0.87	0.73	3	4.33333	0.89	0.17088	0.192	1.47	2.02	0.96	3	5.66667	1.48333	0.530126	0.357388		0.01		1						0.6	0.184239	-0.221849		Fr4Plus	Fr4plus	5
P05755 RS9B_YEAST 40S ribosomal protein S9-B OS=Saccharomyces cerevisiae GN=RPS9B PE=1 SV=4	P05755 RS9B_YEAST 40S ribosomal protein S9-B OS=Saccharomyces cerevisiae GN=RPS9B PE=1 SV=4	P05755, O13516	RS9A_YEAST, RS9B_YEAST	40S ribosomal protein S9-A, S9-B	RPS9A, RPS9B	Translation (ribosome biogenesis)	1.33	1.42	1.34	3	11.3333	1.36333	0.0493288	0.0361825	1.32	1.59	1.35	3	9	1.42	0.147986	0.104216				0						0.960094	0.583128	-0.0176863		Fr4Plus	Fr4plus	5
P33298 PRS6B_YEAST 26S protease regulatory subunit 6B homolog OS=Saccharomyces cerevisiae GN=RPT3 PE=1 SV=1	P33298 PRS6B_YEAST 26S protease regulatory subunit 6B homolog OS=Saccharomyces cerevisiae GN=RPT3 PE=1 SV=1	P33298	PRS6B_YEAST	26S protease regulatory subunit 6B homolog	RPT3	Protein catabolic process				0								0							0.09	1
Q01939 PRS8_YEAST 26S protease regulatory subunit 8 homolog OS=Saccharomyces cerevisiae GN=RPT6 PE=1 SV=4^AA6ZUU9 A6ZUU9_YEAS7 ATPase OS=Saccharomyces cerevisiae (strain YJM789) GN=RPT6 PE=3 SV=1^AB3LIQ7 B3LIQ7_YEAS1 26S protease regulatory subunit 8 OS=Saccharomyces cerevisiae (strain RM11-1a) GN=SCRG_01052 PE=4 SV=1	Q01939 PRS8_YEAST 26S protease regulatory subunit 8 homolog OS=Saccharomyces cerevisiae GN=RPT6 PE=1 SV=4^AA6ZUU9 A6ZUU9_YEAS7 ATPase OS=Saccharomyces cerevisiae (strain YJM789) GN=RPT6 PE=3 SV=1^AB3LIQ7 B3LIQ7_YEAS1 26S protease regulatory subunit 8 OS=Saccharomyces cerevisiae (strain RM11-1a) GN=SCRG_01052 PE=4 SV=1	Q01939	PRS8_YEAST	26S protease regulatory subunit 8 homolog	RPT6	Protein catabolic process				0								0					0.06	0.06		2	7.5	0.06	0	0						Fr6Plus	Fr6plus	-5
P39954 SAHH_YEAST Adenosylhomocysteinase OS=Saccharomyces cerevisiae GN=SAH1 PE=1 SV=1^AA6ZQZ2 A6ZQZ2_YEAS7 Adenosylhomocysteinase OS=Saccharomyces cerevisiae (strain YJM789) GN=SAH1 PE=3 SV=1^AB3LS56 B3LS56_YEAS1 S-adenosyl-L-homocysteine hydrolase OS=Saccharomyces cerevisiae (strain RM11-1a) GN=SCRG_04513 PE=4 SV=1	P39954 SAHH_YEAST Adenosylhomocysteinase OS=Saccharomyces cerevisiae GN=SAH1 PE=1 SV=1^AA6ZQZ2 A6ZQZ2_YEAS7 Adenosylhomocysteinase OS=Saccharomyces cerevisiae (strain YJM789) GN=SAH1 PE=3 SV=1^AB3LS56 B3LS56_YEAS1 S-adenosyl-L-homocysteine hydrolase OS=Saccharomyces cerevisiae (strain RM11-1a) GN=SCRG_04513 PE=4 SV=1	P39954	SAHH_YEAST	Adenylhomocysteinase	SAH1	Metabolic process (amino acid and derivatives)				0								0					1.22	0.87	0.99	3	14	1.02667	0.177858	0.173238						Fr6Plus	Fr6plus	-5
P10659 METK1_YEAST S-adenosylmethionine synthetase 1 OS=Saccharomyces cerevisiae GN=SAM1 PE=1 SV=2^AA7A171 A7A171_YEAS7 S-adenosylmethionine synthetase OS=Saccharomyces cerevisiae (strain YJM789) GN=SAM1 PE=3 SV=1^AB3RH72 B3RH72_YEAS1 S-adenosylmethionine synthetase 1 OS=Saccharomyces cerevisiae (strain RM11-1a) GN=SCRG_04140 PE=4 SV=1	P10659 METK1_YEAST S-adenosylmethionine synthetase 1 OS=Saccharomyces cerevisiae GN=SAM1 PE=1 SV=2^AA7A171 A7A171_YEAS7 S-adenosylmethionine synthetase OS=Saccharomyces cerevisiae (strain YJM789) GN=SAM1 PE=3 SV=1^AB3RH72 B3RH72_YEAS1 S-adenosylmethionine synthetase 1 OS=Saccharomyces cerevisiae (strain RM11-1a) GN=SCRG_04140 PE=4 SV=1	P10659, P19358	METK1_YEAST, METK2_YEAST	S-adenylmethionine synthetase 1 and 2	SAM1, SAM2	Metabolic process (amino acid and derivatives)	0.07	0.13		2	4	0.1	0.0424264	0.424264	0.17	0.17	0.15	3	4.66667	0.163333	0.011547	0.070696	0.88	0.87	1.05	3	16.3333	0.933333	0.10116	0.108386		0.612245	0.269446	-0.213075		0.175	0.0052276	-0.756962
P21243 PSA6_YEAST Proteasome component C7-alpha OS=Saccharomyces cerevisiae GN=SCL1 PE=1 SV=1^AA6ZUY2 A6ZUY2_YEAS7 Proteasome subunit YC7alpha/Y8 (Protease yscE subunit 7) OS=Saccharomyces cerevisiae (strain YJM789) GN=SCL1 PE=4 SV=1^AB3LIM6 B3LIM6_YEAS1 Proteasome subunit YC7alpha/Y8 OS=Saccharomyces cerevisiae (strain RM11-1a) GN=SCRG_01019 PE=4 SV=1	P21243 PSA6_YEAST Proteasome component C7-alpha OS=Saccharomyces cerevisiae GN=SCL1 PE=1 SV=1^AA6ZUY2 A6ZUY2_YEAS7 Proteasome subunit YC7alpha/Y8 (Protease yscE subunit 7) OS=Saccharomyces cerevisiae (strain YJM789) GN=SCL1 PE=4 SV=1^AB3LIM6 B3LIM6_YEAS1 Proteasome subunit YC7alpha/Y8 OS=Saccharomyces cerevisiae (strain RM11-1a) GN=SCRG_01019 PE=4 SV=1	P21243	PSA6_YEAST	Proteasome component C7-alpha	SCL1	Protein catabolic process				0								0					0.06	0.06	0.07	3	6.66667	0.0633333	0.0057735	0.0911606						Fr6Plus	Fr6plus	-5
P06105 SC160_YEAST Protein SCP160 OS=Saccharomyces cerevisiae GN=SCP160 PE=1 SV=3	P06105 SC160_YEAST Protein SCP160 OS=Saccharomyces cerevisiae GN=SCP160 PE=1 SV=3	P06105	SC160_YEAST	Protein SCP160	SCP160	cell cycle	0.2	0.2	0.23	3	5.33333	0.21	0.0173205	0.0824786				0								0						Fr4minus	Fr4minus	5
P15303 SEC23_YEAST Protein transport protein SEC23 OS=Saccharomyces cerevisiae GN=SEC23 PE=1 SV=1^AA6ZX55 A6ZX55_YEAS7 GTPase-activating protein OS=Saccharomyces cerevisiae (strain YJM789) GN=SEC23 PE=4 SV=1^AB3LKE0 B3LKE0_YEAS1 Protein transport protein SEC23 OS=Saccharomyces cerevisiae (strain RM11-1a) GN=SCRG_02654 PE=4 SV=1	P15303 SEC23_YEAST Protein transport protein SEC23 OS=Saccharomyces cerevisiae GN=SEC23 PE=1 SV=1^AA6ZX55 A6ZX55_YEAS7 GTPase-activating protein OS=Saccharomyces cerevisiae (strain YJM789) GN=SEC23 PE=4 SV=1^AB3LKE0 B3LKE0_YEAS1 Protein transport protein SEC23 OS=Saccharomyces cerevisiae (strain RM11-1a) GN=SCRG_02654 PE=4 SV=1	P15303	SEC23_YEAST	Protein transport protein SEC23	SEC23	Transport				0								0					0.12			1
P38968 SEC31_YEAST Protein transport protein SEC31 OS=Saccharomyces cerevisiae GN=SEC31 PE=1 SV=2	P38968 SEC31_YEAST Protein transport protein SEC31 OS=Saccharomyces cerevisiae GN=SEC31 PE=1 SV=2	P38968	SEC31_YEAST	Protein transport protein SEC31	SEC31	Transport				0								0						0.09		1
P07283 PMM_YEAST Phosphomannomutase OS=Saccharomyces cerevisiae GN=SEC53 PE=1 SV=1^AA7A1Z4 A7A1Z4_YEAS7 Phosphomannomutase OS=Saccharomyces cerevisiae (strain YJM789) GN=SEC53 PE=4 SV=1^AB3LUG6 B3LUG6_YEAS1 Phosphomannomutase OS=Saccharomyces cerevisiae (strain RM11-1a) GN=SCRG_05502 PE=4 SV=1	P07283 PMM_YEAST Phosphomannomutase OS=Saccharomyces cerevisiae GN=SEC53 PE=1 SV=1^AA7A1Z4 A7A1Z4_YEAS7 Phosphomannomutase OS=Saccharomyces cerevisiae (strain YJM789) GN=SEC53 PE=4 SV=1^AB3LUG6 B3LUG6_YEAS1 Phosphomannomutase OS=Saccharomyces cerevisiae (strain RM11-1a) GN=SCRG_05502 PE=4 SV=1	P07283	PMM_YEAST	Phosphomannomutase	SEC53	Transport (protein)				0								0					0.28	0.47	0.36	3	14.6667	0.37	0.0953939	0.257821						Fr6Plus	Fr6plus	-5
P40510 SER33_YEAST D-3-phosphoglycerate dehydrogenase 2 OS=Saccharomyces cerevisiae GN=SER33 PE=1 SV=1	P40510 SER33_YEAST D-3-phosphoglycerate dehydrogenase 2 OS=Saccharomyces cerevisiae GN=SER33 PE=1 SV=1	P40510	SER33_YEAST	D-3-phosphoglycerate dehydrogenase 2	SER33	Metabolic process (amino acid and derivatives)				0								0						0.09	0.04	2	3.5	0.065	0.0353553	0.543928						Fr6Plus	Fr6plus	-5
P07284 SYSC_YEAST Seryl-tRNA synthetase	P07284 SYSC_YEAST Seryl-tRNA synthetase	P07284	SYSC_YEAST	Seryl-tRNA synthetase	SES1	Translation (AA tRNA synthetase acitivity)				0								0					0.42	0.46	0.53	3	16	0.47	0.0556776	0.118463						Fr6Plus	Fr6plus	-5
Q12118 SGT2_YEAST Small glutamine-rich tetratricopeptide repeat-containing protein 2 OS=Saccharomyces cerevisiae GN=SGT2 PE=1 SV=1^AA6ZNL2 A6ZNL2_YEAS7 Small glutamine-rich tetratricopeptide repeat-containing protein OS=Saccharomyces cerevisiae (strain YJM789) GN=SGT2 PE=4 SV=1^AB3LJ62 B3LJ62_YEAS1 Small glutamine-rich tetratricopeptide repeat-containing protein 2 OS=Saccharomyces cerevisiae (str…	Q12118 SGT2_YEAST Small glutamine-rich tetratricopeptide repeat-containing protein 2 OS=Saccharomyces cerevisiae GN=SGT2 PE=1 SV=1^AA6ZNL2 A6ZNL2_YEAS7 Small glutamine-rich tetratricopeptide repeat-containing protein OS=Saccharomyces cerevisiae (strain YJM789) GN=SGT2 PE=4 SV=1^AB3LJ62 B3LJ62_YEAS1 Small glutamine-rich tetratricopeptide repeat-containing protein 2 OS=Saccharomyces cerevisiae (str…	Q12118	SGT2_YEAST	Small glutamine-rich tetratricopeptide repeat-containing protein 2	SGT2	Protein folding (co-chaperon)				0								0					0.08	0.06	0.09	3	4.66667	0.0766667	0.0152753	0.199242						Fr6Plus	Fr6plus	-5
P37291 GLYC_YEAST Serine hydroxymethyltransferase	P37291 GLYC_YEAST Serine hydroxymethyltransferase	P37292, P37291	GLYM_YEAST, GLYC_YEAST	Serine hydroxymethyltransferase	SHM1, SHM2	Metabolic process (amino acid and derivatives)				0								0					0.91	0.98	1.02	3	22.3333	0.97	0.0556776	0.0573996						Fr6Plus	Fr6plus	-5
P25294 SIS1_YEAST Protein SIS1 OS=Saccharomyces cerevisiae GN=SIS1 PE=1 SV=1	P25294 SIS1_YEAST Protein SIS1 OS=Saccharomyces cerevisiae GN=SIS1 PE=1 SV=1	P25294	SIS1_YEAST	Protein SIS1	SIS1	Protein folding				0								0						0.02		1
P00445 SODC_YEAST Superoxide dismutase [Cu-Zn] OS=Saccharomyces cerevisiae GN=SOD1 PE=1 SV=2^AA6ZQ60 A6ZQ60_YEAS7 Superoxide dismutase [Cu-Zn] OS=Saccharomyces cerevisiae (strain YJM789) GN=SOD1 PE=3 SV=1	P00445 SODC_YEAST Superoxide dismutase [Cu-Zn] OS=Saccharomyces cerevisiae GN=SOD1 PE=1 SV=2^AA6ZQ60 A6ZQ60_YEAS7 Superoxide dismutase [Cu-Zn] OS=Saccharomyces cerevisiae (strain YJM789) GN=SOD1 PE=3 SV=1	P00445	SODC_YEAST	Superoxide dismutase [Cu-Zn]	SOD1	Oxydo-reduction (response to stress)				0								0					0.07	0.09	0.12	3	6.66667	0.0933333	0.0251661	0.269637						Fr6Plus	Fr6plus	-5
P25567 SRO9_YEAST RNA-binding protein SRO9 OS=Saccharomyces cerevisiae GN=SRO9 PE=1 SV=2	P25567 SRO9_YEAST RNA-binding protein SRO9 OS=Saccharomyces cerevisiae GN=SRO9 PE=1 SV=2	P25567	SRO9_YEAST	RNA-binding protein SRO9	SRO9	Translation (ribosome biogenesis)	0.16	0.13		2	3	0.145	0.0212132	0.146298	0.03			1								0						Fr4minus	Fr4minus	5
P10591 HSP71_YEAST Heat shock protein SSA1 OS=Saccharomyces cerevisiae GN=SSA1 PE=1 SV=4	P10591 HSP71_YEAST Heat shock protein SSA1 OS=Saccharomyces cerevisiae GN=SSA1 PE=1 SV=4	P10591	HSP71_YEAST	Heat shock protein SSA1	SSA1	Protein folding	0.112002	0.122777	0.152431	3	12	0.12907	0.0209364	0.0922383	0.112219	0.10645	0.127055	3	12.33	0.115241	0.0111658	0.0565962	0.366839	0.341411	0.330341	3	20.66	0.346197	0.0176609	0.0540563		1.12	0.383534	0.0492173		0.332878	0.000242332	-0.477715
P10592 HSP72_YEAST Heat shock protein SSA2 OS=Saccharomyces cerevisiae GN=SSA2 PE=1 SV=3	P10592 HSP72_YEAST Heat shock protein SSA2 OS=Saccharomyces cerevisiae GN=SSA2 PE=1 SV=3	P10592	HSP72_YEAST	Heat shock protein SSA2	SSA2	Protein folding	0.108166	0.124237	0.138534	3	15.66	0.115241	0.0151924	0.101584	0.122552	0.118822	0.142997	3	15	0.128124	0.0130153	0.10186	1.40602	1.40439	1.37465	3	32.33	1.39502	0.0176609	0.01266		0.899454	0.718428	-0.046021		0.0918437	1.88008e-07	-1.03695
P09435 HSP73_YEAST Heat shock protein SSA3 OS=Saccharomyces cerevisiae GN=SSA3 PE=1 SV=3^AB3LNK8 B3LNK8_YEAS1 Heat shock protein SSA3 OS=Saccharomyces cerevisiae (strain RM11-1a) GN=SCRG_03035 PE=4 SV=1	P09435 HSP73_YEAST Heat shock protein SSA3 OS=Saccharomyces cerevisiae GN=SSA3 PE=1 SV=3^AB3LNK8 B3LNK8_YEAS1 Heat shock protein SSA3 OS=Saccharomyces cerevisiae (strain RM11-1a) GN=SCRG_03035 PE=4 SV=1	P09435	HSP73_YEAST	Heat shock protein SSA3	SSA3	Protein folding	0.0703078	0.107421	0.157068	3	5.33	0.111599	0.0435307	0.13657	0.0402462	0.0472096	0.0530186	3	5.66	0.0468248	0.0343156	0.145141	0.393645	0.330406	0.325638	3	11.66	0.349896	0.0379624	0.108496		2.38333	0.05	0.377185		0.133825	0.00427661	-0.873463
P22202 HSP74_YEAST Heat shock protein SSA4 OS=Saccharomyces cerevisiae GN=SSA4 PE=1 SV=3	P22202 HSP74_YEAST Heat shock protein SSA4 OS=Saccharomyces cerevisiae GN=SSA4 PE=1 SV=3	P22202	HSP74_YEAST	Heat shock protein SSA4	SSA4	Protein folding	0.0681252	0.0977647	0.0565539	3	7	0.0741479	0.0212553	0.279862	0.0165052	0.0104241	0.0186015	3	6.66	0.0151769	0.00424745	0.0877819	0.109831	0.109172	0.113209	3	10.66	0.110737	0.00216576	0.0195576		4.88556	0.0363067	0.688915		0.137053	5.62714e-05	-0.86311
P11484 HSP75_YEAST Heat shock protein SSB1 OS=Saccharomyces cerevisiae GN=SSB1 PE=1 SV=3^AA6ZXA5 A6ZXA5_YEAS7 Stress-seventy subfamily B protein OS=Saccharomyces cerevisiae (strain YJM789) GN=SSB1 PE=3 SV=1^AB3LHA5 B3LHA5_YEAS1 Heat shock protein SSB1 OS=Saccharomyces cerevisiae (strain RM11-1a) GN=SCRG_00716 PE=4 SV=1	P11484 HSP75_YEAST Heat shock protein SSB1 OS=Saccharomyces cerevisiae GN=SSB1 PE=1 SV=3^AA6ZXA5 A6ZXA5_YEAS7 Stress-seventy subfamily B protein OS=Saccharomyces cerevisiae (strain YJM789) GN=SSB1 PE=3 SV=1^AB3LHA5 B3LHA5_YEAS1 Heat shock protein SSB1 OS=Saccharomyces cerevisiae (strain RM11-1a) GN=SCRG_00716 PE=4 SV=1	P11484, P40150	HSP75_YEAST, HSP76_YEAST	Heat shock protein SSB1, SSB2	SSB1, SSB2	Protein folding	1.8	2.58	1.82	3	24	2.06667	0.444672	0.215164	1.83	2.39	1.89	3	25.3333	2.03667	0.307463	0.150964	3.28	2.69	3.11	3	28	3.02667	0.303699	0.100341		1.01473	0.928596	0.00635048		0.672907	0.0165745	-0.172045
P12398 HSP77_YEAST Heat shock protein SSC1	P12398 HSP77_YEAST Heat shock protein SSC1	P12398	HSP77_YEAST	Heat shock protein SSC1	SSC1	Protein folding				0								0					0.34	0.37	0.31	3	11.3333	0.34	0.03	0.0882353						Fr6Plus	Fr6plus	-5
P32589 HSP7F_YEAST Heat shock protein homolog SSE1 OS=Saccharomyces cerevisiae GN=SSE1 PE=1 SV=4	P32589 HSP7F_YEAST Heat shock protein homolog SSE1 OS=Saccharomyces cerevisiae GN=SSE1 PE=1 SV=4	P32589	HSP7F_YEAST	Heat shock protein homolog SSE1	SSE1	Protein folding	0.0469175	0.0576425	0.0565454	3	4	0.0537018	0.00590093	0.109883	0.0868787	0.0961966	0.132405	3	8.66	0.10516	0.0240501	0.2287	1.00184	0.927748	0.851019	3	26	0.926868	0.0754135	0.0813637		0.510668	0.0534055	-0.291862		0.113457	0.00127947	-0.945167
P32590 HSP79_YEAST Heat shock protein homolog SSE2 OS=Saccharomyces cerevisiae GN=SSE2 PE=1 SV=3	P32590 HSP79_YEAST Heat shock protein homolog SSE2 OS=Saccharomyces cerevisiae GN=SSE2 PE=1 SV=3	P32590	HSP79_YEAST	Heat shock protein homolog SSE2	SSE2	Protein folding				0								0					0.0818268	0.127949	0.123463	3	12	0.11108	0.0254328	0.22896						Fr6Plus	Fr6plus	-5
P38788 SSZ1_YEAST Ribosome-associated complex subunit SSZ1 OS=Saccharomyces cerevisiae GN=SSZ1 PE=1 SV=2	P38788 SSZ1_YEAST Ribosome-associated complex subunit SSZ1 OS=Saccharomyces cerevisiae GN=SSZ1 PE=1 SV=2	P38788	SSZ1_YEAST	ribosome-associated complex subunit SSZ1	SSZ1	Protein folding	0.74	0.84	0.76	3	18.3333	0.78	0.052915	0.0678398	0.66	0.88	0.76	3	18.3333	0.766667	0.110151	0.143676				0						1.01739	0.862649	0.00748802		Fr4Plus	Fr4plus	5
P15705 STI1_YEAST Heat shock protein STI1 OS=Saccharomyces cerevisiae GN=STI1 PE=1 SV=1	P15705 STI1_YEAST Heat shock protein STI1 OS=Saccharomyces cerevisiae GN=STI1 PE=1 SV=1	P15705	STI1_YEAST	Heat shock protein STI1	STI1	Protein folding				0								0					0.2	0.09	0.2	3	6.66667	0.163333	0.0635085	0.388828						Fr6Plus	Fr6plus	-5
P39015 STM1_YEAST Suppressor protein STM1 OS=Saccharomyces cerevisiae GN=STM1 PE=1 SV=3^AA7A149 A7A149_YEAS7 Purine motif triplex-binding protein OS=Saccharomyces cerevisiae (strain YJM789) GN=STM1 PE=4 SV=1^AB3LTB1 B3LTB1_YEAS1 Suppressor protein STM1 OS=Saccharomyces cerevisiae (strain RM11-1a) GN=SCRG_05129 PE=4 SV=1	P39015 STM1_YEAST Suppressor protein STM1 OS=Saccharomyces cerevisiae GN=STM1 PE=1 SV=3^AA7A149 A7A149_YEAS7 Purine motif triplex-binding protein OS=Saccharomyces cerevisiae (strain YJM789) GN=STM1 PE=4 SV=1^AB3LTB1 B3LTB1_YEAS1 Suppressor protein STM1 OS=Saccharomyces cerevisiae (strain RM11-1a) GN=SCRG_05129 PE=4 SV=1	P39015	STM1_YEAST	Suppressor protein STM1	STM1	Translation (regulation intiation, ass ribosome, TOR signaling pathway)	0.8	0.87	0.85	3	10.3333	0.84	0.0360555	0.0429232	0.78	1	0.86	3	12	0.88	0.111355	0.12654				0						0.954545	0.604657	-0.0202034		Fr4Plus	Fr4plus	5
Q07478 SUB2_YEAST ATP-dependent RNA helicase SUB2 OS=Saccharomyces cerevisiae GN=SUB2 PE=1 SV=1	Q07478 SUB2_YEAST ATP-dependent RNA helicase SUB2 OS=Saccharomyces cerevisiae GN=SUB2 PE=1 SV=1	Q07478	SUB2_YEAST	ATP-dependent RNA helicase SUB2	SUB2	Transcription				0								0					0.26	0.25	0.28	3	11.3333	0.263333	0.0152753	0.0580073						Fr6Plus	Fr6plus	-5
P32911 SUI1_YEAST Eukaryotic translation initiation factor eIF-1 OS=Saccharomyces cerevisiae GN=SUI1 PE=1 SV=1^AA6ZRJ9 A6ZRJ9_YEAS7 Translation initiation factor eIF1 OS=Saccharomyces cerevisiae (strain YJM789) GN=SUI1 PE=4 SV=1^AB3LP83 B3LP83_YEAS1 Protein translation factor SUI1 OS=Saccharomyces cerevisiae (strain RM11-1a) GN=SCRG_03367 PE=4 SV=1	P32911 SUI1_YEAST Eukaryotic translation initiation factor eIF-1 OS=Saccharomyces cerevisiae GN=SUI1 PE=1 SV=1^AA6ZRJ9 A6ZRJ9_YEAS7 Translation initiation factor eIF1 OS=Saccharomyces cerevisiae (strain YJM789) GN=SUI1 PE=4 SV=1^AB3LP83 B3LP83_YEAS1 Protein translation factor SUI1 OS=Saccharomyces cerevisiae (strain RM11-1a) GN=SCRG_03367 PE=4 SV=1	P32911	SUI1_YEAST	Eukaryotic translation initiation factor eIF-1	SUI1	Translation (initiation)				0								0						0.03	0.05	2	4	0.04	0.0141421	0.353553						Fr6Plus	Fr6plus	-5
P20459 IF2A_YEAST Eukaryotic translation initiation factor 2 subunit alpha OS=Saccharomyces cerevisiae GN=SUI2 PE=1 SV=1^AA6ZPX4 A6ZPX4_YEAS7 Translation initiation factor eIF-2 alpha subunit OS=Saccharomyces cerevisiae (strain YJM789) GN=SUI2 PE=4 SV=1^AB3LQA6 B3LQA6_YEAS1 Eukaryotic translation initiation factor 2 alpha subunit OS=Saccharomyces cerevisiae (strain RM11-1a) GN=SCRG_03668 PE=4 SV=1	P20459 IF2A_YEAST Eukaryotic translation initiation factor 2 subunit alpha OS=Saccharomyces cerevisiae GN=SUI2 PE=1 SV=1^AA6ZPX4 A6ZPX4_YEAS7 Translation initiation factor eIF-2 alpha subunit OS=Saccharomyces cerevisiae (strain YJM789) GN=SUI2 PE=4 SV=1^AB3LQA6 B3LQA6_YEAS1 Eukaryotic translation initiation factor 2 alpha subunit OS=Saccharomyces cerevisiae (strain RM11-1a) GN=SCRG_03668 PE=4 SV=1	P20459	IF2A_YEAST	Eukaryotic translation initiation factor 2 subunit alpha	SUI2	Translation (initiation)				0							0.03	1						0.02		1
P09064 IF2B_YEAST Eukaryotic translation initiation factor 2 subunit beta OS=Saccharomyces cerevisiae GN=SUI3 PE=1 SV=2	P09064 IF2B_YEAST Eukaryotic translation initiation factor 2 subunit beta OS=Saccharomyces cerevisiae GN=SUI3 PE=1 SV=2	P09064	IF2B_YEAST	Eukaryotic translation initiation factor 2 subunit beta	SUI3	Translation (initiation)	0.09	0.12	0.07	3	4.66667	0.0933333	0.0251661	0.269637	0.05	0.09	0.07	3	5	0.07	0.02	0.285714				0						1.33333	0.280287	0.124939		Fr4Plus	Fr4plus	5
P12385 ERF1_YEAST Eukaryotic peptide chain release factor subunit 1 OS=Saccharomyces cerevisiae GN=SUP1 PE=1 SV=1	P12385 ERF1_YEAST Eukaryotic peptide chain release factor subunit 1 OS=Saccharomyces cerevisiae GN=SUP1 PE=1 SV=1	P12385	ERF1_YEAST	Eukaryotic peptide chain release factor subunit 1	SUP45	Translation (termination)	0.13	0.13	0.17	3	6.33333	0.143333	0.023094	0.161121	0.06	0.08	0.1	3	3.33333	0.08	0.02	0.25				0						1.79167	0.0237443	0.253257		Fr4Plus	Fr4plus	5
P15019 TAL1_YEAST Transaldolase OS=Saccharomyces cerevisiae GN=TAL1 PE=1 SV=4^AB3RHM3 B3RHM3_YEAS1 Transaldolase OS=Saccharomyces cerevisiae (strain RM11-1a) GN=SCRG_04297 PE=4 SV=1	P15019 TAL1_YEAST Transaldolase OS=Saccharomyces cerevisiae GN=TAL1 PE=1 SV=4^AB3RHM3 B3RHM3_YEAS1 Transaldolase OS=Saccharomyces cerevisiae (strain RM11-1a) GN=SCRG_04297 PE=4 SV=1	P15019	TAL1_YEAST	Transaldolase	TAL1	Metabolic process (carbohydrate catabolic process)				0								0					0.08	0.07	0.09	3	8.33333	0.08	0.01	0.125						Fr6Plus	Fr6plus	-5
P00358 G3P2_YEAST Glyceraldehyde-3-phosphate dehydrogenase 2 OS=Saccharomyces cerevisiae GN=TDH2 PE=1 SV=3^AA6ZPX6 A6ZPX6_YEAS7 Glyceraldehyde 3-phosphate dehydrogenase OS=Saccharomyces cerevisiae (strain YJM789) GN=TDH2 PE=3 SV=1^AB3LQA8 B3LQA8_YEAS1 Glyceraldehyde-3-phosphate dehydrogenase 2 OS=Saccharomyces cerevisiae (strain RM11-1a) GN=SCRG_03670 PE=4 SV=1	P00358 G3P2_YEAST Glyceraldehyde-3-phosphate dehydrogenase 2 OS=Saccharomyces cerevisiae GN=TDH2 PE=1 SV=3^AA6ZPX6 A6ZPX6_YEAS7 Glyceraldehyde 3-phosphate dehydrogenase OS=Saccharomyces cerevisiae (strain YJM789) GN=TDH2 PE=3 SV=1^AB3LQA8 B3LQA8_YEAS1 Glyceraldehyde-3-phosphate dehydrogenase 2 OS=Saccharomyces cerevisiae (strain RM11-1a) GN=SCRG_03670 PE=4 SV=1	P00360, P00358, P00359	G3P1_YEAST, G3P2_YEAST, G3P3_YEAST	Glyceraldehyde-3-phosphate dehydrogenase 1, 2 and 3	TDH1, TDH2, TDH3	Metabolic process (carbohydrate catabolic process)			0.06	1						0.03	0.03	2	2	0.03	0	0	11.44	9.92	11.98	3	15.6667	11.1133	1.06814	0.0961138		Fr4plus	Fr4plus	-5		0.00269946	0.00308168	-2.56872
P02994 EF1A_YEAST Elongation factor 1-alpha OS=Saccharomyces cerevisiae GN=TEF1 PE=1 SV=1^AA6ZL63 A6ZL63_YEAS7 Elongation factor 1-alpha OS=Saccharomyces cerevisiae (strain YJM789) GN=TEF2 PE=3 SV=1^AB3LK50 B3LK50_YEAS1 Elongation factor 1-alpha OS=Saccharomyces cerevisiae (strain RM11-1a) GN=SCRG_02562 PE=4 SV=1	P02994 EF1A_YEAST Elongation factor 1-alpha OS=Saccharomyces cerevisiae GN=TEF1 PE=1 SV=1^AA6ZL63 A6ZL63_YEAS7 Elongation factor 1-alpha OS=Saccharomyces cerevisiae (strain YJM789) GN=TEF2 PE=3 SV=1^AB3LK50 B3LK50_YEAS1 Elongation factor 1-alpha OS=Saccharomyces cerevisiae (strain RM11-1a) GN=SCRG_02562 PE=4 SV=1	P02994	EF1A_YEAST	Elongation factor 1-alpha	TEF1	Translation (elongation)	4.42	4.96	4.82	3	16.3333	4.73333	0.280238	0.0592052	4.79	5.31	5.03	3	14	5.04333	0.260256	0.051604	5.06	5.24	6.28	3	15.6667	5.52667	0.658584	0.119165		0.938533	0.23338	-0.0275506		0.912545	0.333581	-0.0397456
P36008 EF1G2_YEAST Elongation factor 1-gamma 2 OS=Saccharomyces cerevisiae GN=TEF4 PE=1 SV=1^AB3LR10 B3LR10_YEAS1 Elongation factor 1-gamma 2 OS=Saccharomyces cerevisiae (strain RM11-1a) GN=SCRG_03939 PE=4 SV=1	P36008 EF1G2_YEAST Elongation factor 1-gamma 2 OS=Saccharomyces cerevisiae GN=TEF4 PE=1 SV=1^AB3LR10 B3LR10_YEAS1 Elongation factor 1-gamma 2 OS=Saccharomyces cerevisiae (strain RM11-1a) GN=SCRG_03939 PE=4 SV=1	P36008	EF1G2_YEAST	Elongation factor 1-gamma 2	TEF4	Translation (elongation)				0								0					1.78	1.68	1.92	3	13.6667	1.79333	0.120554	0.0672236						Fr6Plus	Fr6plus	-5
P17423 KHSE_YEAST Homoserine kinase OS=Saccharomyces cerevisiae GN=THR1 PE=1 SV=4	P17423 KHSE_YEAST Homoserine kinase OS=Saccharomyces cerevisiae GN=THR1 PE=1 SV=4	P17423	KHSE_YEAST	Homoserine kinase	THR1	Metabolic process (amino acid)				0								0					0.03		0.03	2	2	0.03	0	0						Fr6Plus	Fr6plus	-5
P16120 THRC_YEAST Threonine synthase OS=Saccharomyces cerevisiae GN=THR4 PE=1 SV=1^AA6ZTN2 A6ZTN2_YEAS7 Threonine synthase OS=Saccharomyces cerevisiae (strain YJM789) GN=THR4 PE=4 SV=1^AB3LUB6 B3LUB6_YEAS1 Threonine synthase OS=Saccharomyces cerevisiae (strain RM11-1a) GN=SCRG_05448 PE=4 SV=1	P16120 THRC_YEAST Threonine synthase OS=Saccharomyces cerevisiae GN=THR4 PE=1 SV=1^AA6ZTN2 A6ZTN2_YEAS7 Threonine synthase OS=Saccharomyces cerevisiae (strain YJM789) GN=THR4 PE=4 SV=1^AB3LUB6 B3LUB6_YEAS1 Threonine synthase OS=Saccharomyces cerevisiae (strain RM11-1a) GN=SCRG_05448 PE=4 SV=1	P16120	THRC_YEAST	Threonine synthase	THR4	Metabolic process (amino acid)				0								0					0.13	0.13	0.13	3	7.66667	0.13	0	0						Fr6Plus	Fr6plus	-5
P04801 SYTC_YEAST Threonyl-tRNA synthetase	P04801 SYTC_YEAST Threonyl-tRNA synthetase	P04801	SYTC_YEAST	Threonyl-tRNA synthetase	THS1	Translation (tRNA amino acylation)				0								0					0.77	0.68	0.83	3	16.3333	0.76	0.0754983	0.0993399						Fr6Plus	Fr6plus	-5
A6ZQJ1 IF4A_YEAS7 ATP-dependent RNA helicase eIF4A OS=Saccharomyces cerevisiae (strain YJM789) GN=TIF1 PE=3 SV=1^AP10081 IF4A_YEAST ATP-dependent RNA helicase eIF4A OS=Saccharomyces cerevisiae GN=TIF1 PE=1 SV=3^AB3LRD4 B3LRD4_YEAS1 Eukaryotic initiation factor 4A OS=Saccharomyces cerevisiae (strain RM11-1a) GN=SCRG_04074 PE=4 SV=1	A6ZQJ1 IF4A_YEAS7 ATP-dependent RNA helicase eIF4A OS=Saccharomyces cerevisiae (strain YJM789) GN=TIF1 PE=3 SV=1^AP10081 IF4A_YEAST ATP-dependent RNA helicase eIF4A OS=Saccharomyces cerevisiae GN=TIF1 PE=1 SV=3^AB3LRD4 B3LRD4_YEAS1 Eukaryotic initiation factor 4A OS=Saccharomyces cerevisiae (strain RM11-1a) GN=SCRG_04074 PE=4 SV=1	A6ZQJ1	IF4A_YEAS7	ATP-dependent RNA helicase eIF4A	TIF1	Translation (initiation)		0.02		1								0					0.9	0.77	0.88	3	18.3333	0.85	0.07	0.0823529						Fr6Plus	Fr6plus	-5
P38912 IF1A_YEAST Eukaryotic translation initiation factor 1A OS=Saccharomyces cerevisiae GN=TIF11 PE=1 SV=1^AA6ZMX5 A6ZMX5_YEAS7 Translation initiation factor eIF1A OS=Saccharomyces cerevisiae (strain YJM789) GN=TIF11 PE=3 SV=1^AB3LME7 B3LME7_YEAS1 Eukaryotic translation initiation factor 1A OS=Saccharomyces cerevisiae (strain RM11-1a) GN=SCRG_02155 PE=4 SV=1	P38912 IF1A_YEAST Eukaryotic translation initiation factor 1A OS=Saccharomyces cerevisiae GN=TIF11 PE=1 SV=1^AA6ZMX5 A6ZMX5_YEAS7 Translation initiation factor eIF1A OS=Saccharomyces cerevisiae (strain YJM789) GN=TIF11 PE=3 SV=1^AB3LME7 B3LME7_YEAS1 Eukaryotic translation initiation factor 1A OS=Saccharomyces cerevisiae (strain RM11-1a) GN=SCRG_02155 PE=4 SV=1	P38912	IF1A_YEAST	Eukaryotic translation initiation factor 1A	TIF11	Translation (initiation)				0								0					0.07		0.04	2	3	0.055	0.0212132	0.385695						Fr6Plus	Fr6plus	-5
P34167 IF4B_YEAST Eukaryotic translation initiation factor 4B OS=Saccharomyces cerevisiae GN=TIF3 PE=1 SV=1^AB3LKC4 B3LKC4_YEAS1 Eukaryotic translation initiation factor 4B OS=Saccharomyces cerevisiae (strain RM11-1a) GN=SCRG_02638 PE=4 SV=1	P34167 IF4B_YEAST Eukaryotic translation initiation factor 4B OS=Saccharomyces cerevisiae GN=TIF3 PE=1 SV=1^AB3LKC4 B3LKC4_YEAS1 Eukaryotic translation initiation factor 4B OS=Saccharomyces cerevisiae (strain RM11-1a) GN=SCRG_02638 PE=4 SV=1	P34167	IF4B_YEAST	Eukaryotic translation initiation factor 4B	TIF3	Translation (initiation)				0								0					0.13	0.14	0.13	3	6.33333	0.133333	0.0057735	0.0433013						Fr6Plus	Fr6plus	-5
P38249 EIF3A_YEAST Eukaryotic translation initiation factor 3 110 kDa subunit OS=Saccharomyces cerevisiae GN=TIF32 PE=1 SV=1	P38249 EIF3A_YEAST Eukaryotic translation initiation factor 3 110 kDa subunit OS=Saccharomyces cerevisiae GN=TIF32 PE=1 SV=1	P38249	EIF3A_YEAST	Eukaryotic translation initiation factor 3 110 kDa subunit	TIF32	Translation (initiation)				0					0.25	0.32	0.27	3	7.33333	0.28	0.0360555	0.12877				0						Fr4plus	Fr4plus	-5		Fr4Plus	Fr4plus	5
P40217 EIF3I_YEAST Eukaryotic translation initiation factor 3 39 kDa subunit OS=Saccharomyces cerevisiae GN=TIF34 PE=1 SV=1^AA6ZMK5 A6ZMK5_YEAS7 Translation initiation factor eIF3 subunit OS=Saccharomyces cerevisiae (strain YJM789) GN=TIF34 PE=4 SV=1^AB3LM34 B3LM34_YEAS1 Eukaryotic translation initiation factor 3 39 kDa subunit OS=Saccharomyces cerevisiae (strain RM11-1a) GN=SCRG_02037 PE=4 SV=1	P40217 EIF3I_YEAST Eukaryotic translation initiation factor 3 39 kDa subunit OS=Saccharomyces cerevisiae GN=TIF34 PE=1 SV=1^AA6ZMK5 A6ZMK5_YEAS7 Translation initiation factor eIF3 subunit OS=Saccharomyces cerevisiae (strain YJM789) GN=TIF34 PE=4 SV=1^AB3LM34 B3LM34_YEAS1 Eukaryotic translation initiation factor 3 39 kDa subunit OS=Saccharomyces cerevisiae (strain RM11-1a) GN=SCRG_02037 PE=4 SV=1	P40217	EIF3I_YEAST	Eukaryotic translation initiation factor 3 39 kDa subunit	TIF34	Translation (initiation)	0.04		0.07	2	4.5	0.055	0.0212132	0.385695		0.06	0.07	2	6.5	0.065	0.00707107	0.108786				0						0.846154	0.62483	-0.0725507		Fr4Plus	Fr4plus	5
Q04067 EIF3G_YEAST Eukaryotic translation initiation factor 3 RNA-binding subunit OS=Saccharomyces cerevisiae GN=TIF35 PE=1 SV=1^AB3LFM8 B3LFM8_YEAS1 Eukaryotic translation initiation factor 3 RNA-binding subunit OS=Saccharomyces cerevisiae (strain RM11-1a) GN=SCRG_00106 PE=4 SV=1	Q04067 EIF3G_YEAST Eukaryotic translation initiation factor 3 RNA-binding subunit OS=Saccharomyces cerevisiae GN=TIF35 PE=1 SV=1^AB3LFM8 B3LFM8_YEAS1 Eukaryotic translation initiation factor 3 RNA-binding subunit OS=Saccharomyces cerevisiae (strain RM11-1a) GN=SCRG_00106 PE=4 SV=1	Q04067	EIF3G_YEAST	Eukaryotic translation initiation factor 3 RNA-binding subunit	TIF35	Translation (initiation)				0								0					0.03			1
P07260 IF4E_YEAST Eukaryotic translation initiation factor 4E OS=Saccharomyces cerevisiae GN=TIF45 PE=1 SV=1^AA6ZN73 A6ZN73_YEAS7 eIF-4E OS=Saccharomyces cerevisiae (strain YJM789) GN=CDC33 PE=3 SV=1^AB3LIS8 B3LIS8_YEAS1 mRNA cap binding protein eIF-4E OS=Saccharomyces cerevisiae (strain RM11-1a) GN=SCRG_01268 PE=4 SV=1	P07260 IF4E_YEAST Eukaryotic translation initiation factor 4E OS=Saccharomyces cerevisiae GN=TIF45 PE=1 SV=1^AA6ZN73 A6ZN73_YEAS7 eIF-4E OS=Saccharomyces cerevisiae (strain YJM789) GN=CDC33 PE=3 SV=1^AB3LIS8 B3LIS8_YEAS1 mRNA cap binding protein eIF-4E OS=Saccharomyces cerevisiae (strain RM11-1a) GN=SCRG_01268 PE=4 SV=1	P07260	IF4E_YEAST	Eukaryotic translation initiation factor 4E	TIF45	Translation (initiation)		0.04		1						0.02		1					0.04		0.04	2	6.5	0.04	0	0						Fr6Plus	Fr6plus	-5
P39935 IF4F1_YEAST Eukaryotic initiation factor 4F subunit p150 OS=Saccharomyces cerevisiae GN=TIF4631 PE=1 SV=2^AB3LI68 B3LI68_YEAS1 Eukaryotic initiation factor 4F subunit p150 OS=Saccharomyces cerevisiae (strain RM11-1a) GN=SCRG_00858 PE=4 SV=1	P39935 IF4F1_YEAST Eukaryotic initiation factor 4F subunit p150 OS=Saccharomyces cerevisiae GN=TIF4631 PE=1 SV=2^AB3LI68 B3LI68_YEAS1 Eukaryotic initiation factor 4F subunit p150 OS=Saccharomyces cerevisiae (strain RM11-1a) GN=SCRG_00858 PE=4 SV=1	P39935	IF4F1_YEAST	Eukaryotic initiation factor 4F subunit p150	TIF4631	Translation (initiation)	0.23	0.34	0.25	3	8.33333	0.273333	0.0585947	0.214371	0.12	0.19	0.16	3	7.66667	0.156667	0.0351188	0.224163				0						1.74468	0.0503504	0.241716		Fr4Plus	Fr4plus	5
P38431 IF5_YEAST Eukaryotic translation initiation factor 5 OS=Saccharomyces cerevisiae GN=TIF5 PE=1 SV=1^AA6ZWT3 A6ZWT3_YEAS7 Translation initiation factor eIF5 OS=Saccharomyces cerevisiae (strain YJM789) GN=TIF5 PE=4 SV=1^AB3LLA1 B3LLA1_YEAS1 Eukaryotic translation initiation factor 5 OS=Saccharomyces cerevisiae (strain RM11-1a) GN=SCRG_02530 PE=4 SV=1	P38431 IF5_YEAST Eukaryotic translation initiation factor 5 OS=Saccharomyces cerevisiae GN=TIF5 PE=1 SV=1^AA6ZWT3 A6ZWT3_YEAS7 Translation initiation factor eIF5 OS=Saccharomyces cerevisiae (strain YJM789) GN=TIF5 PE=4 SV=1^AB3LLA1 B3LLA1_YEAS1 Eukaryotic translation initiation factor 5 OS=Saccharomyces cerevisiae (strain RM11-1a) GN=SCRG_02530 PE=4 SV=1	P38431	IF5_YEAST	Eukaryotic translation initiation factor 5	TIF5	Translation (initiation)	0.04	0.05		2	3.5	0.045	0.00707107	0.157135	0.08	0.08		2	6	0.08	0	0				0						0.5625	0.0303345	-0.249877		Fr4Plus	Fr4plus	5
Q12522 IF6_YEAST Eukaryotic translation initiation factor 6 OS=Saccharomyces cerevisiae GN=TIF6 PE=1 SV=1^AA6ZWQ9 A6ZWQ9_YEAS7 Translation initiation factor OS=Saccharomyces cerevisiae (strain YJM789) GN=TIF6 PE=4 SV=1^AB3LL77 B3LL77_YEAS1 Eukaryotic translation initiation factor 6 OS=Saccharomyces cerevisiae (strain RM11-1a) GN=SCRG_02506 PE=4 SV=1	Q12522 IF6_YEAST Eukaryotic translation initiation factor 6 OS=Saccharomyces cerevisiae GN=TIF6 PE=1 SV=1^AA6ZWQ9 A6ZWQ9_YEAS7 Translation initiation factor OS=Saccharomyces cerevisiae (strain YJM789) GN=TIF6 PE=4 SV=1^AB3LL77 B3LL77_YEAS1 Eukaryotic translation initiation factor 6 OS=Saccharomyces cerevisiae (strain RM11-1a) GN=SCRG_02506 PE=4 SV=1	Q12522	IF6_YEAST	Eukaryotic translation initiation factor 6	TIF6	Translation (initiation)	0.11	0.17	0.12	3	4.33333	0.133333	0.0321455	0.241091	0.15	0.21	0.16	3	5.33333	0.173333	0.0321455	0.185455				0						0.769231	0.202186	-0.113943		Fr4Plus	Fr4plus	5
P23254 TKT1_YEAST Transketolase 1 OS=Saccharomyces cerevisiae GN=TKL1 PE=1 SV=4^AA6ZWW1 A6ZWW1_YEAS7 Transketolase OS=Saccharomyces cerevisiae (strain YJM789) GN=TKL1 PE=4 SV=1	P23254 TKT1_YEAST Transketolase 1 OS=Saccharomyces cerevisiae GN=TKL1 PE=1 SV=4^AA6ZWW1 A6ZWW1_YEAS7 Transketolase OS=Saccharomyces cerevisiae (strain YJM789) GN=TKL1 PE=4 SV=1	P23254	TKT1_YEAST	Transketolase 1	TKL1	Metabolic process (carbohydrate catabolic process)				0								0					0.8	0.86	0.95	3	17.3333	0.87	0.0754983	0.0867797						Fr6Plus	Fr6plus	-5
P35691 TCTP_YEAST Translationally-controlled tumor protein homolog OS=Saccharomyces cerevisiae GN=TMA19 PE=1 SV=1^AB3LR35 B3LR35_YEAS1 Putative uncharacterized protein OS=Saccharomyces cerevisiae (strain RM11-1a) GN=SCRG_03964 PE=4 SV=1	P35691 TCTP_YEAST Translationally-controlled tumor protein homolog OS=Saccharomyces cerevisiae GN=TMA19 PE=1 SV=1^AB3LR35 B3LR35_YEAS1 Putative uncharacterized protein OS=Saccharomyces cerevisiae (strain RM11-1a) GN=SCRG_03964 PE=4 SV=1	P35691	TCTP_YEAST	Translationally-controlled tumor protein homolog	TMA19	Translation				0								0					0.13	0.12	0.13	3	4.33333	0.126667	0.0057735	0.0455803						Fr6Plus	Fr6plus	-5
P00942 TPIS_YEAST Triosephosphate isomerase OS=Saccharomyces cerevisiae GN=TPI1 PE=1 SV=2^AA6ZY16 A6ZY16_YEAS7 Triosephosphate isomerase OS=Saccharomyces cerevisiae (strain YJM789) GN=TPI1 PE=3 SV=1^AB3LGL8 B3LGL8_YEAS1 Triosephosphate isomerase OS=Saccharomyces cerevisiae (strain RM11-1a) GN=SCRG_00464 PE=4 SV=1	P00942 TPIS_YEAST Triosephosphate isomerase OS=Saccharomyces cerevisiae GN=TPI1 PE=1 SV=2^AA6ZY16 A6ZY16_YEAS7 Triosephosphate isomerase OS=Saccharomyces cerevisiae (strain YJM789) GN=TPI1 PE=3 SV=1^AB3LGL8 B3LGL8_YEAS1 Triosephosphate isomerase OS=Saccharomyces cerevisiae (strain RM11-1a) GN=SCRG_00464 PE=4 SV=1	P00942	TPIS_YEAST	Triosephosphate isomerase	TPI1	Metabolic process (carbohydrate catabolic process)				0								0					0.42	0.38	0.44	3	11	0.413333	0.0305505	0.0739125						Fr6Plus	Fr6plus	-5
P00899 TRPE_YEAST Anthranilate synthase component 1 OS=Saccharomyces cerevisiae GN=TRP2 PE=1 SV=4^AB3LRK8 B3LRK8_YEAS1 Anthranilate synthase component I OS=Saccharomyces cerevisiae (strain RM11-1a) GN=SCRG_04567 PE=4 SV=1	P00899 TRPE_YEAST Anthranilate synthase component 1 OS=Saccharomyces cerevisiae GN=TRP2 PE=1 SV=4^AB3LRK8 B3LRK8_YEAS1 Anthranilate synthase component I OS=Saccharomyces cerevisiae (strain RM11-1a) GN=SCRG_04567 PE=4 SV=1	P00899	TRPE_YEAST	Anthranilate synthase component 1	TRP2	Metabolic process (amino acid biosynthesis process)				0								0					0.13		0.14	2	7	0.135	0.00707107	0.0523783						Fr6Plus	Fr6plus	-5
P00931 TRP_YEAST Tryptophan synthase OS=Saccharomyces cerevisiae GN=TRP5 PE=1 SV=1	P00931 TRP_YEAST Tryptophan synthase OS=Saccharomyces cerevisiae GN=TRP5 PE=1 SV=1	P00931	TRP_YEAST	Tryptophan synthase	TRP5	Metabolic process (amino acid biosynthesis process)				0								0					0.33	0.32	0.4	3	10	0.35	0.043589	0.12454						Fr6Plus	Fr6plus	-5
P29509 TRXB1_YEAST Thioredoxin reductase 1 OS=Saccharomyces cerevisiae GN=TRR1 PE=1 SV=3^AA6ZYV3 A6ZYV3_YEAS7 Thioredoxin reductase OS=Saccharomyces cerevisiae (strain YJM789) GN=TRR1 PE=3 SV=1^AB3LFU8 B3LFU8_YEAS1 Thioredoxin reductase 1 OS=Saccharomyces cerevisiae (strain RM11-1a) GN=SCRG_00178 PE=4 SV=1	P29509 TRXB1_YEAST Thioredoxin reductase 1 OS=Saccharomyces cerevisiae GN=TRR1 PE=1 SV=3^AA6ZYV3 A6ZYV3_YEAS7 Thioredoxin reductase OS=Saccharomyces cerevisiae (strain YJM789) GN=TRR1 PE=3 SV=1^AB3LFU8 B3LFU8_YEAS1 Thioredoxin reductase 1 OS=Saccharomyces cerevisiae (strain RM11-1a) GN=SCRG_00178 PE=4 SV=1	P29509	TRXB1_YEAST	Thioredoxin reductase 1	TRR1	oxydo-reduction				0								0					0.09	0.1	0.13	3	7.33333	0.106667	0.0208167	0.195156						Fr6Plus	Fr6plus	-5
P22217 TRX1_YEAST Thioredoxin-1 OS=Saccharomyces cerevisiae GN=TRX1 PE=1 SV=3^AA7A0U8 A7A0U8_YEAS7 Thioredoxin reductase OS=Saccharomyces cerevisiae (strain YJM789) GN=TRX1 PE=4 SV=1^AB3LT14 B3LT14_YEAS1 Thioredoxin I OS=Saccharomyces cerevisiae (strain RM11-1a) GN=SCRG_05029 PE=4 SV=1	P22217 TRX1_YEAST Thioredoxin-1 OS=Saccharomyces cerevisiae GN=TRX1 PE=1 SV=3^AA7A0U8 A7A0U8_YEAS7 Thioredoxin reductase OS=Saccharomyces cerevisiae (strain YJM789) GN=TRX1 PE=4 SV=1^AB3LT14 B3LT14_YEAS1 Thioredoxin I OS=Saccharomyces cerevisiae (strain RM11-1a) GN=SCRG_05029 PE=4 SV=1	P22217, P22217	TRX1_YEAST, TRX2_YEAST	Thioredoxin-1, Thioredoxin-2	TRX1, TRX2	oxydo-reduction				0								0					0.03	0.03	0.02	3	3.66667	0.0266667	0.0057735	0.216506						Fr6Plus	Fr6plus	-5
P34760 TSA1_YEAST Peroxiredoxin TSA1 OS=Saccharomyces cerevisiae GN=TSA1 PE=1 SV=3^AA6ZM34 A6ZM34_YEAS7 CTPxI OS=Saccharomyces cerevisiae (strain YJM789) GN=TSA1 PE=4 SV=1^AB3LLM4 B3LLM4_YEAS1 Peroxiredoxin TSA1 OS=Saccharomyces cerevisiae (strain RM11-1a) GN=SCRG_01867 PE=4 SV=1	P34760 TSA1_YEAST Peroxiredoxin TSA1 OS=Saccharomyces cerevisiae GN=TSA1 PE=1 SV=3^AA6ZM34 A6ZM34_YEAS7 CTPxI OS=Saccharomyces cerevisiae (strain YJM789) GN=TSA1 PE=4 SV=1^AB3LLM4 B3LLM4_YEAS1 Peroxiredoxin TSA1 OS=Saccharomyces cerevisiae (strain RM11-1a) GN=SCRG_01867 PE=4 SV=1	P34760	TSA1_YEAST	Peroxiredoxin TSA1	TSA1	oxydo-reduction				0								0					0.53	0.51	0.59	3	12.6667	0.543333	0.0416333	0.0766257						Fr6Plus	Fr6plus	-5
P02557 TBB_YEAST Tubulin beta chain OS=Saccharomyces cerevisiae GN=TUB2 PE=1 SV=2^AA7A202 A7A202_YEAS7 Beta-tubulin OS=Saccharomyces cerevisiae (strain YJM789) GN=TUB2 PE=3 SV=1	P02557 TBB_YEAST Tubulin beta chain OS=Saccharomyces cerevisiae GN=TUB2 PE=1 SV=2^AA7A202 A7A202_YEAS7 Beta-tubulin OS=Saccharomyces cerevisiae (strain YJM789) GN=TUB2 PE=3 SV=1	P02557	TBB_YEAST	Tubulin beta chain	TUB2	cell cycle / motility/				0								0					0.12	0.11	0.1	3	4.33333	0.11	0.01	0.0909091						Fr6Plus	Fr6plus	-5
P02992 EFTU_YEAST Elongation factor Tu	P02992 EFTU_YEAST Elongation factor Tu	P02992	EFTU_YEAST	Elongation factor Tu	TUF1	Translation elongation				0								0							0.05	1
P08405 TY1A_YEAST Transposon TyH3 Gag polyprotein OS=Saccharomyces cerevisiae GN=TY1A PE=1 SV=2	P08405 TY1A_YEAST Transposon TyH3 Gag polyprotein OS=Saccharomyces cerevisiae GN=TY1A PE=1 SV=2	P08405	TY1A_YEAST	Transpon TyH3 Gag polyprotein	TY1A	Transposition	0.6	0.56	0.45	3	5.66667	0.536667	0.0776745	0.144735	0.38	0.46	0.38	3	4.66667	0.406667	0.046188	0.113577				0						1.31967	0.0816944	0.120466		Fr4Plus	Fr4plus	5
P36421 SYYC_YEAST Tyrosyl-tRNA synthetase	P36421 SYYC_YEAST Tyrosyl-tRNA synthetase	P36421	SYYC_YEAST	Tyryl-tRNA synthetase	TYS1	Translation (tRNA amino acylation)				0								0					0.19	0.12	0.15	3	8	0.153333	0.0351188	0.229036						Fr6Plus	Fr6plus	-5
P61864 UBIQ_YEAST Ubiquitin OS=Saccharomyces cerevisiae GN=UBI1 PE=1 SV=1	P61864 UBIQ_YEAST Ubiquitin OS=Saccharomyces cerevisiae GN=UBI1 PE=1 SV=1	P61864	UBIQ_YEAST	Ubiquitin	UBI1	protein modification (ubiquitinylation				0								0					0.11	0.1	0.09	3	3.66667	0.1	0.01	0.1						Fr6Plus	Fr6plus	-5
P05759 RS37_YEAST 40S ribosomal protein S31 OS=Saccharomyces cerevisiae GN=UBI3 PE=1 SV=2	P05759 RS37_YEAST 40S ribosomal protein S31 OS=Saccharomyces cerevisiae GN=UBI3 PE=1 SV=2	P05759	RS37_YEAST	40S ribosomal protein S31	UBI3	protein modification (ubiquitinylation			0.17	1					0.37	0.38	0.39	3	3.66667	0.38	0.01	0.0263158				0						Fr4plus	Fr4plus	-5		Fr4Plus	Fr4plus	5
A7A0L9 A7A0L9_YEAS7 Poly-ubiquitin OS=Saccharomyces cerevisiae (strain YJM789) GN=UBI4 PE=4 SV=1^AB3LTD4 B3LTD4_YEAS1 Putative uncharacterized protein OS=Saccharomyces cerevisiae (strain RM11-1a) GN=SCRG_04952 PE=4 SV=1	A7A0L9 A7A0L9_YEAS7 Poly-ubiquitin OS=Saccharomyces cerevisiae (strain YJM789) GN=UBI4 PE=4 SV=1^AB3LTD4 B3LTD4_YEAS1 Putative uncharacterized protein OS=Saccharomyces cerevisiae (strain RM11-1a) GN=SCRG_04952 PE=4 SV=1	A7A0L9	A7A0L9_YEAS7	Poly-ubiquitin	UBI4	protein modification (ubiquitinylation				0								0					0.56	0.5	0.45	3	3.66667	0.503333	0.0550757	0.109422						Fr6Plus	Fr6plus	-5
P07259 PYR1_YEAST Protein URA1 OS=Saccharomyces cerevisiae GN=URA2 PE=1 SV=4	P07259 PYR1_YEAST Protein URA1 OS=Saccharomyces cerevisiae GN=URA2 PE=1 SV=4	P07259	PYR1_YEAST	Aspartate transcarbamylase	URA2	Metabolic process (amino acid)	0.56	0.73	0.66	3	18	0.65	0.08544	0.131446	1.97	0.48	0.34	3	12.3333	0.93	0.903383	0.971379				0						0.698925	0.645657	-0.15557		Fr4Plus	Fr4plus	5
P07806 SYV_YEAST Valyl-tRNA synthetase	P07806 SYV_YEAST Valyl-tRNA synthetase	P07806	SYV_YEAST	Valyl-tRNA synthetase	VAS1	Translation (tRNA amino acylation)				0								0					1.62	1.47	1.67	3	35.6667	1.58667	0.104083	0.0655987						Fr6Plus	Fr6plus	-5
P17255 VATA_YEAST V-type proton ATPase catalytic subunit A OS=Saccharomyces cerevisiae GN=VMA1 PE=1 SV=3	P17255 VATA_YEAST V-type proton ATPase catalytic subunit A OS=Saccharomyces cerevisiae GN=VMA1 PE=1 SV=3	P17255	VATA_YEAST	V-type proton ATPase catalytic subunit A	VMA1	Transport (proton)				0								0					0.83	0.71	0.9	3	22.3333	0.813333	0.0960902	0.118144						Fr6Plus	Fr6plus	-5
P41807 VATH_YEAST V-type proton ATPase subunit H OS=Saccharomyces cerevisiae GN=VMA13 PE=1 SV=1^AB3LL97 B3LL97_YEAS1 Vacuolar ATP synthase subunit H OS=Saccharomyces cerevisiae (strain RM11-1a) GN=SCRG_02526 PE=4 SV=1	P41807 VATH_YEAST V-type proton ATPase subunit H OS=Saccharomyces cerevisiae GN=VMA13 PE=1 SV=1^AB3LL97 B3LL97_YEAS1 Vacuolar ATP synthase subunit H OS=Saccharomyces cerevisiae (strain RM11-1a) GN=SCRG_02526 PE=4 SV=1	P41807	VATH_YEAST	V-type proton ATPase subunit H	VMA13	Transport (proton)				0								0					0.16	0.11	0.13	3	5.33333	0.133333	0.0251661	0.188746						Fr6Plus	Fr6plus	-5
P16140 VATB_YEAST V-type proton ATPase subunit B OS=Saccharomyces cerevisiae GN=VMA2 PE=1 SV=2^AA6ZL71 A6ZL71_YEAS7 V-ATPase V1 sector subunit B OS=Saccharomyces cerevisiae (strain YJM789) GN=VMA2 PE=3 SV=1^AB3LN29 B3LN29_YEAS1 Vacuolar ATP synthase subunit B OS=Saccharomyces cerevisiae (strain RM11-1a) GN=SCRG_02841 PE=4 SV=1	P16140 VATB_YEAST V-type proton ATPase subunit B OS=Saccharomyces cerevisiae GN=VMA2 PE=1 SV=2^AA6ZL71 A6ZL71_YEAS7 V-ATPase V1 sector subunit B OS=Saccharomyces cerevisiae (strain YJM789) GN=VMA2 PE=3 SV=1^AB3LN29 B3LN29_YEAS1 Vacuolar ATP synthase subunit B OS=Saccharomyces cerevisiae (strain RM11-1a) GN=SCRG_02841 PE=4 SV=1	P16140	VATB_YEAST	V-type proton ATPase subunit B	VMA2	Transport (proton)				0								0					0.58	0.47	0.61	3	23.6667	0.553333	0.0737111	0.133213						Fr6Plus	Fr6plus	-5
P22203 VATE_YEAST V-type proton ATPase subunit E OS=Saccharomyces cerevisiae GN=VMA4 PE=1 SV=4^AA6ZPG3 A6ZPG3_YEAS7 V-ATPase V1 sector subunit E OS=Saccharomyces cerevisiae (strain YJM789) GN=VMA4 PE=4 SV=1^AB3LJZ2 B3LJZ2_YEAS1 Vacuolar ATP synthase subunit E OS=Saccharomyces cerevisiae (strain RM11-1a) GN=SCRG_01710 PE=4 SV=1	P22203 VATE_YEAST V-type proton ATPase subunit E OS=Saccharomyces cerevisiae GN=VMA4 PE=1 SV=4^AA6ZPG3 A6ZPG3_YEAS7 V-ATPase V1 sector subunit E OS=Saccharomyces cerevisiae (strain YJM789) GN=VMA4 PE=4 SV=1^AB3LJZ2 B3LJZ2_YEAS1 Vacuolar ATP synthase subunit E OS=Saccharomyces cerevisiae (strain RM11-1a) GN=SCRG_01710 PE=4 SV=1	P22203	VATE_YEAST	V-type proton ATPase subunit E	VMA4	Transport (proton)				0								0					0.19	0.2	0.21	3	11	0.2	0.01	0.05						Fr6Plus	Fr6plus	-5
P31412 VATC_YEAST V-type proton ATPase subunit C OS=Saccharomyces cerevisiae GN=VMA5 PE=1 SV=4^AA6ZZN6 A6ZZN6_YEAS7 V-ATPase V1 sector subunit C OS=Saccharomyces cerevisiae (strain YJM789) GN=VMA5 PE=4 SV=1^AB3LR11 B3LR11_YEAS1 Vacuolar ATP synthase subunit C OS=Saccharomyces cerevisiae (strain RM11-1a) GN=SCRG_03940 PE=4 SV=1	P31412 VATC_YEAST V-type proton ATPase subunit C OS=Saccharomyces cerevisiae GN=VMA5 PE=1 SV=4^AA6ZZN6 A6ZZN6_YEAS7 V-ATPase V1 sector subunit C OS=Saccharomyces cerevisiae (strain YJM789) GN=VMA5 PE=4 SV=1^AB3LR11 B3LR11_YEAS1 Vacuolar ATP synthase subunit C OS=Saccharomyces cerevisiae (strain RM11-1a) GN=SCRG_03940 PE=4 SV=1	P31412	VATC_YEAST	V-type proton ATPase subunit C	VMA5	Transport (proton)				0								0					0.12	0.12	0.12	3	4.66667	0.12	0	0						Fr6Plus	Fr6plus	-5
P21576 VPS1_YEAST Vacuolar protein sorting-associated protein 1 OS=Saccharomyces cerevisiae GN=VPS1 PE=1 SV=2^AA6ZZW6 A6ZZW6_YEAS7 Vacuolar sorting protein OS=Saccharomyces cerevisiae (strain YJM789) GN=VPS1 PE=3 SV=1	P21576 VPS1_YEAST Vacuolar protein sorting-associated protein 1 OS=Saccharomyces cerevisiae GN=VPS1 PE=1 SV=2^AA6ZZW6 A6ZZW6_YEAS7 Vacuolar sorting protein OS=Saccharomyces cerevisiae (strain YJM789) GN=VPS1 PE=3 SV=1	P21576	VPS1_YEAST	Vacuolar protein sorting-associated protein 1	VPS1	Cell cycle / Organelle organization	0.13	0.16		2	5	0.145	0.0212132	0.146298				0								0						Fr4minus	Fr4minus	5
Q12363 WTM1_YEAST Transcriptional modulator WTM1 OS=Saccharomyces cerevisiae GN=WTM1 PE=1 SV=1^AA6ZP71 A6ZP71_YEAS7 Transcriptional modulator OS=Saccharomyces cerevisiae (strain YJM789) GN=WTM1 PE=4 SV=1^AB3LJQ2 B3LJQ2_YEAS1 Transcriptional modulator WTM1 OS=Saccharomyces cerevisiae (strain RM11-1a) GN=SCRG_01616 PE=4 SV=1	Q12363 WTM1_YEAST Transcriptional modulator WTM1 OS=Saccharomyces cerevisiae GN=WTM1 PE=1 SV=1^AA6ZP71 A6ZP71_YEAS7 Transcriptional modulator OS=Saccharomyces cerevisiae (strain YJM789) GN=WTM1 PE=4 SV=1^AB3LJQ2 B3LJQ2_YEAS1 Transcriptional modulator WTM1 OS=Saccharomyces cerevisiae (strain RM11-1a) GN=SCRG_01616 PE=4 SV=1	Q12363	WTM1_YEAST	Transcriptional modulator WTM1	WTM1	Transcription				0								0					0.18		0.2	2	10.5	0.19	0.0141421	0.0744323						Fr6Plus	Fr6plus	-5
P38219 YBN5_YEAST Uncharacterized GTP-binding protein YBR025C OS=Saccharomyces cerevisiae GN=YBR025C PE=1 SV=1^AA6ZKX1 A6ZKX1_YEAS7 Obg-like ATPase OS=Saccharomyces cerevisiae (strain YJM789) GN=OLA1 PE=4 SV=1^AB3LNB8 B3LNB8_YEAS1 Putative uncharacterized protein OS=Saccharomyces cerevisiae (strain RM11-1a) GN=SCRG_02939 PE=4 SV=1	P38219 YBN5_YEAST Uncharacterized GTP-binding protein YBR025C OS=Saccharomyces cerevisiae GN=YBR025C PE=1 SV=1^AA6ZKX1 A6ZKX1_YEAS7 Obg-like ATPase OS=Saccharomyces cerevisiae (strain YJM789) GN=OLA1 PE=4 SV=1^AB3LNB8 B3LNB8_YEAS1 Putative uncharacterized protein OS=Saccharomyces cerevisiae (strain RM11-1a) GN=SCRG_02939 PE=4 SV=1	P38219	YBN5_YEAST	Uncharacterized GTP-binding protein YBR025C	YBR025C	biological process unknown				0								0					0.61	0.52	0.54	3	15	0.556667	0.0472582	0.0848949						Fr6Plus	Fr6plus	-5
A6ZS16 A6ZS16_YEAS7 Heat shock protein OS=Saccharomyces cerevisiae (strain YJM789) GN=YDJ1 PE=4 SV=1	A6ZS16 A6ZS16_YEAS7 Heat shock protein OS=Saccharomyces cerevisiae (strain YJM789) GN=YDJ1 PE=4 SV=1	A6ZS16	A6ZS16_YEAS7	Heat shock protein	YDJ1	protein folding	0.06			1								0						0.03	0.11	2	4.5	0.07	0.0565685	0.808122						Fr6Plus	Fr6plus	-5
Q05506 SYRC_YEAST Arginyl-tRNA synthetase	Q05506 SYRC_YEAST Arginyl-tRNA synthetase	Q05506	SYRC_YEAST	Arginyl-tRNA synthetase	YDR341C	Translation (tRNA amino acylation)				0								0					0.18	0.17	0.2	3	8.33333	0.183333	0.0152753	0.0833196						Fr6Plus	Fr6plus	-5
P16521 EF3A_YEAST Elongation factor 3A OS=Saccharomyces cerevisiae GN=YEF3 PE=1 SV=3	P16521 EF3A_YEAST Elongation factor 3A OS=Saccharomyces cerevisiae GN=YEF3 PE=1 SV=3	P16521	EF3A_YEAST	Elongation factor 3A	YEF3	translation (elongation)	0.56	0.62	0.57	3	11.6667	0.583333	0.0321455	0.0551066	1.04	1.13	1.06	3	12	1.07667	0.0472582	0.043893	5.08	4.73	5.54	3	29	5.11667	0.406243	0.079396		0.541796	0.000258405	-0.266164		0.210423	0.0030199	-0.676906
P43616 CPGL_YEAST Glutamate carboxypeptidase-like protein YFR044C OS=Saccharomyces cerevisiae GN=YFR044C PE=1 SV=1	P43616 CPGL_YEAST Glutamate carboxypeptidase-like protein YFR044C OS=Saccharomyces cerevisiae GN=YFR044C PE=1 SV=1	P43616	CPGL_YEAST	Glutamate carboxypeptidase-like protein YFR044C	YFR044C	proteolysis				0								0						0.07	0.06	2	4.5	0.065	0.00707107	0.108786						Fr6Plus	Fr6plus	-5
P53235 EIF2A_YEAST Eukaryotic translation initiation factor 2A OS=Saccharomyces cerevisiae GN=YGR054W PE=1 SV=1^AA6ZV39 A6ZV39_YEAS7 Conserved protein OS=Saccharomyces cerevisiae (strain YJM789) GN=SCY_2272 PE=4 SV=1	P53235 EIF2A_YEAST Eukaryotic translation initiation factor 2A OS=Saccharomyces cerevisiae GN=YGR054W PE=1 SV=1^AA6ZV39 A6ZV39_YEAS7 Conserved protein OS=Saccharomyces cerevisiae (strain YJM789) GN=SCY_2272 PE=4 SV=1	P53235	EIF2A_YEAST	Eukaryotic translation initiation factor 2A	YGR054W	translation (elongation)	0.11			1					0.07	0.08	0.09	3	4	0.08	0.01	0.125				0						Fr4plus	Fr4plus	-5		Fr4Plus	Fr4plus	5
Q3E772 YG169_YEAST Uncharacterized protein YGR169C-A OS=Saccharomyces cerevisiae GN=YGR169C-A PE=1 SV=1^AA6ZUI0 A6ZUI0_YEAS7 Conserved protein OS=Saccharomyces cerevisiae (strain YJM789) GN=SCY_2063 PE=4 SV=1^AB3LI61 B3LI61_YEAS1 Putative uncharacterized protein OS=Saccharomyces cerevisiae (strain RM11-1a) GN=SCRG_00851 PE=4 SV=1	Q3E772 YG169_YEAST Uncharacterized protein YGR169C-A OS=Saccharomyces cerevisiae GN=YGR169C-A PE=1 SV=1^AA6ZUI0 A6ZUI0_YEAS7 Conserved protein OS=Saccharomyces cerevisiae (strain YJM789) GN=SCY_2063 PE=4 SV=1^AB3LI61 B3LI61_YEAS1 Putative uncharacterized protein OS=Saccharomyces cerevisiae (strain RM11-1a) GN=SCRG_00851 PE=4 SV=1	Q3E772	YG169_YEAST	Uncharacterized protein YGR169C-A	YGR169C-A	biological process unknown	0.02			1					0.01		0.02	2	2	0.015	0.00707107	0.471405				0						Fr4plus	Fr4plus	-5		Fr4Plus	Fr4plus	5
P38708 YHI0_YEAST Putative prolyl-tRNA synthetase YHR020W OS=Saccharomyces cerevisiae GN=YHR020W PE=1 SV=1	P38708 YHI0_YEAST Putative prolyl-tRNA synthetase YHR020W OS=Saccharomyces cerevisiae GN=YHR020W PE=1 SV=1	P38708	YHI0_YEAST	Putative prolyl-tRNA synthetase YHR020W	YHR020W	Translation (tRNA amino acylation)				0							0.04	1					0.48	0.48	0.42	3	12	0.46	0.034641	0.0753066						Fr6Plus	Fr6plus	-5
Q05016 YM71_YEAST Uncharacterized oxidoreductase YMR226C OS=Saccharomyces cerevisiae GN=YMR226C PE=1 SV=1^AA6ZMT8 A6ZMT8_YEAS7 Translation machinery associated protein OS=Saccharomyces cerevisiae (strain YJM789) GN=SCY_4404 PE=3 SV=1^AB3LMB4 B3LMB4_YEAS1 Putative uncharacterized protein OS=Saccharomyces cerevisiae (strain RM11-1a) GN=SCRG_02120 PE=4 SV=1	Q05016 YM71_YEAST Uncharacterized oxidoreductase YMR226C OS=Saccharomyces cerevisiae GN=YMR226C PE=1 SV=1^AA6ZMT8 A6ZMT8_YEAS7 Translation machinery associated protein OS=Saccharomyces cerevisiae (strain YJM789) GN=SCY_4404 PE=3 SV=1^AB3LMB4 B3LMB4_YEAS1 Putative uncharacterized protein OS=Saccharomyces cerevisiae (strain RM11-1a) GN=SCRG_02120 PE=4 SV=1	Q05016	YM71_YEAST	Uncharacterized oxidoreductase YMR226C	YMR226C	oxydo-reduction				0								0						0.03	0.05	2	6	0.04	0.0141421	0.353553						Fr6Plus	Fr6plus	-5
P53981 YNB0_YEAST Uncharacterized phosphatase YNL010W OS=Saccharomyces cerevisiae GN=YNL010W PE=1 SV=1^AA6ZS66 A6ZS66_YEAS7 Conserved protein OS=Saccharomyces cerevisiae (strain YJM789) GN=SCY_4777 PE=4 SV=1	P53981 YNB0_YEAST Uncharacterized phosphatase YNL010W OS=Saccharomyces cerevisiae GN=YNL010W PE=1 SV=1^AA6ZS66 A6ZS66_YEAS7 Conserved protein OS=Saccharomyces cerevisiae (strain YJM789) GN=SCY_4777 PE=4 SV=1	P53981	YNB0_YEAST	Uncharacterized phosphatase YNL010W	YNL010W	Metabolic process				0								0					0.09	0.1	0.14	3	3.66667	0.11	0.0264575	0.240523						Fr6Plus	Fr6plus	-5
P53852 SYC_YEAST Cysteinyl-tRNA synthetase OS=Saccharomyces cerevisiae GN=YNL247W PE=1 SV=1	P53852 SYC_YEAST Cysteinyl-tRNA synthetase OS=Saccharomyces cerevisiae GN=YNL247W PE=1 SV=1	P53852	SYC_YEAST	Cysteinyl-tRNA synthetase	YNL247W	Translation (tRNA amino acylation)				0								0					0.06	0.14	0.16	3	11	0.12	0.052915	0.440959						Fr6Plus	Fr6plus	-5
Q12040 YO283_YEAST Probable phosphoglycerate mutase YOR283W OS=Saccharomyces cerevisiae GN=YOR283W PE=1 SV=1^AA6ZPB8 A6ZPB8_YEAS7 Conserved protein OS=Saccharomyces cerevisiae (strain YJM789) GN=SCY_5333 PE=4 SV=1^AB3LJU7 B3LJU7_YEAS1 Putative uncharacterized protein OS=Saccharomyces cerevisiae (strain RM11-1a) GN=SCRG_01663 PE=4 SV=1	Q12040 YO283_YEAST Probable phosphoglycerate mutase YOR283W OS=Saccharomyces cerevisiae GN=YOR283W PE=1 SV=1^AA6ZPB8 A6ZPB8_YEAS7 Conserved protein OS=Saccharomyces cerevisiae (strain YJM789) GN=SCY_5333 PE=4 SV=1^AB3LJU7 B3LJU7_YEAS1 Putative uncharacterized protein OS=Saccharomyces cerevisiae (strain RM11-1a) GN=SCRG_01663 PE=4 SV=1	Q12040	YO283_YEAST	Probable phosphoglycerate mutase YOR283W	YOR283W	Metabolic process (glycolysis)				0								0					0.03		0.02	2	4	0.025	0.00707107	0.282843						Fr6Plus	Fr6plus	-5
Q08971 YP225_YEAST UPF0368 protein YPL225W OS=Saccharomyces cerevisiae GN=YPL225W PE=1 SV=1^AA6ZW30 A6ZW30_YEAS7 Conserved protein OS=Saccharomyces cerevisiae (strain YJM789) GN=SCY_5507 PE=4 SV=1^AB3LKK6 B3LKK6_YEAS1 Putative uncharacterized protein OS=Saccharomyces cerevisiae (strain RM11-1a) GN=SCRG_02274 PE=4 SV=1	Q08971 YP225_YEAST UPF0368 protein YPL225W OS=Saccharomyces cerevisiae GN=YPL225W PE=1 SV=1^AA6ZW30 A6ZW30_YEAS7 Conserved protein OS=Saccharomyces cerevisiae (strain YJM789) GN=SCY_5507 PE=4 SV=1^AB3LKK6 B3LKK6_YEAS1 Putative uncharacterized protein OS=Saccharomyces cerevisiae (strain RM11-1a) GN=SCRG_02274 PE=4 SV=1	Q08971	YP225_YEAST	UPF0368 protein YPL225W	YPL225W	biological process unknown				0								0					0.03	0.02		2	3.5	0.025	0.00707107	0.282843						Fr6Plus	Fr6plus	-5
Q12159 YRA1_YEAST RNA annealing protein YRA1 OS=Saccharomyces cerevisiae GN=YRA1 PE=1 SV=2^AA6ZYY1 A6ZYY1_YEAS7 RNA-binding RNA annealing protein OS=Saccharomyces cerevisiae (strain YJM789) GN=YRA1 PE=4 SV=1^AB3LFS0 B3LFS0_YEAS1 RNA annealing protein YRA1 OS=Saccharomyces cerevisiae (strain RM11-1a) GN=SCRG_00150 PE=4 SV=1	Q12159 YRA1_YEAST RNA annealing protein YRA1 OS=Saccharomyces cerevisiae GN=YRA1 PE=1 SV=2^AA6ZYY1 A6ZYY1_YEAS7 RNA-binding RNA annealing protein OS=Saccharomyces cerevisiae (strain YJM789) GN=YRA1 PE=4 SV=1^AB3LFS0 B3LFS0_YEAS1 RNA annealing protein YRA1 OS=Saccharomyces cerevisiae (strain RM11-1a) GN=SCRG_00150 PE=4 SV=1	Q12159	YRA1_YEAST	RNA annealing protein YRA1	YRA1	Transcription (DNA repair, response to stress)	0.05	0.09		2	7	0.07	0.0282843	0.404061				0								0						Fr4minus	Fr4minus	5
Q08245 ZEO1_YEAST Protein ZEO1 OS=Saccharomyces cerevisiae GN=ZEO1 PE=1 SV=3	Q08245 ZEO1_YEAST Protein ZEO1 OS=Saccharomyces cerevisiae GN=ZEO1 PE=1 SV=3	Q08245	ZEO1_YEAST	Protein ZEO1	ZEO1	Cell organization (membrane), response to stress				0								0					0.02	0.02	0.02	3	4.33333	0.02	0	0						Fr6Plus	Fr6plus	-5
P32527 ZUO1_YEAST Zuotin OS=Saccharomyces cerevisiae GN=ZUO1 PE=1 SV=1	P32527 ZUO1_YEAST Zuotin OS=Saccharomyces cerevisiae GN=ZUO1 PE=1 SV=1	P32527	ZUO1_YEAST	Zuotin	ZUO1	Protein folding	0.5	0.56	0.55	3	8.33333	0.536667	0.0321455	0.0598985	0.41	0.54	0.45	3	7.33333	0.466667	0.0665833	0.142678				0						1.15	0.203195	0.0606978		Fr4Plus	Fr4plus	5
P11412 G6PD_YEAST Glucose-6-phosphate 1-dehydrogenase OS=Saccharomyces cerevisiae GN=ZWF1 PE=1 SV=4	P11412 G6PD_YEAST Glucose-6-phosphate 1-dehydrogenase OS=Saccharomyces cerevisiae GN=ZWF1 PE=1 SV=4	P11412	G6PD_YEAST	Glucose-6-phosphate 1-dehydrogenase	ZWF1	Metabolism (Carbohydrate)				0								0					0.25	0.22	0.26	3	6.66667	0.243333	0.0208167	0.0855479						Fr6Plus	Fr6plus	-5
						Total amount of proteins (ng)	90.9855	106.89	91.7511			97.1271			91.7084	110.079	95.1541			99.2889			139.23	128.761	154.548			141.786
