# Supplementary material for: Qualitative and Quantitative Multiplexed Proteomic Analysis of Complex Yeast Protein Fractions That Modulate the Assembly of the Yeast Prion Sup35p
Source: PLoS One. 2011 Sep 13;6(9):e23659. doi: 10.1371/journal.pone.0023659 (PMC3172207; doi:10.1371/journal.pone.0023659)
Supplement: Table S3 — List of proteins quantified in fractions 4 from [ psi− ] and [ PSI+ ] cells. (XLSX) [file pone.0023659.s008.xlsx]

## Sheet: Fr 4 psi- vs Fr4 PSI+
Fraction 4 [psi-]/ Fraction 4 [PSI+]
Accession n°	Accession name	gene name	Principal Biological Process	Log ratio Fr4 [psi-]/ Fr4 [PSI+]
Internal Standard 1	ALBU_BOVIN			0		1
Internal Standard 2	PHS2_RABIT			-0.0116777
Q03862	ARX1_YEAST	ARX1	Translation (Ribosome biogenesis)	-5
Q08004	BUD20_YEAST	BUD20	Cell growth	-5
P07149	FAS1_YEAST	FAS1	Metabolic process (lipid biosynthesis)	-5
P19097	FAS2_YEAST	FAS2	Metabolic process (lipid biosynthesis)	-5
P53978	EF3B_YEAST	HEF3	Translation (elongation)	-5
P33201	MRT4_YEAST	MRT4	Translation (Ribosome biogeneisis, mRNA turnover)	-5
P12945	NAT1_YEAST	NAT1	Protein modification (acetylation)	-5
Q08972	NEW1_YEAST	NEW1	Transport (mRNA)	-5
P32497	EIF3C_YEAST	NIP1	Translation (initiation)	-5
Q01560	NOP3_YEAST	NOP3	Transport (mRNA)	-5
P16861	K6PF1_YEAST	PFK1	Metabolic process (glycolysis)	-5
P16862	K6PF2_YEAST	PFK2	Metabolic process (glycolysis)	-5
P06103	EIF3B_YEAST	PRT1	Translation (initiation)	-5
A6ZL23	A6ZL23_YEAS7	RPG1	Translation (initiation)	-5
P02405	RL44_YEAST	RPL42A	Translation (ribosome biogenesis)	-5
P41057	RS29A_YEAST	RPS29A	Translation (ribosome biogenesis)	-5
A7A1H0	A7A1H0_YEAS7	RPS30A	Translation (ribosome biogenesis)	-5
P00360, P00358, P00359	G3P1_YEAST, G3P2_YEAST, G3P3_YEAST	TDH1, TDH2, TDH3	Metabolic process (carbohydrate catabolic process)	-5
P38249	EIF3A_YEAST	TIF32	Translation (initiation)	-5
P05759	RS37_YEAST	UBI3	protein modification (ubiquitinylation	-5
P53235	EIF2A_YEAST	YGR054W	translation (elongation)	-5
Q3E772	YG169_YEAST	YGR169C-A	biological process unknown	-5
P32324	EF2_YEAST	EFT1	Translation (elongation)	-0.65426
A7A160	A7A160_YEAS7	RPS31	Translation (ribosome biogenesis)	-0.308785
P32589	HSP7F_YEAST	SSE1	Protein folding	-0.291862
P16521	EF3A_YEAST	YEF3	translation (elongation)	-0.266164
P00330, P00331	ADH1_YEAST, ADH2_YEAST	ADH1, ADH2	Metabolic process (amino acid biosynthesis)	-0.260322
Q3E792, P0C0T4	RS25A_YEAST, RS25B_YEAST	RPS25A, RPS25B	Translation (ribosome biogenesis)	-0.255273
P38431	IF5_YEAST	TIF5	Translation (initiation)	-0.249877
P06168, Q02340	ILV5_YEAST, Q02340_YEAST	ILV5, ILV5G	Metabolic process (amino acid biosynthesis)	-0.238474
P05754, A6ZR58	RS8_YEAST, A6ZR58_YEAS7	RPS8A, RPS8B	Translation (ribosome biogenesis)	-0.221849
P10659, P19358	METK1_YEAST, METK2_YEAST	SAM1, SAM2	Metabolic process (amino acid and derivatives)	-0.213075
P05736	RL2_YEAST	RPL2A	Translation (ribosome biogenesis)	-0.199937
P07259	PYR1_YEAST	URA2	Metabolic process (amino acid)	-0.15557
P41940	MPG1_YEAST	MPG1	Protein modification (glycosylation)	-0.146128
P53030	RL1_YEAST	RPL1A	Translation (ribosome biogenesis)	-0.130962
Q12522	IF6_YEAST	TIF6	Translation (initiation)	-0.113943
P05748, P54780	RL15A_YEAST, RL15B_YEAST	RPL15A, RPL15B	Translation (ribosome biogenesis)	-0.109688
P21954, P41939, P53982	IDHP_YEAST, IDHC_YEAST, IDHH_YEAST	IDP1, IDP2, IDP3	Metabolic process (amino acid biosynthesis)	-0.0861861
A6ZWL1	NACB1_YEAS7	EGD1	Transcritpion (regulation)	-0.0808232
P49166, P51402	RL37A_YEAST, RL37B_YEAST	RPL37A, RPL37B	Translation (ribosome biogenesis)	-0.0763883
P87262, P40525	RL34A_YEAST, RL34B_YEAST	RPL34A, RPL34B	Translation (ribosome biogenesis)	-0.0763092
P40217	EIF3I_YEAST	TIF34	Translation (initiation)	-0.0725507
P06367, P39516	RS14A_YEAST, RS14B_YEAST	RPS14A, RPS14B	Translation (ribosome biogenesis)	-0.0671939
P40213	RS16_YEAST	RPS16A	Translation (ribosome biogenesis)	-0.0550476
P05750	RS3_YEAST	RPS3	Translation (ribosome biogenesis)	-0.0459813
P39938, P39939	RS26A_YEAST, RS26B_YEAST	RPS26A, RPS26B	Translation (ribosome biogenesis)	-0.043338
P05740, P46990	RL17A_YEAST, RL17B_YEAST	RPL17A, RPL17B	Translation (ribosome biogenesis)	-0.0335854
P0C2H8, P0C2H9	RL31A_YEAST, RL31B_YEAST	RPL31A, RPL31B	Translation (ribosome biogenesis)	-0.0321847
P19211, P23301	IF5A1_YEAST, IF5A2_YEAST	HYP1, HYP2	Translation (initiation)	-0.031599
P32827	RS23_YEAST	RPS23A	Translation (ribosome biogenesis)	-0.031599
P10592	HSP72_YEAST	SSA2	Protein folding	-0.05
P14126	RL3_YEAST	RPL3	Translation (ribosome biogenesis)	-0.029096
P24783	DBP2_YEAST	DBP2	Translation (ribosome biogenesis)	-0.0284885
P02994	EF1A_YEAST	TEF1	Translation (elongation)	-0.0275506
P26781	RS11_YEAST	RPS11A	Translation (ribosome biogenesis)	-0.0275349
P48589	RS12_YEAST	RPS12	Translation (ribosome biogenesis)	-0.0267932
P02365	RS6_YEAST	RPS6A	Translation (ribosome biogenesis)	-0.0227346
P0C2I0, A6ZPE7	RL20_YEAST, A6ZPE7_YEAS7	RPL20A, RPL20B	Translation (ribosome biogenesis)	-0.0210957
P48164	RS7B_YEAST	RPS7B	Translation (ribosome biogenesis)	-0.0205217
P39015	STM1_YEAST	STM1	Translation (regulation intiation, ass ribosome, TOR signaling pathway)	-0.0202034
P05755, O13516	RS9A_YEAST, RS9B_YEAST	RPS9A, RPS9B	Translation (ribosome biogenesis)	-0.0176863
P38011	GBLP_YEAST	ASC1	Signalling	-0.016134
P49631	RL43_YEAST	RPL43A	Translation (ribosome biogenesis)	-0.0045005
Q02326, P05739	RL6A_YEAST, RL6B_YEAST	RPL6A, RPL6B	Translation (ribosome biogenesis)	-0.00325316
P26321	RL5_YEAST	RPL5	Translation (ribosome biogenesis)	-0.00293443
P0C0V8, Q3E754	RS21A_YEAST, RS21B_YEAST	RPS21A, RPS21B	Translation (ribosome biogenesis)	0
Q12690, P40212	RL13A_YEAST, RL13B_YEAST	RPL13A, RPL13B	Translation (ribosome biogenesis)	0.00206807
P26784, P26785	RL16A_YEAST, RL16B_YEAST	RPL16A, RPL16B	Translation (ribosome biogenesis)	0.00340625
P10664, P49626	RL4A_YEAST, RL4B_YEAST	RPL4A, RPL4B	Translation (ribosome biogenesis)	0.00514518
P07280, P07281	RS19A_YEAST, RS19B_YEAST	RPS19A, RPS19B	Translation (ribosome biogenesis)	0.00624895
P11484, P40150	HSP75_YEAST, HSP76_YEAST	SSB1, SSB2	Protein folding	0.00635048
P0C2H6, P0C2H7	RL27A_YEAST, RL27B_YEAST	RPL27A, RPL27B	Translation (ribosome biogenesis)	0.00663058
P38788	SSZ1_YEAST	SSZ1	Protein folding	0.00748802
P05735	RL19_YEAST	RPL19A	Translation (ribosome biogenesis)	0.0081752
P05756	RS13_YEAST	RPS13	Translation (ribosome biogenesis)	0.00934003
P02407, P14127	RS17A_YEAST, RS17B_YEAST	RPS17A, RPS17B	Translation (ribosome biogenesis)	0.0144778
P05319, P02400	RLA2_YEAST, RLA4_YEAST	RPP2A, RPP2B	Translation (ribosome biogenesis)	0.0176632
P0C0W9, Q3E757	RL11A_YEAST, RL11B_YEAST	RPL11A, RPL11B	Translation (ribosome biogenesis)	0.0189095
P04449, P24000	RL24A_YEAST, RL24B_YEAST	RPL24A, RPL24B	Translation (ribosome biogenesis)	0.0197441
P07279	RL18_YEAST	RPL18A	Translation (ribosome biogenesis)	0.0212882
P05738, P51401	RL9A_YEAST, RL9B_YEAST	RPL9A, RPL9B	Translation (ribosome biogenesis)	0.0220974
P17076, P29453	RL8B_YEAST, RL8B_YEAST	RPL8A, RPL8B	Translation (ribosome biogenesis)	0.0243707
P05743, P53221	RL26A_YEAST, RL26B_YEAST	RPL26A, RPL26B	Translation (ribosome biogenesis)	0.0263289
Q08745, P46784	RS10A_YEAST, RS10B_YEAST	RPS10A, RPS10B	Translation (ribosome biogenesis)	0.0282568
P33442, P23248	RS3A_YEAST, RS3B_YEAST	RPS1A, RPS1B	Translation (ribosome biogenesis)	0.0293763
P10591	HSP71_YEAST	SSA1	Protein folding	0.05
Q02753, Q12672	RL21A_YEAST, RL21B_YEAST	RPL21A, RPL21B	Translation (ribosome biogenesis)	0.0302038
P35271	RS18_YEAST	RPS18A	Translation (ribosome biogenesis)	0.0331503
P00549	KPYK1_YEAST	PYK1	Metabolic process (glycolysis)	0.0359126
Q02892	NOG1_YEAST	NOG1	Translation (Ribosome biogenesis)	0.0369836
P26786	RS7A_YEAST	RPS7A	Translation (ribosome biogenesis)	0.0395666
P05317	RLA0_YEAST	RPP0	Translation (ribosome biogenesis)	0.0425157
P25443	RS2_YEAST	RPS2	Translation (ribosome biogenesis)	0.0452417
P05753	RS4_YEAST	RPS4A	Translation (ribosome biogenesis)	0.0469966
P32905, P46654	RS0A_YEAST, RS0B_YEAST	RPS0B	Translation (ribosome biogenesis)	0.0472868
P39730	IF2P_YEAST	FUN12	Translation (initiation)	0.0506927
P0C0W1, Q3E7Y3	RS22A_YEAST, RS22B_YEAST	RPS22A, RPS22B	Translation (ribosome biogenesis)	0.0519885
P17079	RL12_YEAST	RPL12A	Translation (ribosome biogenesis)	0.0531634
P38701	RS20_YEAST	RPS20	Translation (ribosome biogenesis)	0.0537958
P04456	RL25_YEAST	RPL25	Translation (ribosome biogenesis)	0.0602699
P32527	ZUO1_YEAST	ZUO1	Protein folding	0.0606978
P02406	RL28_YEAST	RPL28	Translation (ribosome biogenesis)	0.0637534
Q3E7X9, P0C0X0	RS28A_YEAST, RS28B_YEAST	RPS28A, RPS28B	Translation (ribosome biogenesis)	0.0660961
P39741	RL35_YEAST	RPL35A	Translation (ribosome biogenesis)	0.0688067
A6ZXP7, P10622	A6ZXP7_YEAS7, RLA3_YEAST	RPP1A, RPPB	Translation (ribosome biogenesis)	0.0701999
P05744, P41056	RL33A_YEAST, RL33B_YEAST	RPL33A, RPL33B	Translation (ribosome biogenesis)	0.0708292
P26782	RS24_YEAST	RPS24A	Translation (ribosome biogenesis)	0.0708771
P05745, O14455	RL36A_YEAST, RL36B_YEAST	RPL36A, RPL36B	Translation (ribosome biogenesis)	0.0710094
P06634	DED1_YEAST	DED1	Translation (initiation)	0.0750647
P07245	C1TC_YEAST	ADE3	Metabolic process (amino acid biosynthesis)	0.0920272
P35997, P38711	RS27A_YEAST, RS27B_YEAST	RPS27A, RPS27B	Translation (ribosome biogenesis)	0.0975344
P49167	RL38_YEAST	RPL38	Translation (ribosome biogenesis)	0.0979552
P04451	RL23_YEAST	RPL23A	Translation (ribosome biogenesis)	0.100196
P36105, P38754	RL14A_YEAST, RL14B_YEAST	RPL14A, RPL14B	Translation (ribosome biogenesis)	0.111014
P05737, Q12213	RL7A_YEAST, RL7B_YEAST	RPL7A, RPL7-B	Translation (ribosome biogenesis)	0.114024
P26783	RS5_YEAST	RPS5	Translation (ribosome biogenesis)	0.11527
P05749, P56628	RL22A_YEAST, RL22B_YEAST	RPL22A, RPL22B	Translation (ribosome biogenesis)	0.118796
P41805	RL10_YEAST	RPL10	Translation (ribosome biogenesis)	0.119913
P08405	TY1A_YEAST	TY1A	Transposition	0.120466
P09064	IF2B_YEAST	SUI3	Translation (initiation)	0.124939
Q03195	RLI1_YEAST	RLI1	Translation (ribosome biogenesis)	0.143907
P40010	NUG1_YEAST	NUG1	Translation (Ribosome biogenesis)	0.146128
Q01855	RS15_YEAST	RPS15	Translation (ribosome biogenesis)	0.154902
P14120	RL30_YEAST	RPL30	Translation (ribosome biogenesis)	0.163273
P38061	RL32_YEAST	RPL32	Translation (ribosome biogenesis)	0.210572
P04147	PABP_YEAST	PAB1	Translation (regulation of initiation)	0.217204
P39935	IF4F1_YEAST	TIF4631	Translation (initiation)	0.241716
P12385	ERF1_YEAST	SUP45	Translation (termination)	0.253257
P32481	IF2G_YEAST	GCD11	Translation (initiation)	0.266574
P05030, P19657	PMA1_YEAST, PMA2_YEAST	PMA1, PMA2	Transport (proton)	0.281033
P09435	HSP73_YEAST	SSA3	Protein folding	0.38
P22202	HSP74_YEAST	SSA4	Protein folding	0.69
P38779	CIC1_YEAST	CIC1	Protein catabolic process	5
P24784	DBP1_YEAST	DBP1	Translation	5
A6ZT99	NACA_YEAS7	EGD2	Transcription (regulation)	5
B5B579	B5B579_YEAST	FKS1	endocytosis/cell size	5
P50095, P39567, P38697, P50094	IMDH1_YEAST, IMDH2_YEAST, IMDH3_YEAST, IMDH4_YEAST	IMD1,IMD2,IMD3,IMD4	Metabolic process (purine biosynthesis)	5
P22147	XRN1_YEAST	KEM1	DNA recombinaison	5
A6ZS09	A6ZS09_YEAS7	LAT1	Metabolic process	5
P53261	PESC_YEAST	NOP7	Translation (Ribosome biogenesis)	5
P12695	ODP2_YEAST	PDA2	Metabolic process (glycolysis)	5
P06105	SC160_YEAST	SCP160	cell cycle	5
P25567	SRO9_YEAST	SRO9	Translation (ribosome biogenesis)	5
P21576	VPS1_YEAST	VPS1	Cell cycle / Organelle organization	5
Q12159	YRA1_YEAST	YRA1	Transcription (DNA repair, response to stress)	5
