# Supplementary material for: Qualitative and Quantitative Multiplexed Proteomic Analysis of Complex Yeast Protein Fractions That Modulate the Assembly of the Yeast Prion Sup35p
Source: PLoS One. 2011 Sep 13;6(9):e23659. doi: 10.1371/journal.pone.0023659 (PMC3172207; doi:10.1371/journal.pone.0023659)
Supplement: Table S4 — List of proteins quantified in fractions 4 and 6 from [ PSI+ ] cells. (XLSX) [file pone.0023659.s009.xlsx]

## Sheet: Fr4 PSI+ vs Fr 6 PSI+
Fraction 4 [PSI+]/ Fraction 6 [PSI+]
Accession n°	Accession name	gene name	Principal Biological Process	Log ratio Fr4 [PSI+]/ Fr6 [PSI+]
Internal Standard 1	ALBU_BOVIN			0
Internal Standard 2	PHS2_RABIT			0.0705811
P23542	AATC_YEAST	AAT2	Metabolic process (amino acid biosynthesis)	-5
P31787	ACBP_YEAST	ACB1	Metabolic process (lipid biosynthesis)	-5
P52910	ACS2_YEAST	ACS2	Metabolic process (lipid biosynthesis)	-5
P60010	ACT_YEAST	ACT1	Cell Motility/Structure	-5
P80210	PURA_YEAST	ADE12	Metabolic process (purine)	-5
Q05911	PUR8_YEAST	ADE13	Metabolic process (purine)	-5
P04046	PUR1_YEAST	ADE4	Metabolic process (purine)	-5
P07244	PUR2_YEAST	ADE5,7	Metabolic process (purine)	-5
P38972	PUR4_YEAST	ADE6	Metabolic process (purine)	-5
P07246	ADH3_YEAST	ADH3	Metabolic process (amino acid biosynthesis)	-5
P07170	KAD1_YEAST	ADK1	Metabolic process	-5
P47143	ADK_YEAST	ADO1	Metabolic process (purine)	-5
P38013	AHP1_YEAST	AHP1	oxydo-reduction	-5
P40825	SYAC_YEAST	ALA1	Translation (AA tRNA synthetase acitivity)	-5
P40047	ALDH5_YEAST	ALD5	Metabolic process	-5
P54115	ALDH6_YEAST	ALD6	Metabolic process	-5
P40024	ARB1_YEAST	ARB1	Transport (protein)	-5
P46672	G4P1_YEAST	ARC1	translation (regulation)	-5
P11076	ARF1_YEAST	ARF1	Transport (vesicles)	-5
P19146	ARF2_YEAST	ARF2	Transport (vesicles)	-5
P22768	ASSY_YEAST	ARG1	Metabolic process (amino acid biosynthesis)	-5
P04076	ARLY_YEAST	ARG4	Metabolic process (amino acid biosynthesis)	-5
P28777	AROC_YEAST	ARO2	Metabolic process (amino acid biosynthesis)	-5
P14843	AROF_YEAST	ARO3	Metabolic process (amino acid biosynthesis)	-5
P32449	AROG_YEAST	ARO4	Metabolic process (amino acid biosynthesis)	-5
P53090	ARO8_YEAST	ARO8	Metabolic process (amino acid biosynthesis)	-5
P49089,P49090	ASNS1_YEAST, ASNS2_YEAST	ASN1, ASN2	Metabolic process (amino acid biosynthesis)	-5
P38986	ASPG1_YEAST	ASP1	Metabolic process (amino acid biosynthesis)	-5
P38891, P47176	BCA1_YEAST, BCA2_YEAST	BAT1, BAT2	Metabolic process (amino acid biosynthesis)	-5
P29311, P34730	BMH1_YEAST, BMH2_YEAST	BMH1, BMH2	Cell growth	-5
P07991	OAT_YEAST	CAR2	Metabolic process (amino acid biosynthesis)	-5
P25694	CDC48_YEAST	CDC48	cell cycle	-5
P26637	SYLC_YEAST	CDC60	Translation (AA tRNA synthetase acitivity)	-5
P22137	CLH_YEAST	CHC1	Transport (veiscles)	-5
P06787	CALM_YEAST	CMD1	cell cycle	-5
Q03048	COFI_YEAST	COF1	Cell Motility/Structure	-5
P03965	CARB_YEAST	CPA2	Metabolic process (amino acid biosynthesis)	-5
P14832	CYPH_YEAST	CPR1	Protein folding	-5
P53691	PPID_YEAST	CPR6	Protein folding	-5
P31373	CYS3_YEAST	CYS3	Metabolic process (amino acid biosynthesis)	-5
P32582	CBS_YEAST	CYS4	Metabolic process (amino acid biosynthesis)	-5
A6ZNQ1	DBP5_YEAS7	DBP5	Transcription	-5
P38707	SYNC_YEAST	DED81	Translation (AA tRNA synthetase acitivity)	-5
P39976	DLD3_YEAST	DLD3	Cell Motility/Structure	-5
P04802	SYDC_YEAST	DPS1	Translation (AA tRNA synthetase acitivity)	-5
P38791	DHYS_YEAST	DYS1	Metabolic process (hypusine)	-5
P32471	EF1B_YEAST	EFB1	Translation (elongation)	-5
A6ZT99	NACA_YEAS7	EGD2	Transcritpion (regulation)	-5
P00925, P00925	ENO1_YEAST, ENO2_YEAST	ENO1, ENO2	Metabolic process (glycolysis)	-5
P41338	THIL_YEAST	ERG10	Metabolic process (lipid biosynthesis)	-5
P54839	HMCS_YEAST	ERG13	Metabolic process (lipid biosynthesis)	-5
P32377	ERG19_YEAST	ERG19	Metabolic process (lipid biosynthesis)	-5
A6ZQG5	A6ZQG5_YEAS7	ERG20	Metabolic process (lipid biosynthesis)	-5
P14540	ALF_YEAST	FBA1	Metabolic process (glycolysis)	-5
P08524	FPPS_YEAST	FPP1	Metabolic process (lipid biosynthesis)	-5
P15624	SYFB_YEAST	FRS1	Translation (AA tRNA synthetase acitivity)	-5
P15625	SYFA_YEAST	FRS2	Translation (AA tRNA synthetase acitivity)	-5
P08417	FUMH_YEAST	FUM1	Metabolic process (Krebs cycle)	-5
P18562	UPP_YEAST	FUR1	Metabolic process (nucleoside)	-5
P07262	DHE4_YEAST	GDH1	Metabolic process (amino acid biosynthesis)	-5
P39708	DHE5_YEAST	GDH3	Metabolic process (amino acid biosynthesis)	-5
P14742	GFA1_YEAST	GFA1	Metabolic process	-5
P17709	HXKG_YEAST	GLK1	Metabolic process	-5
P32288	GLNA_YEAST	GLN1	Metabolic process (amino acid biosynthesis)	-5
P13188	SYQ_YEAST	GLN4	Metabolic process (amino acid biosynthesis)	-5
P41921	GSHR_YEAST	GLR1	oxydo-reduction	-5
P37303	GLY1_YEAST	GLY1	Metabolic process (amino acid biosynthesis)	-5
P38720, P53319	6PGD1_YEAST, 6PGD2_YEAST	GND1, GND2	Metabolic process (pentose-phosphate shunt)	-5
P00950	PMG1_YEAST	GPM1	Metabolic process (glycolysis)	-5
P41277, P40106	GPP1_YEAST, GPP2_YEAST	GPP1, GPP2	Metabolic process (glycolysis)	-5
P38088	SYG_YEAST	GRS1	Translation (AA tRNA synthetase acitivity)	-5
P32835, P32836	GSP1_YEAST, GSP2_YEAST	GSP1, GSP2	signalling	-5
P38625	GUAA_YEAST	GUA1	Metabolic process (purin biosynthesis)	-5
P46655	SYEC_YEAST	GUS1	Translation (AA tRNA synthetase acitivity)	-5
P40531	GVP36_YEAST	GVP36	Cell organisation (endocytosis, vacuole organization)	-5
P00498	HIS1_YEAST	HIS1	Metabolic process (amino acid biosynthesis)	-5
P00815	HIS2_YEAST	HIS4	Metabolic process (amino acid biosynthesis)	-5
P13663	DHAS_YEAST	HOM2	Metabolic process (amino acid biosynthesis)	-5
P10869	AK_YEAST	HOM3	Metabolic process (amino acid biosynthesis)	-5
A6ZR16	A6ZR16_YEAS7	HOR2	Metabolic process	-5
P15108, P02829	HSC82_YEAST, HSP82_YEAST	HSC82, HSP82	Protein folding	-5
P38910	CH10_YEAST	HSP10	Protein folding	-5
P31539	HS104_YEAST	HSP104	Protein folding	-5
P19882	HSP60_YEAST	HSP60	Protein folding	-5
P07263	SYH_YEAST	HTS1	Translation (AA tRNA synthetase acitivity)	-5
P04807	HXKB_YEAST	HXK2	Metabolic process (glycolysis)	-5
P09436	SYIC_YEAST	ILS1	Translation (AA tRNA synthetase acitivity)	-5
P07342	ILVB_YEAST	ILV2	Metabolic process (amino acid biosynthesis)	-5
P39522	ILV3_YEAST	ILV3	Metabolic process (amino acid biosynthesis)	-5
P25605	ILV6_YEAST	ILV6	Metabolic process (amino acid biosynthesis)	-5
P50095, P39567, P38697, P50094	IMDH1_YEAST, IMDH2_YEAST, IMDH3_YEAST, IMDH4_YEAST	IMD1,IMD2,IMD3,IMD4	Metabolic process (purine biosynthesis)	-5
P00817	IPYR_YEAST	IPP1	Metabolic process (phosphate)	-5
P40069	IMB4_YEAST	KAP123	Transport (mRNA)	-5
P16474	GRP78_YEAST	KAR2	Protein folding and unfolding	-5
Q6Q5I1	Q6Q5I1_YEAST	KES1	transport (vesicles mediated)/endocytosis	-5
P15180	SYKC_YEAST	KRS1	Translation (AA tRNA synthetase acitivity)	-5
P07264	LEUC_YEAST	LEU1	Metabolic process (amino acid biosynthesis)	-5
P06208, Q12166	LEU1_YEAST, LEU9_YEAST	LEU4, LEU9	Metabolic process (amino acid biosynthesis)	-5
Q12230	LSP1_YEAST	LSP1	Metabolic process (lipid biosynthesis)	-5
P48570, Q12122	HOSC_YEAST, HOSM_YEAST	LYS20, LYS21	Metabolic process (amino acid biosynthesis)	-5
P49367	LYS4_YEAST	LYS4	Metabolic process (amino acid biosynthesis)	-5
P38999	LYS9_YEAST	LYS9	Metabolic process (amino acid biosynthesis)	-5
P36013	MAOM_YEAST	MAE1	Metabolic process	-5
P00958	SYMC_YEAST	MES1	Translation (AA tRNA synthetase acitivity)	-5
P06106	MET17_YEAST	MET17	Metabolic process (amino acid biosynthesis)	-5
P05694	METE_YEAST	MET6	Metabolic process (amino acid biosynthesis)	-5
A6ZSQ8	A6ZSQ8_YEAS7	MRS11	Transport (protein)	-5
A6ZSB7	A6ZSB7_YEAS7	MVD1	Metabolic process (isoprenoid)	-5
P25293	NAP1_YEAST	NAP1	Transcription regulation/ ADN compaction/	-5
P38205	NCL1_YEAST	NCL1	Translation (tRNA processing)	-5
P27476	NSR1_YEAST	NSR1	Translation (Ribosome biogenesis)	-5
Q03558	OYE2_YEAST	OYE2	Oxydo-reduction	-5
Q12447	PAA1_YEAST	PAA1	Cell organization (Chromosome organsiation)	-5
P06169	PDC1_YEAST	PDC1	Metabolic process (amino acid, fermentation, ...)	-5
P17967	PDI_YEAST	PDI1	Protein folding	-5
P12709	G6PI_YEAST	PGI1	Metabolic process (glycolysis)	-5
P00560	PGK_YEAST	PGK1	Metabolic process (glycolysis)	-5
P53252	PIL1_YEAST	PIL1	transport (vesicle mediated)	-5
P21242	PSA3_YEAST	PRE10	Protein catabolic process	-5
P30656	PSB5_YEAST	PRE2	Protein catabolic process	-5
P38624	PSB6_YEAST	PRE3	Protein catabolic process	-5
P40302	PSA1_YEAST	PRE5	Protein catabolic process	-5
P40303	PSA7_YEAST	PRE6	Protein catabolic process	-5
P23724	PSB1_YEAST	PRE7	Protein catabolic process	-5
P23638	PSA4_YEAST	PRE9	Protein catabolic process	-5
P32263	P5CR_YEAST	PRO3	Metabolic process (amino acid and dervatives)	-5
P32895	KPR1_YEAST	PRS1	Metabolic process (carbohydrate)	-5
P38689	KPR3_YEAST	PRS3	Metabolic process (RNA)	-5
P32379	PSA5_YEAST	PUP2	Protein catabolic process	-5
P25451	PSB3_YEAST	PUP3	Protein catabolic process	-5
P11154	PYC1_YEAST	PYC1	Metabolic process (cofactor)	-5
P32327	PYC2_YEAST	PYC2	Metabolic process (cofactor)	-5
A6ZVL6	A6ZVL6_YEAS7	RHR2	Metabolic process	-5
P09938	RIR2_YEAST	RNR2	Metabolic process (cofactor))	-5
P49723	RIR4_YEAST	RNR4	Metabolic process (cofactor))	-5
A6ZVC8	A6ZVC8_YEAS7	RPL40A	Translation (ribosome biogenesis)	-5
P43588	RPN11_YEAST	RPN11	Protein catabolic process	-5
Q12250	RPN5_YEAST	RPN5	Protein catabolic process	-5
Q12377	RPN6_YEAST	RPN6	Protein catabolic process	-5
Q06103	RPN7_YEAST	RPN7	Protein catabolic process	-5
Q08723	RPN8_YEAST	RPN8	Protein catabolic process	-5
Q01939	PRS8_YEAST	RPT6	Protein catabolic process	-5
P39954	SAHH_YEAST	SAH1	Metabolic process (amino acid and derivatives)	-5
P21243	PSA6_YEAST	SCL1	Protein catabolic process	-5
P07283	PMM_YEAST	SEC53	Transport (protein)	-5
P40510	SER33_YEAST	SER33	Metabolic process (amino acid and derivatives)	-5
P07284	SYSC_YEAST	SES1	Translation (AA tRNA synthetase acitivity)	-5
Q12118	SGT2_YEAST	SGT2	Protein folding (co-chaperon)	-5
P37292, P37291	GLYM_YEAST, GLYC_YEAST	SHM1, SHM2	Metabolic process (amino acid and derivatives)	-5
P00445	SODC_YEAST	SOD1	Oxydo-reduction (response to stress)	-5
P12398	HSP77_YEAST	SSC1	Protein folding	-5
P32590	HSP79_YEAST	SSE2	Protein folding	-5
P15705	STI1_YEAST	STI1	Protein folding	-5
Q07478	SUB2_YEAST	SUB2	Transcription	-5
P32911	SUI1_YEAST	SUI1	Translation (initiation)	-5
P15019	TAL1_YEAST	TAL1	Metabolic process (carbohydrate catabolic process)	-5
P36008	EF1G2_YEAST	TEF4	Translation (elongation)	-5
P17423	KHSE_YEAST	THR1	Metabolic process (amino acid)	-5
P16120	THRC_YEAST	THR4	Metabolic process (amino acid)	-5
P04801	SYTC_YEAST	THS1	Translation (tRNA amino acylation)	-5
A6ZQJ1	IF4A_YEAS7	TIF1	Translation (initiation)	-5
P38912	IF1A_YEAST	TIF11	Translation (initiation)	-5
P34167	IF4B_YEAST	TIF3	Translation (initiation)	-5
P07260	IF4E_YEAST	TIF45	Translation (initiation)	-5
P23254	TKT1_YEAST	TKL1	Metabolic process (carbohydrate catabolic process)	-5
P35691	TCTP_YEAST	TMA19	Translation	-5
P00942	TPIS_YEAST	TPI1	Metabolic process (carbohydrate catabolic process)	-5
P00899	TRPE_YEAST	TRP2	Metabolic process (amino acid biosynthesis process)	-5
P00931	TRP_YEAST	TRP5	Metabolic process (amino acid biosynthesis process)	-5
P29509	TRXB1_YEAST	TRR1	oxydo-reduction	-5
P22217, P22217	TRX1_YEAST, TRX2_YEAST	TRX1, TRX2	oxydo-reduction	-5
P34760	TSA1_YEAST	TSA1	oxydo-reduction	-5
P02557	TBB_YEAST	TUB2	cell cycle / motility/	-5
P36421	SYYC_YEAST	TYS1	Translation (tRNA amino acylation)	-5
P61864	UBIQ_YEAST	UBI1	protein modification (ubiquitinylation	-5
A7A0L9	A7A0L9_YEAS7	UBI4	protein modification (ubiquitinylation	-5
P07806	SYV_YEAST	VAS1	Translation (tRNA amino acylation)	-5
P17255	VATA_YEAST	VMA1	Transport (proton)	-5
P41807	VATH_YEAST	VMA13	Transport (proton)	-5
P16140	VATB_YEAST	VMA2	Transport (proton)	-5
P22203	VATE_YEAST	VMA4	Transport (proton)	-5
P31412	VATC_YEAST	VMA5	Transport (proton)	-5
Q12363	WTM1_YEAST	WTM1	Transcription	-5
P38219	YBN5_YEAST	YBR025C	biological process unknown	-5
A6ZS16	A6ZS16_YEAS7	YDJ1	protein folding	-5
Q05506	SYRC_YEAST	YDR341C	Translation (tRNA amino acylation)	-5
P43616	CPGL_YEAST	YFR044C	proteolysis	-5
P38708	YHI0_YEAST	YHR020W	Translation (tRNA amino acylation)	-5
Q05016	YM71_YEAST	YMR226C	oxydo-reduction	-5
P53981	YNB0_YEAST	YNL010W	Metabolic process	-5
P53852	SYC_YEAST	YNL247W	Translation (tRNA amino acylation)	-5
Q12040	YO283_YEAST	YOR283W	Metabolic process (glycolysis)	-5
Q08971	YP225_YEAST	YPL225W	biological process unknown	-5
Q08245	ZEO1_YEAST	ZEO1	Cell organization (membrane), response to stress	-5
P11412	G6PD_YEAST	ZWF1	Metabolism (Carbohydrate)	-5
P00360, P00358, P00359	G3P1_YEAST, G3P2_YEAST, G3P3_YEAST	TDH1, TDH2, TDH3	Metabolic process (carbohydrate catabolic process)	-2.56872
P00549	KPYK1_YEAST	PYK1	Metabolic process (glycolysis)	-2.00373
P10592	HSP72_YEAST	SSA2	Protein folding	-1.04
P32589	HSP7F_YEAST	SSE1	Protein folding	-0.945167
P00330, P00331	ADH1_YEAST, ADH2_YEAST	ADH1, ADH2	Metabolic process (amino acid biosynthesis)	-0.909012
P53978	EF3B_YEAST	HEF3	Translation (elongation)	-0.85715
P06168, Q02340	ILV5_YEAST, Q02340_YEAST	ILV5, ILV5G	Metabolic process (amino acid biosynthesis)	-0.851172
P09435	HSP73_YEAST	SSA3	Protein folding	-0.87
P10659, P19358	METK1_YEAST, METK2_YEAST	SAM1, SAM2	Metabolic process (amino acid and derivatives)	-0.756962
P22202	HSP74_YEAST	SSA4	Protein folding	-0.86
P16521	EF3A_YEAST	YEF3	translation (elongation)	-0.676906
P32324	EF2_YEAST	EFT1	Translation (elongation)	-0.645114
P41940	MPG1_YEAST	MPG1	Protein modification (glycosylation)	-0.488461
P16862	K6PF2_YEAST	PFK2	Metabolic process (glycolysis)	-0.480127
P10591	HSP71_YEAST	SSA1	Protein folding	-0.48
P16861	K6PF1_YEAST	PFK1	Metabolic process (glycolysis)	-0.424093
P11484, P40150	HSP75_YEAST, HSP76_YEAST	SSB1, SSB2	Protein folding	-0.172045
P07149	FAS1_YEAST	FAS1	Metabolic process (lipid biosynthesis)	-0.152091
P02994	EF1A_YEAST	TEF1	Translation (elongation)	-0.0397456
P19211, P23301	IF5A1_YEAST, IF5A2_YEAST	HYP1, HYP2	Translation (initiation)	-0.0258805
P04147	PABP_YEAST	PAB1	Translation (regulation of initiation)	0.0923143
P19097	FAS2_YEAST	FAS2	Metabolic process (lipid biosynthesis)	0.101201
P32481	IF2G_YEAST	GCD11	Translation (initiation)	0.323694
A7A160	A7A160_YEAS7	RPS31	Translation (ribosome biogenesis)	0.575957
P32905, P46654	RS0A_YEAST, RS0B_YEAST	RPS0B	Translation (ribosome biogenesis)	1.13301
P35271	RS18_YEAST	RPS18A	Translation (ribosome biogenesis)	1.20535
P05750	RS3_YEAST	RPS3	Translation (ribosome biogenesis)	1.20884
P38011	GBLP_YEAST	ASC1	Signalling	1.30186
P26786	RS7A_YEAST	RPS7A	Translation (ribosome biogenesis)	1.33579
P05319, P02400	RLA2_YEAST, RLA4_YEAST	RPP2A, RPP2B	Translation (ribosome biogenesis)	1.38185
P02407, P14127	RS17A_YEAST, RS17B_YEAST	RPS17A, RPS17B	Translation (ribosome biogenesis)	1.44863
P17079	RL12_YEAST	RPL12A	Translation (ribosome biogenesis)	1.47926
P38701	RS20_YEAST	RPS20	Translation (ribosome biogenesis)	1.48192
P10664, P49626	RL4A_YEAST, RL4B_YEAST	RPL4A, RPL4B	Translation (ribosome biogenesis)	1.5028
P07279	RL18_YEAST	RPL18A	Translation (ribosome biogenesis)	1.66693
P06367, P39516	RS14A_YEAST, RS14B_YEAST	RPS14A, RPS14B	Translation (ribosome biogenesis)	1.7679
P07245	C1TC_YEAST	ADE3	Metabolic process (amino acid biosynthesis)	5
Q03862	ARX1_YEAST	ARX1	Translation (Ribosome biogenesis)	5
Q08004	BUD20_YEAST	BUD20	Cell growth	5
P24783	DBP2_YEAST	DBP2	Translation (ribosome biogenesis)	5
P06634	DED1_YEAST	DED1	Translation (initiation)	5
A6ZWL1	NACB1_YEAS7	EGD1	Transcritpion (regulation)	5
P39730	IF2P_YEAST	FUN12	Translation (initiation)	5
P21954, P41939, P53982	IDHP_YEAST, IDHC_YEAST, IDHH_YEAST	IDP1, IDP2, IDP3	Metabolic process (amino acid biosynthesis)	5
P33201	MRT4_YEAST	MRT4	Translation (Ribosome biogeneisis, mRNA turnover)	5
P12945	NAT1_YEAST	NAT1	Protein modification (acetylation)	5
Q08972	NEW1_YEAST	NEW1	Transport (mRNA)	5
P32497	EIF3C_YEAST	NIP1	Translation (initiation)	5
P38861	NMD3_YEAST	NMD3	Transport (protein)	5
Q02892	NOG1_YEAST	NOG1	Translation (Ribosome biogenesis)	5
Q01560	NOP3_YEAST	NOP3	Transport (mRNA)	5
P40010	NUG1_YEAST	NUG1	Translation (Ribosome biogenesis)	5
P05030, P19657	PMA1_YEAST, PMA2_YEAST	PMA1, PMA2	Transport (proton)	5
P06103	EIF3B_YEAST	PRT1	Translation (initiation)	5
Q03195	RLI1_YEAST	RLI1	Translation (ribosome biogenesis)	5
A6ZL23	A6ZL23_YEAS7	RPG1	Translation (initiation)	5
P41805	RL10_YEAST	RPL10	Translation (ribosome biogenesis)	5
P0C0W9, Q3E757	RL11A_YEAST, RL11B_YEAST	RPL11A, RPL11B	Translation (ribosome biogenesis)	5
Q12690, P40212	RL13A_YEAST, RL13B_YEAST	RPL13A, RPL13B	Translation (ribosome biogenesis)	5
P36105, P38754	RL14A_YEAST, RL14B_YEAST	RPL14A, RPL14B	Translation (ribosome biogenesis)	5
P05748, P54780	RL15A_YEAST, RL15B_YEAST	RPL15A, RPL15B	Translation (ribosome biogenesis)	5
P26784, P26785	RL16A_YEAST, RL16B_YEAST	RPL16A, RPL16B	Translation (ribosome biogenesis)	5
P05740, P46990	RL17A_YEAST, RL17B_YEAST	RPL17A, RPL17B	Translation (ribosome biogenesis)	5
P05735	RL19_YEAST	RPL19A	Translation (ribosome biogenesis)	5
P53030	RL1_YEAST	RPL1A	Translation (ribosome biogenesis)	5
P0C2I0, A6ZPE7	RL20_YEAST, A6ZPE7_YEAS7	RPL20A, RPL20B	Translation (ribosome biogenesis)	5
Q02753, Q12672	RL21A_YEAST, RL21B_YEAST	RPL21A, RPL21B	Translation (ribosome biogenesis)	5
P05749, P56628	RL22A_YEAST, RL22B_YEAST	RPL22A, RPL22B	Translation (ribosome biogenesis)	5
P04451	RL23_YEAST	RPL23A	Translation (ribosome biogenesis)	5
P04449, P24000	RL24A_YEAST, RL24B_YEAST	RPL24A, RPL24B	Translation (ribosome biogenesis)	5
P04456	RL25_YEAST	RPL25	Translation (ribosome biogenesis)	5
P05743, P53221	RL26A_YEAST, RL26B_YEAST	RPL26A, RPL26B	Translation (ribosome biogenesis)	5
P0C2H6, P0C2H7	RL27A_YEAST, RL27B_YEAST	RPL27A, RPL27B	Translation (ribosome biogenesis)	5
P02406	RL28_YEAST	RPL28	Translation (ribosome biogenesis)	5
P05736	RL2_YEAST	RPL2A	Translation (ribosome biogenesis)	5
P14126	RL3_YEAST	RPL3	Translation (ribosome biogenesis)	5
P14120	RL30_YEAST	RPL30	Translation (ribosome biogenesis)	5
P0C2H8, P0C2H9	RL31A_YEAST, RL31B_YEAST	RPL31A, RPL31B	Translation (ribosome biogenesis)	5
P38061	RL32_YEAST	RPL32	Translation (ribosome biogenesis)	5
P05744, P41056	RL33A_YEAST, RL33B_YEAST	RPL33A, RPL33B	Translation (ribosome biogenesis)	5
P87262, P40525	RL34A_YEAST, RL34B_YEAST	RPL34A, RPL34B	Translation (ribosome biogenesis)	5
P39741	RL35_YEAST	RPL35A	Translation (ribosome biogenesis)	5
P05745, O14455	RL36A_YEAST, RL36B_YEAST	RPL36A, RPL36B	Translation (ribosome biogenesis)	5
P49166, P51402	RL37A_YEAST, RL37B_YEAST	RPL37A, RPL37B	Translation (ribosome biogenesis)	5
P49167	RL38_YEAST	RPL38	Translation (ribosome biogenesis)	5
P02405	RL44_YEAST	RPL42A	Translation (ribosome biogenesis)	5
P49631	RL43_YEAST	RPL43A	Translation (ribosome biogenesis)	5
P26321	RL5_YEAST	RPL5	Translation (ribosome biogenesis)	5
Q02326, P05739	RL6A_YEAST, RL6B_YEAST	RPL6A, RPL6B	Translation (ribosome biogenesis)	5
P05737, Q12213	RL7A_YEAST, RL7B_YEAST	RPL7A, RPL7-B	Translation (ribosome biogenesis)	5
P17076, P29453	RL8B_YEAST, RL8B_YEAST	RPL8A, RPL8B	Translation (ribosome biogenesis)	5
P05738, P51401	RL9A_YEAST, RL9B_YEAST	RPL9A, RPL9B	Translation (ribosome biogenesis)	5
P05317	RLA0_YEAST	RPP0	Translation (ribosome biogenesis)	5
A6ZXP7, P10622	A6ZXP7_YEAS7, RLA3_YEAST	RPP1A, RPPB	Translation (ribosome biogenesis)	5
Q08745, P46784	RS10A_YEAST, RS10B_YEAST	RPS10A, RPS10B	Translation (ribosome biogenesis)	5
P26781	RS11_YEAST	RPS11A	Translation (ribosome biogenesis)	5
P48589	RS12_YEAST	RPS12	Translation (ribosome biogenesis)	5
P05756	RS13_YEAST	RPS13	Translation (ribosome biogenesis)	5
Q01855	RS15_YEAST	RPS15	Translation (ribosome biogenesis)	5
P40213	RS16_YEAST	RPS16A	Translation (ribosome biogenesis)	5
P07280, P07281	RS19A_YEAST, RS19B_YEAST	RPS19A, RPS19B	Translation (ribosome biogenesis)	5
P33442, P23248	RS3A_YEAST, RS3B_YEAST	RPS1A, RPS1B	Translation (ribosome biogenesis)	5
P25443	RS2_YEAST	RPS2	Translation (ribosome biogenesis)	5
P0C0V8, Q3E754	RS21A_YEAST, RS21B_YEAST	RPS21A, RPS21B	Translation (ribosome biogenesis)	5
P0C0W1, Q3E7Y3	RS22A_YEAST, RS22B_YEAST	RPS22A, RPS22B	Translation (ribosome biogenesis)	5
P32827	RS23_YEAST	RPS23A	Translation (ribosome biogenesis)	5
P26782	RS24_YEAST	RPS24A	Translation (ribosome biogenesis)	5
Q3E792, P0C0T4	RS25A_YEAST, RS25B_YEAST	RPS25A, RPS25B	Translation (ribosome biogenesis)	5
P35997, P38711	RS27A_YEAST, RS27B_YEAST	RPS27A, RPS27B	Translation (ribosome biogenesis)	5
Q3E7X9, P0C0X0	RS28A_YEAST, RS28B_YEAST	RPS28A, RPS28B	Translation (ribosome biogenesis)	5
P05753	RS4_YEAST	RPS4A	Translation (ribosome biogenesis)	5
P26783	RS5_YEAST	RPS5	Translation (ribosome biogenesis)	5
P02365	RS6_YEAST	RPS6A	Translation (ribosome biogenesis)	5
P48164	RS7B_YEAST	RPS7B	Translation (ribosome biogenesis)	5
P05754, A6ZR58	RS8_YEAST, A6ZR58_YEAS7	RPS8A, RPS8B	Translation (ribosome biogenesis)	5
P05755, O13516	RS9A_YEAST, RS9B_YEAST	RPS9A, RPS9B	Translation (ribosome biogenesis)	5
P38788	SSZ1_YEAST	SSZ1	Protein folding	5
P39015	STM1_YEAST	STM1	Translation (regulation intiation, ass ribosome, TOR signaling pathway)	5
P09064	IF2B_YEAST	SUI3	Translation (initiation)	5
P12385	ERF1_YEAST	SUP45	Translation (termination)	5
P38249	EIF3A_YEAST	TIF32	Translation (initiation)	5
P40217	EIF3I_YEAST	TIF34	Translation (initiation)	5
P39935	IF4F1_YEAST	TIF4631	Translation (initiation)	5
P38431	IF5_YEAST	TIF5	Translation (initiation)	5
Q12522	IF6_YEAST	TIF6	Translation (initiation)	5
P08405	TY1A_YEAST	TY1A	Transposition	5
P05759	RS37_YEAST	UBI3	protein modification (ubiquitinylation	5
P07259	PYR1_YEAST	URA2	Metabolic process (amino acid)	5
P53235	EIF2A_YEAST	YGR054W	translation (elongation)	5
Q3E772	YG169_YEAST	YGR169C-A	biological process unknown	5
P32527	ZUO1_YEAST	ZUO1	Protein folding	5
