# Supplementary material for: Qualitative and Quantitative Multiplexed Proteomic Analysis of Complex Yeast Protein Fractions That Modulate the Assembly of the Yeast Prion Sup35p
Source: PLoS One. 2011 Sep 13;6(9):e23659. doi: 10.1371/journal.pone.0023659 (PMC3172207; doi:10.1371/journal.pone.0023659)
Supplement: Table S5 — List of proteins identified and quantified in an independent cell extract preparation and fractionation (biological replicates). Table S5A: Protein identification data for each replicate sample. Table S5B: List of proteins identified and quantified for each replicate sample. Table S5C: List of proteins quantified in fractions 4B from [psi−] and [PSI+] cells. Table S5D: List of proteins quantified in fractions 4B and 6B from [PSI+] cells. (XLSX) [file pone.0023659.s010.xlsx]

## Sheet: Table S5A, Identified proteins
protein.key	protein.name		protein.score	protein.falsePositiveRate	protein.Key_ForHomologs	protein.avgMass	protein.MatchedProducts	protein.matchedPeptides	protein.seqCover(%)	protein.MatchedPeptideIntenSum	protein.top3MatchedPeptideIntenSum	protein.MatchedProductIntenSum	protein.fmolOnColumn	protein.ngramOnColumn	experiment
1052	P02400	RLA4 YEAST 60S acidic ribosomal protein P2 beta OS Saccharomyces cerevisiae GN RPP2B PE 1 SV 2 AA6ZY	27825.3	0		11050.1	72	5	34.55	299443	274576	160584	42.3457	0.4679	Fr4B Minus_001
1643	P02407	RS17A YEAST 40S ribosomal protein S17 A OS Saccharomyces cerevisiae GN RPS17A PE 1 SV 1 AA6ZM38 A6ZM	22383.3	0	513 1629	15788.4	126	13	58.09	313787	0	161877			Fr4B Minus_001
1629	P14127	RS17B YEAST 40S ribosomal protein S17 B OS Saccharomyces cerevisiae GN RPS17B PE 1 SV 1 AA6ZZ38 A6ZZ	22383.3	0	513 1643	15803.3	126	13	58.09	313787	145664	161877	22.4646	0.355	Fr4B Minus_001
3487	P05750	RS3 YEAST 40S ribosomal protein S3 OS Saccharomyces cerevisiae GN RPS3 PE 1 SV 5 AA6ZRQ7 A6ZRQ7 YEAS	20229	0		26502.8	216	25	71.25	797359	262209	426727	40.4384	1.0717	Fr4B Minus_001
500	P49167	RL38 YEAST 60S ribosomal protein L38 OS Saccharomyces cerevisiae GN RPL38 PE 1 SV 1 AA7A1K8 A7A1K8 Y	19461.9	0		8826.54	51	9	51.28	126209	92611	70341	14.2827	0.1261	Fr4B Minus_001
513	B3LLM8	B3LLM8 YEAS1 Ribosomal protein S17A OS Saccharomyces cerevisiae strain RM11 1a GN SCRG 01871 PE 4	18084.1	0	1629 1643	9109.48	79	8	60.76	153065	0	102211			Fr4B Minus_001
2451	P07279	RL18 YEAST 60S ribosomal protein L18 OS Saccharomyces cerevisiae GN RPL18A PE 1 SV 1 AA6ZN91 A6ZN91	16640.2	0		20563.2	91	11	34.95	496263	207883	228787	32.0601	0.6593	Fr4B Minus_001
7111	P00924	ENO1 YEAST Enolase 1 OS Saccharomyces cerevisiae GN ENO1 PE 1 SV 2 AA6ZUR2 A6ZUR2 YEAS7 Enolase OS S	16595.9	0	7101 7107	46802.2	172	15	39.59	534758	0	259254			Fr4B Minus_001
7107	B3LHY6	B3LHY6 YEAS1 Enolase I OS Saccharomyces cerevisiae strain RM11 1a GN SCRG 00770 PE 4 SV 1	16595.9	0	7101 7111	46816.2	172	15	39.59	534758	203307	259254	31.3544	1.4679	Fr4B Minus_001
749	O14455	RL36B YEAST 60S ribosomal protein L36 B OS Saccharomyces cerevisiae GN RPL36B PE 1 SV 3 AA6ZW06 A6ZW	15038.4	0	536 731 745	11135.2	75	11	61	305658	213271	148715	32.8911	0.3662	Fr4B Minus_001
2252	A6ZPE7	A6ZPE7 YEAS7 Ribosomal protein L20B OS Saccharomyces cerevisiae strain YJM789 GN RPL20B PE 4 SV 1	14816.3	0	2227 2322	20713.1	127	16	42.53	542976	0	274722			Fr4B Minus_001
2227	P0C2I0	RL20 YEAST 60S ribosomal protein L20 OS Saccharomyces cerevisiae GN RPL20A PE 1 SV 2	14816.3	0	2252 2322	20436.8	127	16	43.02	542976	297067	274722	45.8143	0.9363	Fr4B Minus_001
2322	A6ZMV5	A6ZMV5 YEAS7 Ribosomal protein L20A OS Saccharomyces cerevisiae strain YJM789 GN RPL20A PE 4 SV 1	14816.3	0	2227 2252	21235.8	127	16	41.57	542976	0	274722			Fr4B Minus_001
745	A6ZMQ5	A6ZMQ5 YEAS7 60S ribosomal protein L36 OS Saccharomyces cerevisiae strain YJM789 GN RPL36A PE 3 SV	14617	0	536 731 749	11094.2	69	10	60	294787	10626	143735	1.6388	0.0182	Fr4B Minus_001
731	P05745	RL36A YEAST 60S ribosomal protein L36 A OS Saccharomyces cerevisiae GN RPL36A PE 1 SV 3	14617	0	536 745 749	11124.2	67	9	56	293276	0	142403			Fr4B Minus_001
1654	P06367	RS14A YEAST 40S ribosomal protein S14 A OS Saccharomyces cerevisiae GN RPS14A PE 1 SV 5 AA6ZTL2 A6ZT	14335	0	1662	14536.6	107	12	51.09	430108	278319	230961	42.9229	0.624	Fr4B Minus_001
1662	P39516	RS14B YEAST 40S ribosomal protein S14 B OS Saccharomyces cerevisiae GN RPS14B PE 1 SV 2 AA6ZQE5 A6ZQ	14335	0	1654	14649.8	107	12	50.72	430108	0	230961			Fr4B Minus_001
1639	P0C2H6	RL27A YEAST 60S ribosomal protein L27 A OS Saccharomyces cerevisiae GN RPL27A PE 1 SV 1 AA6ZSR4 A6ZS	13928.4	0	1641 2091	15531.3	134	15	54.41	415116	209554	247307	32.3178	0.5019	Fr4B Minus_001
1641	P0C2H7	RL27B YEAST 60S ribosomal protein L27 B OS Saccharomyces cerevisiae GN RPL27B PE 1 SV 1	13928.4	0	1639 2091	15505.2	134	15	54.41	415116	0	247307			Fr4B Minus_001
2091	B3LSD1	B3LSD1 YEAS1 Ribosomal protein L27A OS Saccharomyces cerevisiae strain RM11 1a GN SCRG 04716 PE 4	13678.6	0	1639 1641	18682.9	122	11	41.98	378358	0	198073			Fr4B Minus_001
5762	P10664	RL4A YEAST 60S ribosomal protein L4 A OS Saccharomyces cerevisiae GN RPL4A PE 1 SV 4 AA6ZKX6 A6ZKX6	13345	0	5756 5766	39092.1	219	24	52.49	607246	0	302127			Fr4B Minus_001
5756	B3LNB3	B3LNB3 YEAS1 Ribosomal protein L4A OS Saccharomyces cerevisiae strain RM11 1a GN SCRG 02934 PE 4 S	13345	0	5762 5766	39062.1	219	24	52.49	607246	238002	302127	36.7051	1.4338	Fr4B Minus_001
370	P0C0X0	RS28B YEAST 40S ribosomal protein S28 B OS Saccharomyces cerevisiae GN RPS28B PE 1 SV 1 AA7A1E5 A7A1	13106	0	372	7564.82	31	3	41.79	174740	174740	79958	26.9488	0.2039	Fr4B Minus_001
372	Q3E7X9	RS28A YEAST 40S ribosomal protein S28 A OS Saccharomyces cerevisiae GN RPS28A PE 1 SV 1 AA6ZP12 A6ZP	13106	0	370	7591.84	31	3	41.79	174740	0	79958			Fr4B Minus_001
5766	P49626	RL4B YEAST 60S ribosomal protein L4 B OS Saccharomyces cerevisiae GN RPL4B PE 1 SV 2 AA6ZXX7 A6ZXX7	12893	0	5756 5762	39062.1	201	23	51.93	549786	231073	271168	35.6365	1.392	Fr4B Minus_001
536	B3LM81	B3LM81 YEAS1 Ribosomal protein L36A OS Saccharomyces cerevisiae strain RM11 1a GN SCRG 02087 PE 4	12815.1	0	731 745 749	9195.83	51	7	46.91	216835	0	111334			Fr4B Minus_001
1099	B3LSE1	B3LSE1 YEAS1 Ribosomal protein S27B OS Saccharomyces cerevisiae strain RM11 1a GN SCRG 04727 PE 4	12636.9	0	543 548	12494.6	53	6	33.93	346520	0	148626			Fr4B Minus_001
1728	P04456	RL25 YEAST 60S ribosomal protein L25 OS Saccharomyces cerevisiae GN RPL25 PE 1 SV 4 AA6ZN84 A6ZN84 Y	12623.7	0		15757.6	71	8	37.32	267404	214293	132564	33.0487	0.5208	Fr4B Minus_001
2681	B3LM30	B3LM30 YEAS1 Ribosomal protein L13B Fragment OS Saccharomyces cerevisiae strain RM11 1a GN SCRG	12603.2	0	2648 2674 2687	22507	123	14	48.74	542108	0	285075			Fr4B Minus_001
2674	P40212	RL13B YEAST 60S ribosomal protein L13 B OS Saccharomyces cerevisiae GN RPL13B PE 1 SV 1 AA6ZMK1 A6ZM	12603.2	0	2648 2681 2687	22525	123	14	48.74	542108	0	285075			Fr4B Minus_001
2648	B3LGX6	B3LGX6 YEAS1 Ribosomal protein L13A Fragment OS Saccharomyces cerevisiae strain RM11 1a GN SCRG	12603.2	0	2674 2681 2687	22422.9	123	14	48.99	542108	260224	285075	40.1323	0.8999	Fr4B Minus_001
2687	Q12690	RL13A YEAST 60S ribosomal protein L13 A OS Saccharomyces cerevisiae GN RPL13A PE 1 SV 1 AA6ZXP6 A6ZX	12603.2	0	2648 2674 2681	22554.1	123	14	48.74	542108	0	285075			Fr4B Minus_001
548	P38711	RS27B YEAST 40S ribosomal protein S27 B OS Saccharomyces cerevisiae GN RPS27B PE 1 SV 1 AA6ZSS5 A6ZS	12324.5	0	543 1099	8865.38	53	6	46.34	346520	0	148626			Fr4B Minus_001
543	P35997	RS27A YEAST 40S ribosomal protein S27 A OS Saccharomyces cerevisiae GN RPS27A PE 1 SV 1 AA6ZZG7 A6ZZ	12324.5	0	548 1099	8879.41	53	6	46.34	346520	272186	148626	41.9771	0.3727	Fr4B Minus_001
1762	P07281	RS19B YEAST 40S ribosomal protein S19 B OS Saccharomyces cerevisiae GN RPS19B PE 1 SV 2 AA6ZSH7 A6ZS	12282	0	1761	15891.1	89	12	35.42	402541	0	166778			Fr4B Minus_001
1761	P07280	RS19A YEAST 40S ribosomal protein S19 A OS Saccharomyces cerevisiae GN RPS19A PE 1 SV 2 AA6ZN90 A6ZN	12282	0	1762	15917.1	89	12	35.42	402541	266856	166778	41.1551	0.6551	Fr4B Minus_001
1116	P0C2H8	RL31A YEAST 60S ribosomal protein L31 A OS Saccharomyces cerevisiae GN RPL31A PE 1 SV 1 AA6ZXQ3 A6ZX	11607.9	0	480 1125	12953.1	66	9	61.06	169785	91584	78417	14.1243	0.183	Fr4B Minus_001
7510	P02994	EF1A YEAST Elongation factor 1 alpha OS Saccharomyces cerevisiae GN TEF1 PE 1 SV 1 AA6ZL63 A6ZL63 YE	11421.3	0	4336	50032.8	216	22	37.77	1759858	952188	757832	146.848	7.3472	Fr4B Minus_001
6252	P14126	RL3 YEAST 60S ribosomal protein L3 OS Saccharomyces cerevisiae GN RPL3 PE 1 SV 4 AA6ZNR5 A6ZNR5 YEAS	11413.2	0		43757.7	274	37	46.77	1021550	258506	421948	39.8673	1.7445	Fr4B Minus_001
3407	P02365	RS6 YEAST 40S ribosomal protein S6 OS Saccharomyces cerevisiae GN RPS6A PE 1 SV 1 AA6ZLC2 A6ZLC2 YEA	11215.3	0	2269	26996.4	162	19	43.64	571762	246862	290957	38.0716	1.0278	Fr4B Minus_001
914	P05319	RLA2 YEAST 60S acidic ribosomal protein P2 alpha OS Saccharomyces cerevisiae GN RPP2A PE 1 SV 1 AA6Z	11194.6	0		10745.8	32	3	21.7	179632	179632	69553	27.7032	0.2977	Fr4B Minus_001
1879	P02406	RL28 YEAST 60S ribosomal protein L28 OS Saccharomyces cerevisiae GN RPL28 PE 1 SV 2	11087.2	0	1873	16722.6	58	8	29.53	317985	0	169138			Fr4B Minus_001
1873	A6ZU78	A6ZU78 YEAS7 Ribosomal protein L28 OS Saccharomyces cerevisiae strain YJM789 GN RPL28 PE 3 SV 1 AB	11087.2	0	1879	16721.6	58	8	29.53	317985	232837	169138	35.9086	0.6004	Fr4B Minus_001
1622	B3LM31	B3LM31 YEAS1 Ribosomal protein S16A Fragment OS Saccharomyces cerevisiae strain RM11 1a GN SCRG	10967.4	0	1754	15047.5	92	13	52.59	360231	0	201771			Fr4B Minus_001
1754	P40213	RS16 YEAST 40S ribosomal protein S16 OS Saccharomyces cerevisiae GN RPS16A PE 1 SV 2 AA6ZMK2 A6ZMK2	10967.4	0	1622	15847.5	108	16	57.34	418540	225502	245715	34.7774	0.5511	Fr4B Minus_001
1621	P26782	RS24 YEAST 40S ribosomal protein S24 OS Saccharomyces cerevisiae GN RPS24A PE 1 SV 3 AA6ZR28 A6ZR28	10714.4	0		15328.8	128	23	62.22	450305	172504	190602	26.6039	0.4078	Fr4B Minus_001
1979	P26781	RS11 YEAST 40S ribosomal protein S11 OS Saccharomyces cerevisiae GN RPS11A PE 1 SV 3 AA6ZKZ2 A6ZKZ2	10693.9	0		17748.9	110	13	60.26	502797	276387	210881	42.625	0.7565	Fr4B Minus_001
3110	P41805	RL10 YEAST 60S ribosomal protein L10 OS Saccharomyces cerevisiae GN RPL10 PE 1 SV 1 AA7A0Y0 A7A0Y0 Y	10681.8	0		25361.4	143	24	43.89	399246	188483	191982	29.0682	0.7372	Fr4B Minus_001
3766	P29453	RL8B YEAST 60S ribosomal protein L8 B OS Saccharomyces cerevisiae GN RPL8B PE 1 SV 3 AB3LTD0 B3LTD0	10633.9	0	3762 3774 3776	28111.8	174	23	57.81	861068	383664	303501	59.1694	1.6634	Fr4B Minus_001
3762	A7A0L4	A7A0L4 YEAS7 Ribosomal protein L8B OS Saccharomyces cerevisiae strain YJM789 GN RPL8B PE 4 SV 1	10064.7	0	3766 3774 3776	28097.8	166	22	54.3	827750	0	295105			Fr4B Minus_001
885	P14120	RL30 YEAST 60S ribosomal protein L30 OS Saccharomyces cerevisiae GN RPL30 PE 1 SV 3 AA6ZUW4 A6ZUW4 Y	9595.9	0		11415.4	71	6	44.76	176240	132751	105213	20.4731	0.2337	Fr4B Minus_001
1125	P0C2H9	RL31B YEAST 60S ribosomal protein L31 B OS Saccharomyces cerevisiae GN RPL31B PE 1 SV 1 AA7A1S9 A7A1	9396.05	0	480 1116	12967.2	55	7	53.1	150933	0	70822			Fr4B Minus_001
2425	P05740	RL17A YEAST 60S ribosomal protein L17 A OS Saccharomyces cerevisiae GN RPL17A PE 1 SV 4 AA6ZZE6 A6ZZ	9283.63	0	2426	20549.5	120	15	40.76	468399	156576	165307	24.1474	0.4962	Fr4B Minus_001
3747	P23248	RS3B YEAST 40S ribosomal protein S1 B OS Saccharomyces cerevisiae GN RPS1B PE 1 SV 3 AA6ZM02 A6ZM02	9179.97	0	3754	28812.5	187	25	63.14	736857	207214	333032	31.9569	0.9208	Fr4B Minus_001
2635	A6ZS11	A6ZS11 YEAS7 Ribosomal protein L16B OS Saccharomyces cerevisiae strain YJM789 GN RPL16B PE 3 SV 1	9100.4	0	2662 2673 2684 2695	22219.1	126	17	43.94	427128	218458	212859	33.691	0.7486	Fr4B Minus_001
2662	P26785	RL16B YEAST 60S ribosomal protein L16 B OS Saccharomyces cerevisiae GN RPL16B PE 1 SV 3 AB3LNS8 B3LN	9100.4	0	2635 2673 2684 2695	22249.1	126	17	43.94	427128	0	212859			Fr4B Minus_001
3774	P17076	RL8A YEAST 60S ribosomal protein L8 A OS Saccharomyces cerevisiae GN RPL8A PE 1 SV 4 AB3LS86 B3LS86	9032.3	0	3762 3766 3776	28124.8	148	21	54.69	928040	173510	334622	26.7591	0.7526	Fr4B Minus_001
3776	A6ZSL7	A6ZSL7 YEAS7 Ribosomal protein L8A OS Saccharomyces cerevisiae strain YJM789 GN RPL8A PE 4 SV 1	9032.3	0	3762 3766 3774	28111.8	148	21	54.69	928040	0	334622			Fr4B Minus_001
1672	P38754	RL14B YEAST 60S ribosomal protein L14 B OS Saccharomyces cerevisiae GN RPL14B PE 1 SV 1 AA6ZSQ1 A6ZS	9025.66	0	1090 1658 1666	15153	74	11	40.58	292127	0	133403			Fr4B Minus_001
1658	A6ZZW0	A6ZZW0 YEAS7 Ribosomal protein L14A OS Saccharomyces cerevisiae strain YJM789 GN RPL14A PE 4 SV 1	9025.66	0	1090 1666 1672	15127	74	11	40.58	292127	191571	133403	29.5445	0.4469	Fr4B Minus_001
2500	B3LN67	B3LN67 YEAS1 Ribosomal protein L19A Ribosomal protein L19B Fragment OS Saccharomyces cerevisiae	8897.86	0	2506	21729.1	110	15	35.98	461862	284254	183904	43.8382	0.9526	Fr4B Minus_001
2506	P05735	RL19 YEAST 60S ribosomal protein L19 OS Saccharomyces cerevisiae GN RPL19A PE 1 SV 5 AA6ZKS1 A6ZKS1	8897.86	0	2500	21704.1	110	15	35.98	461862	0	183904			Fr4B Minus_001
3214	P26783	RS5 YEAST 40S ribosomal protein S5 OS Saccharomyces cerevisiae GN RPS5 PE 1 SV 3 AA6ZQ79 A6ZQ79 YEAS	8839.54	0		25038.6	128	18	43.56	328516	162104	127574	25	0.626	Fr4B Minus_001
2301	P05739	RL6B YEAST 60S ribosomal protein L6 B OS Saccharomyces cerevisiae GN RPL6B PE 1 SV 4 AA7A1W7 A7A1W7	8710.65	0	2295	19986.5	99	15	56.82	488110	172157	227324	26.5504	0.5306	Fr4B Minus_001
2519	P26786	RS7A YEAST 40S ribosomal protein S7 A OS Saccharomyces cerevisiae GN RPS7A PE 1 SV 4 AA6ZNU6 A6ZNU6	8679.68	0	2514 2534	21622.2	104	12	47.89	390482	203786	138777	31.4283	0.6795	Fr4B Minus_001
2036	Q02753	RL21A YEAST 60S ribosomal protein L21 A OS Saccharomyces cerevisiae GN RPL21A PE 1 SV 1 AA6ZLD1 A6ZL	8632.35	0	2045	18242.2	71	8	46.88	420853	202458	146914	31.2235	0.5696	Fr4B Minus_001
2045	Q12672	RL21B YEAST 60S ribosomal protein L21 B OS Saccharomyces cerevisiae GN RPL21B PE 1 SV 1 AA6ZWH1 A6ZW	8510.81	0	2036	18274.3	67	8	46.88	399143	81226.8	138775	12.527	0.2289	Fr4B Minus_001
2295	Q02326	RL6A YEAST 60S ribosomal protein L6 A OS Saccharomyces cerevisiae GN RPL6A PE 1 SV 2 AA6ZLZ2 A6ZLZ2	8465.24	0	2301	19961.5	92	14	52.27	491295	154570	211790	23.8381	0.4758	Fr4B Minus_001
2426	P46990	RL17B YEAST 60S ribosomal protein L17 B OS Saccharomyces cerevisiae GN RPL17B PE 1 SV 2 AA6ZQF7 A6ZQ	8417.06	0	2425	20551.4	111	15	40.76	440806	87148.3	155161	13.4402	0.2762	Fr4B Minus_001
3732	P05736	RL2 YEAST 60S ribosomal protein L2 OS Saccharomyces cerevisiae GN RPL2A PE 1 SV 3 AA6ZVP9 A6ZVP9 YEA	8369.68	0	3722	27408.5	126	20	44.88	452605	0	239633			Fr4B Minus_001
3722	B3LTM6	B3LTM6 YEAS1 Ribosomal protein L2B Fragment OS Saccharomyces cerevisiae strain RM11 1a GN SCRG 0	8369.68	0	3732	27277.3	126	20	45.06	452605	255844	239633	39.4568	1.0763	Fr4B Minus_001
480	Q06739	Q06739 YEAST Putative uncharacterized protein Fragment OS Saccharomyces cerevisiae GN RPL31A PE 2	8256.48	0	1116 1125	9066.69	48	7	46.05	127504	0	57640			Fr4B Minus_001
4336	A9QA59	A9QA59 YEAST Translation elongation factor 1 alpha Fragment OS Saccharomyces cerevisiae PE 4 SV 1	8243.24	0	7510	31338.9	118	10	37.37	1175913	0	525306			Fr4B Minus_001
3041	P53030	RL1 YEAST 60S ribosomal protein L1 OS Saccharomyces cerevisiae GN RPL1A PE 1 SV 1 AA6ZU48 A6ZU48 YEA	8132.69	0		24485.8	71	8	20.74	326910	244649	117980	37.7303	0.9239	Fr4B Minus_001
2701	A6ZR58	A6ZR58 YEAS7 Ribosomal protein S8 OS Saccharomyces cerevisiae strain YJM789 GN RPS8B PE 3 SV 1 AB3	8120.85	0	2691	22517.7	76	8	39.5	308943	0	126536			Fr4B Minus_001
2691	P05754	RS8 YEAST 40S ribosomal protein S8 OS Saccharomyces cerevisiae GN RPS8A PE 1 SV 3 AA6ZKM8 A6ZKM8 YEA	8120.85	0	2701	22489.7	76	8	39.5	308943	218577	126536	33.7094	0.7581	Fr4B Minus_001
3575	P05737	RL7A YEAST 60S ribosomal protein L7 A OS Saccharomyces cerevisiae GN RPL7A PE 1 SV 3 AA6ZUA3 A6ZUA3	8014.32	0	3557	27638.3	153	23	36.89	553733	217690	283222	33.5725	0.9279	Fr4B Minus_001
3754	P33442	RS3A YEAST 40S ribosomal protein S1 A OS Saccharomyces cerevisiae GN RPS1A PE 1 SV 2 AA7A1W1 A7A1W1	7991.1	0	3747	28743.4	173	24	58.82	701004	113756	317429	17.5438	0.5043	Fr4B Minus_001
1448	P05743	RL26A YEAST 60S ribosomal protein L26 A OS Saccharomyces cerevisiae GN RPL26A PE 1 SV 3	7751.21	0	1462 1507	14233.7	162	26	49.61	506673	209562	296851	32.3191	0.46	Fr4B Minus_001
2130	P17079	RL12 YEAST 60S ribosomal protein L12 OS Saccharomyces cerevisiae GN RPL12A PE 1 SV 1 AA6ZQP7 A6ZQP7	7737.22	0		17822.6	69	9	57.58	353814	272620	153675	42.044	0.7493	Fr4B Minus_001
1531	P38061	RL32 YEAST 60S ribosomal protein L32 OS Saccharomyces cerevisiae GN RPL32 PE 1 SV 1 AA6ZKL0 A6ZKL0 Y	7735.82	0		14771.3	88	12	55.38	491659	300269	228654	46.3081	0.684	Fr4B Minus_001
1255	P39939	RS26B YEAST 40S ribosomal protein S26 B OS Saccharomyces cerevisiae GN RPS26B PE 1 SV 1 AA6ZR85 A6ZR	7529.08	0	1252	13446.8	46	5	30.25	227360	0	126436			Fr4B Minus_001
1252	P39938	RS26A YEAST 40S ribosomal protein S26 A OS Saccharomyces cerevisiae GN RPS26A PE 1 SV 1 AA6ZTZ9 A6ZT	7529.08	0	1255	13504.8	46	5	30.25	227360	222239	126436	34.2741	0.4629	Fr4B Minus_001
959	P05744	RL33A YEAST 60S ribosomal protein L33 A OS Saccharomyces cerevisiae GN RPL33A PE 1 SV 3 AA6ZWB1 A6ZW	7493.56	0	843 968	12154.1	69	10	44.86	352625	227586	170094	35.0988	0.4266	Fr4B Minus_001
1462	P53221	RL26B YEAST 60S ribosomal protein L26 B OS Saccharomyces cerevisiae GN RPL26B PE 1 SV 2 AA7A1M3 A7A1	7455.72	0	1448 1507	14234.7	116	18	40.94	397410	0	221202			Fr4B Minus_001
2794	P05748	RL15A YEAST 60S ribosomal protein L15 A OS Saccharomyces cerevisiae GN RPL15A PE 1 SV 3 AA7A0T5 A7A0	7373.33	0	2780	24422.2	70	8	33.33	319339	220893	111858	34.0666	0.832	Fr4B Minus_001
2123	B3LGK6	B3LGK6 YEAS1 Ribosomal protein S13 OS Saccharomyces cerevisiae strain RM11 1a GN SCRG 00451 PE 4 S	7295.81	0	1906	18793	76	12	43.03	278399	0	131726			Fr4B Minus_001
1906	P05756	RS13 YEAST 40S ribosomal protein S13 OS Saccharomyces cerevisiae GN RPS13 PE 1 SV 3 AA6ZY29 A6ZY29 Y	7295.81	0	2123	17028.9	76	12	47.02	278399	181649	131726	28.0143	0.4771	Fr4B Minus_001
1666	P36105	RL14A YEAST 60S ribosomal protein L14 A OS Saccharomyces cerevisiae GN RPL14A PE 1 SV 1	6994.1	0	1090 1658 1672	15167.1	60	9	33.33	223868	0	110777			Fr4B Minus_001
9753	P40150	HSP76 YEAST Heat shock protein SSB2 OS Saccharomyces cerevisiae GN SSB2 PE 1 SV 2	6981.26	0	509 9751 9757	66594.7	235	25	33.93	585292	132546	250330	20.4415	1.3613	Fr4B Minus_001
1310	P38701	RS20 YEAST 40S ribosomal protein S20 OS Saccharomyces cerevisiae GN RPS20 PE 1 SV 3 AA6ZSN7 A6ZSN7 Y	6878.59	0		13907.1	62	8	43.8	202694	117121	81912	18.0626	0.2512	Fr4B Minus_001
9757	A6ZRN1	A6ZRN1 YEAS7 Stress seventy subfamily B protein OS Saccharomyces cerevisiae strain YJM789 GN SSB2	6638.56	0	509 9751 9753	66595.6	211	23	31.81	527275	0	218059			Fr4B Minus_001
9751	P11484	HSP75 YEAST Heat shock protein SSB1 OS Saccharomyces cerevisiae GN SSB1 PE 1 SV 3 AA6ZXA5 A6ZXA5 YEA	6638.56	0	509 9753 9757	66601.7	211	23	31.81	527275	0	218059			Fr4B Minus_001
1800	P35271	RS18 YEAST 40S ribosomal protein S18 OS Saccharomyces cerevisiae GN RPS18A PE 1 SV 4 AA6ZM36 A6ZM36	6344.51	0		17037.6	70	10	43.84	310728	214261	126583	33.0438	0.563	Fr4B Minus_001
3852	P05753	RS4 YEAST 40S ribosomal protein S4 OS Saccharomyces cerevisiae GN RPS4A PE 1 SV 3 AA6ZQA2 A6ZQA2 YEA	6235.81	0		29410.2	117	15	41.38	545444	244470	240560	37.7027	1.1088	Fr4B Minus_001
2269	B3LKY3	B3LKY3 YEAS1 Ribosomal protein S6A Ribosomal gene product S6B OS Saccharomyces cerevisiae strain	6232.97	0	3407	19959.5	104	13	38.51	335564	0	173639			Fr4B Minus_001
4811	A7A1L9	A7A1L9 YEAS7 60S acidic ribosomal protein P0 OS Saccharomyces cerevisiae strain YJM789 GN RPP0 PE	6128.13	0	4840	33720.2	85	10	27.88	295680	40682.6	120839	6.2742	0.2116	Fr4B Minus_001
4840	P05317	RLA0 YEAST 60S acidic ribosomal protein P0 OS Saccharomyces cerevisiae GN RPP0 PE 1 SV 1	6126.17	0	4811	33766.4	93	12	25	319518	137115	143497	21.1462	0.714	Fr4B Minus_001
610	P49166	RL37A YEAST 60S ribosomal protein L37 A OS Saccharomyces cerevisiae GN RPL37A PE 1 SV 2 AA7A175 A7A1	6103.99	0		9850.31	24	3	34.09	54587	54587	23079	8.4185	0.0829	Fr4B Minus_001
1507	A6ZV22	A6ZV22 YEAS7 Ribosomal protein L26B OS Saccharomyces cerevisiae strain YJM789 GN RPL26B PE 4 SV 1	6103.81	0	1448 1462	14609.2	96	15	32.56	348741	0	201644			Fr4B Minus_001
1514	P0C0W1	RS22A YEAST 40S ribosomal protein S22 A OS Saccharomyces cerevisiae GN RPS22A PE 1 SV 2 AA6ZQE6 A6ZQ	6069	0	1537	14626.1	67	9	57.69	261693	152900	88834	23.5805	0.3449	Fr4B Minus_001
1537	Q3E7Y3	RS22B YEAST 40S ribosomal protein S22 B OS Saccharomyces cerevisiae GN RPS22B PE 1 SV 3 AA7A1P4 A7A1	5980.11	0	1514	14626.1	64	8	50.77	258029	0	86682			Fr4B Minus_001
4526	P26321	RL5 YEAST 60S ribosomal protein L5 OS Saccharomyces cerevisiae GN RPL5 PE 1 SV 3	5874.01	0	4513	33742.9	79	12	36.7	508898	0	198316			Fr4B Minus_001
4513	A6ZWC1	A6ZWC1 YEAS7 Ribosomal protein L5 OS Saccharomyces cerevisiae strain YJM789 GN RPL5 PE 4 SV 1 AB3L	5874.01	0	4526	33714.9	79	12	36.7	508898	317697	198316	48.9959	1.6519	Fr4B Minus_001
843	B3LJQ6	B3LJQ6 YEAS1 Ribosomal protein L33B OS Saccharomyces cerevisiae strain RM11 1a GN SCRG 01620 PE 4	5825.09	0	959 968	11686.7	58	9	46.6	322152	227586	150839	35.0988	0.4102	Fr4B Minus_001
968	P41056	RL33B YEAST 60S ribosomal protein L33 B OS Saccharomyces cerevisiae GN RPL33B PE 1 SV 2 AA6ZP75 A6ZP	5825.09	0	843 959	12168.1	58	9	44.86	322152	0	150839			Fr4B Minus_001
2541	A6ZU36	A6ZU36 YEAS7 Ribosomal protein L9A OS Saccharomyces cerevisiae strain YJM789 GN RPL9A PE 4 SV 1	5737.58	0	2525 2529 2543	21627.1	82	9	31.41	351567	0	109686			Fr4B Minus_001
2525	B3LHK2	B3LHK2 YEAS1 Ribosomal protein L9A OS Saccharomyces cerevisiae strain RM11 1a GN SCRG 01141 PE 4 S	5737.58	0	2529 2541 2543	21569	82	9	31.41	351567	200358	109686	30.8996	0.6665	Fr4B Minus_001
2529	P05738	RL9A YEAST 60S ribosomal protein L9 A OS Saccharomyces cerevisiae GN RPL9A PE 1 SV 2	5737.58	0	2525 2541 2543	21569	82	9	31.41	351567	0	109686			Fr4B Minus_001
4976	P38011	GBLP YEAST Guanine nucleotide binding protein subunit beta like protein OS Saccharomyces cerevisiae	5726.85	0		34805.4	107	16	25.71	357583	205901	201196	31.7545	1.1052	Fr4B Minus_001
2543	P51401	RL9B YEAST 60S ribosomal protein L9 B OS Saccharomyces cerevisiae GN RPL9B PE 1 SV 1 AA6ZS13 A6ZS13	5617.86	0	2525 2529 2541	21657.2	74	8	27.75	312246	0	91569			Fr4B Minus_001
1282	A6ZXE1	A6ZXE1 YEAS7 Ribosomal protein L35A OS Saccharomyces cerevisiae strain YJM789 GN RPL35A PE 4 SV 1	5558.81	0	1292	13899.5	81	14	42.5	256722	158199	98719	24.3978	0.3391	Fr4B Minus_001
1292	P39741	RL35 YEAST 60S ribosomal protein L35 OS Saccharomyces cerevisiae GN RPL35A PE 1 SV 1 AA6ZXJ1 A6ZXJ1	5558.81	0	1282	13909.6	81	13	36.67	252065	0	97459			Fr4B Minus_001
2780	P54780	RL15B YEAST 60S ribosomal protein L15 B OS Saccharomyces cerevisiae GN RPL15B PE 1 SV 2 AA6ZMI1 A6ZM	5536.58	0	2794	24422.2	56	6	25	197955	0	76296			Fr4B Minus_001
3557	Q12213	RL7B YEAST 60S ribosomal protein L7 B OS Saccharomyces cerevisiae GN RPL7B PE 1 SV 3 AA6ZW56 A6ZW56	5457.5	0	3575	27696.3	138	22	36.89	445175	68386.4	233540	10.5467	0.2921	Fr4B Minus_001
2534	Q45TZ8	Q45TZ8 YEAST Rps7bp OS Saccharomyces cerevisiae GN RPS7B PE 4 SV 1	5389.84	0	2514 2519	21733.4	81	10	43.46	307838	0	109792			Fr4B Minus_001
2514	P48164	RS7B YEAST 40S ribosomal protein S7 B OS Saccharomyces cerevisiae GN RPS7B PE 1 SV 1 AA6ZRY5 A6ZRY5	5389.84	0	2519 2534	21634.3	81	10	43.68	307838	26211	109792	4.0423	0.0875	Fr4B Minus_001
1740	Q01855	RS15 YEAST 40S ribosomal protein S15 OS Saccharomyces cerevisiae GN RPS15 PE 1 SV 1 AA6ZNG9 A6ZNG9 Y	5197.5	0		16001.9	48	5	29.58	208068	193912	85786	29.9055	0.4785	Fr4B Minus_001
1951	P24000	RL24B YEAST 60S ribosomal protein L24 B OS Saccharomyces cerevisiae GN RPL24B PE 1 SV 1 AB3LI81 B3LI	5125.41	0	1953 1960	17547.5	96	14	32.26	280907	173196	128714	26.7106	0.4687	Fr4B Minus_001
1953	A6ZUG0	A6ZUG0 YEAS7 Ribosomal protein L24B OS Saccharomyces cerevisiae strain YJM789 GN RPL24B PE 4 SV 1	5125.41	0	1951 1960	17577.5	96	14	32.26	280907	0	128714			Fr4B Minus_001
1960	P04449	RL24A YEAST 60S ribosomal protein L24 A OS Saccharomyces cerevisiae GN RPL24A PE 1 SV 1 AA6ZUW3 A6ZU	4995.95	0	1951 1953	17613.6	97	14	32.26	279837	173196	128956	26.7106	0.4705	Fr4B Minus_001
7101	P00925	ENO2 YEAST Enolase 2 OS Saccharomyces cerevisiae GN ENO2 PE 1 SV 2 AA6ZT81 A6ZT81 YEAS7 Enolase OS S	4873.85	0	7107 7111	46914.3	70	7	15.56	270433	0	124994			Fr4B Minus_001
1090	B3LSB7	B3LSB7 YEAS1 Ribosomal protein L14A OS Saccharomyces cerevisiae strain RM11 1a GN SCRG 04702 PE 4	4864.46	0	1658 1666 1672	11844.2	35	6	27.03	97799	0	53111			Fr4B Minus_001
2266	Q3E757	RL11B YEAST 60S ribosomal protein L11 B OS Saccharomyces cerevisiae GN RPL11B PE 1 SV 3 AA6ZV67 A6ZV	4742.93	0	2251	19749.7	81	11	28.16	327272	0	172319			Fr4B Minus_001
2251	P0C0W9	RL11A YEAST 60S ribosomal protein L11 A OS Saccharomyces cerevisiae GN RPL11A PE 1 SV 2 AA6ZWY2 A6ZW	4742.93	0	2266	19719.7	81	11	28.16	327272	215270	172319	33.1994	0.6547	Fr4B Minus_001
3735	P25443	RS2 YEAST 40S ribosomal protein S2 OS Saccharomyces cerevisiae GN RPS2 PE 1 SV 3 AA6ZU59 A6ZU59 YEAS	4596.48	0		27449.8	92	18	44.49	312001	165124	120883	25.4658	0.699	Fr4B Minus_001
486	P05759	RS37 YEAST 40S ribosomal protein S31 OS Saccharomyces cerevisiae GN UBI3 PE 1 SV 2	4562.94	0	1913	8677.38	25	4	36.84	144930	141898	45482	21.8838	0.1899	Fr4B Minus_001
1913	A7A160	A7A160 YEAS7 Ribosomal protein S31 OS Saccharomyces cerevisiae strain YJM789 GN RPS31 PE 4 SV 1 AB	4562.94	0	486	17216.2	25	4	18.42	144930	0	45482			Fr4B Minus_001
267	P41058	RS29B YEAST 40S ribosomal protein S29 B OS Saccharomyces cerevisiae GN RPS29B PE 1 SV 3 AA6ZXR4 A6ZX	4528.51	0	266	6727.74	35	5	66.07	69492	51837	31837	7.9944	0.0538	Fr4B Minus_001
3704	P32905	RS0A YEAST 40S ribosomal protein S0 A OS Saccharomyces cerevisiae GN RPS0A PE 1 SV 3 AA6ZUM5 A6ZUM5	4140.3	0	3716	28024.5	60	8	19.84	310357	254338	180035	39.2245	1.0992	Fr4B Minus_001
3716	P46654	RS0B YEAST 40S ribosomal protein S0 B OS Saccharomyces cerevisiae GN RPS0B PE 1 SV 2 AA7A0V3 A7A0V3	4140.3	0	3704	27962.5	60	8	19.84	310357	0	180035			Fr4B Minus_001
266	P41057	RS29A YEAST 40S ribosomal protein S29 A OS Saccharomyces cerevisiae GN RPS29A PE 1 SV 3 AA7A1R3 A7A1	4067.22	0	267	6660.7	39	5	67.86	88456	67934	32478	10.4769	0.0698	Fr4B Minus_001
2582	P05755	RS9B YEAST 40S ribosomal protein S9 B OS Saccharomyces cerevisiae GN RPS9B PE 1 SV 4	4061.41	0	2590 2626	22298.7	141	24	55.38	523900	248552	220550	38.3322	0.8548	Fr4B Minus_001
2590	A6ZLD0	A6ZLD0 YEAS7 Ribosomal protein S9B OS Saccharomyces cerevisiae strain YJM789 GN RPS9B PE 3 SV 1 AB	4061.41	0	2582 2626	22270.7	141	24	55.38	523900	0	220550			Fr4B Minus_001
2626	O13516	RS9A YEAST 40S ribosomal protein S9 A OS Saccharomyces cerevisiae GN RPS9A PE 1 SV 3 AA6ZWH0 A6ZWH0	4061.41	0	2582 2590	22442.8	132	23	46.7	485390	0	203129			Fr4B Minus_001
607	Q3E754	RS21B YEAST 40S ribosomal protein S21 B OS Saccharomyces cerevisiae GN RPS21B PE 1 SV 1 AA6ZQJ4 A6ZQ	3672.2	0	600	9759.88	36	5	36.78	156176	0	40408			Fr4B Minus_001
600	P0C0V8	RS21A YEAST 40S ribosomal protein S21 A OS Saccharomyces cerevisiae GN RPS21A PE 1 SV 1 AA7A017 A7A0	3672.2	0	607	9745.85	36	5	36.78	156176	137745	40408	21.2433	0.207	Fr4B Minus_001
646	P49631	RL43 YEAST 60S ribosomal protein L43 OS Saccharomyces cerevisiae GN RPL43A PE 1 SV 2 AA6ZQ50 A6ZQ50	3520.04	0	647	10090.9	39	5	58.7	123459	99417	37679	15.3323	0.1547	Fr4B Minus_001
647	B3LLA2	B3LLA2 YEAS1 Ribosomal protein L43A Ribosomal protein L43B Fragment OS Saccharomyces cerevisiae	3520.04	0	646	10115.9	39	5	58.7	123459	0	37679			Fr4B Minus_001
2684	P26784	RL16A YEAST 60S ribosomal protein L16 A OS Saccharomyces cerevisiae GN RPL16A PE 1 SV 3	3486.2	0	2635 2662 2673 2695	22201.1	93	15	36.68	370511	95933	160155	14.795	0.3285	Fr4B Minus_001
1306	P05749	RL22A YEAST 60S ribosomal protein L22 A OS Saccharomyces cerevisiae GN RPL22A PE 1 SV 3 AA7A0W7 A7A0	3363.02	0		13693.4	25	3	38.02	83090	83090	37632	12.8143	0.1755	Fr4B Minus_001
1302	P40525	RL34B YEAST 60S ribosomal protein L34 B OS Saccharomyces cerevisiae GN RPL34B PE 1 SV 1 AA6ZVL7 A6ZV	3273.8	0	1316	13641.1	29	5	26.45	258377	212264	85197	32.7358	0.4466	Fr4B Minus_001
1316	P87262	RL34A YEAST 60S ribosomal protein L34 A OS Saccharomyces cerevisiae GN RPL34A PE 1 SV 1 AA6ZR09 A6ZR	3273.8	0	1302	13639.1	29	5	26.45	258377	0	85197			Fr4B Minus_001
1646	P04451	RL23 YEAST 60S ribosomal protein L23 OS Saccharomyces cerevisiae GN RPL23A PE 1 SV 3 AA6ZKL6 A6ZKL6	3183.48	0		14473	36	6	32.85	186769	168593	98723	26.0008	0.3763	Fr4B Minus_001
2673	A6ZVE3	A6ZVE3 YEAS7 Ribosomal protein L16A OS Saccharomyces cerevisiae strain YJM789 GN RPL16A PE 3 SV 1	3073.32	0	2635 2662 2684 2695	22270.3	84	13	31.66	332208	0	151603			Fr4B Minus_001
1750	P48589	RS12 YEAST 40S ribosomal protein S12 OS Saccharomyces cerevisiae GN RPS12 PE 1 SV 1 AA6ZPJ7 A6ZPJ7 Y	2828.13	0		15471.7	69	10	33.57	178327	127682	97682	19.6914	0.3047	Fr4B Minus_001
926	P10622	RLA3 YEAST 60S acidic ribosomal protein P1 beta OS Saccharomyces cerevisiae GN RPP1B PE 1 SV 3 AA6ZX	2358.72	0		10667.6	11	1	15.09	15154	45462	8744	7.0112	0.0748	Fr4B Minus_001
2695	Q45U16	Q45U16 YEAST Rpl16ap OS Saccharomyces cerevisiae GN RPL16A PE 3 SV 1	2333.16	0	2635 2662 2673 2684	22230.1	73	12	27.5	261072	0	131972			Fr4B Minus_001
1795	P32827	RS23 YEAST 40S ribosomal protein S23 OS Saccharomyces cerevisiae GN RPS23A PE 1 SV 1 AA6ZUD1 A6ZUD1	2110.74	0		16037.8	32	6	21.38	108204	89385	49937	13.7851	0.2211	Fr4B Minus_001
987	Q3E792	RS25A YEAST 40S ribosomal protein S25 A OS Saccharomyces cerevisiae GN RPS25A PE 1 SV 1 AA6ZV15 A6ZV	1956.04	0	1003	12039.2	44	7	36.11	105827	87881	44825	13.5532	0.1632	Fr4B Minus_001
1003	P0C0T4	RS25B YEAST 40S ribosomal protein S25 B OS Saccharomyces cerevisiae GN RPS25B PE 1 SV 1 AA7A1L5 A7A1	1956.04	0	987	12009.2	44	7	36.11	105827	0	44825			Fr4B Minus_001
8725	B3LSI3	B3LSI3 YEAS1 Putative uncharacterized protein OS Saccharomyces cerevisiae strain RM11 1a GN SCRG 0	1801.58	0	8731 8732	58199.7	92	16	31.23	145961	51386	69304	7.9249	0.4612	Fr4B Minus_001
8732	P38788	SSZ1 YEAST Ribosome associated complex subunit SSZ1 OS Saccharomyces cerevisiae GN SSZ1 PE 1 SV 2	1801.58	0	8725 8731	58237.8	92	16	31.23	145961	0	69304			Fr4B Minus_001
8731	A6ZSX0	A6ZSX0 YEAS7 Conserved protein OS Saccharomyces cerevisiae strain YJM789 GN SSZ1 PE 3 SV 1	1801.58	0	8725 8732	58199.7	92	16	31.23	145961	0	69304			Fr4B Minus_001
4025	P39015	STM1 YEAST Suppressor protein STM1 OS Saccharomyces cerevisiae GN STM1 PE 1 SV 3 AA7A149 A7A149 YEAS	1797.51	0		29995	125	13	35.16	288955	161295	164831	24.8752	0.7461	Fr4B Minus_001
904	P46784	RS10B YEAST 40S ribosomal protein S10 B OS Saccharomyces cerevisiae GN RPS10B PE 1 SV 1 AA6ZMU2 A6ZM	1520.85	0	888	12738.5	34	5	38.1	112496	0	27777			Fr4B Minus_001
888	Q08745	RS10A YEAST 40S ribosomal protein S10 A OS Saccharomyces cerevisiae GN RPS10A PE 1 SV 1 AA6ZPC8 A6ZP	1520.85	0	904	12739.5	34	5	38.1	112496	106659	27777	16.4492	0.2096	Fr4B Minus_001
5520	P00330	ADH1 YEAST Alcohol dehydrogenase 1 OS Saccharomyces cerevisiae GN ADH1 PE 1 SV 4	1417.03	0	5521 5523 5527 5528 5531	36823.2	50	9	23.56	73548	39706	23108	6.1235	0.2255	Fr4B Minus_001
5528	B3LIX8	B3LIX8 YEAS1 Alcohol dehydrogenase OS Saccharomyces cerevisiae strain RM11 1a GN SCRG 01319 PE 4 S	1417.03	0	5520 5521 5523 5527 5531	36851.2	50	9	23.56	73548	0	23108			Fr4B Minus_001
5531	A6ZNC5	A6ZNC5 YEAS7 Alcohol dehydrogenase OS Saccharomyces cerevisiae strain YJM789 GN ADH1 PE 3 SV 1	1417.03	0	5520 5521 5523 5527 5528	36839.2	50	9	23.56	73548	0	23108			Fr4B Minus_001
3596	Q12522	IF6 YEAST Eukaryotic translation initiation factor 6 OS Saccharomyces cerevisiae GN TIF6 PE 1 SV 1 A	1374.57	0		26457.8	23	5	18.37	32093	24507	18119	3.7795	0.1	Fr4B Minus_001
9310	P04147	PABP YEAST Polyadenylate binding protein cytoplasmic and nuclear OS Saccharomyces cerevisiae GN PAB	1057.09	0	3870	64344.3	34	7	13.34	45161	27178	22480	4.1914	0.2697	Fr4B Minus_001
2006	P23301	IF5A2 YEAST Eukaryotic translation initiation factor 5A 2 OS Saccharomyces cerevisiae GN HYP2 PE 1 S	1025.56	0	2002	17114.3	48	9	59.24	135404	111603	44068	17.2116	0.2946	Fr4B Minus_001
12552	B3RHD4	B3RHD4 YEAS1 Elongation factor 3A OS Saccharomyces cerevisiae strain RM11 1a GN SCRG 04202 PE 4 SV	993.574	0	11928 12551 12553 12554	115979	83	16	14.18	153637	50192	55626	7.7407	0.8978	Fr4B Minus_001
12554	P16521	EF3A YEAST Elongation factor 3A OS Saccharomyces cerevisiae GN YEF3 PE 1 SV 3	993.574	0	11928 12551 12552 12553	115993	83	16	14.18	153637	0	55626			Fr4B Minus_001
3870	B3LRS6	B3LRS6 YEAS1 Poly A binding protein OS Saccharomyces cerevisiae strain RM11 1a GN SCRG 04638 PE 4	931.227	0	9310	29185.9	22	4	16.79	21986	0	16158			Fr4B Minus_001
12551	A7A1D2	A7A1D2 YEAS7 Translation elongation factor 2 EF 2 OS Saccharomyces cerevisiae strain YJM789 GN Y	890.877	0	11928 12552 12553 12554	115959	75	15	13.31	137446	0	48394			Fr4B Minus_001
7031	B3LHW0	B3LHW0 YEAS1 Zuotin OS Saccharomyces cerevisiae strain RM11 1a GN SCRG 00742 PE 4 SV 1	874.953	0	7010 7021	48990	28	7	15.7	65933	0	17860			Fr4B Minus_001
7010	P32527	ZUO1 YEAST Zuotin OS Saccharomyces cerevisiae GN ZUO1 PE 1 SV 1	874.953	0	7021 7031	49020	28	7	15.7	65933	49099	17860	7.5721	0.3712	Fr4B Minus_001
322	A7A1H0	A7A1H0 YEAS7 Ribosomal protein S30A OS Saccharomyces cerevisiae strain YJM789 GN RPS30A PE 4 SV 1	826.225	0		7132.52	19	4	30.16	23446	18611	11406	2.8702	0.0205	Fr4B Minus_001
2003	A6ZWL1	NACB1 YEAS7 Nascent polypeptide associated complex subunit beta 1 OS Saccharomyces cerevisiae strai	774.983	0		17020.3	17	3	26.11	20418	20418	7463	3.1489	0.0536	Fr4B Minus_001
7021	A6ZUU1	A6ZUU1 YEAS7 Zuotin OS Saccharomyces cerevisiae strain YJM789 GN ZUO1 PE 4 SV 1	774.047	0	7010 7031	49048	20	6	13.39	48368	0	12902			Fr4B Minus_001
5521	B3LMJ1	B3LMJ1 YEAS1 Alcohol dehydrogenase II OS Saccharomyces cerevisiae strain RM11 1a GN SCRG 02200 PE	703.755	0	5520 5523 5527 5528 5531	36714.1	25	4	10.34	35388	0	10218			Fr4B Minus_001
2259	A6ZT99	NACA YEAS7 Nascent polypeptide associated complex subunit alpha OS Saccharomyces cerevisiae strain	703.569	0		18709	36	8	50	83220	53279	26028	8.2168	0.1537	Fr4B Minus_001
11672	P32324	EF2 YEAST Elongation factor 2 OS Saccharomyces cerevisiae GN EFT1 PE 1 SV 1 AA6ZNY0 A6ZNY0 YEAS7 Tra	624.416	0		93289.4	63	12	16.75	112058	53450	38014	8.2432	0.769	Fr4B Minus_001
3216	Q12159	YRA1 YEAST RNA annealing protein YRA1 OS Saccharomyces cerevisiae GN YRA1 PE 1 SV 2 AA6ZYY1 A6ZYY1 Y	618.61	0		24955.6	16	4	12.83	23358	18780	7694	2.8963	0.0723	Fr4B Minus_001
5742	P41940	MPG1 YEAST Mannose 1 phosphate guanyltransferase OS Saccharomyces cerevisiae GN MPG1 PE 1 SV 2 AA6ZX	601.401	0		39566	27	6	15.79	30645	20820	11170	3.2109	0.127	Fr4B Minus_001
2002	P19211	IF5A1 YEAST Eukaryotic translation initiation factor 5A 1 OS Saccharomyces cerevisiae GN HYP1 PE 1 S	580.635	0	2006	17131.4	21	3	9.55	80852	0	17531			Fr4B Minus_001
924	P02405	RL44 YEAST 60S ribosomal protein L42 OS Saccharomyces cerevisiae GN RPL42A PE 1 SV 3 AA6ZRS2 A6ZRS2	569.862	0	891	12211.6	13	3	16.04	65662	0	16585			Fr4B Minus_001
891	B3LP17	B3LP17 YEAS1 Ribosomal protein L42A Ribosomal protein L42B Fragment OS Saccharomyces cerevisiae	569.862	0	924	12080.4	13	3	16.19	65662	94609.5	16585	14.5909	0.1763	Fr4B Minus_001
8829	P24783	DBP2 YEAST ATP dependent RNA helicase DBP2 OS Saccharomyces cerevisiae GN DBP2 PE 1 SV 1	510.165	0	8828 9648 9650 9815 9818 9823	60999.5	44	9	15.02	72338	0	24435			Fr4B Minus_001
8828	A6ZRX0	DBP2 YEAS7 ATP dependent RNA helicase DBP2 OS Saccharomyces cerevisiae strain YJM789 GN DBP2 PE 3	510.165	0	8829 9648 9650 9815 9818 9823	60985.4	44	9	15.02	72338	40641	24435	6.2677	0.3822	Fr4B Minus_001
509	Q05833	Q05833 YEAST Yeast S cerevisiae YG101 gene encoding a 70kDal heat shock protein segment 1 Fragm	499.905	0	9751 9753 9757	8362.41	6	1	10.26	15981	0	5029			Fr4B Minus_001
5523	A6ZN19	A6ZN19 YEAS7 Alcohol dehydrogenase II OS Saccharomyces cerevisiae strain YJM789 GN ADH2 PE 3 SV 1	469.026	0	5520 5521 5527 5528 5531	36756	19	3	7.76	30059	0	8547			Fr4B Minus_001
5527	P00331	ADH2 YEAST Alcohol dehydrogenase 2 OS Saccharomyces cerevisiae GN ADH2 PE 1 SV 3	469.026	0	5520 5521 5523 5528 5531	36732	19	3	7.76	30059	0	8547			Fr4B Minus_001
7185	Q92392	YO11A YEAST Transposon Ty1 OL Gag polyprotein OS Saccharomyces cerevisiae GN TY1A OL PE 1 SV 1	414.365	0	5577 7149 7151 7152 7153 7156 7157 7159 7160 7161 7164 7165 7168 7169 7170 7174 7176 7177 7178 7179 7182 7186 7190 7193 7194 7841 13443 13506 13510 13511 13512 13513 13514 13515 13516 13517 13518 13519 13520 13521 13522 13523 13524 13525 13526 13528 13529 13530 13533 13534 13535 13536 13537 13538 13539 13563	49005.6	26	6	12.95	29606	18289	15097	2.8206	0.1382	Fr4B Minus_001
13525	Q12273	YO11B YEAST Transposon Ty1 OL Gag Pol polyprotein OS Saccharomyces cerevisiae GN TY1B OL PE 3 SV 1	414.365	0	5577 7149 7151 7152 7153 7156 7157 7159 7160 7161 7164 7165 7168 7169 7170 7174 7176 7177 7178 7179 7182 7185 7186 7190 7193 7194 7841 13443 13506 13510 13511 13512 13513 13514 13515 13516 13517 13518 13519 13520 13521 13522 13523 13524 13526 13528 13529 13530 13533 13534 13535 13536 13537 13538 13539 13563	198615	26	6	3.25	29606	0	15097			Fr4B Minus_001
7159	A7A2B8	A7A2B8 YEAS7 Conserved protein OS Saccharomyces cerevisiae strain YJM789 GN SCY 4043 PE 4 SV 1	406.473	0	5577 7149 7151 7152 7153 7156 7157 7160 7161 7164 7165 7168 7169 7170 7174 7176 7177 7178 7179 7182 7185 7186 7190 7193 7194 7841 13443 13506 13510 13511 13512 13513 13514 13515 13516 13517 13518 13519 13520 13521 13522 13523 13524 13525 13526 13528 13529 13530 13533 13534 13535 13536 13537 13538 13539 13563	48985.5	24	5	11.36	25156	0	13486			Fr4B Minus_001
13563	O13535	YH11B YEAST Transposon Ty1 H Gag Pol polyprotein OS Saccharomyces cerevisiae GN TY1B H PE 1 SV 1	406.473	0	5577 7149 7151 7152 7153 7156 7157 7159 7160 7161 7164 7165 7168 7169 7170 7174 7176 7177 7178 7179 7182 7185 7186 7190 7193 7194 7841 13443 13506 13510 13511 13512 13513 13514 13515 13516 13517 13518 13519 13520 13521 13522 13523 13524 13525 13526 13528 13529 13530 13533 13534 13535 13536 13537 13538 13539	202818	25	6	3.63	28904	0	16052			Fr4B Minus_001
13516	Q12141	YG11B YEAST Transposon Ty1 GR1 Gag Pol polyprotein OS Saccharomyces cerevisiae GN TY1B GR1 PE 3 SV 1	406.473	0	5577 7149 7151 7152 7153 7156 7157 7159 7160 7161 7164 7165 7168 7169 7170 7174 7176 7177 7178 7179 7182 7185 7186 7190 7193 7194 7841 13443 13506 13510 13511 13512 13513 13514 13515 13517 13518 13519 13520 13521 13522 13523 13524 13525 13526 13528 13529 13530 13533 13534 13535 13536 13537 13538 13539 13563	198658	25	6	3.7	28904	0	16052			Fr4B Minus_001
7176	O13528	YA11A YEAST Transposon Ty1 A Ty1 PR1 Gag polyprotein OS Saccharomyces cerevisiae GN TY1A A PE 1 SV 1	406.473	0	5577 7149 7151 7152 7153 7156 7157 7159 7160 7161 7164 7165 7168 7169 7170 7174 7177 7178 7179 7182 7185 7186 7190 7193 7194 7841 13443 13506 13510 13511 13512 13513 13514 13515 13516 13517 13518 13519 13520 13521 13522 13523 13524 13525 13526 13528 13529 13530 13533 13534 13535 13536 13537 13538 13539 13563	49072.5	24	5	11.36	25156	0	13486			Fr4B Minus_001
13519	P0C2I6	YL13B YEAST Transposon Ty1 LR3 Gag Pol polyprotein OS Saccharomyces cerevisiae GN TY1B LR3 PE 1 SV 1	406.473	0	5577 7149 7151 7152 7153 7156 7157 7159 7160 7161 7164 7165 7168 7169 7170 7174 7176 7177 7178 7179 7182 7185 7186 7190 7193 7194 7841 13443 13506 13510 13511 13512 13513 13514 13515 13516 13517 13518 13520 13521 13522 13523 13524 13525 13526 13528 13529 13530 13533 13534 13535 13536 13537 13538 13539 13563	198405	24	5	2.85	25156	0	13486			Fr4B Minus_001
7168	A6ZPH3	A6ZPH3 YEAS7 Conserved protein OS Saccharomyces cerevisiae strain YJM789 GN SCY 4038 PE 4 SV 1	406.473	0	5577 7149 7151 7152 7153 7156 7157 7159 7160 7161 7164 7165 7169 7170 7174 7176 7177 7178 7179 7182 7185 7186 7190 7193 7194 7841 13443 13506 13510 13511 13512 13513 13514 13515 13516 13517 13518 13519 13520 13521 13522 13523 13524 13525 13526 13528 13529 13530 13533 13534 13535 13536 13537 13538 13539 13563	49072.6	24	5	11.36	25156	0	13486			Fr4B Minus_001
7174	A7A1F6	A7A1F6 YEAS7 Conserved protein OS Saccharomyces cerevisiae strain YJM789 GN SCY 3834 PE 4 SV 1	406.473	0	5577 7149 7151 7152 7153 7156 7157 7159 7160 7161 7164 7165 7168 7169 7170 7176 7177 7178 7179 7182 7185 7186 7190 7193 7194 7841 13443 13506 13510 13511 13512 13513 13514 13515 13516 13517 13518 13519 13520 13521 13522 13523 13524 13525 13526 13528 13529 13530 13533 13534 13535 13536 13537 13538 13539 13563	49088.6	24	5	11.36	25156	0	13486			Fr4B Minus_001
7165	Q03856	YD11A YEAST Transposon Ty1 DR1 Gag polyprotein OS Saccharomyces cerevisiae GN TY1A DR1 PE 1 SV 1	406.473	0	5577 7149 7151 7152 7153 7156 7157 7159 7160 7161 7164 7168 7169 7170 7174 7176 7177 7178 7179 7182 7185 7186 7190 7193 7194 7841 13443 13506 13510 13511 13512 13513 13514 13515 13516 13517 13518 13519 13520 13521 13522 13523 13524 13525 13526 13528 13529 13530 13533 13534 13535 13536 13537 13538 13539 13563	49056.6	24	5	11.36	25156	0	13486			Fr4B Minus_001
7156	Q12217	YB12A YEAST Transposon Ty1 BR Gag polyprotein OS Saccharomyces cerevisiae GN TY1A BR PE 1 SV 1	406.473	0	5577 7149 7151 7152 7153 7157 7159 7160 7161 7164 7165 7168 7169 7170 7174 7176 7177 7178 7179 7182 7185 7186 7190 7193 7194 7841 13443 13506 13510 13511 13512 13513 13514 13515 13516 13517 13518 13519 13520 13521 13522 13523 13524 13525 13526 13528 13529 13530 13533 13534 13535 13536 13537 13538 13539 13563	49067.6	24	5	11.36	25156	0	13486			Fr4B Minus_001
13515	Q03434	YM12B YEAST Transposon Ty1 ML2 Gag Pol polyprotein OS Saccharomyces cerevisiae GN TY1B ML2 PE 2 SV 2	406.473	0	5577 7149 7151 7152 7153 7156 7157 7159 7160 7161 7164 7165 7168 7169 7170 7174 7176 7177 7178 7179 7182 7185 7186 7190 7193 7194 7841 13443 13506 13510 13511 13512 13513 13514 13516 13517 13518 13519 13520 13521 13522 13523 13524 13525 13526 13528 13529 13530 13533 13534 13535 13536 13537 13538 13539 13563	198573	24	5	2.85	25156	0	13486			Fr4B Minus_001
7153	O74302	YD13A YEAST Transposon Ty1 DR4 Gag polyprotein OS Saccharomyces cerevisiae GN TY1A DR4 PE 2 SV 1	406.473	0	5577 7149 7151 7152 7156 7157 7159 7160 7161 7164 7165 7168 7169 7170 7174 7176 7177 7178 7179 7182 7185 7186 7190 7193 7194 7841 13443 13506 13510 13511 13512 13513 13514 13515 13516 13517 13518 13519 13520 13521 13522 13523 13524 13525 13526 13528 13529 13530 13533 13534 13535 13536 13537 13538 13539 13563	49009.5	24	5	11.36	25156	0	13486			Fr4B Minus_001
13517	P0C2I9	YP12B YEAST Transposon Ty1 PR1 Gag Pol polyprotein OS Saccharomyces cerevisiae GN TY1B PR1 PE 3 SV 1	406.473	0	5577 7149 7151 7152 7153 7156 7157 7159 7160 7161 7164 7165 7168 7169 7170 7174 7176 7177 7178 7179 7182 7185 7186 7190 7193 7194 7841 13443 13506 13510 13511 13512 13513 13514 13515 13516 13518 13519 13520 13521 13522 13523 13524 13525 13526 13528 13529 13530 13533 13534 13535 13536 13537 13538 13539 13563	198569	24	5	2.85	25156	0	13486			Fr4B Minus_001
13518	Q03855	YD11B YEAST Transposon Ty1 DR1 Gag Pol polyprotein OS Saccharomyces cerevisiae GN TY1B DR1 PE 1 SV 2	406.473	0	5577 7149 7151 7152 7153 7156 7157 7159 7160 7161 7164 7165 7168 7169 7170 7174 7176 7177 7178 7179 7182 7185 7186 7190 7193 7194 7841 13443 13506 13510 13511 13512 13513 13514 13515 13516 13517 13519 13520 13521 13522 13523 13524 13525 13526 13528 13529 13530 13533 13534 13535 13536 13537 13538 13539 13563	198596	24	5	2.85	25156	0	13486			Fr4B Minus_001
7179	Q99209	YO12A YEAST Transposon Ty1 OR Ty1 PR2 Gag polyprotein OS Saccharomyces cerevisiae GN TY1A OR PE 1 SV	406.473	0	5577 7149 7151 7152 7153 7156 7157 7159 7160 7161 7164 7165 7168 7169 7170 7174 7176 7177 7178 7182 7185 7186 7190 7193 7194 7841 13443 13506 13510 13511 13512 13513 13514 13515 13516 13517 13518 13519 13520 13521 13522 13523 13524 13525 13526 13528 13529 13530 13533 13534 13535 13536 13537 13538 13539 13563	49097.6	24	5	11.36	25156	0	13486			Fr4B Minus_001
7194	P47099	YJ12A YEAST Transposon Ty1 JR2 Gag polyprotein OS Saccharomyces cerevisiae GN TY1A JR2 PE 1 SV 1	406.473	0	5577 7149 7151 7152 7153 7156 7157 7159 7160 7161 7164 7165 7168 7169 7170 7174 7176 7177 7178 7179 7182 7185 7186 7190 7193 7841 13443 13506 13510 13511 13512 13513 13514 13515 13516 13517 13518 13519 13520 13521 13522 13523 13524 13525 13526 13528 13529 13530 13533 13534 13535 13536 13537 13538 13539 13563	49112.5	24	5	11.36	25156	0	13486			Fr4B Minus_001
13533	P0C2J1	YP14B YEAST Transposon Ty1 PR3 Gag Pol polyprotein OS Saccharomyces cerevisiae GN TY1B PR3 PE 2 SV 1	406.473	0	5577 7149 7151 7152 7153 7156 7157 7159 7160 7161 7164 7165 7168 7169 7170 7174 7176 7177 7178 7179 7182 7185 7186 7190 7193 7194 7841 13443 13506 13510 13511 13512 13513 13514 13515 13516 13517 13518 13519 13520 13521 13522 13523 13524 13525 13526 13528 13529 13530 13534 13535 13536 13537 13538 13539 13563	198374	25	6	3.7	28904	0	16052			Fr4B Minus_001
13521	Q12269	YG12B YEAST Transposon Ty1 GR2 Gag Pol polyprotein OS Saccharomyces cerevisiae GN TY1B GR2 PE 3 SV 3	406.473	0	5577 7149 7151 7152 7153 7156 7157 7159 7160 7161 7164 7165 7168 7169 7170 7174 7176 7177 7178 7179 7182 7185 7186 7190 7193 7194 7841 13443 13506 13510 13511 13512 13513 13514 13515 13516 13517 13518 13519 13520 13522 13523 13524 13525 13526 13528 13529 13530 13533 13534 13535 13536 13537 13538 13539 13563	198522	24	5	2.85	25156	0	13486			Fr4B Minus_001
13523	Q07163	TY1AB YEAST Transposon TyH3 Gag Pol polyprotein OS Saccharomyces cerevisiae GN TY1B PE 1 SV 2	406.473	0	5577 7149 7151 7152 7153 7156 7157 7159 7160 7161 7164 7165 7168 7169 7170 7174 7176 7177 7178 7179 7182 7185 7186 7190 7193 7194 7841 13443 13506 13510 13511 13512 13513 13514 13515 13516 13517 13518 13519 13520 13521 13522 13524 13525 13526 13528 13529 13530 13533 13534 13535 13536 13537 13538 13539 13563	198663	24	5	2.85	25156	0	13486			Fr4B Minus_001
13511	P0C2I2	YD14B YEAST Transposon Ty1 DR5 Gag Pol polyprotein OS Saccharomyces cerevisiae GN TY1B DR5 PE 1 SV 1	406.473	0	5577 7149 7151 7152 7153 7156 7157 7159 7160 7161 7164 7165 7168 7169 7170 7174 7176 7177 7178 7179 7182 7185 7186 7190 7193 7194 7841 13443 13506 13510 13512 13513 13514 13515 13516 13517 13518 13519 13520 13521 13522 13523 13524 13525 13526 13528 13529 13530 13533 13534 13535 13536 13537 13538 13539 13563	198528	25	6	3.7	28904	0	16052			Fr4B Minus_001
7841	P0C2I4	YH11A YEAST Transposon Ty1 H Gag polyprotein OS Saccharomyces cerevisiae GN TY1A H PE 1 SV 1	406.473	0	5577 7149 7151 7152 7153 7156 7157 7159 7160 7161 7164 7165 7168 7169 7170 7174 7176 7177 7178 7179 7182 7185 7186 7190 7193 7194 13443 13506 13510 13511 13512 13513 13514 13515 13516 13517 13518 13519 13520 13521 13522 13523 13524 13525 13526 13528 13529 13530 13533 13534 13535 13536 13537 13538 13539 13563	53325.6	24	5	10.46	25156	0	13486			Fr4B Minus_001
7151	A7A2B1	A7A2B1 YEAS7 Conserved protein OS Saccharomyces cerevisiae strain YJM789 GN SCY 4032 PE 4 SV 1	406.473	0	5577 7149 7152 7153 7156 7157 7159 7160 7161 7164 7165 7168 7169 7170 7174 7176 7177 7178 7179 7182 7185 7186 7190 7193 7194 7841 13443 13506 13510 13511 13512 13513 13514 13515 13516 13517 13518 13519 13520 13521 13522 13523 13524 13525 13526 13528 13529 13530 13533 13534 13535 13536 13537 13538 13539 13563	49100.5	24	5	11.36	25156	0	13486			Fr4B Minus_001
7160	P47097	YJ11A YEAST Transposon Ty1 JR1 Ty1 LR3 Ty1 ML2 Gag polyprotein OS Saccharomyces cerevisiae GN TY1A J	406.473	0	5577 7149 7151 7152 7153 7156 7157 7159 7161 7164 7165 7168 7169 7170 7174 7176 7177 7178 7179 7182 7185 7186 7190 7193 7194 7841 13443 13506 13510 13511 13512 13513 13514 13515 13516 13517 13518 13519 13520 13521 13522 13523 13524 13525 13526 13528 13529 13530 13533 13534 13535 13536 13537 13538 13539 13563	48993.5	24	5	11.36	25156	0	13486			Fr4B Minus_001
13528	P0C2I3	YD15B YEAST Transposon Ty1 DR6 Gag Pol polyprotein OS Saccharomyces cerevisiae GN TY1B DR6 PE 3 SV 1	406.473	0	5577 7149 7151 7152 7153 7156 7157 7159 7160 7161 7164 7165 7168 7169 7170 7174 7176 7177 7178 7179 7182 7185 7186 7190 7193 7194 7841 13443 13506 13510 13511 13512 13513 13514 13515 13516 13517 13518 13519 13520 13521 13522 13523 13524 13525 13526 13529 13530 13533 13534 13535 13536 13537 13538 13539 13563	198660	24	5	2.85	25156	0	13486			Fr4B Minus_001
7161	P0C2I8	YL14A YEAST Transposon Ty1 LR4 Gag polyprotein OS Saccharomyces cerevisiae GN TY1A LR4 PE 2 SV 1	406.473	0	5577 7149 7151 7152 7153 7156 7157 7159 7160 7164 7165 7168 7169 7170 7174 7176 7177 7178 7179 7182 7185 7186 7190 7193 7194 7841 13443 13506 13510 13511 13512 13513 13514 13515 13516 13517 13518 13519 13520 13521 13522 13523 13524 13525 13526 13528 13529 13530 13533 13534 13535 13536 13537 13538 13539 13563	49003.5	24	5	11.36	25156	0	13486			Fr4B Minus_001
13506	Q99337	YN12B YEAST Transposon Ty1 NL2 Gag Pol polyprotein OS Saccharomyces cerevisiae GN TY1B NL2 PE 1 SV 1	406.473	0	5577 7149 7151 7152 7153 7156 7157 7159 7160 7161 7164 7165 7168 7169 7170 7174 7176 7177 7178 7179 7182 7185 7186 7190 7193 7194 7841 13443 13510 13511 13512 13513 13514 13515 13516 13517 13518 13519 13520 13521 13522 13523 13524 13525 13526 13528 13529 13530 13533 13534 13535 13536 13537 13538 13539 13563	198199	24	5	2.86	25156	0	13486			Fr4B Minus_001
13510	P47098	YJ11B YEAST Transposon Ty1 JR1 Gag Pol polyprotein OS Saccharomyces cerevisiae GN TY1B JR1 PE 1 SV 2	406.473	0	5577 7149 7151 7152 7153 7156 7157 7159 7160 7161 7164 7165 7168 7169 7170 7174 7176 7177 7178 7179 7182 7185 7186 7190 7193 7194 7841 13443 13506 13511 13512 13513 13514 13515 13516 13517 13518 13519 13520 13521 13522 13523 13524 13525 13526 13528 13529 13530 13533 13534 13535 13536 13537 13538 13539 13563	198617	24	5	2.85	25156	0	13486			Fr4B Minus_001
7182	Q12085	YG11A YEAST Transposon Ty1 GR1 Gag polyprotein OS Saccharomyces cerevisiae GN TY1A GR1 PE 2 SV 1	406.473	0	5577 7149 7151 7152 7153 7156 7157 7159 7160 7161 7164 7165 7168 7169 7170 7174 7176 7177 7178 7179 7185 7186 7190 7193 7194 7841 13443 13506 13510 13511 13512 13513 13514 13515 13516 13517 13518 13519 13520 13521 13522 13523 13524 13525 13526 13528 13529 13530 13533 13534 13535 13536 13537 13538 13539 13563	49056.5	24	5	11.36	25156	0	13486			Fr4B Minus_001
13443	Q07793	YD13B YEAST Transposon Ty1 DR4 Gag Pol polyprotein OS Saccharomyces cerevisiae GN TY1B DR4 PE 3 SV 2	406.473	0	5577 7149 7151 7152 7153 7156 7157 7159 7160 7161 7164 7165 7168 7169 7170 7174 7176 7177 7178 7179 7182 7185 7186 7190 7193 7194 7841 13506 13510 13511 13512 13513 13514 13515 13516 13517 13518 13519 13520 13521 13522 13523 13524 13525 13526 13528 13529 13530 13533 13534 13535 13536 13537 13538 13539 13563	181661	24	5	3.12	25156	0	13486			Fr4B Minus_001
13529	Q04670	YM14B YEAST Transposon Ty1 MR2 Gag Pol polyprotein OS Saccharomyces cerevisiae GN TY1B MR2 PE 1 SV 2	406.473	0	5577 7149 7151 7152 7153 7156 7157 7159 7160 7161 7164 7165 7168 7169 7170 7174 7176 7177 7178 7179 7182 7185 7186 7190 7193 7194 7841 13443 13506 13510 13511 13512 13513 13514 13515 13516 13517 13518 13519 13520 13521 13522 13523 13524 13525 13526 13528 13530 13533 13534 13535 13536 13537 13538 13539 13563	198555	25	6	3.7	28904	0	16052			Fr4B Minus_001
7149	A6ZMB1	A6ZMB1 YEAS7 Conserved protein OS Saccharomyces cerevisiae strain YJM789 GN SCY 4223 PE 4 SV 1	406.473	0	5577 7151 7152 7153 7156 7157 7159 7160 7161 7164 7165 7168 7169 7170 7174 7176 7177 7178 7179 7182 7185 7186 7190 7193 7194 7841 13443 13506 13510 13511 13512 13513 13514 13515 13516 13517 13518 13519 13520 13521 13522 13523 13524 13525 13526 13528 13529 13530 13533 13534 13535 13536 13537 13538 13539 13563	49025.6	24	5	11.36	25156	0	13486			Fr4B Minus_001
13534	O13527	YA11B YEAST Transposon Ty1 A Gag Pol polyprotein OS Saccharomyces cerevisiae GN TY1B A PE 1 SV 2	406.473	0	5577 7149 7151 7152 7153 7156 7157 7159 7160 7161 7164 7165 7168 7169 7170 7174 7176 7177 7178 7179 7182 7185 7186 7190 7193 7194 7841 13443 13506 13510 13511 13512 13513 13514 13515 13516 13517 13518 13519 13520 13521 13522 13523 13524 13525 13526 13528 13529 13530 13533 13535 13536 13537 13538 13539 13563	198638	24	5	2.85	25156	0	13486			Fr4B Minus_001
13539	P0C2J0	YP13B YEAST Transposon Ty1 PR2 Gag Pol polyprotein OS Saccharomyces cerevisiae GN TY1B PR2 PE 1 SV 1	406.473	0	5577 7149 7151 7152 7153 7156 7157 7159 7160 7161 7164 7165 7168 7169 7170 7174 7176 7177 7178 7179 7182 7185 7186 7190 7193 7194 7841 13443 13506 13510 13511 13512 13513 13514 13515 13516 13517 13518 13519 13520 13521 13522 13523 13524 13525 13526 13528 13529 13530 13533 13534 13535 13536 13537 13538 13563	198639	25	6	3.7	28904	0	16052			Fr4B Minus_001
7190	Q6Q5H1	YP14A YEAST Transposon Ty1 PR3 Gag polyprotein OS Saccharomyces cerevisiae GN TY1A PR3 PE 1 SV 2	406.473	0	5577 7149 7151 7152 7153 7156 7157 7159 7160 7161 7164 7165 7168 7169 7170 7174 7176 7177 7178 7179 7182 7185 7186 7193 7194 7841 13443 13506 13510 13511 13512 13513 13514 13515 13516 13517 13518 13519 13520 13521 13522 13523 13524 13525 13526 13528 13529 13530 13533 13534 13535 13536 13537 13538 13539 13563	48965.5	24	5	11.36	25156	0	13486			Fr4B Minus_001
7193	Q12231	YD14A YEAST Transposon Ty1 DR5 Ty1 ER2 Ty1 GR3 Ty1 LR1 Ty1 MR2 Gag polyprotein OS Saccharomyces cere	406.473	0	5577 7149 7151 7152 7153 7156 7157 7159 7160 7161 7164 7165 7168 7169 7170 7174 7176 7177 7178 7179 7182 7185 7186 7190 7194 7841 13443 13506 13510 13511 13512 13513 13514 13515 13516 13517 13518 13519 13520 13521 13522 13523 13524 13525 13526 13528 13529 13530 13533 13534 13535 13536 13537 13538 13539 13563	49128.6	24	5	11.36	25156	0	13486			Fr4B Minus_001
13536	P47100	YJ12B YEAST Transposon Ty1 JR2 Gag Pol polyprotein OS Saccharomyces cerevisiae GN TY1B JR2 PE 1 SV 3	406.473	0	5577 7149 7151 7152 7153 7156 7157 7159 7160 7161 7164 7165 7168 7169 7170 7174 7176 7177 7178 7179 7182 7185 7186 7190 7193 7194 7841 13443 13506 13510 13511 13512 13513 13514 13515 13516 13517 13518 13519 13520 13521 13522 13523 13524 13525 13526 13528 13529 13530 13533 13534 13535 13537 13538 13539 13563	198618	25	6	3.7	28904	0	16052			Fr4B Minus_001
7177	Q12470	YN12A YEAST Transposon Ty1 NL2 Gag polyprotein OS Saccharomyces cerevisiae GN TY1A NL2 PE 2 SV 1	406.473	0	5577 7149 7151 7152 7153 7156 7157 7159 7160 7161 7164 7165 7168 7169 7170 7174 7176 7178 7179 7182 7185 7186 7190 7193 7194 7841 13443 13506 13510 13511 13512 13513 13514 13515 13516 13517 13518 13519 13520 13521 13522 13523 13524 13525 13526 13528 13529 13530 13533 13534 13535 13536 13537 13538 13539 13563	49231.7	24	5	11.36	25156	0	13486			Fr4B Minus_001
13526	P0C2I7	YL14B YEAST Transposon Ty1 LR4 Gag Pol polyprotein OS Saccharomyces cerevisiae GN TY1B LR4 PE 3 SV 1	406.473	0	5577 7149 7151 7152 7153 7156 7157 7159 7160 7161 7164 7165 7168 7169 7170 7174 7176 7177 7178 7179 7182 7185 7186 7190 7193 7194 7841 13443 13506 13510 13511 13512 13513 13514 13515 13516 13517 13518 13519 13520 13521 13522 13523 13524 13525 13528 13529 13530 13533 13534 13535 13536 13537 13538 13539 13563	198656	24	5	2.85	25156	0	13486			Fr4B Minus_001
13538	Q12193	YB12B YEAST Transposon Ty1 BR Gag Pol polyprotein OS Saccharomyces cerevisiae GN TY1B BR PE 1 SV 1	406.473	0	5577 7149 7151 7152 7153 7156 7157 7159 7160 7161 7164 7165 7168 7169 7170 7174 7176 7177 7178 7179 7182 7185 7186 7190 7193 7194 7841 13443 13506 13510 13511 13512 13513 13514 13515 13516 13517 13518 13519 13520 13521 13522 13523 13524 13525 13526 13528 13529 13530 13533 13534 13535 13536 13537 13539 13563	198869	25	6	3.7	28904	0	16052			Fr4B Minus_001
13530	Q04711	YM11B YEAST Transposon Ty1 ML1 Gag Pol polyprotein OS Saccharomyces cerevisiae GN TY1B ML1 PE 2 SV 2	406.473	0	5577 7149 7151 7152 7153 7156 7157 7159 7160 7161 7164 7165 7168 7169 7170 7174 7176 7177 7178 7179 7182 7185 7186 7190 7193 7194 7841 13443 13506 13510 13511 13512 13513 13514 13515 13516 13517 13518 13519 13520 13521 13522 13523 13524 13525 13526 13528 13529 13533 13534 13535 13536 13537 13538 13539 13563	198526	25	6	3.7	28904	0	16052			Fr4B Minus_001
13522	Q12088	YL11B YEAST Transposon Ty1 LR1 Gag Pol polyprotein OS Saccharomyces cerevisiae GN TY1B LR1 PE 1 SV 1	406.473	0	5577 7149 7151 7152 7153 7156 7157 7159 7160 7161 7164 7165 7168 7169 7170 7174 7176 7177 7178 7179 7182 7185 7186 7190 7193 7194 7841 13443 13506 13510 13511 13512 13513 13514 13515 13516 13517 13518 13519 13520 13521 13523 13524 13525 13526 13528 13529 13530 13533 13534 13535 13536 13537 13538 13539 13563	198462	25	6	3.7	28904	0	16052			Fr4B Minus_001
7152	Q12485	YG12A YEAST Transposon Ty1 GR2 Gag polyprotein OS Saccharomyces cerevisiae GN TY1A GR2 PE 2 SV 1	406.473	0	5577 7149 7151 7153 7156 7157 7159 7160 7161 7164 7165 7168 7169 7170 7174 7176 7177 7178 7179 7182 7185 7186 7190 7193 7194 7841 13443 13506 13510 13511 13512 13513 13514 13515 13516 13517 13518 13519 13520 13521 13522 13523 13524 13525 13526 13528 13529 13530 13533 13534 13535 13536 13537 13538 13539 13563	49034.5	24	5	11.36	25156	0	13486			Fr4B Minus_001
7157	P08405	TY1A YEAST Transposon TyH3 Gag polyprotein OS Saccharomyces cerevisiae GN TY1A PE 1 SV 2	406.473	0	5577 7149 7151 7152 7153 7156 7159 7160 7161 7164 7165 7168 7169 7170 7174 7176 7177 7178 7179 7182 7185 7186 7190 7193 7194 7841 13443 13506 13510 13511 13512 13513 13514 13515 13516 13517 13518 13519 13520 13521 13522 13523 13524 13525 13526 13528 13529 13530 13533 13534 13535 13536 13537 13538 13539 13563	49010.4	24	5	11.36	25156	0	13486			Fr4B Minus_001
7169	Q12162	YD15A YEAST Transposon Ty1 DR6 Ty1 ER1 Ty1 LR2 Ty1 PL Gag polyprotein OS Saccharomyces cerevisiae GN	406.473	0	5577 7149 7151 7152 7153 7156 7157 7159 7160 7161 7164 7165 7168 7170 7174 7176 7177 7178 7179 7182 7185 7186 7190 7193 7194 7841 13443 13506 13510 13511 13512 13513 13514 13515 13516 13517 13518 13519 13520 13521 13522 13523 13524 13525 13526 13528 13529 13530 13533 13534 13535 13536 13537 13538 13539 13563	48953.5	24	5	11.36	25156	0	13486			Fr4B Minus_001
13514	Q03619	YE12B YEAST Transposon Ty1 ER2 Gag Pol polyprotein OS Saccharomyces cerevisiae GN TY1B ER2 PE 1 SV 1	406.473	0	5577 7149 7151 7152 7153 7156 7157 7159 7160 7161 7164 7165 7168 7169 7170 7174 7176 7177 7178 7179 7182 7185 7186 7190 7193 7194 7841 13443 13506 13510 13511 13512 13513 13515 13516 13517 13518 13519 13520 13521 13522 13523 13524 13525 13526 13528 13529 13530 13533 13534 13535 13536 13537 13538 13539 13563	198570	25	6	3.7	28904	0	16052			Fr4B Minus_001
13535	Q12316	YG13B YEAST Transposon Ty1 GR3 Gag Pol polyprotein OS Saccharomyces cerevisiae GN TY1B GR3 PE 1 SV 3	406.473	0	5577 7149 7151 7152 7153 7156 7157 7159 7160 7161 7164 7165 7168 7169 7170 7174 7176 7177 7178 7179 7182 7185 7186 7190 7193 7194 7841 13443 13506 13510 13511 13512 13513 13514 13515 13516 13517 13518 13519 13520 13521 13522 13523 13524 13525 13526 13528 13529 13530 13533 13534 13536 13537 13538 13539 13563	198560	25	6	3.7	28904	0	16052			Fr4B Minus_001
7170	Q04706	YM11A YEAST Transposon Ty1 ML1 Gag polyprotein OS Saccharomyces cerevisiae GN TY1A ML1 PE 2 SV 1	406.473	0	5577 7149 7151 7152 7153 7156 7157 7159 7160 7161 7164 7165 7168 7169 7174 7176 7177 7178 7179 7182 7185 7186 7190 7193 7194 7841 13443 13506 13510 13511 13512 13513 13514 13515 13516 13517 13518 13519 13520 13521 13522 13523 13524 13525 13526 13528 13529 13530 13533 13534 13535 13536 13537 13538 13539 13563	49121.6	24	5	11.36	25156	0	13486			Fr4B Minus_001
7178	A7A2A6	A7A2A6 YEAS7 Conserved protein OS Saccharomyces cerevisiae strain YJM789 GN SCY 4027 PE 4 SV 1	406.473	0	5577 7149 7151 7152 7153 7156 7157 7159 7160 7161 7164 7165 7168 7169 7170 7174 7176 7177 7179 7182 7185 7186 7190 7193 7194 7841 13443 13506 13510 13511 13512 13513 13514 13515 13516 13517 13518 13519 13520 13521 13522 13523 13524 13525 13526 13528 13529 13530 13533 13534 13535 13536 13537 13538 13539 13563	49144.7	24	5	11.36	25156	0	13486			Fr4B Minus_001
13512	Q92393	YO12B YEAST Transposon Ty1 OR Gag Pol polyprotein OS Saccharomyces cerevisiae GN TY1B OR PE 1 SV 1	406.473	0	5577 7149 7151 7152 7153 7156 7157 7159 7160 7161 7164 7165 7168 7169 7170 7174 7176 7177 7178 7179 7182 7185 7186 7190 7193 7194 7841 13443 13506 13510 13511 13513 13514 13515 13516 13517 13518 13519 13520 13521 13522 13523 13524 13525 13526 13528 13529 13530 13533 13534 13535 13536 13537 13538 13539 13563	198537	25	6	3.7	28904	0	16052			Fr4B Minus_001
13513	Q03612	YE11B YEAST Transposon Ty1 ER1 Gag Pol polyprotein OS Saccharomyces cerevisiae GN TY1B ER1 PE 1 SV 1	406.473	0	5577 7149 7151 7152 7153 7156 7157 7159 7160 7161 7164 7165 7168 7169 7170 7174 7176 7177 7178 7179 7182 7185 7186 7190 7193 7194 7841 13443 13506 13510 13511 13512 13514 13515 13516 13517 13518 13519 13520 13521 13522 13523 13524 13525 13526 13528 13529 13530 13533 13534 13535 13536 13537 13538 13539 13563	198563	24	5	2.85	25156	0	13486			Fr4B Minus_001
13537	P0C2I5	YL12B YEAST Transposon Ty1 LR2 Gag Pol polyprotein OS Saccharomyces cerevisiae GN TY1B LR2 PE 3 SV 1	406.473	0	5577 7149 7151 7152 7153 7156 7157 7159 7160 7161 7164 7165 7168 7169 7170 7174 7176 7177 7178 7179 7182 7185 7186 7190 7193 7194 7841 13443 13506 13510 13511 13512 13513 13514 13515 13516 13517 13518 13519 13520 13521 13522 13523 13524 13525 13526 13528 13529 13530 13533 13534 13535 13536 13538 13539 13563	198546	24	5	2.85	25156	0	13486			Fr4B Minus_001
13524	Q12414	YP11B YEAST Transposon Ty1 PL Gag Pol polyprotein OS Saccharomyces cerevisiae GN TY1B PL PE 2 SV 1	406.473	0	5577 7149 7151 7152 7153 7156 7157 7159 7160 7161 7164 7165 7168 7169 7170 7174 7176 7177 7178 7179 7182 7185 7186 7190 7193 7194 7841 13443 13506 13510 13511 13512 13513 13514 13515 13516 13517 13518 13519 13520 13521 13522 13523 13525 13526 13528 13529 13530 13533 13534 13535 13536 13537 13538 13539 13563	198577	24	5	2.85	25156	0	13486			Fr4B Minus_001
7164	A7A2B3	A7A2B3 YEAS7 Conserved protein OS Saccharomyces cerevisiae strain YJM789 GN SCY 4034 PE 4 SV 1	406.473	0	5577 7149 7151 7152 7153 7156 7157 7159 7160 7161 7165 7168 7169 7170 7174 7176 7177 7178 7179 7182 7185 7186 7190 7193 7194 7841 13443 13506 13510 13511 13512 13513 13514 13515 13516 13517 13518 13519 13520 13521 13522 13523 13524 13525 13526 13528 13529 13530 13533 13534 13535 13536 13537 13538 13539 13563	49066.6	24	5	11.36	25156	0	13486			Fr4B Minus_001
4267	A6ZW18	A6ZW18 YEAS7 Translation initiation factor eIF 2 beta subunit OS Saccharomyces cerevisiae strain YJ	335.164	0	4277	31604.3	17	4	14.04	28251	15204	8461	2.3448	0.0741	Fr4B Minus_001
4277	P09064	IF2B YEAST Eukaryotic translation initiation factor 2 subunit beta OS Saccharomyces cerevisiae GN SU	335.164	0	4267	31574.3	17	4	14.04	28251	0	8461			Fr4B Minus_001
13520	Q99231	YD12B YEAST Transposon Ty1 DR3 Gag Pol polyprotein OS Saccharomyces cerevisiae GN TY1B DR3 PE 1 SV 2	314.074	0	5577 7149 7151 7152 7153 7156 7157 7159 7160 7161 7164 7165 7168 7169 7170 7174 7176 7177 7178 7179 7182 7185 7186 7190 7193 7194 7841 13443 13506 13510 13511 13512 13513 13514 13515 13516 13517 13518 13519 13521 13522 13523 13524 13525 13526 13528 13529 13530 13533 13534 13535 13536 13537 13538 13539 13563	198839	17	4	1.71	19969	0	10389			Fr4B Minus_001
7186	Q12441	YD12A YEAST Transposon Ty1 DR3 Gag polyprotein OS Saccharomyces cerevisiae GN TY1A DR3 PE 1 SV 1	314.074	0	5577 7149 7151 7152 7153 7156 7157 7159 7160 7161 7164 7165 7168 7169 7170 7174 7176 7177 7178 7179 7182 7185 7190 7193 7194 7841 13443 13506 13510 13511 13512 13513 13514 13515 13516 13517 13518 13519 13520 13521 13522 13523 13524 13525 13526 13528 13529 13530 13533 13534 13535 13536 13537 13538 13539 13563	49186.8	17	4	6.82	19969	0	10389			Fr4B Minus_001
12553	P53978	EF3B YEAST Elongation factor 3B OS Saccharomyces cerevisiae GN HEF3 PE 1 SV 2	312.935	0	11928 12551 12552 12554	115869	26	7	5.08	61529	0	16687			Fr4B Minus_001
11928	A6ZS63	A6ZS63 YEAS7 Translation elongation factor 3 EF 3 OS Saccharomyces cerevisiae strain YJM789 GN H	312.935	0	12551 12552 12553 12554	98620.2	26	7	5.98	61529	0	16687			Fr4B Minus_001
6146	P10659	METK1 YEAST S adenosylmethionine synthetase 1 OS Saccharomyces cerevisiae GN SAM1 PE 1 SV 2 AA7A171	301.175	0	6175 6190 6191	41818.4	21	4	9.16	47469	13820	8850	2.1313	0.0891	Fr4B Minus_001
8585	P32481	IF2G YEAST Eukaryotic translation initiation factor 2 subunit gamma OS Saccharomyces cerevisiae GN G	285.772	0		57866	26	6	12.14	25972	16787	9196	2.5889	0.1498	Fr4B Minus_001
12196	B3LI33	B3LI33 YEAS1 C1 tetrahydrofolate synthase OS Saccharomyces cerevisiae strain RM11 1a GN SCRG 00818	259.917	0	12198	102191	30	7	6.98	81865	18507.8	20296	2.8543	0.2917	Fr4B Minus_001
12198	P07245	C1TC YEAST C 1 tetrahydrofolate synthase cytoplasmic OS Saccharomyces cerevisiae GN ADE3 PE 1 SV 1	255.543	0	12196	102205	34	8	6.98	113068	12637.2	25779	1.9489	0.1992	Fr4B Minus_001
6369	Q02341	Q02341 YEAST Acetohydroxy acid isomeroreductase OS Saccharomyces cerevisiae GN ILV5 PE 2 SV 1	246.683	0	6374 6386	44384.6	15	4	5.32	76188	36525	15009	5.633	0.25	Fr4B Minus_001
6374	Q02340	Q02340 YEAST Acetohydroxy acid isomeroreductase OS Saccharomyces cerevisiae GN ILV5G PE 2 SV 1	246.683	0	6369 6386	44309.5	16	5	5.32	78924	0	15608			Fr4B Minus_001
6386	P06168	ILV5 YEAST Ketol acid reductoisomerase mitochondrial OS Saccharomyces cerevisiae GN ILV5 PE 1 SV 1	246.683	0	6369 6374	44368.5	15	4	5.32	76188	0	15009			Fr4B Minus_001
6175	B3LFG5	B3LFG5 YEAS1 S adenosylmethionine synthetase 2 OS Saccharomyces cerevisiae strain RM11 1a GN SCRG	240.338	0	6146 6190 6191	42242	13	2	6.25	10523	0	3988			Fr4B Minus_001
6191	P19358	METK2 YEAST S adenosylmethionine synthetase 2 OS Saccharomyces cerevisiae GN SAM2 PE 1 SV 3 AA6ZZ91	240.338	0	6146 6175 6190	42256	13	2	6.25	10523	0	3988			Fr4B Minus_001
6190	Q6B194	Q6B194 YEAST S adenosylmethionine synthetase OS Saccharomyces cerevisiae GN SAM2 PE 3 SV 1	240.338	0	6146 6175 6191	42230	13	2	6.25	10523	0	3988			Fr4B Minus_001
10187	Q02892	NOG1 YEAST Nucleolar GTP binding protein 1 OS Saccharomyces cerevisiae GN NOG1 PE 1 SV 1 AA6ZWF8 A6Z	188.382	0		74410.3	28	6	10.2	22873	14231	7629	2.1947	0.1633	Fr4B Minus_001
5577	A7A2C2	A7A2C2 YEAS7 Conserved protein OS Saccharomyces cerevisiae strain YJM789 GN SCY 4292 PE 4 SV 1	187.101	0	7149 7151 7152 7153 7156 7157 7159 7160 7161 7164 7165 7168 7169 7170 7174 7176 7177 7178 7179 7182 7185 7186 7190 7193 7194 7841 13443 13506 13510 13511 13512 13513 13514 13515 13516 13517 13518 13519 13520 13521 13522 13523 13524 13525 13526 13528 13529 13530 13533 13534 13535 13536 13537 13538 13539 13563	39696.4	15	3	7.98	12054	0	6748			Fr4B Minus_001
12394	B3LUX0	B3LUX0 YEAS1 97 kDa protein OS Saccharomyces cerevisiae strain RM11 1a GN SCRG 05670 PE 4 SV 1	172.113	0	12400 12407	112039	30	10	7.39	36327	14870	19519	2.2933	0.2569	Fr4B Minus_001
12400	P39730	IF2P YEAST Eukaryotic translation initiation factor 5B OS Saccharomyces cerevisiae GN FUN12 PE 1 SV	172.113	0	12394 12407	112269	30	10	7.39	36327	0	19519			Fr4B Minus_001
9648	A6ZP47	DED1 YEAS7 ATP dependent RNA helicase DED1 OS Saccharomyces cerevisiae strain YJM789 GN DED1 PE 3	161.647	0	8828 8829 9650 9815 9818 9823	65553	18	4	4.97	18553	4793	6674	0.7392	0.0485	Fr4B Minus_001
9650	P06634	DED1 YEAST ATP dependent RNA helicase DED1 OS Saccharomyces cerevisiae GN DED1 PE 1 SV 2	161.647	0	8828 8829 9648 9815 9818 9823	65553	18	4	4.97	18553	0	6674			Fr4B Minus_001
9815	A6ZWD3	DBP1 YEAS7 ATP dependent RNA helicase DBP1 OS Saccharomyces cerevisiae strain YJM789 GN DBP1 PE 3	149.602	0	8828 8829 9648 9650 9818 9823	67990.2	14	3	5.02	31362	0	10010			Fr4B Minus_001
9818	P24784	DBP1 YEAST ATP dependent RNA helicase DBP1 OS Saccharomyces cerevisiae GN DBP1 PE 1 SV 2	149.602	0	8828 8829 9648 9650 9815 9823	67917.2	14	3	5.02	31362	0	10010			Fr4B Minus_001
9823	B3LKV6	B3LKV6 YEAS1 ATP dependent RNA helicase OS Saccharomyces cerevisiae strain RM11 1a GN SCRG 02377 P	149.602	0	8828 8829 9648 9650 9815 9818	67918.1	14	3	5.02	31362	0	10010			Fr4B Minus_001
8525	P50095	IMDH3 YEAST Probable inosine 5 monophosphate dehydrogenase IMD3 OS Saccharomyces cerevisiae GN IMD3	129.165	0	6514	56585	22	6	9.56	22087	11249	14634	1.7348	0.0982	Fr4B Minus_001
12251	A6ZMR7	A6ZMR7 YEAS7 Phosphofructokinase beta subunit OS Saccharomyces cerevisiae strain YJM789 GN PFK2 PE	127.874	0	12248 12253	104592	14	3	3.44	15068	0	4159			Fr4B Minus_001
12253	P16862	K6PF2 YEAST 6 phosphofructokinase subunit beta OS Saccharomyces cerevisiae GN PFK2 PE 1 SV 4	127.874	0	12248 12251	104618	14	3	3.44	15068	0	4159			Fr4B Minus_001
12248	B3LM93	B3LM93 YEAS1 Phosphofructokinase beta subunit OS Saccharomyces cerevisiae strain RM11 1a GN SCRG 0	127.874	0	12251 12253	104593	14	3	3.44	15068	15068	4159	2.3238	0.2431	Fr4B Minus_001
12407	A7A0D2	A7A0D2 YEAS7 eIF5B OS Saccharomyces cerevisiae strain YJM789 GN FUN12 PE 4 SV 1	119.254	0	12394 12400	112370	24	8	5.28	28858	0	16644			Fr4B Minus_001
7892	P12695	ODP2 YEAST Dihydrolipoyllysine residue acetyltransferase component of pyruvate dehydrogenase complex	94.5869	0	7883 7885	51818.2	8	2	5.19	6633	0	4961			Fr4B Minus_001
7885	A6ZS09	A6ZS09 YEAS7 Pyruvate dehydrogenase complex dihydrolipoamide acetyltransferase component E2 OS Sac	94.5869	0	7883 7892	51788.2	8	2	5.19	6633	0	4961			Fr4B Minus_001
7883	B3LNT0	B3LNT0 YEAS1 Putative uncharacterized protein OS Saccharomyces cerevisiae strain RM11 1a GN SCRG 0	94.5869	0	7885 7892	51804.2	8	2	5.19	6633	9949.5	4961	1.5344	0.0795	Fr4B Minus_001
13649	B3LPY8	B3LPY8 YEAS1 Protein URA1 OS Saccharomyces cerevisiae strain RM11 1a GN SCRG 03544 PE 4 SV 1	83.8515	0	13647 13648	245044	39	13	4.07	55813	0	18279			Fr4B Minus_001
13648	A6ZQK0	A6ZQK0 YEAS7 Aspartate transcarbamylase OS Saccharomyces cerevisiae strain YJM789 GN URA2 PE 4 SV	83.8515	0	13647 13649	245017	39	13	4.07	55813	0	18279			Fr4B Minus_001
13647	P07259	PYR1 YEAST Protein URA1 OS Saccharomyces cerevisiae GN URA2 PE 1 SV 4	83.8515	0	13648 13649	245126	39	13	4.07	55813	14273	18279	2.2012	0.5396	Fr4B Minus_001
6694	P27476	NSR1 YEAST Nuclear localization sequence binding protein OS Saccharomyces cerevisiae GN NSR1 PE 1 SV	79.6087	0	6729 6772	44535.2	13	3	5.8	10567	12166.5	6954	1.8763	0.0836	Fr4B Minus_001
6729	B3LI71	B3LI71 YEAS1 Nuclear localization sequence binding protein OS Saccharomyces cerevisiae strain RM11	79.6087	0	6694 6772	44681.3	13	3	5.77	10567	0	6954			Fr4B Minus_001
6772	A6ZUH0	A6ZUH0 YEAS7 Nuclear localization sequence binding protein OS Saccharomyces cerevisiae strain YJM78	79.6087	0	6694 6729	44855.5	13	3	5.74	10567	0	6954			Fr4B Minus_001
5298	P40093	YEY6 YEAST UPF0160 protein YER156C OS Saccharomyces cerevisiae GN YER156C PE 1 SV 1	76.3907	0		38174.5	10	4	12.43	11254	7223	7528	1.1139	0.0425	Fr4B Minus_001
12217	P39935	IF4F1 YEAST Eukaryotic initiation factor 4F subunit p150 OS Saccharomyces cerevisiae GN TIF4631 PE 1	74.1785	0	12215	107102	11	4	4.62	11799	0	6401			Fr4B Minus_001
12215	A6ZUH3	A6ZUH3 YEAS7 mRNA cap binding protein eIF 4F OS Saccharomyces cerevisiae strain YJM789 GN TIF4631	74.1785	0	12217	107093	11	4	4.62	11799	8601	6401	1.3265	0.1421	Fr4B Minus_001
11908	B3LI02	B3LI02 YEAS1 Kelch repeat containing protein 2 OS Saccharomyces cerevisiae strain RM11 1a GN SCRG	73.4448	0	11909	100003	21	10	3.51	58831	27940	13799	4.309	0.4309	Fr4B Minus_001
11909	P50090	KEL2 YEAST Kelch repeat containing protein 2 OS Saccharomyces cerevisiae GN KEL2 PE 1 SV 1 AA6ZUP6 A	73.4448	0	11908	99975.1	21	10	3.51	58831	0	13799			Fr4B Minus_001
12361	P16861	K6PF1 YEAST 6 phosphofructokinase subunit alpha OS Saccharomyces cerevisiae GN PFK1 PE 1 SV 1 AA6ZUP	73.2558	0		107970	30	7	7.29	39874	26075	16549	4.0213	0.4342	Fr4B Minus_001
6514	P39567	IMDH1 YEAST Putative inosine 5 monophosphate dehydrogenase IMD1 OS Saccharomyces cerevisiae GN IMD1	70.3033	0	8525	44386.3	10	4	5.71	15058	7492.5	8942	1.1555	0.0513	Fr4B Minus_001
10495	P16474	GRP78 YEAST 78 kDa glucose regulated protein homolog OS Saccharomyces cerevisiae GN KAR2 PE 1 SV 1 A	53.9556	0		74468.1	14	6	4.55	48365	41266	14065	6.3641	0.4739	Fr4B Minus_001
25096	RANDOM11386	Random Sequence 11386	50.3059	0.35		89597	15	6	4.01	84127	19296	19496	2.9759	0.2666	Fr4B Minus_001
23416	RANDOM9706	Random Sequence 9706	43.863	0.69		68806.8	14	6	2.79	177210	210228	41368	32.4218	2.2308	Fr4B Minus_001
26811	RANDOM13101	Random Sequence 13101	42.2824	1.03		145787	18	6	1.33	55776	43449	24925	6.7008	0.9769	Fr4B Minus_001
26489	RANDOM12779	Random Sequence 12779	41.9999	1.37		125573	15	6	1.34	17702	12195	9811	1.8807	0.2362	Fr4B Minus_001
21027	RANDOM7317	Random Sequence 7317	41.6011	1.71		49618	14	4	5.36	37503	14793	7684	2.2814	0.1132	Fr4B Minus_001
9528	A6ZY65	A6ZY65 YEAS7 Protein associated with ribosomal export complex OS Saccharomyces cerevisiae strain YJ	40.5354	0.69	9531	65196.6	9	3	2.7	9373	11758.5	5311	1.8134	0.1182	Fr4B Minus_001
9531	Q03862	ARX1 YEAST Probable metalloprotease ARX1 OS Saccharomyces cerevisiae GN ARX1 PE 1 SV 1 AB3LGH3 B3LGH	40.5354	0.69	9528	65212.7	9	3	2.7	9373	0	5311			Fr4B Minus_001
26964	RANDOM13254	Random Sequence 13254	35.1561	2.03		160874	11	5	0.56	31573	65556	13796	10.1102	1.6265	Fr4B Minus_001
26675	RANDOM12965	Random Sequence 12965	32.2965	3		134601	21	8	1.85	59645	40837.5	30325	6.298	0.8477	Fr4B Minus_001
3860	P34227	PRX1 YEAST Mitochondrial peroxiredoxin PRX1 OS Saccharomyces cerevisiae GN PRX1 PE 1 SV 1 AA6ZKN5 A6	31.8521	1.69		29495.9	8	5	6.13	18253	11304	9623	1.7433	0.0514	Fr4B Minus_001
25782	RANDOM12072	Random Sequence 12072	30.5537	2.36		104632	8	6	3.72	31484	23349	11462	3.6009	0.3768	Fr4B Minus_001
13586	A6ZW24	A6ZW24 YEAS7 Fatty acid synthase alpha subunit OS Saccharomyces cerevisiae strain YJM789 GN FAS2 P	29.8722	1.7	13587	207030	34	13	2.81	43731	6772	36343	1.0444	0.2162	Fr4B Minus_001
9011	P28240	ACEA YEAST Isocitrate lyase OS Saccharomyces cerevisiae GN ICL1 PE 1 SV 1 AA6ZR19 A6ZR19 YEAS7 Isoci	26.9151	2.35		62408.9	5	2	3.95	7865	11797.5	1275	1.8194	0.1135	Fr4B Minus_001
19785	RANDOM6075	Random Sequence 6075	26.5041	2.68		42544	9	4	2.64	16312	11835	2256	1.8252	0.0777	Fr4B Minus_001
21630	RANDOM7920	Random Sequence 7920	25.3253	3.32		54551.6	4	2	2.07	7018	10536	3825	1.6249	0.0886	Fr4B Minus_001
10354	P22213	SLY1 YEAST Protein SLY1 OS Saccharomyces cerevisiae GN SLY1 PE 1 SV 1	25.1363	3.3	10351	74678.7	6	3	3.75	20849	0	3613			Fr4B Minus_001
10351	B3LG94	B3LG94 YEAS1 SLY1 protein OS Saccharomyces cerevisiae strain RM11 1a GN SCRG 00331 PE 4 SV 1	25.1363	3.31	10354	74620.7	12	4	5.41	54425	13038	8661	2.0107	0.15	Fr4B Minus_001
12262	A6ZL23	A6ZL23 YEAS7 Translation initiation factor eIF3 subunit OS Saccharomyces cerevisiae strain YJM789	24.7824	3.82	12272	110105	17	5	1.46	38204	5920.5	7101	0.9131	0.1005	Fr4B Minus_001
12272	P38249	EIF3A YEAST Eukaryotic translation initiation factor 3 110 kDa subunit OS Saccharomyces cerevisiae G	24.7824	3.81	12262	110345	17	5	1.45	38204	0	7101			Fr4B Minus_001
13587	P19097	FAS2 YEAST Fatty acid synthase subunit alpha OS Saccharomyces cerevisiae GN FAS2 PE 1 SV 2	24.2174	3.61	13586	206947	29	12	1.96	42437	0	33719			Fr4B Minus_001
22901	RANDOM9191	Random Sequence 9191	23.946	3.62		63572.7	10	4	2.28	11097	13419	4411	2.0695	0.1316	Fr4B Minus_001
13610	Q05747	Q05747 YEAST FAS1 protein OS Saccharomyces cerevisiae GN FAS1 PE 2 SV 1	23.6836	3.58	13622 13623 13624	220329	12	6	1.46	26542	14373	7049	2.2166	0.4884	Fr4B Minus_001
13622	P07149	FAS1 YEAST Fatty acid synthase subunit beta OS Saccharomyces cerevisiae GN FAS1 PE 1 SV 2	23.2965	3.56	13610 13623 13624	228692	11	5	1.41	22763	0	4643			Fr4B Minus_001
13623	A6ZZE4	A6ZZE4 YEAS7 Acetyl transferase OS Saccharomyces cerevisiae strain YJM789 GN FAS1 PE 4 SV 1	23.2965	3.59	13610 13622 13624	228678	11	5	1.41	22763	0	4643			Fr4B Minus_001
13624	B3LQS4	B3LQS4 YEAS1 Acetyl transferase OS Saccharomyces cerevisiae strain RM11 1a GN SCRG 03847 PE 4 SV 1	23.2965	3.57	13610 13622 13623	228651	11	5	1.41	22763	0	4643			Fr4B Minus_001
25912	RANDOM12202	Random Sequence 12202	23.1427	3.87		106968	11	4	1.69	67318	6024	10082	0.929	0.0994	Fr4B Minus_001
10970	P35732	YKF4 YEAST Uncharacterized protein YKL054C OS Saccharomyces cerevisiae GN YKL054C PE 1 SV 1	22.7498	3.86		83973	10	4	3.25	24424	5373	5259	0.8286	0.0696	Fr4B Minus_001
8862	P40036	GIP2 YEAST GLC7 interacting protein 2 OS Saccharomyces cerevisiae GN GIP2 PE 1 SV 1	22.3218	3.85	8866	62318.8	9	5	4.38	32850	26791.5	10952	4.1318	0.2575	Fr4B Minus_001
8866	A6ZR06	A6ZR06 YEAS7 Glc7 interacting protein OS Saccharomyces cerevisiae strain YJM789 GN GIP2 PE 4 SV 1	22.3218	3.83	8862	62183.7	9	5	4.38	32850	0	10952			Fr4B Minus_001
7326	A6ZRR7	A6ZRR7 YEAS7 Bud neck involved protein OS Saccharomyces cerevisiae strain YJM789 GN BNI5 PE 4 SV 1	19.8463	3.8		49793.6	9	3	4.69	31078	15607.5	16627	2.407	0.1199	Fr4B Minus_001
1629	P14127	RS17B YEAST 40S ribosomal protein S17 B OS Saccharomyces cerevisiae GN RPS17B PE 1 SV 1 AA6ZZ38 A6ZZ	23093.4	0	513 1643	15803.3	133	15	58.09	317759	139123	160571	21.4838	0.3395	Fr4B Minus_002
1643	P02407	RS17A YEAST 40S ribosomal protein S17 A OS Saccharomyces cerevisiae GN RPS17A PE 1 SV 1 AA6ZM38 A6ZM	23093.4	0	513 1629	15788.4	133	15	58.09	317759	0	160571			Fr4B Minus_002
1052	P02400	RLA4 YEAST 60S acidic ribosomal protein P2 beta OS Saccharomyces cerevisiae GN RPP2B PE 1 SV 2 AA6ZY	21779.6	0		11050.1	83	6	34.55	333264	279640	175363	43.1829	0.4772	Fr4B Minus_002
3487	P05750	RS3 YEAST 40S ribosomal protein S3 OS Saccharomyces cerevisiae GN RPS3 PE 1 SV 5 AA6ZRQ7 A6ZRQ7 YEAS	19566.2	0		26502.8	222	25	71.25	788621	259217	406215	40.0291	1.0609	Fr4B Minus_002
500	P49167	RL38 YEAST 60S ribosomal protein L38 OS Saccharomyces cerevisiae GN RPL38 PE 1 SV 1 AA7A1K8 A7A1K8 Y	17982.5	0		8826.54	44	7	35.9	118010	91326	59205	14.1028	0.1245	Fr4B Minus_002
1641	P0C2H7	RL27B YEAST 60S ribosomal protein L27 B OS Saccharomyces cerevisiae GN RPL27B PE 1 SV 1	17618.4	0	1639 2091	15505.2	122	14	54.41	390391	0	226873			Fr4B Minus_002
1639	P0C2H6	RL27A YEAST 60S ribosomal protein L27 A OS Saccharomyces cerevisiae GN RPL27A PE 1 SV 1 AA6ZSR4 A6ZS	17618.4	0	1641 2091	15531.3	122	14	54.41	390391	202932	226873	31.3374	0.4867	Fr4B Minus_002
1099	B3LSE1	B3LSE1 YEAS1 Ribosomal protein S27B OS Saccharomyces cerevisiae strain RM11 1a GN SCRG 04727 PE 4	17481.5	0	543 548	12494.6	59	6	33.93	334926	0	145402			Fr4B Minus_002
2091	B3LSD1	B3LSD1 YEAS1 Ribosomal protein L27A OS Saccharomyces cerevisiae strain RM11 1a GN SCRG 04716 PE 4	17381.6	0	1639 1641	18682.9	110	10	41.98	362352	0	183088			Fr4B Minus_002
513	B3LLM8	B3LLM8 YEAS1 Ribosomal protein S17A OS Saccharomyces cerevisiae strain RM11 1a GN SCRG 01871 PE 4	17188.4	0	1629 1643	9109.48	78	8	60.76	149041	0	94488			Fr4B Minus_002
543	P35997	RS27A YEAST 40S ribosomal protein S27 A OS Saccharomyces cerevisiae GN RPS27A PE 1 SV 1 AA6ZZG7 A6ZZ	17037.1	0	548 1099	8879.41	59	6	46.34	334926	263128	145402	40.633	0.3608	Fr4B Minus_002
548	P38711	RS27B YEAST 40S ribosomal protein S27 B OS Saccharomyces cerevisiae GN RPS27B PE 1 SV 1 AA6ZSS5 A6ZS	17037.1	0	543 1099	8865.38	59	6	46.34	334926	0	145402			Fr4B Minus_002
372	Q3E7X9	RS28A YEAST 40S ribosomal protein S28 A OS Saccharomyces cerevisiae GN RPS28A PE 1 SV 1 AA6ZP12 A6ZP	15529.9	0	370	7591.84	29	3	41.79	171253	0	77616			Fr4B Minus_002
370	P0C0X0	RS28B YEAST 40S ribosomal protein S28 B OS Saccharomyces cerevisiae GN RPS28B PE 1 SV 1 AA7A1E5 A7A1	15529.9	0	372	7564.82	29	3	41.79	171253	171253	77616	26.4454	0.2001	Fr4B Minus_002
7510	P02994	EF1A YEAST Elongation factor 1 alpha OS Saccharomyces cerevisiae GN TEF1 PE 1 SV 1 AA6ZL63 A6ZL63 YE	15519.1	0	4336	50032.8	237	24	38.86	1725069	943327	706899	145.671	7.2883	Fr4B Minus_002
1728	P04456	RL25 YEAST 60S ribosomal protein L25 OS Saccharomyces cerevisiae GN RPL25 PE 1 SV 4 AA6ZN84 A6ZN84 Y	14919.2	0		15757.6	86	10	42.96	280664	212455	142569	32.8079	0.517	Fr4B Minus_002
2451	P07279	RL18 YEAST 60S ribosomal protein L18 OS Saccharomyces cerevisiae GN RPL18A PE 1 SV 1 AA6ZN91 A6ZN91	14763.7	0		20563.2	106	13	34.41	469898	212023	258738	32.7412	0.6733	Fr4B Minus_002
7111	P00924	ENO1 YEAST Enolase 1 OS Saccharomyces cerevisiae GN ENO1 PE 1 SV 2 AA6ZUR2 A6ZUR2 YEAS7 Enolase OS S	14317.8	0	7101 7107	46802.2	167	16	42.33	554377	0	245955			Fr4B Minus_002
7107	B3LHY6	B3LHY6 YEAS1 Enolase I OS Saccharomyces cerevisiae strain RM11 1a GN SCRG 00770 PE 4 SV 1	14317.8	0	7101 7111	46816.2	167	16	42.33	554377	200404	245955	30.947	1.4488	Fr4B Minus_002
1654	P06367	RS14A YEAST 40S ribosomal protein S14 A OS Saccharomyces cerevisiae GN RPS14A PE 1 SV 5 AA6ZTL2 A6ZT	13429.2	0	1662	14536.6	119	15	64.23	449086	276255	214732	42.6601	0.6201	Fr4B Minus_002
1662	P39516	RS14B YEAST 40S ribosomal protein S14 B OS Saccharomyces cerevisiae GN RPS14B PE 1 SV 2 AA6ZQE5 A6ZQ	13429.2	0	1654	14649.8	119	15	63.77	449086	0	214732			Fr4B Minus_002
4336	A9QA59	A9QA59 YEAST Translation elongation factor 1 alpha Fragment OS Saccharomyces cerevisiae PE 4 SV 1	12418.3	0	7510	31338.9	141	12	37.37	1124404	0	474940			Fr4B Minus_002
1762	P07281	RS19B YEAST 40S ribosomal protein S19 B OS Saccharomyces cerevisiae GN RPS19B PE 1 SV 2 AA6ZSH7 A6ZS	12392.6	0	1761	15891.1	86	11	33.33	395936	0	171927			Fr4B Minus_002
1761	P07280	RS19A YEAST 40S ribosomal protein S19 A OS Saccharomyces cerevisiae GN RPS19A PE 1 SV 2 AA6ZN90 A6ZN	12392.6	0	1762	15917.1	86	11	33.33	395936	265068	171927	40.9326	0.6515	Fr4B Minus_002
1621	P26782	RS24 YEAST 40S ribosomal protein S24 OS Saccharomyces cerevisiae GN RPS24A PE 1 SV 3 AA6ZR28 A6ZR28	12240.6	0		15328.8	138	27	66.67	461367	166531	204148	25.7162	0.3942	Fr4B Minus_002
749	O14455	RL36B YEAST 60S ribosomal protein L36 B OS Saccharomyces cerevisiae GN RPL36B PE 1 SV 3 AA6ZW06 A6ZW	12235.2	0	536 731 745	11135.2	90	13	56	334235	209910	160602	32.4149	0.3609	Fr4B Minus_002
5762	P10664	RL4A YEAST 60S ribosomal protein L4 A OS Saccharomyces cerevisiae GN RPL4A PE 1 SV 4 AA6ZKX6 A6ZKX6	12219	0	5756 5766	39092.1	211	25	50.83	628289	0	297546			Fr4B Minus_002
5756	B3LNB3	B3LNB3 YEAS1 Ribosomal protein L4A OS Saccharomyces cerevisiae strain RM11 1a GN SCRG 02934 PE 4 S	12219	0	5762 5766	39062.1	211	25	50.83	628289	235229	297546	36.3248	1.4189	Fr4B Minus_002
1672	P38754	RL14B YEAST 60S ribosomal protein L14 B OS Saccharomyces cerevisiae GN RPL14B PE 1 SV 1 AA6ZSQ1 A6ZS	12133.9	0	1090 1658 1666	15153	94	15	51.45	389117	0	141885			Fr4B Minus_002
1658	A6ZZW0	A6ZZW0 YEAS7 Ribosomal protein L14A OS Saccharomyces cerevisiae strain YJM789 GN RPL14A PE 4 SV 1	12133.9	0	1090 1666 1672	15127	94	15	51.45	389117	235604	141885	36.3827	0.5504	Fr4B Minus_002
2322	A6ZMV5	A6ZMV5 YEAS7 Ribosomal protein L20A OS Saccharomyces cerevisiae strain YJM789 GN RPL20A PE 4 SV 1	12089.5	0	2227 2252	21235.8	131	18	41.57	546071	0	291549			Fr4B Minus_002
2252	A6ZPE7	A6ZPE7 YEAS7 Ribosomal protein L20B OS Saccharomyces cerevisiae strain YJM789 GN RPL20B PE 4 SV 1	12089.5	0	2227 2322	20713.1	131	18	42.53	546071	0	291549			Fr4B Minus_002
2227	P0C2I0	RL20 YEAST 60S ribosomal protein L20 OS Saccharomyces cerevisiae GN RPL20A PE 1 SV 2	12089.5	0	2252 2322	20436.8	131	18	43.02	546071	294808	291549	45.5251	0.9304	Fr4B Minus_002
5766	P49626	RL4B YEAST 60S ribosomal protein L4 B OS Saccharomyces cerevisiae GN RPL4B PE 1 SV 2 AA6ZXX7 A6ZXX7	11972.5	0	5756 5762	39062.1	201	25	50.83	588188	227906	277383	35.1939	1.3747	Fr4B Minus_002
1531	P38061	RL32 YEAST 60S ribosomal protein L32 OS Saccharomyces cerevisiae GN RPL32 PE 1 SV 1 AA6ZKL0 A6ZKL0 Y	11917.9	0		14771.3	91	11	50.77	451143	297220	242009	45.8976	0.678	Fr4B Minus_002
745	A6ZMQ5	A6ZMQ5 YEAS7 60S ribosomal protein L36 OS Saccharomyces cerevisiae strain YJM789 GN RPL36A PE 3 SV	11892.4	0	536 731 749	11094.2	81	12	56	317991	0	154458			Fr4B Minus_002
731	P05745	RL36A YEAST 60S ribosomal protein L36 A OS Saccharomyces cerevisiae GN RPL36A PE 1 SV 3	11892.4	0	536 745 749	11124.2	81	12	56	317991	209910	154458	32.4149	0.3606	Fr4B Minus_002
2691	P05754	RS8 YEAST 40S ribosomal protein S8 OS Saccharomyces cerevisiae GN RPS8A PE 1 SV 3 AA6ZKM8 A6ZKM8 YEA	11522.2	0	2701	22489.7	81	8	39.5	300990	216737	141967	33.4692	0.7527	Fr4B Minus_002
2701	A6ZR58	A6ZR58 YEAS7 Ribosomal protein S8 OS Saccharomyces cerevisiae strain YJM789 GN RPS8B PE 3 SV 1 AB3	11522.2	0	2691	22517.7	81	8	39.5	300990	0	141967			Fr4B Minus_002
2648	B3LGX6	B3LGX6 YEAS1 Ribosomal protein L13A Fragment OS Saccharomyces cerevisiae strain RM11 1a GN SCRG	11158.8	0	2674 2681 2687	22422.9	121	14	52.02	545372	259036	302765	40.0011	0.8969	Fr4B Minus_002
2674	P40212	RL13B YEAST 60S ribosomal protein L13 B OS Saccharomyces cerevisiae GN RPL13B PE 1 SV 1 AA6ZMK1 A6ZM	11158.8	0	2648 2681 2687	22525	121	14	51.76	545372	0	302765			Fr4B Minus_002
2681	B3LM30	B3LM30 YEAS1 Ribosomal protein L13B Fragment OS Saccharomyces cerevisiae strain RM11 1a GN SCRG	11158.8	0	2648 2674 2687	22507	121	14	51.76	545372	0	302765			Fr4B Minus_002
2687	Q12690	RL13A YEAST 60S ribosomal protein L13 A OS Saccharomyces cerevisiae GN RPL13A PE 1 SV 1 AA6ZXP6 A6ZX	11158.8	0	2648 2674 2681	22554.1	121	14	51.76	545372	0	302765			Fr4B Minus_002
3407	P02365	RS6 YEAST 40S ribosomal protein S6 OS Saccharomyces cerevisiae GN RPS6A PE 1 SV 1 AA6ZLC2 A6ZLC2 YEA	11017.9	0	2269	26996.4	173	22	46.19	640165	255858	325844	39.5104	1.0666	Fr4B Minus_002
3041	P53030	RL1 YEAST 60S ribosomal protein L1 OS Saccharomyces cerevisiae GN RPL1A PE 1 SV 1 AA6ZU48 A6ZU48 YEA	10707.6	0		24485.8	67	7	17.97	316615	238606	107408	36.8463	0.9022	Fr4B Minus_002
3766	P29453	RL8B YEAST 60S ribosomal protein L8 B OS Saccharomyces cerevisiae GN RPL8B PE 1 SV 3 AB3LTD0 B3LTD0	10586.9	0	3762 3774 3776	28111.8	181	23	60.16	884266	383069	364071	59.1547	1.6629	Fr4B Minus_002
1873	A6ZU78	A6ZU78 YEAS7 Ribosomal protein L28 OS Saccharomyces cerevisiae strain YJM789 GN RPL28 PE 3 SV 1 AB	10357.8	0	1879	16721.6	44	5	24.16	254606	219979	134204	33.9698	0.568	Fr4B Minus_002
1879	P02406	RL28 YEAST 60S ribosomal protein L28 OS Saccharomyces cerevisiae GN RPL28 PE 1 SV 2	10357.8	0	1873	16722.6	44	5	24.16	254606	0	134204			Fr4B Minus_002
6252	P14126	RL3 YEAST 60S ribosomal protein L3 OS Saccharomyces cerevisiae GN RPL3 PE 1 SV 4 AA6ZNR5 A6ZNR5 YEAS	10249.8	0		43757.7	272	36	44.96	916818	258587	418423	39.9318	1.7473	Fr4B Minus_002
1666	P36105	RL14A YEAST 60S ribosomal protein L14 A OS Saccharomyces cerevisiae GN RPL14A PE 1 SV 1	10112.5	0	1090 1658 1672	15167.1	79	13	44.2	320837	0	120323			Fr4B Minus_002
536	B3LM81	B3LM81 YEAS1 Ribosomal protein L36A OS Saccharomyces cerevisiae strain RM11 1a GN SCRG 02087 PE 4	10042.3	0	731 745 749	9195.83	59	9	46.91	236313	0	114950			Fr4B Minus_002
3762	A7A0L4	A7A0L4 YEAS7 Ribosomal protein L8B OS Saccharomyces cerevisiae strain YJM789 GN RPL8B PE 4 SV 1	10026.1	0	3766 3774 3776	28097.8	173	22	56.64	852478	0	355695			Fr4B Minus_002
3110	P41805	RL10 YEAST 60S ribosomal protein L10 OS Saccharomyces cerevisiae GN RPL10 PE 1 SV 1 AA7A0Y0 A7A0Y0 Y	9853	0		25361.4	150	27	52.94	446719	187847	202900	29.0079	0.7357	Fr4B Minus_002
2425	P05740	RL17A YEAST 60S ribosomal protein L17 A OS Saccharomyces cerevisiae GN RPL17A PE 1 SV 4 AA6ZZE6 A6ZZ	9791.81	0	2426	20549.5	116	15	42.39	467287	142567	186837	22.0157	0.4524	Fr4B Minus_002
885	P14120	RL30 YEAST 60S ribosomal protein L30 OS Saccharomyces cerevisiae GN RPL30 PE 1 SV 3 AA6ZUW4 A6ZUW4 Y	9662.21	0		11415.4	70	7	50.48	179665	129092	104133	19.9348	0.2276	Fr4B Minus_002
2635	A6ZS11	A6ZS11 YEAS7 Ribosomal protein L16B OS Saccharomyces cerevisiae strain YJM789 GN RPL16B PE 3 SV 1	9656.47	0	2662 2673 2684 2695	22219.1	136	19	40.4	442727	129298	243110	19.9666	0.4436	Fr4B Minus_002
2662	P26785	RL16B YEAST 60S ribosomal protein L16 B OS Saccharomyces cerevisiae GN RPL16B PE 1 SV 3 AB3LNS8 B3LN	9656.47	0	2635 2673 2684 2695	22249.1	136	19	40.4	442727	0	243110			Fr4B Minus_002
2036	Q02753	RL21A YEAST 60S ribosomal protein L21 A OS Saccharomyces cerevisiae GN RPL21A PE 1 SV 1 AA6ZLD1 A6ZL	9479.3	0	2045	18242.2	78	8	46.88	415996	198706	150363	30.6848	0.5598	Fr4B Minus_002
3774	P17076	RL8A YEAST 60S ribosomal protein L8 A OS Saccharomyces cerevisiae GN RPL8A PE 1 SV 4 AB3LS86 B3LS86	9453.3	0	3762 3766 3776	28124.8	151	20	55.86	790535	10541	346537	1.6278	0.0458	Fr4B Minus_002
3776	A6ZSL7	A6ZSL7 YEAS7 Ribosomal protein L8A OS Saccharomyces cerevisiae strain YJM789 GN RPL8A PE 4 SV 1	9453.3	0	3762 3766 3774	28111.8	151	20	55.86	790535	0	346537			Fr4B Minus_002
2500	B3LN67	B3LN67 YEAS1 Ribosomal protein L19A Ribosomal protein L19B Fragment OS Saccharomyces cerevisiae	9424.26	0	2506	21729.1	119	15	34.92	454255	283873	200143	43.8365	0.9525	Fr4B Minus_002
2506	P05735	RL19 YEAST 60S ribosomal protein L19 OS Saccharomyces cerevisiae GN RPL19A PE 1 SV 5 AA6ZKS1 A6ZKS1	9424.26	0	2500	21704.1	119	15	34.92	454255	0	200143			Fr4B Minus_002
2045	Q12672	RL21B YEAST 60S ribosomal protein L21 B OS Saccharomyces cerevisiae GN RPL21B PE 1 SV 1 AA6ZWH1 A6ZW	9394.92	0	2036	18274.3	77	8	46.88	395968	79156.6	145436	12.2236	0.2234	Fr4B Minus_002
2130	P17079	RL12 YEAST 60S ribosomal protein L12 OS Saccharomyces cerevisiae GN RPL12A PE 1 SV 1 AA6ZQP7 A6ZQP7	9211.4	0		17822.6	75	10	64.24	370962	276800	159208	42.7443	0.7618	Fr4B Minus_002
1906	P05756	RS13 YEAST 40S ribosomal protein S13 OS Saccharomyces cerevisiae GN RPS13 PE 1 SV 3 AA6ZY29 A6ZY29 Y	9056.1	0	2123	17028.9	71	10	49.01	259618	181715	122131	28.061	0.4778	Fr4B Minus_002
2123	B3LGK6	B3LGK6 YEAS1 Ribosomal protein S13 OS Saccharomyces cerevisiae strain RM11 1a GN SCRG 00451 PE 4 S	9056.1	0	1906	18793	71	10	44.85	259618	0	122131			Fr4B Minus_002
2295	Q02326	RL6A YEAST 60S ribosomal protein L6 A OS Saccharomyces cerevisiae GN RPL6A PE 1 SV 2 AA6ZLZ2 A6ZLZ2	9013.56	0	2301	19961.5	72	10	40.91	426634	135824	166875	20.9744	0.4187	Fr4B Minus_002
2301	P05739	RL6B YEAST 60S ribosomal protein L6 B OS Saccharomyces cerevisiae GN RPL6B PE 1 SV 4 AA7A1W7 A7A1W7	9003.94	0	2295	19986.5	88	12	56.82	478317	181563	206829	28.0374	0.5604	Fr4B Minus_002
2519	P26786	RS7A YEAST 40S ribosomal protein S7 A OS Saccharomyces cerevisiae GN RPS7A PE 1 SV 4 AA6ZNU6 A6ZNU6	8926.2	0	2514 2534	21622.2	114	14	47.37	395930	186748	148747	28.8382	0.6235	Fr4B Minus_002
2426	P46990	RL17B YEAST 60S ribosomal protein L17 B OS Saccharomyces cerevisiae GN RPL17B PE 1 SV 2 AA6ZQF7 A6ZQ	8731.86	0	2425	20551.4	112	14	40.76	435974	106170	174174	16.3951	0.3369	Fr4B Minus_002
1979	P26781	RS11 YEAST 40S ribosomal protein S11 OS Saccharomyces cerevisiae GN RPS11A PE 1 SV 3 AA6ZKZ2 A6ZKZ2	8516.49	0		17748.9	104	14	60.26	462637	268781	194705	41.506	0.7367	Fr4B Minus_002
1754	P40213	RS16 YEAST 40S ribosomal protein S16 OS Saccharomyces cerevisiae GN RPS16A PE 1 SV 2 AA6ZMK2 A6ZMK2	8376.35	0	1622	15847.5	108	16	59.44	410795	222753	239455	34.3982	0.5451	Fr4B Minus_002
1622	B3LM31	B3LM31 YEAS1 Ribosomal protein S16A Fragment OS Saccharomyces cerevisiae strain RM11 1a GN SCRG	8376.35	0	1754	15047.5	89	13	54.81	354126	0	194673			Fr4B Minus_002
3747	P23248	RS3B YEAST 40S ribosomal protein S1 B OS Saccharomyces cerevisiae GN RPS1B PE 1 SV 3 AA6ZM02 A6ZM02	8185.09	0	3754	28812.5	159	21	58.43	714141	179462	307757	27.713	0.7985	Fr4B Minus_002
959	P05744	RL33A YEAST 60S ribosomal protein L33 A OS Saccharomyces cerevisiae GN RPL33A PE 1 SV 3 AA6ZWB1 A6ZW	7672.45	0	843 968	12154.1	70	11	50.47	331744	222625	186460	34.3784	0.4178	Fr4B Minus_002
1448	P05743	RL26A YEAST 60S ribosomal protein L26 A OS Saccharomyces cerevisiae GN RPL26A PE 1 SV 3	7514.02	0	1462 1507	14233.7	154	29	54.33	553556	206675	289273	31.9154	0.4543	Fr4B Minus_002
3754	P33442	RS3A YEAST 40S ribosomal protein S1 A OS Saccharomyces cerevisiae GN RPS1A PE 1 SV 2 AA7A1W1 A7A1W1	7369.2	0	3747	28743.4	138	19	55.29	671148	137454	285709	21.2261	0.6101	Fr4B Minus_002
4526	P26321	RL5 YEAST 60S ribosomal protein L5 OS Saccharomyces cerevisiae GN RPL5 PE 1 SV 3	7348.78	0	4513	33742.9	84	11	36.7	413521	0	165466			Fr4B Minus_002
4513	A6ZWC1	A6ZWC1 YEAS7 Ribosomal protein L5 OS Saccharomyces cerevisiae strain YJM789 GN RPL5 PE 4 SV 1 AB3L	7348.78	0	4526	33714.9	84	11	36.7	413521	255697	165466	39.4855	1.3312	Fr4B Minus_002
3722	B3LTM6	B3LTM6 YEAS1 Ribosomal protein L2B Fragment OS Saccharomyces cerevisiae strain RM11 1a GN SCRG 0	7224.33	0	3732	27277.3	139	23	46.64	455812	253236	259401	39.1055	1.0667	Fr4B Minus_002
3732	P05736	RL2 YEAST 60S ribosomal protein L2 OS Saccharomyces cerevisiae GN RPL2A PE 1 SV 3 AA6ZVP9 A6ZVP9 YEA	7224.33	0	3722	27408.5	139	23	46.46	455812	0	259401			Fr4B Minus_002
1462	P53221	RL26B YEAST 60S ribosomal protein L26 B OS Saccharomyces cerevisiae GN RPL26B PE 1 SV 2 AA7A1M3 A7A1	7169.76	0	1448 1507	14234.7	113	20	45.67	437167	0	220136			Fr4B Minus_002
1740	Q01855	RS15 YEAST 40S ribosomal protein S15 OS Saccharomyces cerevisiae GN RPS15 PE 1 SV 1 AA6ZNG9 A6ZNG9 Y	7156.99	0		16001.9	44	4	21.83	249600	237168	91171	36.6242	0.5861	Fr4B Minus_002
9753	P40150	HSP76 YEAST Heat shock protein SSB2 OS Saccharomyces cerevisiae GN SSB2 PE 1 SV 2	7150.86	0	509 9751 9757	66594.7	231	25	34.26	581853	133726	251323	20.6504	1.3752	Fr4B Minus_002
610	P49166	RL37A YEAST 60S ribosomal protein L37 A OS Saccharomyces cerevisiae GN RPL37A PE 1 SV 2 AA7A175 A7A1	7146.65	0		9850.31	20	3	34.09	49709	49709	22881	7.6762	0.0756	Fr4B Minus_002
3575	P05737	RL7A YEAST 60S ribosomal protein L7 A OS Saccharomyces cerevisiae GN RPL7A PE 1 SV 3 AA6ZUA3 A6ZUA3	7105.92	0	3557	27638.3	141	22	36.89	500736	202670	247461	31.297	0.865	Fr4B Minus_002
2269	B3LKY3	B3LKY3 YEAS1 Ribosomal protein S6A Ribosomal gene product S6B OS Saccharomyces cerevisiae strain	7104.45	0	3407	19959.5	106	15	38.51	360386	0	185735			Fr4B Minus_002
1090	B3LSB7	B3LSB7 YEAS1 Ribosomal protein L14A OS Saccharomyces cerevisiae strain RM11 1a GN SCRG 04702 PE 4	7071.62	0	1658 1666 1672	11844.2	51	8	33.33	171846	0	66509			Fr4B Minus_002
3214	P26783	RS5 YEAST 40S ribosomal protein S5 OS Saccharomyces cerevisiae GN RPS5 PE 1 SV 3 AA6ZQ79 A6ZQ79 YEAS	6985.87	0		25038.6	134	19	43.56	338194	161893	131066	25	0.626	Fr4B Minus_002
1252	P39938	RS26A YEAST 40S ribosomal protein S26 A OS Saccharomyces cerevisiae GN RPS26A PE 1 SV 1 AA6ZTZ9 A6ZT	6972.46	0	1255	13504.8	42	5	33.61	220767	214345	128048	33.0998	0.447	Fr4B Minus_002
1255	P39939	RS26B YEAST 40S ribosomal protein S26 B OS Saccharomyces cerevisiae GN RPS26B PE 1 SV 1 AA6ZR85 A6ZR	6972.46	0	1252	13446.8	42	5	33.61	220767	0	128048			Fr4B Minus_002
9751	P11484	HSP75 YEAST Heat shock protein SSB1 OS Saccharomyces cerevisiae GN SSB1 PE 1 SV 3 AA6ZXA5 A6ZXA5 YEA	6853.44	0	509 9753 9757	66601.7	207	23	32.14	524944	0	216211			Fr4B Minus_002
9757	A6ZRN1	A6ZRN1 YEAS7 Stress seventy subfamily B protein OS Saccharomyces cerevisiae strain YJM789 GN SSB2	6853.44	0	509 9751 9753	66595.6	207	23	32.14	524944	0	216211			Fr4B Minus_002
1507	A6ZV22	A6ZV22 YEAS7 Ribosomal protein L26B OS Saccharomyces cerevisiae strain YJM789 GN RPL26B PE 4 SV 1	6566.85	0	1448 1462	14609.2	99	17	37.21	390061	0	204777			Fr4B Minus_002
843	B3LJQ6	B3LJQ6 YEAS1 Ribosomal protein L33B OS Saccharomyces cerevisiae strain RM11 1a GN SCRG 01620 PE 4	6467.97	0	959 968	11686.7	64	11	52.43	301922	222625	167475	34.3784	0.4018	Fr4B Minus_002
968	P41056	RL33B YEAST 60S ribosomal protein L33 B OS Saccharomyces cerevisiae GN RPL33B PE 1 SV 2 AA6ZP75 A6ZP	6467.97	0	843 959	12168.1	64	11	50.47	301922	0	167475			Fr4B Minus_002
2590	A6ZLD0	A6ZLD0 YEAS7 Ribosomal protein S9B OS Saccharomyces cerevisiae strain YJM789 GN RPS9B PE 3 SV 1 AB	6319.62	0	2582 2626	22270.7	155	25	58.46	591475	0	217949			Fr4B Minus_002
2626	O13516	RS9A YEAST 40S ribosomal protein S9 A OS Saccharomyces cerevisiae GN RPS9A PE 1 SV 3 AA6ZWH0 A6ZWH0	6319.62	0	2582 2590	22442.8	146	24	49.75	545079	0	201495			Fr4B Minus_002
2582	P05755	RS9B YEAST 40S ribosomal protein S9 B OS Saccharomyces cerevisiae GN RPS9B PE 1 SV 4	6319.62	0	2590 2626	22298.7	155	25	58.46	591475	249872	217949	38.586	0.8604	Fr4B Minus_002
914	P05319	RLA2 YEAST 60S acidic ribosomal protein P2 alpha OS Saccharomyces cerevisiae GN RPP2A PE 1 SV 1 AA6Z	6195.28	0		10745.8	30	3	21.7	179801	179801	68544	27.7654	0.2984	Fr4B Minus_002
1125	P0C2H9	RL31B YEAST 60S ribosomal protein L31 B OS Saccharomyces cerevisiae GN RPL31B PE 1 SV 1 AA7A1S9 A7A1	6164.94	0	480 1116	12967.2	74	10	65.49	169397	88909	82344	13.7296	0.178	Fr4B Minus_002
1310	P38701	RS20 YEAST 40S ribosomal protein S20 OS Saccharomyces cerevisiae GN RPS20 PE 1 SV 3 AA6ZSN7 A6ZSN7 Y	6126.36	0		13907.1	56	8	43.8	187920	115531	68600	17.8406	0.2481	Fr4B Minus_002
4840	P05317	RLA0 YEAST 60S acidic ribosomal protein P0 OS Saccharomyces cerevisiae GN RPP0 PE 1 SV 1	5997.85	0	4811	33766.4	99	12	25	333042	150287	147700	23.2078	0.7836	Fr4B Minus_002
4811	A7A1L9	A7A1L9 YEAS7 60S acidic ribosomal protein P0 OS Saccharomyces cerevisiae strain YJM789 GN RPP0 PE	5939.71	0	4840	33720.2	95	11	27.88	310600	41775	131048	6.451	0.2175	Fr4B Minus_002
486	P05759	RS37 YEAST 40S ribosomal protein S31 OS Saccharomyces cerevisiae GN UBI3 PE 1 SV 2	5921.95	0	1913	8677.38	22	3	40.79	135429	135429	40418	20.9134	0.1815	Fr4B Minus_002
1913	A7A160	A7A160 YEAS7 Ribosomal protein S31 OS Saccharomyces cerevisiae strain YJM789 GN RPS31 PE 4 SV 1 AB	5921.95	0	486	17216.2	25	4	30.26	140921	139421	44931	21.5298	0.3707	Fr4B Minus_002
2794	P05748	RL15A YEAST 60S ribosomal protein L15 A OS Saccharomyces cerevisiae GN RPL15A PE 1 SV 3 AA7A0T5 A7A0	5921.31	0	2780	24422.2	69	9	28.92	363934	216597	120067	33.4476	0.8169	Fr4B Minus_002
1116	P0C2H8	RL31A YEAST 60S ribosomal protein L31 A OS Saccharomyces cerevisiae GN RPL31A PE 1 SV 1 AA6ZXQ3 A6ZX	5731.61	0	480 1125	12953.1	67	9	57.52	165483	0	79620			Fr4B Minus_002
2525	B3LHK2	B3LHK2 YEAS1 Ribosomal protein L9A OS Saccharomyces cerevisiae strain RM11 1a GN SCRG 01141 PE 4 S	5684.24	0	2529 2541 2543	21569	75	7	31.41	360314	231009	105881	35.6731	0.7694	Fr4B Minus_002
2541	A6ZU36	A6ZU36 YEAS7 Ribosomal protein L9A OS Saccharomyces cerevisiae strain YJM789 GN RPL9A PE 4 SV 1	5684.24	0	2525 2529 2543	21627.1	75	7	31.41	360314	0	105881			Fr4B Minus_002
2529	P05738	RL9A YEAST 60S ribosomal protein L9 A OS Saccharomyces cerevisiae GN RPL9A PE 1 SV 2	5684.24	0	2525 2541 2543	21569	75	7	31.41	360314	0	105881			Fr4B Minus_002
2543	P51401	RL9B YEAST 60S ribosomal protein L9 B OS Saccharomyces cerevisiae GN RPL9B PE 1 SV 1 AA6ZS13 A6ZS13	5475.06	0	2525 2529 2541	21657.2	64	6	27.75	321758	0	85923			Fr4B Minus_002
3852	P05753	RS4 YEAST 40S ribosomal protein S4 OS Saccharomyces cerevisiae GN RPS4A PE 1 SV 3 AA6ZQA2 A6ZQA2 YEA	5416.44	0		29410.2	127	17	41.38	591048	243885	264756	37.6615	1.1076	Fr4B Minus_002
4976	P38011	GBLP YEAST Guanine nucleotide binding protein subunit beta like protein OS Saccharomyces cerevisiae	5303.09	0		34805.4	93	13	25.71	347021	202575	188520	31.2822	1.0888	Fr4B Minus_002
1800	P35271	RS18 YEAST 40S ribosomal protein S18 OS Saccharomyces cerevisiae GN RPS18A PE 1 SV 4 AA6ZM36 A6ZM36	5275.2	0		17037.6	80	12	51.37	308714	192842	127992	29.7792	0.5074	Fr4B Minus_002
3704	P32905	RS0A YEAST 40S ribosomal protein S0 A OS Saccharomyces cerevisiae GN RPS0A PE 1 SV 3 AA6ZUM5 A6ZUM5	5149.91	0	3716	28024.5	80	12	32.14	327362	248079	199697	38.3091	1.0736	Fr4B Minus_002
3716	P46654	RS0B YEAST 40S ribosomal protein S0 B OS Saccharomyces cerevisiae GN RPS0B PE 1 SV 2 AA7A0V3 A7A0V3	5149.91	0	3704	27962.5	80	12	32.14	327362	0	199697			Fr4B Minus_002
3557	Q12213	RL7B YEAST 60S ribosomal protein L7 B OS Saccharomyces cerevisiae GN RPL7B PE 1 SV 3 AA6ZW56 A6ZW56	5022.68	0	3575	27696.3	125	21	36.89	394247	64866	197889	10.0168	0.2774	Fr4B Minus_002
267	P41058	RS29B YEAST 40S ribosomal protein S29 B OS Saccharomyces cerevisiae GN RPS29B PE 1 SV 3 AA6ZXR4 A6ZX	4895.51	0		6727.74	24	4	46.43	47541	45805	19707	7.0733	0.0476	Fr4B Minus_002
1951	P24000	RL24B YEAST 60S ribosomal protein L24 B OS Saccharomyces cerevisiae GN RPL24B PE 1 SV 1 AB3LI81 B3LI	4880.8	0	1953 1960	17547.5	98	13	38.71	278343	176776	145101	27.2983	0.479	Fr4B Minus_002
1953	A6ZUG0	A6ZUG0 YEAS7 Ribosomal protein L24B OS Saccharomyces cerevisiae strain YJM789 GN RPL24B PE 4 SV 1	4880.8	0	1951 1960	17577.5	98	13	38.71	278343	0	145101			Fr4B Minus_002
3735	P25443	RS2 YEAST 40S ribosomal protein S2 OS Saccharomyces cerevisiae GN RPS2 PE 1 SV 3 AA6ZU59 A6ZU59 YEAS	4836.24	0		27449.8	78	14	40.94	281697	161958	103012	25.01	0.6865	Fr4B Minus_002
2266	Q3E757	RL11B YEAST 60S ribosomal protein L11 B OS Saccharomyces cerevisiae GN RPL11B PE 1 SV 3 AA6ZV67 A6ZV	4740.88	0	2251	19749.7	73	8	28.16	287542	0	132524			Fr4B Minus_002
2251	P0C0W9	RL11A YEAST 60S ribosomal protein L11 A OS Saccharomyces cerevisiae GN RPL11A PE 1 SV 2 AA6ZWY2 A6ZW	4740.88	0	2266	19719.7	73	8	28.16	287542	191112	132524	29.5121	0.582	Fr4B Minus_002
2514	P48164	RS7B YEAST 40S ribosomal protein S7 B OS Saccharomyces cerevisiae GN RPS7B PE 1 SV 1 AA6ZRY5 A6ZRY5	4733.98	0	2519 2534	21634.3	76	12	47.37	310308	25627.5	112548	3.9575	0.0856	Fr4B Minus_002
2534	Q45TZ8	Q45TZ8 YEAST Rps7bp OS Saccharomyces cerevisiae GN RPS7B PE 4 SV 1	4697.77	0	2514 2519	21733.4	74	11	42.93	307833	0	110848			Fr4B Minus_002
7101	P00925	ENO2 YEAST Enolase 2 OS Saccharomyces cerevisiae GN ENO2 PE 1 SV 2 AA6ZT81 A6ZT81 YEAS7 Enolase OS S	4578.98	0	7107 7111	46914.3	72	10	24.49	353252	180120	130054	27.8147	1.3049	Fr4B Minus_002
2780	P54780	RL15B YEAST 60S ribosomal protein L15 B OS Saccharomyces cerevisiae GN RPL15B PE 1 SV 2 AA6ZMI1 A6ZM	4350.39	0	2794	24422.2	50	6	20.59	209033	0	78333			Fr4B Minus_002
1960	P04449	RL24A YEAST 60S ribosomal protein L24 A OS Saccharomyces cerevisiae GN RPL24A PE 1 SV 1 AA6ZUW3 A6ZU	4318.01	0	1951 1953	17613.6	80	10	23.87	248027	0	136721			Fr4B Minus_002
480	Q06739	Q06739 YEAST Putative uncharacterized protein Fragment OS Saccharomyces cerevisiae GN RPL31A PE 2	4224.22	0	1116 1125	9066.69	47	6	34.21	106707	0	56490			Fr4B Minus_002
1537	Q3E7Y3	RS22B YEAST 40S ribosomal protein S22 B OS Saccharomyces cerevisiae GN RPS22B PE 1 SV 3 AA7A1P4 A7A1	4206.19	0	1514	14626.1	68	9	50.77	255679	0	86332			Fr4B Minus_002
1514	P0C0W1	RS22A YEAST 40S ribosomal protein S22 A OS Saccharomyces cerevisiae GN RPS22A PE 1 SV 2 AA6ZQE6 A6ZQ	4206.19	0	1537	14626.1	68	9	50.77	255679	146722	86332	22.6573	0.3314	Fr4B Minus_002
2684	P26784	RL16A YEAST 60S ribosomal protein L16 A OS Saccharomyces cerevisiae GN RPL16A PE 1 SV 3	3946.75	0	2635 2662 2673 2695	22201.1	91	16	45.23	375118	208352	179147	32.1743	0.7143	Fr4B Minus_002
1282	A6ZXE1	A6ZXE1 YEAS7 Ribosomal protein L35A OS Saccharomyces cerevisiae strain YJM789 GN RPL35A PE 4 SV 1	3668.04	0	1292	13899.5	73	12	31.67	235309	159502	76098	24.6308	0.3424	Fr4B Minus_002
1292	P39741	RL35 YEAST 60S ribosomal protein L35 OS Saccharomyces cerevisiae GN RPL35A PE 1 SV 1 AA6ZXJ1 A6ZXJ1	3668.04	0	1282	13909.6	73	12	31.67	235309	0	76098			Fr4B Minus_002
2673	A6ZVE3	A6ZVE3 YEAS7 Ribosomal protein L16A OS Saccharomyces cerevisiae strain YJM789 GN RPL16A PE 3 SV 1	3466.59	0	2635 2662 2684 2695	22270.3	83	15	40.7	343131	0	169966			Fr4B Minus_002
600	P0C0V8	RS21A YEAST 40S ribosomal protein S21 A OS Saccharomyces cerevisiae GN RPS21A PE 1 SV 1 AA7A017 A7A0	3018.79	0	607	9745.85	36	6	52.87	162304	136715	44365	21.1119	0.2058	Fr4B Minus_002
607	Q3E754	RS21B YEAST 40S ribosomal protein S21 B OS Saccharomyces cerevisiae GN RPS21B PE 1 SV 1 AA6ZQJ4 A6ZQ	3018.79	0	600	9759.88	36	6	52.87	162304	0	44365			Fr4B Minus_002
1795	P32827	RS23 YEAST 40S ribosomal protein S23 OS Saccharomyces cerevisiae GN RPS23A PE 1 SV 1 AA6ZUD1 A6ZUD1	2919.51	0		16037.8	46	9	26.21	135811	91170	64963	14.0787	0.2258	Fr4B Minus_002
1003	P0C0T4	RS25B YEAST 40S ribosomal protein S25 B OS Saccharomyces cerevisiae GN RPS25B PE 1 SV 1 AA7A1L5 A7A1	2836.79	0	987	12009.2	73	11	33.33	165598	0	94872			Fr4B Minus_002
987	Q3E792	RS25A YEAST 40S ribosomal protein S25 A OS Saccharomyces cerevisiae GN RPS25A PE 1 SV 1 AA6ZV15 A6ZV	2836.79	0	1003	12039.2	73	11	33.33	165598	94576	94872	14.6047	0.1758	Fr4B Minus_002
1646	P04451	RL23 YEAST 60S ribosomal protein L23 OS Saccharomyces cerevisiae GN RPL23A PE 1 SV 3 AA6ZKL6 A6ZKL6	2780.03	0		14473	30	5	32.85	174772	164485	91455	25.4003	0.3676	Fr4B Minus_002
1316	P87262	RL34A YEAST 60S ribosomal protein L34 A OS Saccharomyces cerevisiae GN RPL34A PE 1 SV 1 AA6ZR09 A6ZR	2714.16	0	1302	13639.1	26	4	26.45	204556	0	67941			Fr4B Minus_002
1302	P40525	RL34B YEAST 60S ribosomal protein L34 B OS Saccharomyces cerevisiae GN RPL34B PE 1 SV 1 AA6ZVL7 A6ZV	2714.16	0	1316	13641.1	26	4	26.45	204556	182821	67941	28.2318	0.3851	Fr4B Minus_002
4025	P39015	STM1 YEAST Suppressor protein STM1 OS Saccharomyces cerevisiae GN STM1 PE 1 SV 3 AA7A149 A7A149 YEAS	2408.28	0		29995	122	15	35.16	319198	161093	170814	24.8765	0.7462	Fr4B Minus_002
266	P41057	RS29A YEAST 40S ribosomal protein S29 A OS Saccharomyces cerevisiae GN RPS29A PE 1 SV 3 AA7A1R3 A7A1	2335.77	0		6660.7	18	3	46.43	50362	50362	13329	7.7771	0.0518	Fr4B Minus_002
2695	Q45U16	Q45U16 YEAST Rpl16ap OS Saccharomyces cerevisiae GN RPL16A PE 3 SV 1	2294.49	0	2635 2662 2673 2684	22230.1	76	14	36	281206	0	156590			Fr4B Minus_002
1750	P48589	RS12 YEAST 40S ribosomal protein S12 OS Saccharomyces cerevisiae GN RPS12 PE 1 SV 1 AA6ZPJ7 A6ZPJ7 Y	2260.08	0		15471.7	71	11	33.57	200509	140537	98682	21.7021	0.3358	Fr4B Minus_002
8732	P38788	SSZ1 YEAST Ribosome associated complex subunit SSZ1 OS Saccharomyces cerevisiae GN SSZ1 PE 1 SV 2	2171.78	0	8725 8731	58237.8	94	18	32.53	161906	50309	58763	7.7689	0.4524	Fr4B Minus_002
646	P49631	RL43 YEAST 60S ribosomal protein L43 OS Saccharomyces cerevisiae GN RPL43A PE 1 SV 2 AA6ZQ50 A6ZQ50	2147.45	0	647	10090.9	48	7	59.78	143734	99207	43508	15.3198	0.1546	Fr4B Minus_002
647	B3LLA2	B3LLA2 YEAS1 Ribosomal protein L43A Ribosomal protein L43B Fragment OS Saccharomyces cerevisiae	2147.45	0	646	10115.9	48	7	59.78	143734	0	43508			Fr4B Minus_002
8731	A6ZSX0	A6ZSX0 YEAS7 Conserved protein OS Saccharomyces cerevisiae strain YJM789 GN SSZ1 PE 3 SV 1	2031.57	0	8725 8732	58199.7	84	16	29.55	142088	0	52504			Fr4B Minus_002
8725	B3LSI3	B3LSI3 YEAS1 Putative uncharacterized protein OS Saccharomyces cerevisiae strain RM11 1a GN SCRG 0	2031.57	0	8731 8732	58199.7	84	16	29.55	142088	0	52504			Fr4B Minus_002
904	P46784	RS10B YEAST 40S ribosomal protein S10 B OS Saccharomyces cerevisiae GN RPS10B PE 1 SV 1 AA6ZMU2 A6ZM	1920.74	0	888	12738.5	37	5	38.1	115006	0	37401			Fr4B Minus_002
888	Q08745	RS10A YEAST 40S ribosomal protein S10 A OS Saccharomyces cerevisiae GN RPS10A PE 1 SV 1 AA6ZPC8 A6ZP	1920.74	0	904	12739.5	37	5	38.1	115006	104940	37401	16.2052	0.2064	Fr4B Minus_002
1306	P05749	RL22A YEAST 60S ribosomal protein L22 A OS Saccharomyces cerevisiae GN RPL22A PE 1 SV 3 AA7A0W7 A7A0	1476.42	0		13693.4	20	4	38.02	86558	78787	29907	12.1665	0.1666	Fr4B Minus_002
5528	B3LIX8	B3LIX8 YEAS1 Alcohol dehydrogenase OS Saccharomyces cerevisiae strain RM11 1a GN SCRG 01319 PE 4 S	1282.71	0	5520 5521 5523 5527 5531 5572	36851.2	51	10	23.56	75227	0	30105			Fr4B Minus_002
5520	P00330	ADH1 YEAST Alcohol dehydrogenase 1 OS Saccharomyces cerevisiae GN ADH1 PE 1 SV 4	1282.71	0	5521 5523 5527 5528 5531 5572	36823.2	51	10	23.56	75227	37623	30105	5.8099	0.2139	Fr4B Minus_002
5531	A6ZNC5	A6ZNC5 YEAS7 Alcohol dehydrogenase OS Saccharomyces cerevisiae strain YJM789 GN ADH1 PE 3 SV 1	1282.71	0	5520 5521 5523 5527 5528 5572	36839.2	51	10	23.56	75227	0	30105			Fr4B Minus_002
2003	A6ZWL1	NACB1 YEAS7 Nascent polypeptide associated complex subunit beta 1 OS Saccharomyces cerevisiae strai	1045.24	0		17020.3	18	2	12.74	16220	24330	7182	3.7571	0.0639	Fr4B Minus_002
891	B3LP17	B3LP17 YEAS1 Ribosomal protein L42A Ribosomal protein L42B Fragment OS Saccharomyces cerevisiae	1026.18	0	924	12080.4	26	5	27.62	110444	90871	31238	14.0326	0.1695	Fr4B Minus_002
924	P02405	RL44 YEAST 60S ribosomal protein L42 OS Saccharomyces cerevisiae GN RPL42A PE 1 SV 3 AA6ZRS2 A6ZRS2	1026.18	0	891	12211.6	26	5	27.36	110444	0	31238			Fr4B Minus_002
9310	P04147	PABP YEAST Polyadenylate binding protein cytoplasmic and nuclear OS Saccharomyces cerevisiae GN PAB	843.387	0	3870	64344.3	47	13	18.89	80942	28732	23294	4.4369	0.2855	Fr4B Minus_002
326	Q12087	RS30 YEAST 40S ribosomal protein S30 OS Saccharomyces cerevisiae GN RPS30A PE 1 SV 2 AA6ZP27 A6ZP27	786.456	0		7118.5	19	4	30.16	24751	21618	11780	3.3383	0.0238	Fr4B Minus_002
2006	P23301	IF5A2 YEAST Eukaryotic translation initiation factor 5A 2 OS Saccharomyces cerevisiae GN HYP2 PE 1 S	717.032	0		17114.3	37	7	42.68	119563	109904	38918	16.9717	0.2905	Fr4B Minus_002
3596	Q12522	IF6 YEAST Eukaryotic translation initiation factor 6 OS Saccharomyces cerevisiae GN TIF6 PE 1 SV 1 A	716.148	0		26457.8	16	3	12.65	16156	16156	9203	2.4949	0.066	Fr4B Minus_002
5521	B3LMJ1	B3LMJ1 YEAS1 Alcohol dehydrogenase II OS Saccharomyces cerevisiae strain RM11 1a GN SCRG 02200 PE	703.599	0	5520 5523 5527 5528 5531 5572	36714.1	27	6	12.64	106175	0	14772			Fr4B Minus_002
11672	P32324	EF2 YEAST Elongation factor 2 OS Saccharomyces cerevisiae GN EFT1 PE 1 SV 1 AA6ZNY0 A6ZNY0 YEAS7 Tra	701.422	0		93289.4	71	13	17.93	97645	38480	38465	5.9422	0.5543	Fr4B Minus_002
12554	P16521	EF3A YEAST Elongation factor 3A OS Saccharomyces cerevisiae GN YEF3 PE 1 SV 3	679.123	0	11928 12551 12552 12553	115993	86	18	14.75	156793	0	71880			Fr4B Minus_002
12552	B3RHD4	B3RHD4 YEAS1 Elongation factor 3A OS Saccharomyces cerevisiae strain RM11 1a GN SCRG 04202 PE 4 SV	679.123	0	11928 12551 12553 12554	115979	86	18	14.75	156793	56063	71880	8.6574	1.0041	Fr4B Minus_002
509	Q05833	Q05833 YEAST Yeast S cerevisiae YG101 gene encoding a 70kDal heat shock protein segment 1 Fragm	664.061	0	9751 9753 9757	8362.41	8	1	10.26	16459	0	7336			Fr4B Minus_002
12551	A7A1D2	A7A1D2 YEAS7 Translation elongation factor 2 EF 2 OS Saccharomyces cerevisiae strain YJM789 GN Y	650.679	0	11928 12552 12553 12554	115959	81	17	13.89	142257	0	67821			Fr4B Minus_002
5523	A6ZN19	A6ZN19 YEAS7 Alcohol dehydrogenase II OS Saccharomyces cerevisiae strain YJM789 GN ADH2 PE 3 SV 1	619.517	0	5520 5521 5527 5528 5531 5572	36756	23	5	10.06	101961	0	13896			Fr4B Minus_002
5527	P00331	ADH2 YEAST Alcohol dehydrogenase 2 OS Saccharomyces cerevisiae GN ADH2 PE 1 SV 3	619.517	0	5520 5521 5523 5528 5531 5572	36732	23	5	10.06	101961	0	13896			Fr4B Minus_002
8829	P24783	DBP2 YEAST ATP dependent RNA helicase DBP2 OS Saccharomyces cerevisiae GN DBP2 PE 1 SV 1	617.679	0	8828	60999.5	33	8	14.65	53679	0	18314			Fr4B Minus_002
8828	A6ZRX0	DBP2 YEAS7 ATP dependent RNA helicase DBP2 OS Saccharomyces cerevisiae strain YJM789 GN DBP2 PE 3	617.679	0	8829	60985.4	33	8	14.65	53679	28911	18314	4.4645	0.2723	Fr4B Minus_002
3870	B3LRS6	B3LRS6 YEAS1 Poly A binding protein OS Saccharomyces cerevisiae strain RM11 1a GN SCRG 04638 PE 4	566.326	0	9310	29185.9	23	6	18.7	38526	0	11080			Fr4B Minus_002
7031	B3LHW0	B3LHW0 YEAS1 Zuotin OS Saccharomyces cerevisiae strain RM11 1a GN SCRG 00742 PE 4 SV 1	565.258	0	7010 7021	48990	30	7	17.09	72182	0	17465			Fr4B Minus_002
7010	P32527	ZUO1 YEAST Zuotin OS Saccharomyces cerevisiae GN ZUO1 PE 1 SV 1	565.258	0	7021 7031	49020	30	7	17.09	72182	48989	17465	7.565	0.3708	Fr4B Minus_002
7021	A6ZUU1	A6ZUU1 YEAS7 Zuotin OS Saccharomyces cerevisiae strain YJM789 GN ZUO1 PE 4 SV 1	519.57	0	7010 7031	49048	26	6	14.78	55009	0	14120			Fr4B Minus_002
2259	A6ZT99	NACA YEAS7 Nascent polypeptide associated complex subunit alpha OS Saccharomyces cerevisiae strain	471.033	0		18709	22	4	25.29	50812	49029	17802	7.5712	0.1416	Fr4B Minus_002
13535	Q12316	YG13B YEAST Transposon Ty1 GR3 Gag Pol polyprotein OS Saccharomyces cerevisiae GN TY1B GR3 PE 1 SV 3	323.784	0	5577 7149 7151 7152 7153 7156 7157 7159 7160 7161 7164 7165 7168 7169 7170 7173 7174 7176 7177 7178 7179 7182 7183 7185 7186 7190 7192 7193 7194 7841 13443 13506 13510 13511 13512 13513 13514 13515 13516 13517 13518 13519 13520 13521 13522 13523 13524 13525 13526 13528 13529 13530 13532 13533 13534 13536 13537 13538 13539 13563	198560	22	6	3.87	36671	0	19600			Fr4B Minus_002
13506	Q99337	YN12B YEAST Transposon Ty1 NL2 Gag Pol polyprotein OS Saccharomyces cerevisiae GN TY1B NL2 PE 1 SV 1	323.784	0	5577 7149 7151 7152 7153 7156 7157 7159 7160 7161 7164 7165 7168 7169 7170 7173 7174 7176 7177 7178 7179 7182 7183 7185 7186 7190 7192 7193 7194 7841 13443 13510 13511 13512 13513 13514 13515 13516 13517 13518 13519 13520 13521 13522 13523 13524 13525 13526 13528 13529 13530 13532 13533 13534 13535 13536 13537 13538 13539 13563	198199	22	6	3.89	36671	20417	19600	3.1529	0.6249	Fr4B Minus_002
13563	O13535	YH11B YEAST Transposon Ty1 H Gag Pol polyprotein OS Saccharomyces cerevisiae GN TY1B H PE 1 SV 1	323.784	0	5577 7149 7151 7152 7153 7156 7157 7159 7160 7161 7164 7165 7168 7169 7170 7173 7174 7176 7177 7178 7179 7182 7183 7185 7186 7190 7192 7193 7194 7841 13443 13506 13510 13511 13512 13513 13514 13515 13516 13517 13518 13519 13520 13521 13522 13523 13524 13525 13526 13528 13529 13530 13532 13533 13534 13535 13536 13537 13538 13539	202818	22	6	3.79	36671	0	19600			Fr4B Minus_002
13522	Q12088	YL11B YEAST Transposon Ty1 LR1 Gag Pol polyprotein OS Saccharomyces cerevisiae GN TY1B LR1 PE 1 SV 1	323.784	0	5577 7149 7151 7152 7153 7156 7157 7159 7160 7161 7164 7165 7168 7169 7170 7173 7174 7176 7177 7178 7179 7182 7183 7185 7186 7190 7192 7193 7194 7841 13443 13506 13510 13511 13512 13513 13514 13515 13516 13517 13518 13519 13520 13521 13523 13524 13525 13526 13528 13529 13530 13532 13533 13534 13535 13536 13537 13538 13539 13563	198462	22	6	3.87	36671	0	19600			Fr4B Minus_002
13538	Q12193	YB12B YEAST Transposon Ty1 BR Gag Pol polyprotein OS Saccharomyces cerevisiae GN TY1B BR PE 1 SV 1	323.784	0	5577 7149 7151 7152 7153 7156 7157 7159 7160 7161 7164 7165 7168 7169 7170 7173 7174 7176 7177 7178 7179 7182 7183 7185 7186 7190 7192 7193 7194 7841 13443 13506 13510 13511 13512 13513 13514 13515 13516 13517 13518 13519 13520 13521 13522 13523 13524 13525 13526 13528 13529 13530 13532 13533 13534 13535 13536 13537 13539 13563	198869	22	6	3.87	36671	0	19600			Fr4B Minus_002
13514	Q03619	YE12B YEAST Transposon Ty1 ER2 Gag Pol polyprotein OS Saccharomyces cerevisiae GN TY1B ER2 PE 1 SV 1	323.784	0	5577 7149 7151 7152 7153 7156 7157 7159 7160 7161 7164 7165 7168 7169 7170 7173 7174 7176 7177 7178 7179 7182 7183 7185 7186 7190 7192 7193 7194 7841 13443 13506 13510 13511 13512 13513 13515 13516 13517 13518 13519 13520 13521 13522 13523 13524 13525 13526 13528 13529 13530 13532 13533 13534 13535 13536 13537 13538 13539 13563	198570	22	6	3.87	36671	0	19600			Fr4B Minus_002
7177	Q12470	YN12A YEAST Transposon Ty1 NL2 Gag polyprotein OS Saccharomyces cerevisiae GN TY1A NL2 PE 2 SV 1	322.812	0	5577 7149 7151 7152 7153 7156 7157 7159 7160 7161 7164 7165 7168 7169 7170 7173 7174 7176 7178 7179 7182 7183 7185 7186 7190 7192 7193 7194 7841 13443 13506 13510 13511 13512 13513 13514 13515 13516 13517 13518 13519 13520 13521 13522 13523 13524 13525 13526 13528 13529 13530 13532 13533 13534 13535 13536 13537 13538 13539 13563	49231.7	19	4	10.45	23226	0	11766			Fr4B Minus_002
7841	P0C2I4	YH11A YEAST Transposon Ty1 H Gag polyprotein OS Saccharomyces cerevisiae GN TY1A H PE 1 SV 1	322.812	0	5577 7149 7151 7152 7153 7156 7157 7159 7160 7161 7164 7165 7168 7169 7170 7173 7174 7176 7177 7178 7179 7182 7183 7185 7186 7190 7192 7193 7194 13443 13506 13510 13511 13512 13513 13514 13515 13516 13517 13518 13519 13520 13521 13522 13523 13524 13525 13526 13528 13529 13530 13532 13533 13534 13535 13536 13537 13538 13539 13563	53325.6	19	4	9.62	23226	0	11766			Fr4B Minus_002
7165	Q03856	YD11A YEAST Transposon Ty1 DR1 Gag polyprotein OS Saccharomyces cerevisiae GN TY1A DR1 PE 1 SV 1	322.812	0	5577 7149 7151 7152 7153 7156 7157 7159 7160 7161 7164 7168 7169 7170 7173 7174 7176 7177 7178 7179 7182 7183 7185 7186 7190 7192 7193 7194 7841 13443 13506 13510 13511 13512 13513 13514 13515 13516 13517 13518 13519 13520 13521 13522 13523 13524 13525 13526 13528 13529 13530 13532 13533 13534 13535 13536 13537 13538 13539 13563	49056.6	19	4	10.45	23226	0	11766			Fr4B Minus_002
7149	A6ZMB1	A6ZMB1 YEAS7 Conserved protein OS Saccharomyces cerevisiae strain YJM789 GN SCY 4223 PE 4 SV 1	322.812	0	5577 7151 7152 7153 7156 7157 7159 7160 7161 7164 7165 7168 7169 7170 7173 7174 7176 7177 7178 7179 7182 7183 7185 7186 7190 7192 7193 7194 7841 13443 13506 13510 13511 13512 13513 13514 13515 13516 13517 13518 13519 13520 13521 13522 13523 13524 13525 13526 13528 13529 13530 13532 13533 13534 13535 13536 13537 13538 13539 13563	49025.6	19	4	10.45	23226	0	11766			Fr4B Minus_002
7178	A7A2A6	A7A2A6 YEAS7 Conserved protein OS Saccharomyces cerevisiae strain YJM789 GN SCY 4027 PE 4 SV 1	322.812	0	5577 7149 7151 7152 7153 7156 7157 7159 7160 7161 7164 7165 7168 7169 7170 7173 7174 7176 7177 7179 7182 7183 7185 7186 7190 7192 7193 7194 7841 13443 13506 13510 13511 13512 13513 13514 13515 13516 13517 13518 13519 13520 13521 13522 13523 13524 13525 13526 13528 13529 13530 13532 13533 13534 13535 13536 13537 13538 13539 13563	49144.7	19	4	10.45	23226	0	11766			Fr4B Minus_002
13511	P0C2I2	YD14B YEAST Transposon Ty1 DR5 Gag Pol polyprotein OS Saccharomyces cerevisiae GN TY1B DR5 PE 1 SV 1	322.812	0	5577 7149 7151 7152 7153 7156 7157 7159 7160 7161 7164 7165 7168 7169 7170 7173 7174 7176 7177 7178 7179 7182 7183 7185 7186 7190 7192 7193 7194 7841 13443 13506 13510 13512 13513 13514 13515 13516 13517 13518 13519 13520 13521 13522 13523 13524 13525 13526 13528 13529 13530 13532 13533 13534 13535 13536 13537 13538 13539 13563	198528	21	5	3.87	34902	0	18691			Fr4B Minus_002
13513	Q03612	YE11B YEAST Transposon Ty1 ER1 Gag Pol polyprotein OS Saccharomyces cerevisiae GN TY1B ER1 PE 1 SV 1	322.812	0	5577 7149 7151 7152 7153 7156 7157 7159 7160 7161 7164 7165 7168 7169 7170 7173 7174 7176 7177 7178 7179 7182 7183 7185 7186 7190 7192 7193 7194 7841 13443 13506 13510 13511 13512 13514 13515 13516 13517 13518 13519 13520 13521 13522 13523 13524 13525 13526 13528 13529 13530 13532 13533 13534 13535 13536 13537 13538 13539 13563	198563	21	5	3.87	34902	0	18691			Fr4B Minus_002
13536	P47100	YJ12B YEAST Transposon Ty1 JR2 Gag Pol polyprotein OS Saccharomyces cerevisiae GN TY1B JR2 PE 1 SV 3	322.812	0	5577 7149 7151 7152 7153 7156 7157 7159 7160 7161 7164 7165 7168 7169 7170 7173 7174 7176 7177 7178 7179 7182 7183 7185 7186 7190 7192 7193 7194 7841 13443 13506 13510 13511 13512 13513 13514 13515 13516 13517 13518 13519 13520 13521 13522 13523 13524 13525 13526 13528 13529 13530 13532 13533 13534 13535 13537 13538 13539 13563	198618	21	5	3.87	34902	0	18691			Fr4B Minus_002
13523	Q07163	TY1AB YEAST Transposon TyH3 Gag Pol polyprotein OS Saccharomyces cerevisiae GN TY1B PE 1 SV 2	322.812	0	5577 7149 7151 7152 7153 7156 7157 7159 7160 7161 7164 7165 7168 7169 7170 7173 7174 7176 7177 7178 7179 7182 7183 7185 7186 7190 7192 7193 7194 7841 13443 13506 13510 13511 13512 13513 13514 13515 13516 13517 13518 13519 13520 13521 13522 13524 13525 13526 13528 13529 13530 13532 13533 13534 13535 13536 13537 13538 13539 13563	198663	21	5	3.87	34902	0	18691			Fr4B Minus_002
13533	P0C2J1	YP14B YEAST Transposon Ty1 PR3 Gag Pol polyprotein OS Saccharomyces cerevisiae GN TY1B PR3 PE 2 SV 1	322.812	0	5577 7149 7151 7152 7153 7156 7157 7159 7160 7161 7164 7165 7168 7169 7170 7173 7174 7176 7177 7178 7179 7182 7183 7185 7186 7190 7192 7193 7194 7841 13443 13506 13510 13511 13512 13513 13514 13515 13516 13517 13518 13519 13520 13521 13522 13523 13524 13525 13526 13528 13529 13530 13532 13534 13535 13536 13537 13538 13539 13563	198374	21	5	3.87	34902	0	18691			Fr4B Minus_002
7152	Q12485	YG12A YEAST Transposon Ty1 GR2 Gag polyprotein OS Saccharomyces cerevisiae GN TY1A GR2 PE 2 SV 1	322.812	0	5577 7149 7151 7153 7156 7157 7159 7160 7161 7164 7165 7168 7169 7170 7173 7174 7176 7177 7178 7179 7182 7183 7185 7186 7190 7192 7193 7194 7841 13443 13506 13510 13511 13512 13513 13514 13515 13516 13517 13518 13519 13520 13521 13522 13523 13524 13525 13526 13528 13529 13530 13532 13533 13534 13535 13536 13537 13538 13539 13563	49034.5	19	4	10.45	23226	0	11766			Fr4B Minus_002
7153	O74302	YD13A YEAST Transposon Ty1 DR4 Gag polyprotein OS Saccharomyces cerevisiae GN TY1A DR4 PE 2 SV 1	322.812	0	5577 7149 7151 7152 7156 7157 7159 7160 7161 7164 7165 7168 7169 7170 7173 7174 7176 7177 7178 7179 7182 7183 7185 7186 7190 7192 7193 7194 7841 13443 13506 13510 13511 13512 13513 13514 13515 13516 13517 13518 13519 13520 13521 13522 13523 13524 13525 13526 13528 13529 13530 13532 13533 13534 13535 13536 13537 13538 13539 13563	49009.5	19	4	10.45	23226	0	11766			Fr4B Minus_002
13521	Q12269	YG12B YEAST Transposon Ty1 GR2 Gag Pol polyprotein OS Saccharomyces cerevisiae GN TY1B GR2 PE 3 SV 3	322.812	0	5577 7149 7151 7152 7153 7156 7157 7159 7160 7161 7164 7165 7168 7169 7170 7173 7174 7176 7177 7178 7179 7182 7183 7185 7186 7190 7192 7193 7194 7841 13443 13506 13510 13511 13512 13513 13514 13515 13516 13517 13518 13519 13520 13522 13523 13524 13525 13526 13528 13529 13530 13532 13533 13534 13535 13536 13537 13538 13539 13563	198522	19	4	2.62	23226	0	11766			Fr4B Minus_002
7185	Q92392	YO11A YEAST Transposon Ty1 OL Gag polyprotein OS Saccharomyces cerevisiae GN TY1A OL PE 1 SV 1	322.812	0	5577 7149 7151 7152 7153 7156 7157 7159 7160 7161 7164 7165 7168 7169 7170 7173 7174 7176 7177 7178 7179 7182 7183 7186 7190 7192 7193 7194 7841 13443 13506 13510 13511 13512 13513 13514 13515 13516 13517 13518 13519 13520 13521 13522 13523 13524 13525 13526 13528 13529 13530 13532 13533 13534 13535 13536 13537 13538 13539 13563	49005.6	19	4	10.45	23226	0	11766			Fr4B Minus_002
13529	Q04670	YM14B YEAST Transposon Ty1 MR2 Gag Pol polyprotein OS Saccharomyces cerevisiae GN TY1B MR2 PE 1 SV 2	322.812	0	5577 7149 7151 7152 7153 7156 7157 7159 7160 7161 7164 7165 7168 7169 7170 7173 7174 7176 7177 7178 7179 7182 7183 7185 7186 7190 7192 7193 7194 7841 13443 13506 13510 13511 13512 13513 13514 13515 13516 13517 13518 13519 13520 13521 13522 13523 13524 13525 13526 13528 13530 13532 13533 13534 13535 13536 13537 13538 13539 13563	198555	21	5	3.87	34902	0	18691			Fr4B Minus_002
7190	Q6Q5H1	YP14A YEAST Transposon Ty1 PR3 Gag polyprotein OS Saccharomyces cerevisiae GN TY1A PR3 PE 1 SV 2	322.812	0	5577 7149 7151 7152 7153 7156 7157 7159 7160 7161 7164 7165 7168 7169 7170 7173 7174 7176 7177 7178 7179 7182 7183 7185 7186 7192 7193 7194 7841 13443 13506 13510 13511 13512 13513 13514 13515 13516 13517 13518 13519 13520 13521 13522 13523 13524 13525 13526 13528 13529 13530 13532 13533 13534 13535 13536 13537 13538 13539 13563	48965.5	19	4	10.45	23226	0	11766			Fr4B Minus_002
7160	P47097	YJ11A YEAST Transposon Ty1 JR1 Ty1 LR3 Ty1 ML2 Gag polyprotein OS Saccharomyces cerevisiae GN TY1A J	322.812	0	5577 7149 7151 7152 7153 7156 7157 7159 7161 7164 7165 7168 7169 7170 7173 7174 7176 7177 7178 7179 7182 7183 7185 7186 7190 7192 7193 7194 7841 13443 13506 13510 13511 13512 13513 13514 13515 13516 13517 13518 13519 13520 13521 13522 13523 13524 13525 13526 13528 13529 13530 13532 13533 13534 13535 13536 13537 13538 13539 13563	48993.5	19	4	10.45	23226	0	11766			Fr4B Minus_002
7176	O13528	YA11A YEAST Transposon Ty1 A Ty1 PR1 Gag polyprotein OS Saccharomyces cerevisiae GN TY1A A PE 1 SV 1	322.812	0	5577 7149 7151 7152 7153 7156 7157 7159 7160 7161 7164 7165 7168 7169 7170 7173 7174 7177 7178 7179 7182 7183 7185 7186 7190 7192 7193 7194 7841 13443 13506 13510 13511 13512 13513 13514 13515 13516 13517 13518 13519 13520 13521 13522 13523 13524 13525 13526 13528 13529 13530 13532 13533 13534 13535 13536 13537 13538 13539 13563	49072.5	19	4	10.45	23226	0	11766			Fr4B Minus_002
7151	A7A2B1	A7A2B1 YEAS7 Conserved protein OS Saccharomyces cerevisiae strain YJM789 GN SCY 4032 PE 4 SV 1	322.812	0	5577 7149 7152 7153 7156 7157 7159 7160 7161 7164 7165 7168 7169 7170 7173 7174 7176 7177 7178 7179 7182 7183 7185 7186 7190 7192 7193 7194 7841 13443 13506 13510 13511 13512 13513 13514 13515 13516 13517 13518 13519 13520 13521 13522 13523 13524 13525 13526 13528 13529 13530 13532 13533 13534 13535 13536 13537 13538 13539 13563	49100.5	19	4	10.45	23226	0	11766			Fr4B Minus_002
7170	Q04706	YM11A YEAST Transposon Ty1 ML1 Gag polyprotein OS Saccharomyces cerevisiae GN TY1A ML1 PE 2 SV 1	322.812	0	5577 7149 7151 7152 7153 7156 7157 7159 7160 7161 7164 7165 7168 7169 7173 7174 7176 7177 7178 7179 7182 7183 7185 7186 7190 7192 7193 7194 7841 13443 13506 13510 13511 13512 13513 13514 13515 13516 13517 13518 13519 13520 13521 13522 13523 13524 13525 13526 13528 13529 13530 13532 13533 13534 13535 13536 13537 13538 13539 13563	49121.6	19	4	10.45	23226	0	11766			Fr4B Minus_002
7174	A7A1F6	A7A1F6 YEAS7 Conserved protein OS Saccharomyces cerevisiae strain YJM789 GN SCY 3834 PE 4 SV 1	322.812	0	5577 7149 7151 7152 7153 7156 7157 7159 7160 7161 7164 7165 7168 7169 7170 7173 7176 7177 7178 7179 7182 7183 7185 7186 7190 7192 7193 7194 7841 13443 13506 13510 13511 13512 13513 13514 13515 13516 13517 13518 13519 13520 13521 13522 13523 13524 13525 13526 13528 13529 13530 13532 13533 13534 13535 13536 13537 13538 13539 13563	49088.6	19	4	10.45	23226	0	11766			Fr4B Minus_002
7179	Q99209	YO12A YEAST Transposon Ty1 OR Ty1 PR2 Gag polyprotein OS Saccharomyces cerevisiae GN TY1A OR PE 1 SV	322.812	0	5577 7149 7151 7152 7153 7156 7157 7159 7160 7161 7164 7165 7168 7169 7170 7173 7174 7176 7177 7178 7182 7183 7185 7186 7190 7192 7193 7194 7841 13443 13506 13510 13511 13512 13513 13514 13515 13516 13517 13518 13519 13520 13521 13522 13523 13524 13525 13526 13528 13529 13530 13532 13533 13534 13535 13536 13537 13538 13539 13563	49097.6	19	4	10.45	23226	0	11766			Fr4B Minus_002
7193	Q12231	YD14A YEAST Transposon Ty1 DR5 Ty1 ER2 Ty1 GR3 Ty1 LR1 Ty1 MR2 Gag polyprotein OS Saccharomyces cere	322.812	0	5577 7149 7151 7152 7153 7156 7157 7159 7160 7161 7164 7165 7168 7169 7170 7173 7174 7176 7177 7178 7179 7182 7183 7185 7186 7190 7192 7194 7841 13443 13506 13510 13511 13512 13513 13514 13515 13516 13517 13518 13519 13520 13521 13522 13523 13524 13525 13526 13528 13529 13530 13532 13533 13534 13535 13536 13537 13538 13539 13563	49128.6	19	4	10.45	23226	0	11766			Fr4B Minus_002
7168	A6ZPH3	A6ZPH3 YEAS7 Conserved protein OS Saccharomyces cerevisiae strain YJM789 GN SCY 4038 PE 4 SV 1	322.812	0	5577 7149 7151 7152 7153 7156 7157 7159 7160 7161 7164 7165 7169 7170 7173 7174 7176 7177 7178 7179 7182 7183 7185 7186 7190 7192 7193 7194 7841 13443 13506 13510 13511 13512 13513 13514 13515 13516 13517 13518 13519 13520 13521 13522 13523 13524 13525 13526 13528 13529 13530 13532 13533 13534 13535 13536 13537 13538 13539 13563	49072.6	19	4	10.45	23226	0	11766			Fr4B Minus_002
7159	A7A2B8	A7A2B8 YEAS7 Conserved protein OS Saccharomyces cerevisiae strain YJM789 GN SCY 4043 PE 4 SV 1	322.812	0	5577 7149 7151 7152 7153 7156 7157 7160 7161 7164 7165 7168 7169 7170 7173 7174 7176 7177 7178 7179 7182 7183 7185 7186 7190 7192 7193 7194 7841 13443 13506 13510 13511 13512 13513 13514 13515 13516 13517 13518 13519 13520 13521 13522 13523 13524 13525 13526 13528 13529 13530 13532 13533 13534 13535 13536 13537 13538 13539 13563	48985.5	19	4	10.45	23226	0	11766			Fr4B Minus_002
7182	Q12085	YG11A YEAST Transposon Ty1 GR1 Gag polyprotein OS Saccharomyces cerevisiae GN TY1A GR1 PE 2 SV 1	322.812	0	5577 7149 7151 7152 7153 7156 7157 7159 7160 7161 7164 7165 7168 7169 7170 7173 7174 7176 7177 7178 7179 7183 7185 7186 7190 7192 7193 7194 7841 13443 13506 13510 13511 13512 13513 13514 13515 13516 13517 13518 13519 13520 13521 13522 13523 13524 13525 13526 13528 13529 13530 13532 13533 13534 13535 13536 13537 13538 13539 13563	49056.5	19	4	10.45	23226	0	11766			Fr4B Minus_002
7169	Q12162	YD15A YEAST Transposon Ty1 DR6 Ty1 ER1 Ty1 LR2 Ty1 PL Gag polyprotein OS Saccharomyces cerevisiae GN	322.812	0	5577 7149 7151 7152 7153 7156 7157 7159 7160 7161 7164 7165 7168 7170 7173 7174 7176 7177 7178 7179 7182 7183 7185 7186 7190 7192 7193 7194 7841 13443 13506 13510 13511 13512 13513 13514 13515 13516 13517 13518 13519 13520 13521 13522 13523 13524 13525 13526 13528 13529 13530 13532 13533 13534 13535 13536 13537 13538 13539 13563	48953.5	19	4	10.45	23226	0	11766			Fr4B Minus_002
7157	P08405	TY1A YEAST Transposon TyH3 Gag polyprotein OS Saccharomyces cerevisiae GN TY1A PE 1 SV 2	322.812	0	5577 7149 7151 7152 7153 7156 7159 7160 7161 7164 7165 7168 7169 7170 7173 7174 7176 7177 7178 7179 7182 7183 7185 7186 7190 7192 7193 7194 7841 13443 13506 13510 13511 13512 13513 13514 13515 13516 13517 13518 13519 13520 13521 13522 13523 13524 13525 13526 13528 13529 13530 13532 13533 13534 13535 13536 13537 13538 13539 13563	49010.4	19	4	10.45	23226	0	11766			Fr4B Minus_002
7194	P47099	YJ12A YEAST Transposon Ty1 JR2 Gag polyprotein OS Saccharomyces cerevisiae GN TY1A JR2 PE 1 SV 1	322.812	0	5577 7149 7151 7152 7153 7156 7157 7159 7160 7161 7164 7165 7168 7169 7170 7173 7174 7176 7177 7178 7179 7182 7183 7185 7186 7190 7192 7193 7841 13443 13506 13510 13511 13512 13513 13514 13515 13516 13517 13518 13519 13520 13521 13522 13523 13524 13525 13526 13528 13529 13530 13532 13533 13534 13535 13536 13537 13538 13539 13563	49112.5	19	4	10.45	23226	0	11766			Fr4B Minus_002
7156	Q12217	YB12A YEAST Transposon Ty1 BR Gag polyprotein OS Saccharomyces cerevisiae GN TY1A BR PE 1 SV 1	322.812	0	5577 7149 7151 7152 7153 7157 7159 7160 7161 7164 7165 7168 7169 7170 7173 7174 7176 7177 7178 7179 7182 7183 7185 7186 7190 7192 7193 7194 7841 13443 13506 13510 13511 13512 13513 13514 13515 13516 13517 13518 13519 13520 13521 13522 13523 13524 13525 13526 13528 13529 13530 13532 13533 13534 13535 13536 13537 13538 13539 13563	49067.6	19	4	10.45	23226	0	11766			Fr4B Minus_002
7164	A7A2B3	A7A2B3 YEAS7 Conserved protein OS Saccharomyces cerevisiae strain YJM789 GN SCY 4034 PE 4 SV 1	322.812	0	5577 7149 7151 7152 7153 7156 7157 7159 7160 7161 7165 7168 7169 7170 7173 7174 7176 7177 7178 7179 7182 7183 7185 7186 7190 7192 7193 7194 7841 13443 13506 13510 13511 13512 13513 13514 13515 13516 13517 13518 13519 13520 13521 13522 13523 13524 13525 13526 13528 13529 13530 13532 13533 13534 13535 13536 13537 13538 13539 13563	49066.6	19	4	10.45	23226	0	11766			Fr4B Minus_002
13516	Q12141	YG11B YEAST Transposon Ty1 GR1 Gag Pol polyprotein OS Saccharomyces cerevisiae GN TY1B GR1 PE 3 SV 1	322.812	0	5577 7149 7151 7152 7153 7156 7157 7159 7160 7161 7164 7165 7168 7169 7170 7173 7174 7176 7177 7178 7179 7182 7183 7185 7186 7190 7192 7193 7194 7841 13443 13506 13510 13511 13512 13513 13514 13515 13517 13518 13519 13520 13521 13522 13523 13524 13525 13526 13528 13529 13530 13532 13533 13534 13535 13536 13537 13538 13539 13563	198658	21	5	3.87	34902	0	18691			Fr4B Minus_002
13515	Q03434	YM12B YEAST Transposon Ty1 ML2 Gag Pol polyprotein OS Saccharomyces cerevisiae GN TY1B ML2 PE 2 SV 2	322.812	0	5577 7149 7151 7152 7153 7156 7157 7159 7160 7161 7164 7165 7168 7169 7170 7173 7174 7176 7177 7178 7179 7182 7183 7185 7186 7190 7192 7193 7194 7841 13443 13506 13510 13511 13512 13513 13514 13516 13517 13518 13519 13520 13521 13522 13523 13524 13525 13526 13528 13529 13530 13532 13533 13534 13535 13536 13537 13538 13539 13563	198573	21	5	3.87	34902	0	18691			Fr4B Minus_002
13518	Q03855	YD11B YEAST Transposon Ty1 DR1 Gag Pol polyprotein OS Saccharomyces cerevisiae GN TY1B DR1 PE 1 SV 2	322.812	0	5577 7149 7151 7152 7153 7156 7157 7159 7160 7161 7164 7165 7168 7169 7170 7173 7174 7176 7177 7178 7179 7182 7183 7185 7186 7190 7192 7193 7194 7841 13443 13506 13510 13511 13512 13513 13514 13515 13516 13517 13519 13520 13521 13522 13523 13524 13525 13526 13528 13529 13530 13532 13533 13534 13535 13536 13537 13538 13539 13563	198596	19	4	2.62	23226	0	11766			Fr4B Minus_002
13517	P0C2I9	YP12B YEAST Transposon Ty1 PR1 Gag Pol polyprotein OS Saccharomyces cerevisiae GN TY1B PR1 PE 3 SV 1	322.812	0	5577 7149 7151 7152 7153 7156 7157 7159 7160 7161 7164 7165 7168 7169 7170 7173 7174 7176 7177 7178 7179 7182 7183 7185 7186 7190 7192 7193 7194 7841 13443 13506 13510 13511 13512 13513 13514 13515 13516 13518 13519 13520 13521 13522 13523 13524 13525 13526 13528 13529 13530 13532 13533 13534 13535 13536 13537 13538 13539 13563	198569	21	5	3.87	34902	0	18691			Fr4B Minus_002
13512	Q92393	YO12B YEAST Transposon Ty1 OR Gag Pol polyprotein OS Saccharomyces cerevisiae GN TY1B OR PE 1 SV 1	322.812	0	5577 7149 7151 7152 7153 7156 7157 7159 7160 7161 7164 7165 7168 7169 7170 7173 7174 7176 7177 7178 7179 7182 7183 7185 7186 7190 7192 7193 7194 7841 13443 13506 13510 13511 13513 13514 13515 13516 13517 13518 13519 13520 13521 13522 13523 13524 13525 13526 13528 13529 13530 13532 13533 13534 13535 13536 13537 13538 13539 13563	198537	21	5	3.87	34902	0	18691			Fr4B Minus_002
13534	O13527	YA11B YEAST Transposon Ty1 A Gag Pol polyprotein OS Saccharomyces cerevisiae GN TY1B A PE 1 SV 2	322.812	0	5577 7149 7151 7152 7153 7156 7157 7159 7160 7161 7164 7165 7168 7169 7170 7173 7174 7176 7177 7178 7179 7182 7183 7185 7186 7190 7192 7193 7194 7841 13443 13506 13510 13511 13512 13513 13514 13515 13516 13517 13518 13519 13520 13521 13522 13523 13524 13525 13526 13528 13529 13530 13532 13533 13535 13536 13537 13538 13539 13563	198638	21	5	3.87	34902	0	18691			Fr4B Minus_002
13443	Q07793	YD13B YEAST Transposon Ty1 DR4 Gag Pol polyprotein OS Saccharomyces cerevisiae GN TY1B DR4 PE 3 SV 2	322.812	0	5577 7149 7151 7152 7153 7156 7157 7159 7160 7161 7164 7165 7168 7169 7170 7173 7174 7176 7177 7178 7179 7182 7183 7185 7186 7190 7192 7193 7194 7841 13506 13510 13511 13512 13513 13514 13515 13516 13517 13518 13519 13520 13521 13522 13523 13524 13525 13526 13528 13529 13530 13532 13533 13534 13535 13536 13537 13538 13539 13563	181661	21	5	4.24	34902	0	18691			Fr4B Minus_002
13530	Q04711	YM11B YEAST Transposon Ty1 ML1 Gag Pol polyprotein OS Saccharomyces cerevisiae GN TY1B ML1 PE 2 SV 2	322.812	0	5577 7149 7151 7152 7153 7156 7157 7159 7160 7161 7164 7165 7168 7169 7170 7173 7174 7176 7177 7178 7179 7182 7183 7185 7186 7190 7192 7193 7194 7841 13443 13506 13510 13511 13512 13513 13514 13515 13516 13517 13518 13519 13520 13521 13522 13523 13524 13525 13526 13528 13529 13532 13533 13534 13535 13536 13537 13538 13539 13563	198526	21	5	3.87	34902	0	18691			Fr4B Minus_002
13528	P0C2I3	YD15B YEAST Transposon Ty1 DR6 Gag Pol polyprotein OS Saccharomyces cerevisiae GN TY1B DR6 PE 3 SV 1	322.812	0	5577 7149 7151 7152 7153 7156 7157 7159 7160 7161 7164 7165 7168 7169 7170 7173 7174 7176 7177 7178 7179 7182 7183 7185 7186 7190 7192 7193 7194 7841 13443 13506 13510 13511 13512 13513 13514 13515 13516 13517 13518 13519 13520 13521 13522 13523 13524 13525 13526 13529 13530 13532 13533 13534 13535 13536 13537 13538 13539 13563	198660	21	5	3.87	34902	0	18691			Fr4B Minus_002
13519	P0C2I6	YL13B YEAST Transposon Ty1 LR3 Gag Pol polyprotein OS Saccharomyces cerevisiae GN TY1B LR3 PE 1 SV 1	322.812	0	5577 7149 7151 7152 7153 7156 7157 7159 7160 7161 7164 7165 7168 7169 7170 7173 7174 7176 7177 7178 7179 7182 7183 7185 7186 7190 7192 7193 7194 7841 13443 13506 13510 13511 13512 13513 13514 13515 13516 13517 13518 13520 13521 13522 13523 13524 13525 13526 13528 13529 13530 13532 13533 13534 13535 13536 13537 13538 13539 13563	198405	21	5	3.87	34902	0	18691			Fr4B Minus_002
13539	P0C2J0	YP13B YEAST Transposon Ty1 PR2 Gag Pol polyprotein OS Saccharomyces cerevisiae GN TY1B PR2 PE 1 SV 1	322.812	0	5577 7149 7151 7152 7153 7156 7157 7159 7160 7161 7164 7165 7168 7169 7170 7173 7174 7176 7177 7178 7179 7182 7183 7185 7186 7190 7192 7193 7194 7841 13443 13506 13510 13511 13512 13513 13514 13515 13516 13517 13518 13519 13520 13521 13522 13523 13524 13525 13526 13528 13529 13530 13532 13533 13534 13535 13536 13537 13538 13563	198639	21	5	3.87	34902	0	18691			Fr4B Minus_002
7161	P0C2I8	YL14A YEAST Transposon Ty1 LR4 Gag polyprotein OS Saccharomyces cerevisiae GN TY1A LR4 PE 2 SV 1	322.812	0	5577 7149 7151 7152 7153 7156 7157 7159 7160 7164 7165 7168 7169 7170 7173 7174 7176 7177 7178 7179 7182 7183 7185 7186 7190 7192 7193 7194 7841 13443 13506 13510 13511 13512 13513 13514 13515 13516 13517 13518 13519 13520 13521 13522 13523 13524 13525 13526 13528 13529 13530 13532 13533 13534 13535 13536 13537 13538 13539 13563	49003.5	19	4	10.45	23226	0	11766			Fr4B Minus_002
13525	Q12273	YO11B YEAST Transposon Ty1 OL Gag Pol polyprotein OS Saccharomyces cerevisiae GN TY1B OL PE 3 SV 1	322.812	0	5577 7149 7151 7152 7153 7156 7157 7159 7160 7161 7164 7165 7168 7169 7170 7173 7174 7176 7177 7178 7179 7182 7183 7185 7186 7190 7192 7193 7194 7841 13443 13506 13510 13511 13512 13513 13514 13515 13516 13517 13518 13519 13520 13521 13522 13523 13524 13526 13528 13529 13530 13532 13533 13534 13535 13536 13537 13538 13539 13563	198615	21	5	3.87	34902	0	18691			Fr4B Minus_002
13526	P0C2I7	YL14B YEAST Transposon Ty1 LR4 Gag Pol polyprotein OS Saccharomyces cerevisiae GN TY1B LR4 PE 3 SV 1	322.812	0	5577 7149 7151 7152 7153 7156 7157 7159 7160 7161 7164 7165 7168 7169 7170 7173 7174 7176 7177 7178 7179 7182 7183 7185 7186 7190 7192 7193 7194 7841 13443 13506 13510 13511 13512 13513 13514 13515 13516 13517 13518 13519 13520 13521 13522 13523 13524 13525 13528 13529 13530 13532 13533 13534 13535 13536 13537 13538 13539 13563	198656	21	5	3.87	34902	0	18691			Fr4B Minus_002
13537	P0C2I5	YL12B YEAST Transposon Ty1 LR2 Gag Pol polyprotein OS Saccharomyces cerevisiae GN TY1B LR2 PE 3 SV 1	322.812	0	5577 7149 7151 7152 7153 7156 7157 7159 7160 7161 7164 7165 7168 7169 7170 7173 7174 7176 7177 7178 7179 7182 7183 7185 7186 7190 7192 7193 7194 7841 13443 13506 13510 13511 13512 13513 13514 13515 13516 13517 13518 13519 13520 13521 13522 13523 13524 13525 13526 13528 13529 13530 13532 13533 13534 13535 13536 13538 13539 13563	198546	21	5	3.87	34902	0	18691			Fr4B Minus_002
13524	Q12414	YP11B YEAST Transposon Ty1 PL Gag Pol polyprotein OS Saccharomyces cerevisiae GN TY1B PL PE 2 SV 1	322.812	0	5577 7149 7151 7152 7153 7156 7157 7159 7160 7161 7164 7165 7168 7169 7170 7173 7174 7176 7177 7178 7179 7182 7183 7185 7186 7190 7192 7193 7194 7841 13443 13506 13510 13511 13512 13513 13514 13515 13516 13517 13518 13519 13520 13521 13522 13523 13525 13526 13528 13529 13530 13532 13533 13534 13535 13536 13537 13538 13539 13563	198577	21	5	3.87	34902	0	18691			Fr4B Minus_002
13510	P47098	YJ11B YEAST Transposon Ty1 JR1 Gag Pol polyprotein OS Saccharomyces cerevisiae GN TY1B JR1 PE 1 SV 2	322.812	0	5577 7149 7151 7152 7153 7156 7157 7159 7160 7161 7164 7165 7168 7169 7170 7173 7174 7176 7177 7178 7179 7182 7183 7185 7186 7190 7192 7193 7194 7841 13443 13506 13511 13512 13513 13514 13515 13516 13517 13518 13519 13520 13521 13522 13523 13524 13525 13526 13528 13529 13530 13532 13533 13534 13535 13536 13537 13538 13539 13563	198617	21	5	3.87	34902	0	18691			Fr4B Minus_002
12198	P07245	C1TC YEAST C 1 tetrahydrofolate synthase cytoplasmic OS Saccharomyces cerevisiae GN ADE3 PE 1 SV 1	299.909	0	12196	102205	36	9	10.99	49369	21663	16301	3.3453	0.3419	Fr4B Minus_002
8585	P32481	IF2G YEAST Eukaryotic translation initiation factor 2 subunit gamma OS Saccharomyces cerevisiae GN G	286.002	0		57866	21	6	10.06	36586	20966	8761	3.2376	0.1873	Fr4B Minus_002
12196	B3LI33	B3LI33 YEAS1 C1 tetrahydrofolate synthase OS Saccharomyces cerevisiae strain RM11 1a GN SCRG 00818	282.742	0	12198	102191	33	9	10.04	48145	0	15187			Fr4B Minus_002
12553	P53978	EF3B YEAST Elongation factor 3B OS Saccharomyces cerevisiae GN HEF3 PE 1 SV 2	278.709	0	11928 12551 12552 12554	115869	32	7	5.17	41532	0	18954			Fr4B Minus_002
11928	A6ZS63	A6ZS63 YEAS7 Translation elongation factor 3 EF 3 OS Saccharomyces cerevisiae strain YJM789 GN H	262.146	0	12551 12552 12553 12554	98620.2	28	6	3.61	36579	0	17247			Fr4B Minus_002
5742	P41940	MPG1 YEAST Mannose 1 phosphate guanyltransferase OS Saccharomyces cerevisiae GN MPG1 PE 1 SV 2 AA6ZX	239.4	0		39566	13	3	10.8	16855	20733	5087	3.2017	0.1267	Fr4B Minus_002
8525	P50095	IMDH3 YEAST Probable inosine 5 monophosphate dehydrogenase IMD3 OS Saccharomyces cerevisiae GN IMD3	237.992	0	7306 8517 8524 8539 8546 8548	56585	13	4	8.03	17320	15563	6929	2.4033	0.136	Fr4B Minus_002
8539	B3LLK0	B3LLK0 YEAS1 Inosine 5 monophosphate dehydrogenase IMD2 OS Saccharomyces cerevisiae strain RM11 1a	237.992	0	7306 8517 8524 8525 8546 8548	56421.1	17	5	8.02	21815	0	11358			Fr4B Minus_002
8548	P50094	IMDH4 YEAST Probable inosine 5 monophosphate dehydrogenase IMD4 OS Saccharomyces cerevisiae GN IMD4	237.992	0	7306 8517 8524 8525 8539 8546	56394.1	17	5	8.02	21815	0	11358			Fr4B Minus_002
8546	A6ZM10	A6ZM10 YEAS7 IMP dehydrogenase OS Saccharomyces cerevisiae strain YJM789 GN IMD4 PE 4 SV 1	237.992	0	7306 8517 8524 8525 8539 8548	56478.2	17	5	8.02	21815	0	11358			Fr4B Minus_002
8517	P38697	IMDH2 YEAST Inosine 5 monophosphate dehydrogenase IMD2 OS Saccharomyces cerevisiae GN IMD2 PE 1 SV	231.5	0	7306 8524 8525 8539 8546 8548	56530.1	11	3	8.03	15563	0	6532			Fr4B Minus_002
7306	A6ZSK6	A6ZSK6 YEAS7 IMP dehydrogenase OS Saccharomyces cerevisiae strain YJM789 GN IMD2 PE 4 SV 1	231.5	0	8517 8524 8525 8539 8546 8548	48152.4	11	3	9.4	15563	0	6532			Fr4B Minus_002
8524	A6ZSK3	A6ZSK3 YEAS7 IMP dehydrogenase OS Saccharomyces cerevisiae strain YJM789 GN IMD2 PE 4 SV 1	231.5	0	7306 8517 8525 8539 8546 8548	56516.1	11	3	8.03	15563	0	6532			Fr4B Minus_002
5577	A7A2C2	A7A2C2 YEAS7 Conserved protein OS Saccharomyces cerevisiae strain YJM789 GN SCY 4292 PE 4 SV 1	199.925	0	7149 7151 7152 7153 7156 7157 7159 7160 7161 7164 7165 7168 7169 7170 7173 7174 7176 7177 7178 7179 7182 7183 7185 7186 7190 7192 7193 7194 7841 13443 13506 13510 13511 13512 13513 13514 13515 13516 13517 13518 13519 13520 13521 13522 13523 13524 13525 13526 13528 13529 13530 13532 13533 13534 13535 13536 13537 13538 13539 13563	39696.4	7	2	8.83	11030	0	4487			Fr4B Minus_002
6911	P21954	IDHP YEAST Isocitrate dehydrogenase NADP mitochondrial OS Saccharomyces cerevisiae GN IDP1 PE 1 S	180.165	0	6666 6674 6789 6798 6802	48190.5	10	3	7.24	17501	17501	6794	2.7026	0.1302	Fr4B Minus_002
9648	A6ZP47	DED1 YEAS7 ATP dependent RNA helicase DED1 OS Saccharomyces cerevisiae strain YJM789 GN DED1 PE 3	177.417	0	9650	65553	21	8	13.25	35695	13061	10338	2.0169	0.1322	Fr4B Minus_002
9650	P06634	DED1 YEAST ATP dependent RNA helicase DED1 OS Saccharomyces cerevisiae GN DED1 PE 1 SV 2	177.417	0	9648	65553	21	8	13.25	35695	0	10338			Fr4B Minus_002
6369	Q02341	Q02341 YEAST Acetohydroxy acid isomeroreductase OS Saccharomyces cerevisiae GN ILV5 PE 2 SV 1	175.78	0	6374 6386	44384.6	14	3	8.61	24717	24717	7147	3.8169	0.1694	Fr4B Minus_002
6386	P06168	ILV5 YEAST Ketol acid reductoisomerase mitochondrial OS Saccharomyces cerevisiae GN ILV5 PE 1 SV 1	175.78	0	6369 6374	44368.5	14	3	8.61	24717	0	7147			Fr4B Minus_002
12253	P16862	K6PF2 YEAST 6 phosphofructokinase subunit beta OS Saccharomyces cerevisiae GN PFK2 PE 1 SV 4	173.093	0	12248 12251	104618	26	6	6.88	22292	0	8519			Fr4B Minus_002
12248	B3LM93	B3LM93 YEAS1 Phosphofructokinase beta subunit OS Saccharomyces cerevisiae strain RM11 1a GN SCRG 0	173.093	0	12251 12253	104593	26	6	6.88	22292	16445	8519	2.5395	0.2656	Fr4B Minus_002
17914	RANDOM4204	Random Sequence 4204	163.968	0.39		31608.8	5	1	3.55	30760	92280	4081	14.2502	0.4504	Fr4B Minus_002
7186	Q12441	YD12A YEAST Transposon Ty1 DR3 Gag polyprotein OS Saccharomyces cerevisiae GN TY1A DR3 PE 1 SV 1	152.874	0.39	5577 7149 7151 7152 7153 7156 7157 7159 7160 7161 7164 7165 7168 7169 7170 7173 7174 7176 7177 7178 7179 7182 7183 7185 7190 7192 7193 7194 7841 13443 13506 13510 13511 13512 13513 13514 13515 13516 13517 13518 13519 13520 13521 13522 13523 13524 13525 13526 13528 13529 13530 13532 13533 13534 13535 13536 13537 13538 13539 13563	49186.8	14	3	5.91	17634	0	9339			Fr4B Minus_002
13520	Q99231	YD12B YEAST Transposon Ty1 DR3 Gag Pol polyprotein OS Saccharomyces cerevisiae GN TY1B DR3 PE 1 SV 2	152.874	0.39	5577 7149 7151 7152 7153 7156 7157 7159 7160 7161 7164 7165 7168 7169 7170 7173 7174 7176 7177 7178 7179 7182 7183 7185 7186 7190 7192 7193 7194 7841 13443 13506 13510 13511 13512 13513 13514 13515 13516 13517 13518 13519 13521 13522 13523 13524 13525 13526 13528 13529 13530 13532 13533 13534 13535 13536 13537 13538 13539 13563	198839	16	4	1.48	29310	0	16264			Fr4B Minus_002
10187	Q02892	NOG1 YEAST Nucleolar GTP binding protein 1 OS Saccharomyces cerevisiae GN NOG1 PE 1 SV 1 AA6ZWF8 A6Z	132.131	0.37		74410.3	27	6	8.04	25369	16591	9278	2.562	0.1906	Fr4B Minus_002
6802	A6ZS67	A6ZS67 YEAS7 NADP dependent isocitrate dehydrogenase OS Saccharomyces cerevisiae strain YJM789 GN	129.456	0.38	6666 6674 6789 6798 6911	47829.4	11	6	7.86	28381	0	12871			Fr4B Minus_002
13648	A6ZQK0	A6ZQK0 YEAS7 Aspartate transcarbamylase OS Saccharomyces cerevisiae strain YJM789 GN URA2 PE 4 SV	129.529	0.38	13647 13649	245017	41	13	5.19	40077	0	14530			Fr4B Minus_002
13647	P07259	PYR1 YEAST Protein URA1 OS Saccharomyces cerevisiae GN URA2 PE 1 SV 4	129.529	0.38	13648 13649	245126	41	13	5.19	40077	13983	14530	2.1593	0.5293	Fr4B Minus_002
13649	B3LPY8	B3LPY8 YEAS1 Protein URA1 OS Saccharomyces cerevisiae strain RM11 1a GN SCRG 03544 PE 4 SV 1	129.529	0.38	13647 13648	245044	41	13	5.19	40077	0	14530			Fr4B Minus_002
6798	P53982	IDHH YEAST Isocitrate dehydrogenase NADP OS Saccharomyces cerevisiae GN IDP3 PE 1 SV 1	131.687	0.38	6666 6674 6789 6802 6911	47856.5	11	6	7.86	29270	0	13283			Fr4B Minus_002
6789	B3LPP6	B3LPP6 YEAS1 NADP dependent isocitrate dehydrogenase OS Saccharomyces cerevisiae strain RM11 1a GN	131.687	0.38	6666 6674 6798 6802 6911	47808.4	11	6	7.86	29270	18298.5	13283	2.8257	0.1351	Fr4B Minus_002
6146	P10659	METK1 YEAST S adenosylmethionine synthetase 1 OS Saccharomyces cerevisiae GN SAM1 PE 1 SV 2 AA7A171	127.357	0.71		41818.4	14	4	3.93	43255	12447	7031	1.9221	0.0804	Fr4B Minus_002
6674	A7A165	A7A165 YEAS7 NADP dependent isocitrate dehydrogenase OS Saccharomyces cerevisiae strain YJM789 GN	125.993	0.38	6666 6789 6798 6802 6911	46534.4	7	2	5.34	12199	0	5284			Fr4B Minus_002
6666	P41939	IDHC YEAST Isocitrate dehydrogenase NADP cytoplasmic OS Saccharomyces cerevisiae GN IDP2 PE 1 SV 2	125.993	0.37	6674 6789 6798 6802 6911	46562.4	7	2	5.34	12199	0	5284			Fr4B Minus_002
13532	Q12112	YN11B YEAST Transposon Ty1 NL1 Gag Pol polyprotein OS Saccharomyces cerevisiae GN TY1B NL1 PE 3 SV 1	123.859	0.37	5577 7149 7151 7152 7153 7156 7157 7159 7160 7161 7164 7165 7168 7169 7170 7173 7174 7176 7177 7178 7179 7182 7183 7185 7186 7190 7192 7193 7194 7841 13443 13506 13510 13511 13512 13513 13514 13515 13516 13517 13518 13519 13520 13521 13522 13523 13524 13525 13526 13528 13529 13530 13533 13534 13535 13536 13537 13538 13539 13563	198999	14	4	0.85	17487	0	9251			Fr4B Minus_002
7192	A6ZMW2	A6ZMW2 YEAS7 Conserved protein OS Saccharomyces cerevisiae strain YJM789 GN SCY 4428 PE 4 SV 1	122.888	0.37	5577 7149 7151 7152 7153 7156 7157 7159 7160 7161 7164 7165 7168 7169 7170 7173 7174 7176 7177 7178 7179 7182 7183 7185 7186 7190 7193 7194 7841 13443 13506 13510 13511 13512 13513 13514 13515 13516 13517 13518 13519 13520 13521 13522 13523 13524 13525 13526 13528 13529 13530 13532 13533 13534 13535 13536 13537 13538 13539 13563	49114.8	13	3	3.41	15718	0	8342			Fr4B Minus_002
7183	A7A1I6	A7A1I6 YEAS7 Conserved protein OS Saccharomyces cerevisiae strain YJM789 GN SCY 3864 PE 4 SV 1	122.888	0.37	5577 7149 7151 7152 7153 7156 7157 7159 7160 7161 7164 7165 7168 7169 7170 7173 7174 7176 7177 7178 7179 7182 7185 7186 7190 7192 7193 7194 7841 13443 13506 13510 13511 13512 13513 13514 13515 13516 13517 13518 13519 13520 13521 13522 13523 13524 13525 13526 13528 13529 13530 13532 13533 13534 13535 13536 13537 13538 13539 13563	49280.8	13	3	3.41	15718	0	8342			Fr4B Minus_002
7173	Q12391	YN11A YEAST Transposon Ty1 NL1 Gag polyprotein OS Saccharomyces cerevisiae GN TY1A NL1 PE 2 SV 1 AA7	122.888	0.37	5577 7149 7151 7152 7153 7156 7157 7159 7160 7161 7164 7165 7168 7169 7170 7174 7176 7177 7178 7179 7182 7183 7185 7186 7190 7192 7193 7194 7841 13443 13506 13510 13511 13512 13513 13514 13515 13516 13517 13518 13519 13520 13521 13522 13523 13524 13525 13526 13528 13529 13530 13532 13533 13534 13535 13536 13537 13538 13539 13563	49308.8	13	3	3.41	15718	0	8342			Fr4B Minus_002
12203	A6ZWL2	A6ZWL2 YEAS7 Plasma membrane ATPase OS Saccharomyces cerevisiae strain YJM789 GN PMA2 PE 3 SV 1	121.622	0.37	12093 12094 12202 12204	102220	38	10	6.02	46104	0	11805			Fr4B Minus_002
12204	P19657	PMA2 YEAST Plasma membrane ATPase 2 OS Saccharomyces cerevisiae GN PMA2 PE 1 SV 3	121.622	0.36	12093 12094 12202 12203	102172	38	10	6.02	46104	0	11805			Fr4B Minus_002
12202	B3LL29	B3LL29 YEAS1 Plasma membrane ATPase OS Saccharomyces cerevisiae strain RM11 1a GN SCRG 02456 PE 4	121.622	0.36	12093 12094 12203 12204	102160	38	10	6.02	46104	19471	11805	3.0068	0.3072	Fr4B Minus_002
12093	A6ZUY5	A6ZUY5 YEAS7 H ATPase OS Saccharomyces cerevisiae strain YJM789 GN PMA1 PE 3 SV 1 AB3LIM3 B3LIM	119.555	0.36	12094 12202 12203 12204	99649.7	32	8	6.21	37673	0	10046			Fr4B Minus_002
12094	P05030	PMA1 YEAST Plasma membrane ATPase 1 OS Saccharomyces cerevisiae GN PMA1 PE 1 SV 2	119.555	0.36	12093 12202 12203 12204	99619.6	32	8	6.21	37673	0	10046			Fr4B Minus_002
12251	A6ZMR7	A6ZMR7 YEAS7 Phosphofructokinase beta subunit OS Saccharomyces cerevisiae strain YJM789 GN PFK2 PE	117.21	0.36	12248 12253	104592	21	5	4.38	16718	0	6496			Fr4B Minus_002
14882	RANDOM1172	Random Sequence 1172	117.156	0.72		13605.4	7	1	11.3	14748	44244	3836	6.8323	0.093	Fr4B Minus_002
6374	Q02340	Q02340 YEAST Acetohydroxy acid isomeroreductase OS Saccharomyces cerevisiae GN ILV5G PE 2 SV 1	107.865	0.71	6369 6386	44309.5	11	2	5.82	18213	0	5494			Fr4B Minus_002
10130	A6ZR59	A6ZR59 YEAS7 Stress seventy subfamily A protein OS Saccharomyces cerevisiae strain YJM789 GN SSA4	107.176	0.7	10076 10077 10086 10125 10131 10134	69623.2	15	5	5.61	276353	0	62845			Fr4B Minus_002
10086	A7A0N3	A7A0N3 YEAS7 Stress seventy subfamily A protein OS Saccharomyces cerevisiae strain YJM789 GN SSA2	107.176	0.7	10076 10077 10125 10130 10131 10134	69542.2	11	4	5.63	272984	0	61873			Fr4B Minus_002
10125	P22202	HSP74 YEAST Heat shock protein SSA4 OS Saccharomyces cerevisiae GN SSA4 PE 1 SV 3	107.176	0.69	10076 10077 10086 10130 10131 10134	69651.2	15	5	5.61	276353	0	62845			Fr4B Minus_002
10076	B3LTE6	B3LTE6 YEAS1 Heat shock protein SSA2 OS Saccharomyces cerevisiae strain RM11 1a GN SCRG 04965 PE 4	107.176	0.7	10077 10086 10125 10130 10131 10134	69532.2	11	4	5.63	272984	8048	61873	1.2428	0.0864	Fr4B Minus_002
10077	P10592	HSP72 YEAST Heat shock protein SSA2 OS Saccharomyces cerevisiae GN SSA2 PE 1 SV 3	107.176	0.71	10076 10086 10125 10130 10131 10134	69470.1	11	4	5.63	272984	0	61873			Fr4B Minus_002
10134	P10591	HSP71 YEAST Heat shock protein SSA1 OS Saccharomyces cerevisiae GN SSA1 PE 1 SV 4	107.176	0.71	10076 10077 10086 10125 10130 10131	69657.3	12	5	5.61	277840	0	63342			Fr4B Minus_002
10131	A7A0G3	A7A0G3 YEAS7 Stress seventy subfamily A protein OS Saccharomyces cerevisiae strain YJM789 GN SSA1	107.176	0.7	10076 10077 10086 10125 10130 10134	69643.3	12	5	5.61	277840	0	63342			Fr4B Minus_002
12394	B3LUX0	B3LUX0 YEAS1 97 kDa protein OS Saccharomyces cerevisiae strain RM11 1a GN SCRG 05670 PE 4 SV 1	102.749	0.69	12400 12407	112039	22	8	6.19	31696	15583	11371	2.4064	0.2696	Fr4B Minus_002
12400	P39730	IF2P YEAST Eukaryotic translation initiation factor 5B OS Saccharomyces cerevisiae GN FUN12 PE 1 SV	102.749	0.68	12394 12407	112269	22	8	6.19	31696	0	11371			Fr4B Minus_002
9531	Q03862	ARX1 YEAST Probable metalloprotease ARX1 OS Saccharomyces cerevisiae GN ARX1 PE 1 SV 1 AB3LGH3 B3LGH	97.9712	0.69	9528	65212.7	10	3	5.9	14988	0	5012			Fr4B Minus_002
9528	A6ZY65	A6ZY65 YEAS7 Protein associated with ribosomal export complex OS Saccharomyces cerevisiae strain YJ	97.9712	0.69	9531	65196.6	10	3	5.9	14988	14988	5012	2.3145	0.1509	Fr4B Minus_002
5572	P38113	ADH5 YEAST Alcohol dehydrogenase 5 OS Saccharomyces cerevisiae GN ADH5 PE 1 SV 1 AA6ZL87 A6ZL87 YEAS	73.9939	0.68	5520 5521 5523 5527 5528 5531	37648.2	9	5	5.13	16835	4549.5	7601	0.7025	0.0264	Fr4B Minus_002
23741	RANDOM10031	Random Sequence 10031	73.586	1.02		72028.7	13	4	4.74	29664	32901	9448	5.0807	0.366	Fr4B Minus_002
12407	A7A0D2	A7A0D2 YEAS7 eIF5B OS Saccharomyces cerevisiae strain YJM789 GN FUN12 PE 4 SV 1	70.8857	0.68	12394 12400	112370	17	7	4.08	25957	0	9252			Fr4B Minus_002
12215	A6ZUH3	A6ZUH3 YEAS7 mRNA cap binding protein eIF 4F OS Saccharomyces cerevisiae strain YJM789 GN TIF4631	60.7661	1.01	12217	107093	15	5	2.21	35902	7218	10801	1.1146	0.1194	Fr4B Minus_002
12217	P39935	IF4F1 YEAST Eukaryotic initiation factor 4F subunit p150 OS Saccharomyces cerevisiae GN TIF4631 PE 1	59.2271	1.01	12215	107102	14	4	2.21	26366	0	9178			Fr4B Minus_002
12908	A6ZZS7	A6ZZS7 YEAS7 Transcriptional activator OS Saccharomyces cerevisiae strain YJM789 GN RGT1 PE 4 SV 1	52.8511	1	12913	128228	17	7	2.65	26260	15205	12596	2.348	0.3011	Fr4B Minus_002
12913	P32862	YKD8 YEAST Uncharacterized transcriptional regulatory protein YKL038W OS Saccharomyces cerevisiae GN	52.8511	1.01	12908	128241	17	7	2.65	26260	0	12596			Fr4B Minus_002
6785	P16387	ODPA YEAST Pyruvate dehydrogenase E1 component subunit alpha mitochondrial OS Saccharomyces cerevis	36.7802	1.97		46343.2	10	5	2.62	25591	11646	12116	1.7984	0.0833	Fr4B Minus_002
24708	RANDOM10998	Random Sequence 10998	36.4567	1.33		84159.1	12	4	1.08	12014	16596	8626	2.5628	0.2157	Fr4B Minus_002
23589	RANDOM9879	Random Sequence 9879	35.0129	1.66		69588.6	11	4	2.41	46560	24714	20880	3.8164	0.2656	Fr4B Minus_002
6567	P38431	IF5 YEAST Eukaryotic translation initiation factor 5 OS Saccharomyces cerevisiae GN TIF5 PE 1 SV 1 A	32.4402	1.66		45261.2	10	3	4.94	6246	7102.5	3810	1.0968	0.0496	Fr4B Minus_002
25047	RANDOM11337	Random Sequence 11337	31.5521	1.98		89270.8	10	5	6.34	74605	66630	15184	10.2892	0.9185	Fr4B Minus_002
12678	B3LTV9	B3LTV9 YEAS1 Protein HOS4 OS Saccharomyces cerevisiae strain RM11 1a GN SCRG 05284 PE 4 SV 1	31.0762	1.95	12667 12677	123385	10	5	2.86	9878	0	3806			Fr4B Minus_002
12677	P40480	HOS4 YEAST Protein HOS4 OS Saccharomyces cerevisiae GN HOS4 PE 1 SV 1	31.0762	1.96	12667 12678	123557	10	5	2.86	9878	0	3806			Fr4B Minus_002
12667	A6ZVG5	A6ZVG5 YEAS7 Conserved protein OS Saccharomyces cerevisiae strain YJM789 GN HOS4 PE 4 SV 1	31.0762	1.97	12677 12678	123436	10	5	2.87	9878	5627	3806	0.8689	0.1073	Fr4B Minus_002
13072	Q7LGT1	Q7LGT1 YEAST USO1 protein Fragment OS Saccharomyces cerevisiae GN USO1 PE 2 SV 1	30.0148	2.86	13561 13562	147464	27	11	2.76	57172	0	29075			Fr4B Minus_002
13562	B3LGV6	B3LGV6 YEAS1 Intracellular protein transport protein USO1 OS Saccharomyces cerevisiae strain RM11 1	32.1389	2.89	13072 13561	206466	27	12	1.96	60353	0	29477			Fr4B Minus_002
13561	P25386	USO1 YEAST Intracellular protein transport protein USO1 OS Saccharomyces cerevisiae GN USO1 PE 1 SV	32.1389	2.88	13072 13562	206452	27	12	1.96	60353	16926	29477	2.6138	0.5396	Fr4B Minus_002
25248	RANDOM11538	Random Sequence 11538	28.2575	2.27		93036.4	12	5	4.01	13613	9275	8356	1.4323	0.1333	Fr4B Minus_002
23862	RANDOM10152	Random Sequence 10152	25.5646	2.9		74300.2	10	5	3.88	25253	27012	15770	4.1713	0.3099	Fr4B Minus_002
25419	RANDOM11709	Random Sequence 11709	22.9105	2.59		94901	17	6	3.29	119311	26082	26439	4.0277	0.3822	Fr4B Minus_002
9066	A6ZYL3	A6ZYL3 YEAS7 Exo 1 3 beta glucanase OS Saccharomyces cerevisiae strain YJM789 GN EXG2 PE 4 SV 1	21.5307	2.88		63570.3	7	3	2.85	6388	4644	2023	0.7171	0.0456	Fr4B Minus_002
5245	A6ZSY3	A6ZSY3 YEAS7 Protein phosphatase type 2C OS Saccharomyces cerevisiae strain YJM789 GN PTC7 PE 4 SV	20.7224	2.87		37176.2	11	3	7.46	18137	4938	5553	0.7625	0.0283	Fr4B Minus_002
27131	RANDOM13421	Random Sequence 13421	20.5571	3.77		178767	10	4	2.41	9200	6464	6355	0.9982	0.1784	Fr4B Minus_002
23924	RANDOM10214	Random Sequence 10214	20.0048	3.16		73051	2	4	1.85	10026	7929	3245	1.2244	0.0894	Fr4B Minus_002
25678	RANDOM11968	Random Sequence 11968	19.6661	3.47		99840.6	4	1	0.9	28660	85980	3048	13.2773	1.3256	Fr4B Minus_002
1643	P02407	RS17A YEAST 40S ribosomal protein S17 A OS Saccharomyces cerevisiae GN RPS17A PE 1 SV 1 AA6ZM38 A6ZM	27993.7	0	513 1629	15788.4	128	15	58.09	311205	0	151677			Fr4B Minus_003
1629	P14127	RS17B YEAST 40S ribosomal protein S17 B OS Saccharomyces cerevisiae GN RPS17B PE 1 SV 1 AA6ZZ38 A6ZZ	27993.7	0	513 1643	15803.3	128	15	58.09	311205	137500	151677	21.297	0.3366	Fr4B Minus_003
1052	P02400	RLA4 YEAST 60S acidic ribosomal protein P2 beta OS Saccharomyces cerevisiae GN RPP2B PE 1 SV 2 AA6ZY	26254.4	0		11050.1	88	6	34.55	326564	285205	177326	44.1746	0.4881	Fr4B Minus_003
513	B3LLM8	B3LLM8 YEAS1 Ribosomal protein S17A OS Saccharomyces cerevisiae strain RM11 1a GN SCRG 01871 PE 4	25089.4	0	1629 1643	9109.48	78	8	60.76	144078	0	88670			Fr4B Minus_003
2451	P07279	RL18 YEAST 60S ribosomal protein L18 OS Saccharomyces cerevisiae GN RPL18A PE 1 SV 1 AA6ZN91 A6ZN91	19398.5	0		20563.2	102	13	38.17	521025	217744	261355	33.7257	0.6935	Fr4B Minus_003
500	P49167	RL38 YEAST 60S ribosomal protein L38 OS Saccharomyces cerevisiae GN RPL38 PE 1 SV 1 AA7A1K8 A7A1K8 Y	18822.6	0		8826.54	35	5	30.77	79931	71483	45378	11.0718	0.0977	Fr4B Minus_003
3487	P05750	RS3 YEAST 40S ribosomal protein S3 OS Saccharomyces cerevisiae GN RPS3 PE 1 SV 5 AA6ZRQ7 A6ZRQ7 YEAS	17818	0		26502.8	205	24	71.25	781689	260031	382206	40.2754	1.0674	Fr4B Minus_003
1639	P0C2H6	RL27A YEAST 60S ribosomal protein L27 A OS Saccharomyces cerevisiae GN RPL27A PE 1 SV 1 AA6ZSR4 A6ZS	17120.8	0	1641 2091	15531.3	117	14	52.21	350542	203349	209024	31.4961	0.4892	Fr4B Minus_003
1641	P0C2H7	RL27B YEAST 60S ribosomal protein L27 B OS Saccharomyces cerevisiae GN RPL27B PE 1 SV 1	17120.8	0	1639 2091	15505.2	117	14	52.21	350542	0	209024			Fr4B Minus_003
2091	B3LSD1	B3LSD1 YEAS1 Ribosomal protein L27A OS Saccharomyces cerevisiae strain RM11 1a GN SCRG 04716 PE 4	16866.6	0	1639 1641	18682.9	109	12	46.3	326005	203349	175339	31.4961	0.5884	Fr4B Minus_003
1654	P06367	RS14A YEAST 40S ribosomal protein S14 A OS Saccharomyces cerevisiae GN RPS14A PE 1 SV 5 AA6ZTL2 A6ZT	14836.6	0	1662	14536.6	96	10	49.64	396193	278599	197159	43.1514	0.6273	Fr4B Minus_003
1662	P39516	RS14B YEAST 40S ribosomal protein S14 B OS Saccharomyces cerevisiae GN RPS14B PE 1 SV 2 AA6ZQE5 A6ZQ	14836.6	0	1654	14649.8	96	10	49.28	396193	0	197159			Fr4B Minus_003
749	O14455	RL36B YEAST 60S ribosomal protein L36 B OS Saccharomyces cerevisiae GN RPL36B PE 1 SV 3 AA6ZW06 A6ZW	14668.8	0	536 731 745	11135.2	80	10	56	300158	208655	150034	32.3179	0.3599	Fr4B Minus_003
2227	P0C2I0	RL20 YEAST 60S ribosomal protein L20 OS Saccharomyces cerevisiae GN RPL20A PE 1 SV 2	14242	0	2252 2322	20436.8	144	23	49.42	635446	295296	333369	45.7375	0.9347	Fr4B Minus_003
2252	A6ZPE7	A6ZPE7 YEAS7 Ribosomal protein L20B OS Saccharomyces cerevisiae strain YJM789 GN RPL20B PE 4 SV 1	14242	0	2227 2322	20713.1	144	23	48.85	635446	0	333369			Fr4B Minus_003
2322	A6ZMV5	A6ZMV5 YEAS7 Ribosomal protein L20A OS Saccharomyces cerevisiae strain YJM789 GN RPL20A PE 4 SV 1	14242	0	2227 2252	21235.8	144	23	47.75	635446	0	333369			Fr4B Minus_003
745	A6ZMQ5	A6ZMQ5 YEAS7 60S ribosomal protein L36 OS Saccharomyces cerevisiae strain YJM789 GN RPL36A PE 3 SV	14055.3	0	536 731 749	11094.2	77	10	56	292556	0	145496			Fr4B Minus_003
731	P05745	RL36A YEAST 60S ribosomal protein L36 A OS Saccharomyces cerevisiae GN RPL36A PE 1 SV 3	14055.3	0	536 745 749	11124.2	77	10	56	292556	208655	145496	32.3179	0.3595	Fr4B Minus_003
7111	P00924	ENO1 YEAST Enolase 1 OS Saccharomyces cerevisiae GN ENO1 PE 1 SV 2 AA6ZUR2 A6ZUR2 YEAS7 Enolase OS S	13592.1	0	7101 7107	46802.2	170	18	43.02	554299	0	259555			Fr4B Minus_003
7107	B3LHY6	B3LHY6 YEAS1 Enolase I OS Saccharomyces cerevisiae strain RM11 1a GN SCRG 00770 PE 4 SV 1	13592.1	0	7101 7111	46816.2	170	18	43.02	554299	181062	259555	28.0442	1.3129	Fr4B Minus_003
1531	P38061	RL32 YEAST 60S ribosomal protein L32 OS Saccharomyces cerevisiae GN RPL32 PE 1 SV 1 AA6ZKL0 A6ZKL0 Y	13448	0		14771.3	83	11	50.77	476776	322184	218019	49.9021	0.7371	Fr4B Minus_003
5762	P10664	RL4A YEAST 60S ribosomal protein L4 A OS Saccharomyces cerevisiae GN RPL4A PE 1 SV 4 AA6ZKX6 A6ZKX6	13437.1	0	5756 5766	39092.1	222	27	44.2	635125	0	290602			Fr4B Minus_003
5756	B3LNB3	B3LNB3 YEAS1 Ribosomal protein L4A OS Saccharomyces cerevisiae strain RM11 1a GN SCRG 02934 PE 4 S	13437.1	0	5762 5766	39062.1	222	27	44.2	635125	229618	290602	35.5648	1.3892	Fr4B Minus_003
1099	B3LSE1	B3LSE1 YEAS1 Ribosomal protein S27B OS Saccharomyces cerevisiae strain RM11 1a GN SCRG 04727 PE 4	12593	0	543 548	12494.6	57	7	34.82	336497	0	143074			Fr4B Minus_003
2295	Q02326	RL6A YEAST 60S ribosomal protein L6 A OS Saccharomyces cerevisiae GN RPL6A PE 1 SV 2 AA6ZLZ2 A6ZLZ2	12388.6	0	2301	19961.5	105	15	53.41	511639	168152	227705	26.0446	0.5199	Fr4B Minus_003
1728	P04456	RL25 YEAST 60S ribosomal protein L25 OS Saccharomyces cerevisiae GN RPL25 PE 1 SV 4 AA6ZN84 A6ZN84 Y	12232.4	0		15757.6	76	9	38.03	253931	184534	128642	28.5819	0.4504	Fr4B Minus_003
5766	P49626	RL4B YEAST 60S ribosomal protein L4 B OS Saccharomyces cerevisiae GN RPL4B PE 1 SV 2 AA6ZXX7 A6ZXX7	12101.9	0	5756 5762	39062.1	204	26	43.65	560744	222958	263238	34.5333	1.3489	Fr4B Minus_003
548	P38711	RS27B YEAST 40S ribosomal protein S27 B OS Saccharomyces cerevisiae GN RPS27B PE 1 SV 1 AA6ZSS5 A6ZS	11825.4	0	543 1099	8865.38	57	7	47.56	336497	0	143074			Fr4B Minus_003
543	P35997	RS27A YEAST 40S ribosomal protein S27 A OS Saccharomyces cerevisiae GN RPS27A PE 1 SV 1 AA6ZZG7 A6ZZ	11825.4	0	548 1099	8879.41	57	7	47.56	336497	263853	143074	40.8674	0.3629	Fr4B Minus_003
2701	A6ZR58	A6ZR58 YEAS7 Ribosomal protein S8 OS Saccharomyces cerevisiae strain YJM789 GN RPS8B PE 3 SV 1 AB3	11538.1	0	2691	22517.7	79	8	39.5	289980	0	134609			Fr4B Minus_003
2691	P05754	RS8 YEAST 40S ribosomal protein S8 OS Saccharomyces cerevisiae GN RPS8A PE 1 SV 3 AA6ZKM8 A6ZKM8 YEA	11538.1	0	2701	22489.7	79	8	39.5	289980	214891	134609	33.2838	0.7485	Fr4B Minus_003
370	P0C0X0	RS28B YEAST 40S ribosomal protein S28 B OS Saccharomyces cerevisiae GN RPS28B PE 1 SV 1 AA7A1E5 A7A1	11317.1	0	372	7564.82	28	3	41.79	168672	168672	77839	26.1251	0.1976	Fr4B Minus_003
372	Q3E7X9	RS28A YEAST 40S ribosomal protein S28 A OS Saccharomyces cerevisiae GN RPS28A PE 1 SV 1 AA6ZP12 A6ZP	11317.1	0	370	7591.84	28	3	41.79	168672	0	77839			Fr4B Minus_003
2130	P17079	RL12 YEAST 60S ribosomal protein L12 OS Saccharomyces cerevisiae GN RPL12A PE 1 SV 1 AA6ZQP7 A6ZQP7	11127.2	0		17822.6	73	9	57.58	428056	343412	176634	53.1901	0.948	Fr4B Minus_003
2674	P40212	RL13B YEAST 60S ribosomal protein L13 B OS Saccharomyces cerevisiae GN RPL13B PE 1 SV 1 AA6ZMK1 A6ZM	11067.1	0	2648 2681 2687	22525	120	17	56.28	582025	0	297595			Fr4B Minus_003
2687	Q12690	RL13A YEAST 60S ribosomal protein L13 A OS Saccharomyces cerevisiae GN RPL13A PE 1 SV 1 AA6ZXP6 A6ZX	11067.1	0	2648 2674 2681	22554.1	120	17	56.28	582025	0	297595			Fr4B Minus_003
2648	B3LGX6	B3LGX6 YEAS1 Ribosomal protein L13A Fragment OS Saccharomyces cerevisiae strain RM11 1a GN SCRG	11067.1	0	2674 2681 2687	22422.9	120	17	56.57	582025	260079	297595	40.2829	0.9033	Fr4B Minus_003
2681	B3LM30	B3LM30 YEAS1 Ribosomal protein L13B Fragment OS Saccharomyces cerevisiae strain RM11 1a GN SCRG	11067.1	0	2648 2674 2687	22507	120	17	56.28	582025	0	297595			Fr4B Minus_003
7510	P02994	EF1A YEAST Elongation factor 1 alpha OS Saccharomyces cerevisiae GN TEF1 PE 1 SV 1 AA6ZL63 A6ZL63 YE	11025	0	4336	50032.8	202	22	36.03	1710546	937454	746717	145.199	7.2647	Fr4B Minus_003
536	B3LM81	B3LM81 YEAS1 Ribosomal protein L36A OS Saccharomyces cerevisiae strain RM11 1a GN SCRG 02087 PE 4	10879.2	0	731 745 749	9195.83	59	8	46.91	219127	0	114921			Fr4B Minus_003
6252	P14126	RL3 YEAST 60S ribosomal protein L3 OS Saccharomyces cerevisiae GN RPL3 PE 1 SV 4 AA6ZNR5 A6ZNR5 YEAS	10755.9	0		43757.7	274	38	46.77	979723	260489	427036	40.3464	1.7655	Fr4B Minus_003
914	P05319	RLA2 YEAST 60S acidic ribosomal protein P2 alpha OS Saccharomyces cerevisiae GN RPP2A PE 1 SV 1 AA6Z	10616.5	0		10745.8	34	3	21.7	182347	182347	72564	28.2432	0.3035	Fr4B Minus_003
1116	P0C2H8	RL31A YEAST 60S ribosomal protein L31 A OS Saccharomyces cerevisiae GN RPL31A PE 1 SV 1 AA6ZXQ3 A6ZX	10334	0	480 1125	12953.1	68	10	61.06	169169	98163	85402	15.2042	0.1969	Fr4B Minus_003
1462	P53221	RL26B YEAST 60S ribosomal protein L26 B OS Saccharomyces cerevisiae GN RPL26B PE 1 SV 2 AA7A1M3 A7A1	10293.8	0	1448 1507	14234.7	107	17	40.16	415962	0	233115			Fr4B Minus_003
1448	P05743	RL26A YEAST 60S ribosomal protein L26 A OS Saccharomyces cerevisiae GN RPL26A PE 1 SV 3	10293.8	0	1462 1507	14233.7	147	24	48.82	515782	235472	303773	36.4716	0.5191	Fr4B Minus_003
1507	A6ZV22	A6ZV22 YEAS7 Ribosomal protein L26B OS Saccharomyces cerevisiae strain YJM789 GN RPL26B PE 4 SV 1	9716.3	0	1448 1462	14609.2	95	15	32.56	376958	0	219069			Fr4B Minus_003
1762	P07281	RS19B YEAST 40S ribosomal protein S19 B OS Saccharomyces cerevisiae GN RPS19B PE 1 SV 2 AA6ZSH7 A6ZS	9695.87	0	1761	15891.1	85	12	35.42	399845	0	153391			Fr4B Minus_003
1761	P07280	RS19A YEAST 40S ribosomal protein S19 A OS Saccharomyces cerevisiae GN RPS19A PE 1 SV 2 AA6ZN90 A6ZN	9695.87	0	1762	15917.1	85	12	35.42	399845	264139	153391	40.9117	0.6512	Fr4B Minus_003
2301	P05739	RL6B YEAST 60S ribosomal protein L6 B OS Saccharomyces cerevisiae GN RPL6B PE 1 SV 4 AA7A1W7 A7A1W7	9670.93	0	2295	19986.5	93	13	52.84	492755	182406	232415	28.2523	0.5647	Fr4B Minus_003
1622	B3LM31	B3LM31 YEAS1 Ribosomal protein S16A Fragment OS Saccharomyces cerevisiae strain RM11 1a GN SCRG	9599	0	1754	15047.5	82	12	46.67	347732	0	197589			Fr4B Minus_003
1754	P40213	RS16 YEAST 40S ribosomal protein S16 OS Saccharomyces cerevisiae GN RPS16A PE 1 SV 2 AA6ZMK2 A6ZMK2	9599	0	1622	15847.5	98	15	51.75	405722	228613	242881	35.4092	0.5611	Fr4B Minus_003
3747	P23248	RS3B YEAST 40S ribosomal protein S1 B OS Saccharomyces cerevisiae GN RPS1B PE 1 SV 3 AA6ZM02 A6ZM02	9529.57	0	3754	28812.5	177	25	64.31	706274	160620	339146	24.8779	0.7168	Fr4B Minus_003
2036	Q02753	RL21A YEAST 60S ribosomal protein L21 A OS Saccharomyces cerevisiae GN RPL21A PE 1 SV 1 AA6ZLD1 A6ZL	9401.88	0	2045	18242.2	81	9	46.88	455126	215418	161925	33.3654	0.6087	Fr4B Minus_003
2519	P26786	RS7A YEAST 40S ribosomal protein S7 A OS Saccharomyces cerevisiae GN RPS7A PE 1 SV 4 AA6ZNU6 A6ZNU6	9396.47	0	2514 2534	21622.2	125	16	51.05	422812	172790	156864	26.763	0.5787	Fr4B Minus_003
2794	P05748	RL15A YEAST 60S ribosomal protein L15 A OS Saccharomyces cerevisiae GN RPL15A PE 1 SV 3 AA7A0T5 A7A0	9336	0	2780	24422.2	71	11	28.43	349671	198693	138408	30.775	0.7516	Fr4B Minus_003
2045	Q12672	RL21B YEAST 60S ribosomal protein L21 B OS Saccharomyces cerevisiae GN RPL21B PE 1 SV 1 AA6ZWH1 A6ZW	9311.75	0	2036	18274.3	81	9	46.88	436865	92806.3	159769	14.3745	0.2627	Fr4B Minus_003
1879	P02406	RL28 YEAST 60S ribosomal protein L28 OS Saccharomyces cerevisiae GN RPL28 PE 1 SV 2	9268.79	0	1873	16722.6	54	8	38.93	304365	0	160475			Fr4B Minus_003
1873	A6ZU78	A6ZU78 YEAS7 Ribosomal protein L28 OS Saccharomyces cerevisiae strain YJM789 GN RPL28 PE 3 SV 1 AB	9268.79	0	1879	16721.6	54	8	38.93	304365	229168	160475	35.4951	0.5935	Fr4B Minus_003
3754	P33442	RS3A YEAST 40S ribosomal protein S1 A OS Saccharomyces cerevisiae GN RPS1A PE 1 SV 2 AA7A1W1 A7A1W1	9134.73	0	3747	28743.4	164	22	60.78	663469	127087	323994	19.6842	0.5658	Fr4B Minus_003
610	P49166	RL37A YEAST 60S ribosomal protein L37 A OS Saccharomyces cerevisiae GN RPL37A PE 1 SV 2 AA7A175 A7A1	9081.18	0		9850.31	30	4	34.09	60546	56242	29399	8.7112	0.0858	Fr4B Minus_003
885	P14120	RL30 YEAST 60S ribosomal protein L30 OS Saccharomyces cerevisiae GN RPL30 PE 1 SV 3 AA6ZUW4 A6ZUW4 Y	9023.72	0		11415.4	66	6	50.48	179293	126701	95330	19.6243	0.224	Fr4B Minus_003
3041	P53030	RL1 YEAST 60S ribosomal protein L1 OS Saccharomyces cerevisiae GN RPL1A PE 1 SV 1 AA6ZU48 A6ZU48 YEA	8833.74	0		24485.8	66	8	23.96	320259	237022	96440	36.7116	0.8989	Fr4B Minus_003
2425	P05740	RL17A YEAST 60S ribosomal protein L17 A OS Saccharomyces cerevisiae GN RPL17A PE 1 SV 4 AA6ZZE6 A6ZZ	8752.51	0	2426	20549.5	103	13	39.13	467496	166622	157406	25.8076	0.5303	Fr4B Minus_003
3766	P29453	RL8B YEAST 60S ribosomal protein L8 B OS Saccharomyces cerevisiae GN RPL8B PE 1 SV 3 AB3LTD0 B3LTD0	8743.73	0	3762 3774 3776	28111.8	166	21	54.69	759307	377701	320545	58.501	1.6446	Fr4B Minus_003
1979	P26781	RS11 YEAST 40S ribosomal protein S11 OS Saccharomyces cerevisiae GN RPS11A PE 1 SV 3 AA6ZKZ2 A6ZKZ2	8696.79	0		17748.9	105	14	53.85	466792	275580	185885	42.6838	0.7576	Fr4B Minus_003
3407	P02365	RS6 YEAST 40S ribosomal protein S6 OS Saccharomyces cerevisiae GN RPS6A PE 1 SV 1 AA6ZLC2 A6ZLC2 YEA	8649.42	0	2269	26996.4	159	20	46.19	665752	284931	298762	44.1321	1.1914	Fr4B Minus_003
4336	A9QA59	A9QA59 YEAST Translation elongation factor 1 alpha Fragment OS Saccharomyces cerevisiae PE 4 SV 1	8539.01	0	7510	31338.9	112	11	39.79	1160608	0	518535			Fr4B Minus_003
3732	P05736	RL2 YEAST 60S ribosomal protein L2 OS Saccharomyces cerevisiae GN RPL2A PE 1 SV 3 AA6ZVP9 A6ZVP9 YEA	8518.71	0	3722	27408.5	117	20	44.88	438645	0	247938			Fr4B Minus_003
3722	B3LTM6	B3LTM6 YEAS1 Ribosomal protein L2B Fragment OS Saccharomyces cerevisiae strain RM11 1a GN SCRG 0	8518.71	0	3732	27277.3	117	20	45.06	438645	245764	247938	38.0657	1.0383	Fr4B Minus_003
2780	P54780	RL15B YEAST 60S ribosomal protein L15 B OS Saccharomyces cerevisiae GN RPL15B PE 1 SV 2 AA6ZMI1 A6ZM	8493.18	0	2794	24422.2	63	10	29.9	245847	76213.2	103302	11.8044	0.2883	Fr4B Minus_003
1125	P0C2H9	RL31B YEAST 60S ribosomal protein L31 B OS Saccharomyces cerevisiae GN RPL31B PE 1 SV 1 AA7A1S9 A7A1	8472.14	0	480 1116	12967.2	65	9	61.06	167147	98163	81791	15.2042	0.1972	Fr4B Minus_003
480	Q06739	Q06739 YEAST Putative uncharacterized protein Fragment OS Saccharomyces cerevisiae GN RPL31A PE 2	8313.8	0	1116 1125	9066.69	53	8	46.05	128708	0	66452			Fr4B Minus_003
2506	P05735	RL19 YEAST 60S ribosomal protein L19 OS Saccharomyces cerevisiae GN RPL19A PE 1 SV 5 AA6ZKS1 A6ZKS1	8189.93	0	2500	21704.1	104	13	34.92	447448	0	182090			Fr4B Minus_003
2500	B3LN67	B3LN67 YEAS1 Ribosomal protein L19A Ribosomal protein L19B Fragment OS Saccharomyces cerevisiae	8189.93	0	2506	21729.1	104	13	34.92	447448	287194	182090	44.4826	0.9666	Fr4B Minus_003
3762	A7A0L4	A7A0L4 YEAS7 Ribosomal protein L8B OS Saccharomyces cerevisiae strain YJM789 GN RPL8B PE 4 SV 1	8024.23	0	3766 3774 3776	28097.8	157	20	51.17	727042	0	310768			Fr4B Minus_003
3110	P41805	RL10 YEAST 60S ribosomal protein L10 OS Saccharomyces cerevisiae GN RPL10 PE 1 SV 1 AA7A0Y0 A7A0Y0 Y	7964.88	0		25361.4	149	26	50.23	395934	186043	200277	28.8156	0.7308	Fr4B Minus_003
1800	P35271	RS18 YEAST 40S ribosomal protein S18 OS Saccharomyces cerevisiae GN RPS18A PE 1 SV 4 AA6ZM36 A6ZM36	7809.22	0		17037.6	100	14	59.59	383698	212483	146705	32.9109	0.5607	Fr4B Minus_003
2662	P26785	RL16B YEAST 60S ribosomal protein L16 B OS Saccharomyces cerevisiae GN RPL16B PE 1 SV 3 AB3LNS8 B3LN	7808.68	0	2635 2673 2684 2695	22249.1	130	19	44.95	461566	0	224509			Fr4B Minus_003
2635	A6ZS11	A6ZS11 YEAS7 Ribosomal protein L16B OS Saccharomyces cerevisiae strain YJM789 GN RPL16B PE 3 SV 1	7808.68	0	2662 2673 2684 2695	22219.1	130	19	44.95	461566	224763	224509	34.8129	0.7735	Fr4B Minus_003
1658	A6ZZW0	A6ZZW0 YEAS7 Ribosomal protein L14A OS Saccharomyces cerevisiae strain YJM789 GN RPL14A PE 4 SV 1	7782.6	0	1666 1672	15127	70	11	45.65	307513	191604	135578	29.677	0.4489	Fr4B Minus_003
1672	P38754	RL14B YEAST 60S ribosomal protein L14 B OS Saccharomyces cerevisiae GN RPL14B PE 1 SV 1 AA6ZSQ1 A6ZS	7782.6	0	1658 1666	15153	70	11	45.65	307513	0	135578			Fr4B Minus_003
2123	B3LGK6	B3LGK6 YEAS1 Ribosomal protein S13 OS Saccharomyces cerevisiae strain RM11 1a GN SCRG 00451 PE 4 S	7717	0	1906	18793	56	8	36.97	263936	0	119199			Fr4B Minus_003
1906	P05756	RS13 YEAST 40S ribosomal protein S13 OS Saccharomyces cerevisiae GN RPS13 PE 1 SV 3 AA6ZY29 A6ZY29 Y	7717	0	2123	17028.9	56	8	40.4	263936	186136	119199	28.8301	0.4909	Fr4B Minus_003
9753	P40150	HSP76 YEAST Heat shock protein SSB2 OS Saccharomyces cerevisiae GN SSB2 PE 1 SV 2	7705.43	0	509 9751 9757	66594.7	230	26	34.42	579333	129368	253635	20.0374	1.3344	Fr4B Minus_003
3214	P26783	RS5 YEAST 40S ribosomal protein S5 OS Saccharomyces cerevisiae GN RPS5 PE 1 SV 3 AA6ZQ79 A6ZQ79 YEAS	7672.61	0		25038.6	128	18	43.56	321062	161408	126446	25	0.626	Fr4B Minus_003
1621	P26782	RS24 YEAST 40S ribosomal protein S24 OS Saccharomyces cerevisiae GN RPS24A PE 1 SV 3 AA6ZR28 A6ZR28	7632.15	0		15328.8	117	25	62.22	452785	173312	186009	26.8438	0.4115	Fr4B Minus_003
2426	P46990	RL17B YEAST 60S ribosomal protein L17 B OS Saccharomyces cerevisiae GN RPL17B PE 1 SV 2 AA6ZQF7 A6ZQ	7554.36	0	2425	20551.4	94	12	37.5	420341	89881.1	141717	13.9214	0.2861	Fr4B Minus_003
1252	P39938	RS26A YEAST 40S ribosomal protein S26 A OS Saccharomyces cerevisiae GN RPS26A PE 1 SV 1 AA6ZTZ9 A6ZT	7351.51	0	1255	13504.8	44	4	30.25	192081	187869	108019	29.0985	0.393	Fr4B Minus_003
1255	P39939	RS26B YEAST 40S ribosomal protein S26 B OS Saccharomyces cerevisiae GN RPS26B PE 1 SV 1 AA6ZR85 A6ZR	7351.51	0	1252	13446.8	44	4	30.25	192081	0	108019			Fr4B Minus_003
3776	A6ZSL7	A6ZSL7 YEAS7 Ribosomal protein L8A OS Saccharomyces cerevisiae strain YJM789 GN RPL8A PE 4 SV 1	7275.36	0	3762 3766 3774	28111.8	129	15	41.41	661886	0	295784			Fr4B Minus_003
3774	P17076	RL8A YEAST 60S ribosomal protein L8 A OS Saccharomyces cerevisiae GN RPL8A PE 1 SV 4 AB3LS86 B3LS86	7275.36	0	3762 3766 3776	28124.8	129	15	41.41	661886	0	295784			Fr4B Minus_003
3575	P05737	RL7A YEAST 60S ribosomal protein L7 A OS Saccharomyces cerevisiae GN RPL7A PE 1 SV 3 AA6ZUA3 A6ZUA3	7180.66	0	3557	27638.3	137	22	39.34	532499	215226	251252	33.3356	0.9213	Fr4B Minus_003
959	P05744	RL33A YEAST 60S ribosomal protein L33 A OS Saccharomyces cerevisiae GN RPL33A PE 1 SV 3 AA6ZWB1 A6ZW	7139.17	0	843 968	12154.1	71	10	44.86	345340	222909	173862	34.5257	0.4196	Fr4B Minus_003
9757	A6ZRN1	A6ZRN1 YEAS7 Stress seventy subfamily B protein OS Saccharomyces cerevisiae strain YJM789 GN SSB2	7126.71	0	509 9751 9753	66595.6	205	24	32.3	524001	0	221602			Fr4B Minus_003
9751	P11484	HSP75 YEAST Heat shock protein SSB1 OS Saccharomyces cerevisiae GN SSB1 PE 1 SV 3 AA6ZXA5 A6ZXA5 YEA	7126.71	0	509 9753 9757	66601.7	205	24	32.3	524001	0	221602			Fr4B Minus_003
4526	P26321	RL5 YEAST 60S ribosomal protein L5 OS Saccharomyces cerevisiae GN RPL5 PE 1 SV 3	6958.21	0	4513	33742.9	87	12	30.64	465192	0	200055			Fr4B Minus_003
4513	A6ZWC1	A6ZWC1 YEAS7 Ribosomal protein L5 OS Saccharomyces cerevisiae strain YJM789 GN RPL5 PE 4 SV 1 AB3L	6958.21	0	4526	33714.9	87	12	30.64	465192	259073	200055	40.127	1.3529	Fr4B Minus_003
1310	P38701	RS20 YEAST 40S ribosomal protein S20 OS Saccharomyces cerevisiae GN RPS20 PE 1 SV 3 AA6ZSN7 A6ZSN7 Y	6205.57	0		13907.1	55	7	43.8	181744	114108	74924	17.6739	0.2458	Fr4B Minus_003
1913	A7A160	A7A160 YEAS7 Ribosomal protein S31 OS Saccharomyces cerevisiae strain YJM789 GN RPS31 PE 4 SV 1 AB	6168.1	0	486	17216.2	25	3	22.37	142694	142694	47730	22.1014	0.3805	Fr4B Minus_003
2514	P48164	RS7B YEAST 40S ribosomal protein S7 B OS Saccharomyces cerevisiae GN RPS7B PE 1 SV 1 AA6ZRY5 A6ZRY5	6009.28	0	2519 2534	21634.3	95	14	51.05	331421	20619.1	124335	3.1936	0.0691	Fr4B Minus_003
486	P05759	RS37 YEAST 40S ribosomal protein S31 OS Saccharomyces cerevisiae GN UBI3 PE 1 SV 2	5996.05	0	1913	8677.38	20	2	32.89	132740	0	40303			Fr4B Minus_003
2534	Q45TZ8	Q45TZ8 YEAST Rps7bp OS Saccharomyces cerevisiae GN RPS7B PE 4 SV 1	5952.6	0	2514 2519	21733.4	93	14	51.31	329941	10928.3	122303	1.6927	0.0368	Fr4B Minus_003
843	B3LJQ6	B3LJQ6 YEAS1 Ribosomal protein L33B OS Saccharomyces cerevisiae strain RM11 1a GN SCRG 01620 PE 4	5946.18	0	959 968	11686.7	63	9	46.6	313730	222909	152924	34.5257	0.4035	Fr4B Minus_003
968	P41056	RL33B YEAST 60S ribosomal protein L33 B OS Saccharomyces cerevisiae GN RPL33B PE 1 SV 2 AA6ZP75 A6ZP	5946.18	0	843 959	12168.1	63	9	44.86	313730	0	152924			Fr4B Minus_003
4840	P05317	RLA0 YEAST 60S acidic ribosomal protein P0 OS Saccharomyces cerevisiae GN RPP0 PE 1 SV 1	5661.47	0	4811	33766.4	86	12	31.09	296336	140264	144403	21.725	0.7336	Fr4B Minus_003
4811	A7A1L9	A7A1L9 YEAS7 60S acidic ribosomal protein P0 OS Saccharomyces cerevisiae strain YJM789 GN RPP0 PE	5528.24	0	4840	33720.2	81	10	33.97	271291	34227.3	117905	5.3014	0.1788	Fr4B Minus_003
1953	A6ZUG0	A6ZUG0 YEAS7 Ribosomal protein L24B OS Saccharomyces cerevisiae strain YJM789 GN RPL24B PE 4 SV 1	5390.96	0	1951 1960	17577.5	83	11	31.61	278124	0	108293			Fr4B Minus_003
1951	P24000	RL24B YEAST 60S ribosomal protein L24 B OS Saccharomyces cerevisiae GN RPL24B PE 1 SV 1 AB3LI81 B3LI	5390.96	0	1953 1960	17547.5	83	11	31.61	278124	172159	108293	26.6652	0.4679	Fr4B Minus_003
1740	Q01855	RS15 YEAST 40S ribosomal protein S15 OS Saccharomyces cerevisiae GN RPS15 PE 1 SV 1 AA6ZNG9 A6ZNG9 Y	5360.54	0		16001.9	57	5	21.83	215532	199979	148610	30.9742	0.4956	Fr4B Minus_003
1960	P04449	RL24A YEAST 60S ribosomal protein L24 A OS Saccharomyces cerevisiae GN RPL24A PE 1 SV 1 AA6ZUW3 A6ZU	5261.84	0	1951 1953	17613.6	82	11	31.61	276029	172159	108160	26.6652	0.4697	Fr4B Minus_003
2541	A6ZU36	A6ZU36 YEAS7 Ribosomal protein L9A OS Saccharomyces cerevisiae strain YJM789 GN RPL9A PE 4 SV 1	5205.85	0	2525 2529 2543	21627.1	78	9	34.55	328661	0	105265			Fr4B Minus_003
2525	B3LHK2	B3LHK2 YEAS1 Ribosomal protein L9A OS Saccharomyces cerevisiae strain RM11 1a GN SCRG 01141 PE 4 S	5205.85	0	2529 2541 2543	21569	78	9	34.55	328661	200943	105265	31.1235	0.6713	Fr4B Minus_003
2529	P05738	RL9A YEAST 60S ribosomal protein L9 A OS Saccharomyces cerevisiae GN RPL9A PE 1 SV 2	5205.85	0	2525 2541 2543	21569	78	9	34.55	328661	0	105265			Fr4B Minus_003
3557	Q12213	RL7B YEAST 60S ribosomal protein L7 B OS Saccharomyces cerevisiae GN RPL7B PE 1 SV 3 AA6ZW56 A6ZW56	5145.95	0	3575	27696.3	122	21	39.34	425628	69977.5	204514	10.8386	0.3002	Fr4B Minus_003
1292	P39741	RL35 YEAST 60S ribosomal protein L35 OS Saccharomyces cerevisiae GN RPL35A PE 1 SV 1 AA6ZXJ1 A6ZXJ1	5068.08	0	1282	13909.6	80	12	31.67	237303	0	78855			Fr4B Minus_003
1282	A6ZXE1	A6ZXE1 YEAS7 Ribosomal protein L35A OS Saccharomyces cerevisiae strain YJM789 GN RPL35A PE 4 SV 1	5068.08	0	1292	13899.5	80	12	31.67	237303	161871	78855	25.0717	0.3485	Fr4B Minus_003
2543	P51401	RL9B YEAST 60S ribosomal protein L9 B OS Saccharomyces cerevisiae GN RPL9B PE 1 SV 1 AA6ZS13 A6ZS13	5049.48	0	2525 2529 2541	21657.2	71	8	30.89	290109	0	85622			Fr4B Minus_003
1537	Q3E7Y3	RS22B YEAST 40S ribosomal protein S22 B OS Saccharomyces cerevisiae GN RPS22B PE 1 SV 3 AA7A1P4 A7A1	5003.8	0	1514	14626.1	53	7	46.15	203611	0	61784			Fr4B Minus_003
1514	P0C0W1	RS22A YEAST 40S ribosomal protein S22 A OS Saccharomyces cerevisiae GN RPS22A PE 1 SV 2 AA6ZQE6 A6ZQ	5003.8	0	1537	14626.1	53	7	46.15	203611	127714	61784	19.7812	0.2893	Fr4B Minus_003
7101	P00925	ENO2 YEAST Enolase 2 OS Saccharomyces cerevisiae GN ENO2 PE 1 SV 2 AA6ZT81 A6ZT81 YEAS7 Enolase OS S	4855.82	0	7107 7111	46914.3	74	9	18.31	301500	0	137419			Fr4B Minus_003
3716	P46654	RS0B YEAST 40S ribosomal protein S0 B OS Saccharomyces cerevisiae GN RPS0B PE 1 SV 2 AA7A0V3 A7A0V3	4817.5	0	3704	27962.5	64	10	22.22	314482	0	184926			Fr4B Minus_003
3704	P32905	RS0A YEAST 40S ribosomal protein S0 A OS Saccharomyces cerevisiae GN RPS0A PE 1 SV 3 AA6ZUM5 A6ZUM5	4817.5	0	3716	28024.5	64	10	22.22	314482	249479	184926	38.6411	1.0829	Fr4B Minus_003
647	B3LLA2	B3LLA2 YEAS1 Ribosomal protein L43A Ribosomal protein L43B Fragment OS Saccharomyces cerevisiae	4808.96	0	646	10115.9	42	6	58.7	145485	0	39536			Fr4B Minus_003
646	P49631	RL43 YEAST 60S ribosomal protein L43 OS Saccharomyces cerevisiae GN RPL43A PE 1 SV 2 AA6ZQ50 A6ZQ50	4808.96	0	647	10090.9	42	6	58.7	145485	104266	39536	16.1495	0.163	Fr4B Minus_003
3852	P05753	RS4 YEAST 40S ribosomal protein S4 OS Saccharomyces cerevisiae GN RPS4A PE 1 SV 3 AA6ZQA2 A6ZQA2 YEA	4698.53	0		29410.2	107	15	41.38	535614	248518	215517	38.4922	1.1321	Fr4B Minus_003
2266	Q3E757	RL11B YEAST 60S ribosomal protein L11 B OS Saccharomyces cerevisiae GN RPL11B PE 1 SV 3 AA6ZV67 A6ZV	4606.15	0	2251	19749.7	74	11	28.74	354285	0	131951			Fr4B Minus_003
2251	P0C0W9	RL11A YEAST 60S ribosomal protein L11 A OS Saccharomyces cerevisiae GN RPL11A PE 1 SV 2 AA6ZWY2 A6ZW	4606.15	0	2266	19719.7	74	11	28.74	354285	213408	131951	33.0541	0.6518	Fr4B Minus_003
1666	P36105	RL14A YEAST 60S ribosomal protein L14 A OS Saccharomyces cerevisiae GN RPL14A PE 1 SV 1	4437.74	0	1658 1672	15167.1	59	10	39.13	243981	0	116343			Fr4B Minus_003
3735	P25443	RS2 YEAST 40S ribosomal protein S2 OS Saccharomyces cerevisiae GN RPS2 PE 1 SV 3 AA6ZU59 A6ZU59 YEAS	4338.36	0		27449.8	75	14	38.58	265318	158714	115389	24.5827	0.6748	Fr4B Minus_003
4976	P38011	GBLP YEAST Guanine nucleotide binding protein subunit beta like protein OS Saccharomyces cerevisiae	4328.29	0		34805.4	99	15	27.59	368464	183399	175393	28.4061	0.9887	Fr4B Minus_003
2626	O13516	RS9A YEAST 40S ribosomal protein S9 A OS Saccharomyces cerevisiae GN RPS9A PE 1 SV 3 AA6ZWH0 A6ZWH0	4282.15	0	2582 2590	22442.8	122	21	41.12	499776	0	184538			Fr4B Minus_003
2582	P05755	RS9B YEAST 40S ribosomal protein S9 B OS Saccharomyces cerevisiae GN RPS9B PE 1 SV 4	4282.15	0	2590 2626	22298.7	132	22	49.74	549936	249328	205024	38.6177	0.8611	Fr4B Minus_003
2590	A6ZLD0	A6ZLD0 YEAS7 Ribosomal protein S9B OS Saccharomyces cerevisiae strain YJM789 GN RPS9B PE 3 SV 1 AB	4282.15	0	2582 2626	22270.7	132	22	49.74	549936	0	205024			Fr4B Minus_003
2269	B3LKY3	B3LKY3 YEAS1 Ribosomal protein S6A Ribosomal gene product S6B OS Saccharomyces cerevisiae strain	4111.13	0	3407	19959.5	91	12	38.51	339996	0	144590			Fr4B Minus_003
1750	P48589	RS12 YEAST 40S ribosomal protein S12 OS Saccharomyces cerevisiae GN RPS12 PE 1 SV 1 AA6ZPJ7 A6ZPJ7 Y	3417.73	0		15471.7	64	10	33.57	185607	135038	88374	20.9156	0.3236	Fr4B Minus_003
266	P41057	RS29A YEAST 40S ribosomal protein S29 A OS Saccharomyces cerevisiae GN RPS29A PE 1 SV 3 AA7A1R3 A7A1	3417.24	0	267	6660.7	36	5	66.07	82501	69606	29097	10.7811	0.0718	Fr4B Minus_003
607	Q3E754	RS21B YEAST 40S ribosomal protein S21 B OS Saccharomyces cerevisiae GN RPS21B PE 1 SV 1 AA6ZQJ4 A6ZQ	3066.75	0	600	9759.88	28	4	44.83	141180	0	36216			Fr4B Minus_003
600	P0C0V8	RS21A YEAST 40S ribosomal protein S21 A OS Saccharomyces cerevisiae GN RPS21A PE 1 SV 1 AA7A017 A7A0	3066.75	0	607	9745.85	28	4	44.83	141180	134718	36216	20.8661	0.2034	Fr4B Minus_003
2684	P26784	RL16A YEAST 60S ribosomal protein L16 A OS Saccharomyces cerevisiae GN RPL16A PE 1 SV 3	2981.44	0	2635 2662 2673 2695	22201.1	87	15	36.68	371646	91586	176720	14.1855	0.3149	Fr4B Minus_003
2673	A6ZVE3	A6ZVE3 YEAS7 Ribosomal protein L16A OS Saccharomyces cerevisiae strain YJM789 GN RPL16A PE 3 SV 1	2755.53	0	2635 2662 2684 2695	22270.3	81	14	32.16	338832	0	167892			Fr4B Minus_003
1003	P0C0T4	RS25B YEAST 40S ribosomal protein S25 B OS Saccharomyces cerevisiae GN RPS25B PE 1 SV 1 AA7A1L5 A7A1	2678.32	0	987	12009.2	45	5	21.3	103608	0	43519			Fr4B Minus_003
987	Q3E792	RS25A YEAST 40S ribosomal protein S25 A OS Saccharomyces cerevisiae GN RPS25A PE 1 SV 1 AA6ZV15 A6ZV	2678.32	0	1003	12039.2	45	5	21.3	103608	94658	43519	14.6613	0.1765	Fr4B Minus_003
1316	P87262	RL34A YEAST 60S ribosomal protein L34 A OS Saccharomyces cerevisiae GN RPL34A PE 1 SV 1 AA6ZR09 A6ZR	2332.39	0	1302	13639.1	20	3	12.4	167201	0	61942			Fr4B Minus_003
1302	P40525	RL34B YEAST 60S ribosomal protein L34 B OS Saccharomyces cerevisiae GN RPL34B PE 1 SV 1 AA6ZVL7 A6ZV	2332.39	0	1316	13641.1	20	3	12.4	167201	167201	61942	25.8973	0.3533	Fr4B Minus_003
1306	P05749	RL22A YEAST 60S ribosomal protein L22 A OS Saccharomyces cerevisiae GN RPL22A PE 1 SV 3 AA7A0W7 A7A0	2006.4	0		13693.4	22	3	19.83	74010	74010	29595	11.4632	0.157	Fr4B Minus_003
1795	P32827	RS23 YEAST 40S ribosomal protein S23 OS Saccharomyces cerevisiae GN RPS23A PE 1 SV 1 AA6ZUD1 A6ZUD1	1945.28	0		16037.8	26	6	17.93	98360	83881	37193	12.9921	0.2084	Fr4B Minus_003
4025	P39015	STM1 YEAST Suppressor protein STM1 OS Saccharomyces cerevisiae GN STM1 PE 1 SV 3 AA7A149 A7A149 YEAS	1901.57	0		29995	122	14	34.43	325310	162740	166586	25.2063	0.7561	Fr4B Minus_003
2695	Q45U16	Q45U16 YEAST Rpl16ap OS Saccharomyces cerevisiae GN RPL16A PE 3 SV 1	1901.08	0	2635 2662 2673 2684	22230.1	74	13	27.5	277549	0	155622			Fr4B Minus_003
267	P41058	RS29B YEAST 40S ribosomal protein S29 B OS Saccharomyces cerevisiae GN RPS29B PE 1 SV 3 AA6ZXR4 A6ZX	1735.59	0	266	6727.74	35	6	69.64	62236	44746	26786	6.9306	0.0466	Fr4B Minus_003
8725	B3LSI3	B3LSI3 YEAS1 Putative uncharacterized protein OS Saccharomyces cerevisiae strain RM11 1a GN SCRG 0	1429.27	0	8731 8732	58199.7	68	11	21.38	107078	51244	46480	7.937	0.4619	Fr4B Minus_003
8731	A6ZSX0	A6ZSX0 YEAS7 Conserved protein OS Saccharomyces cerevisiae strain YJM789 GN SSZ1 PE 3 SV 1	1429.27	0	8725 8732	58199.7	68	11	21.38	107078	0	46480			Fr4B Minus_003
8732	P38788	SSZ1 YEAST Ribosome associated complex subunit SSZ1 OS Saccharomyces cerevisiae GN SSZ1 PE 1 SV 2	1429.27	0	8725 8731	58237.8	68	11	21.38	107078	0	46480			Fr4B Minus_003
5520	P00330	ADH1 YEAST Alcohol dehydrogenase 1 OS Saccharomyces cerevisiae GN ADH1 PE 1 SV 4	1356.02	0	5521 5523 5527 5528 5531	36823.2	42	7	19.54	56245	36493	21905	5.6523	0.2081	Fr4B Minus_003
5531	A6ZNC5	A6ZNC5 YEAS7 Alcohol dehydrogenase OS Saccharomyces cerevisiae strain YJM789 GN ADH1 PE 3 SV 1	1356.02	0	5520 5521 5523 5527 5528	36839.2	42	7	19.54	56245	0	21905			Fr4B Minus_003
5528	B3LIX8	B3LIX8 YEAS1 Alcohol dehydrogenase OS Saccharomyces cerevisiae strain RM11 1a GN SCRG 01319 PE 4 S	1356.02	0	5520 5521 5523 5527 5531	36851.2	42	7	19.54	56245	0	21905			Fr4B Minus_003
888	Q08745	RS10A YEAST 40S ribosomal protein S10 A OS Saccharomyces cerevisiae GN RPS10A PE 1 SV 1 AA6ZPC8 A6ZP	1321.64	0	904	12739.5	40	7	26.67	140107	105883	38444	16.3999	0.2089	Fr4B Minus_003
904	P46784	RS10B YEAST 40S ribosomal protein S10 B OS Saccharomyces cerevisiae GN RPS10B PE 1 SV 1 AA6ZMU2 A6ZM	1321.64	0	888	12738.5	40	7	26.67	140107	0	38444			Fr4B Minus_003
2003	A6ZWL1	NACB1 YEAS7 Nascent polypeptide associated complex subunit beta 1 OS Saccharomyces cerevisiae strai	1045.33	0		17020.3	28	4	29.94	23960	21071	10900	3.2636	0.0555	Fr4B Minus_003
326	Q12087	RS30 YEAST 40S ribosomal protein S30 OS Saccharomyces cerevisiae GN RPS30A PE 1 SV 2 AA6ZP27 A6ZP27	989.382	0		7118.5	28	4	30.16	32715	26769	16134	4.1462	0.0295	Fr4B Minus_003
924	P02405	RL44 YEAST 60S ribosomal protein L42 OS Saccharomyces cerevisiae GN RPL42A PE 1 SV 3 AA6ZRS2 A6ZRS2	960.266	0	891	12211.6	22	4	19.81	112374	0	29704			Fr4B Minus_003
891	B3LP17	B3LP17 YEAS1 Ribosomal protein L42A Ribosomal protein L42B Fragment OS Saccharomyces cerevisiae	960.266	0	924	12080.4	22	4	20	112374	96096	29704	14.884	0.1798	Fr4B Minus_003
5742	P41940	MPG1 YEAST Mannose 1 phosphate guanyltransferase OS Saccharomyces cerevisiae GN MPG1 PE 1 SV 2 AA6ZX	948.927	0		39566	33	6	19.11	25763	17390	11895	2.6935	0.1066	Fr4B Minus_003
3596	Q12522	IF6 YEAST Eukaryotic translation initiation factor 6 OS Saccharomyces cerevisiae GN TIF6 PE 1 SV 1 A	887.842	0		26457.8	29	6	22.45	30551	19478	17277	3.0169	0.0798	Fr4B Minus_003
1646	P04451	RL23 YEAST 60S ribosomal protein L23 OS Saccharomyces cerevisiae GN RPL23A PE 1 SV 3 AA6ZKL6 A6ZKL6	829.639	0		14473	28	4	18.25	152801	151072	84561	23.3991	0.3387	Fr4B Minus_003
2006	P23301	IF5A2 YEAST Eukaryotic translation initiation factor 5A 2 OS Saccharomyces cerevisiae GN HYP2 PE 1 S	752.173	0	2002	17114.3	36	7	21.02	124222	106024	37742	16.4217	0.281	Fr4B Minus_003
2002	P19211	IF5A1 YEAST Eukaryotic translation initiation factor 5A 1 OS Saccharomyces cerevisiae GN HYP1 PE 1 S	741.238	0	2006	17131.4	19	3	9.55	80689	0	18280			Fr4B Minus_003
509	Q05833	Q05833 YEAST Yeast S cerevisiae YG101 gene encoding a 70kDal heat shock protein segment 1 Fragm	675.248	0	9751 9753 9757	8362.41	7	1	10.26	21920	0	7481			Fr4B Minus_003
11672	P32324	EF2 YEAST Elongation factor 2 OS Saccharomyces cerevisiae GN EFT1 PE 1 SV 1 AA6ZNY0 A6ZNY0 YEAS7 Tra	664.21	0		93289.4	70	14	18.29	125655	58237	39061	9.0202	0.8415	Fr4B Minus_003
1898	O14467	MBF1 YEAST Multiprotein bridging factor 1 OS Saccharomyces cerevisiae GN MBF1 PE 1 SV 2 AA6ZPD4 A6ZP	635.585	0		16403.6	12	2	16.56	15531	23296.5	3777	3.6083	0.0592	Fr4B Minus_003
12554	P16521	EF3A YEAST Elongation factor 3A OS Saccharomyces cerevisiae GN YEF3 PE 1 SV 3	628.955	0	11928 12551 12552 12553	115993	97	23	16.86	198336	0	65106			Fr4B Minus_003
12552	B3RHD4	B3RHD4 YEAS1 Elongation factor 3A OS Saccharomyces cerevisiae strain RM11 1a GN SCRG 04202 PE 4 SV	628.955	0	11928 12551 12553 12554	115979	97	23	16.86	198336	48179	65106	7.4623	0.8655	Fr4B Minus_003
2259	A6ZT99	NACA YEAS7 Nascent polypeptide associated complex subunit alpha OS Saccharomyces cerevisiae strain	615.096	0		18709	21	4	28.74	63172	59707	15019	9.2478	0.173	Fr4B Minus_003
9310	P04147	PABP YEAST Polyadenylate binding protein cytoplasmic and nuclear OS Saccharomyces cerevisiae GN PAB	556.489	0	3870	64344.3	32	6	9.36	41498	22404	13254	3.4701	0.2233	Fr4B Minus_003
12551	A7A1D2	A7A1D2 YEAS7 Translation elongation factor 2 EF 2 OS Saccharomyces cerevisiae strain YJM789 GN Y	533.924	0	11928 12552 12553 12554	115959	90	22	16	182802	0	58952			Fr4B Minus_003
7010	P32527	ZUO1 YEAST Zuotin OS Saccharomyces cerevisiae GN ZUO1 PE 1 SV 1	505.088	0	7021 7031	49020	35	7	15.47	66696	49346	21351	7.6431	0.3747	Fr4B Minus_003
7031	B3LHW0	B3LHW0 YEAS1 Zuotin OS Saccharomyces cerevisiae strain RM11 1a GN SCRG 00742 PE 4 SV 1	505.088	0	7010 7021	48990	35	7	15.47	66696	0	21351			Fr4B Minus_003
8585	P32481	IF2G YEAST Eukaryotic translation initiation factor 2 subunit gamma OS Saccharomyces cerevisiae GN G	470.213	0		57866	32	7	16.13	32583	18317	10067	2.8371	0.1642	Fr4B Minus_003
5527	P00331	ADH2 YEAST Alcohol dehydrogenase 2 OS Saccharomyces cerevisiae GN ADH2 PE 1 SV 3	421.76	0	5520 5521 5523 5528 5531	36732	14	2	5.75	20168	0	6732			Fr4B Minus_003
5521	B3LMJ1	B3LMJ1 YEAS1 Alcohol dehydrogenase II OS Saccharomyces cerevisiae strain RM11 1a GN SCRG 02200 PE	421.76	0	5520 5523 5527 5528 5531	36714.1	14	2	5.75	20168	0	6732			Fr4B Minus_003
5523	A6ZN19	A6ZN19 YEAS7 Alcohol dehydrogenase II OS Saccharomyces cerevisiae strain YJM789 GN ADH2 PE 3 SV 1	421.76	0	5520 5521 5527 5528 5531	36756	14	2	5.75	20168	0	6732			Fr4B Minus_003
8829	P24783	DBP2 YEAST ATP dependent RNA helicase DBP2 OS Saccharomyces cerevisiae GN DBP2 PE 1 SV 1	420.982	0	8828	60999.5	36	8	16.48	46052	0	15717			Fr4B Minus_003
8828	A6ZRX0	DBP2 YEAS7 ATP dependent RNA helicase DBP2 OS Saccharomyces cerevisiae strain YJM789 GN DBP2 PE 3	420.982	0	8829	60985.4	36	8	16.48	46052	26847	15717	4.1583	0.2536	Fr4B Minus_003
7021	A6ZUU1	A6ZUU1 YEAS7 Zuotin OS Saccharomyces cerevisiae strain YJM789 GN ZUO1 PE 4 SV 1	397.089	0	7010 7031	49048	27	6	13.16	49484	0	17282			Fr4B Minus_003
3870	B3LRS6	B3LRS6 YEAS1 Poly A binding protein OS Saccharomyces cerevisiae strain RM11 1a GN SCRG 04638 PE 4	360.498	0	9310	29185.9	15	3	11.07	18681	0	4863			Fr4B Minus_003
12196	B3LI33	B3LI33 YEAS1 C1 tetrahydrofolate synthase OS Saccharomyces cerevisiae strain RM11 1a GN SCRG 00818	278.117	0	12198	102191	50	12	13.21	76850	26249	24531	4.0656	0.4155	Fr4B Minus_003
3216	Q12159	YRA1 YEAST RNA annealing protein YRA1 OS Saccharomyces cerevisiae GN YRA1 PE 1 SV 2 AA6ZYY1 A6ZYY1 Y	273.245	0		24955.6	9	3	11.5	18875	21039	9628	3.2587	0.0813	Fr4B Minus_003
12198	P07245	C1TC YEAST C 1 tetrahydrofolate synthase cytoplasmic OS Saccharomyces cerevisiae GN ADE3 PE 1 SV 1	250.982	0	12196	102205	49	12	12.26	71318	0	24193			Fr4B Minus_003
13516	Q12141	YG11B YEAST Transposon Ty1 GR1 Gag Pol polyprotein OS Saccharomyces cerevisiae GN TY1B GR1 PE 3 SV 1	244.885	0	7149 7151 7152 7153 7156 7157 7159 7160 7161 7164 7165 7168 7169 7170 7174 7176 7177 7178 7179 7182 7185 7190 7193 7194 7841 13443 13506 13510 13511 13512 13513 13514 13515 13517 13518 13519 13521 13522 13523 13524 13525 13526 13528 13529 13530 13533 13534 13535 13536 13537 13538 13539 13563	198658	37	9	4.62	130798	83878	40293	12.9916	2.5809	Fr4B Minus_003
13514	Q03619	YE12B YEAST Transposon Ty1 ER2 Gag Pol polyprotein OS Saccharomyces cerevisiae GN TY1B ER2 PE 1 SV 1	244.885	0	7149 7151 7152 7153 7156 7157 7159 7160 7161 7164 7165 7168 7169 7170 7174 7176 7177 7178 7179 7182 7185 7190 7193 7194 7841 13443 13506 13510 13511 13512 13513 13515 13516 13517 13518 13519 13521 13522 13523 13524 13525 13526 13528 13529 13530 13533 13534 13535 13536 13537 13538 13539 13563	198570	33	8	4.05	102033	0	37571			Fr4B Minus_003
13529	Q04670	YM14B YEAST Transposon Ty1 MR2 Gag Pol polyprotein OS Saccharomyces cerevisiae GN TY1B MR2 PE 1 SV 2	244.885	0	7149 7151 7152 7153 7156 7157 7159 7160 7161 7164 7165 7168 7169 7170 7174 7176 7177 7178 7179 7182 7185 7190 7193 7194 7841 13443 13506 13510 13511 13512 13513 13514 13515 13516 13517 13518 13519 13521 13522 13523 13524 13525 13526 13528 13530 13533 13534 13535 13536 13537 13538 13539 13563	198555	33	8	4.05	102033	0	37571			Fr4B Minus_003
13535	Q12316	YG13B YEAST Transposon Ty1 GR3 Gag Pol polyprotein OS Saccharomyces cerevisiae GN TY1B GR3 PE 1 SV 3	244.885	0	7149 7151 7152 7153 7156 7157 7159 7160 7161 7164 7165 7168 7169 7170 7174 7176 7177 7178 7179 7182 7185 7190 7193 7194 7841 13443 13506 13510 13511 13512 13513 13514 13515 13516 13517 13518 13519 13521 13522 13523 13524 13525 13526 13528 13529 13530 13533 13534 13536 13537 13538 13539 13563	198560	33	8	4.05	102033	0	37571			Fr4B Minus_003
13533	P0C2J1	YP14B YEAST Transposon Ty1 PR3 Gag Pol polyprotein OS Saccharomyces cerevisiae GN TY1B PR3 PE 2 SV 1	244.885	0	7149 7151 7152 7153 7156 7157 7159 7160 7161 7164 7165 7168 7169 7170 7174 7176 7177 7178 7179 7182 7185 7190 7193 7194 7841 13443 13506 13510 13511 13512 13513 13514 13515 13516 13517 13518 13519 13521 13522 13523 13524 13525 13526 13528 13529 13530 13534 13535 13536 13537 13538 13539 13563	198374	37	9	4.62	130798	0	40293			Fr4B Minus_003
13530	Q04711	YM11B YEAST Transposon Ty1 ML1 Gag Pol polyprotein OS Saccharomyces cerevisiae GN TY1B ML1 PE 2 SV 2	244.885	0	7149 7151 7152 7153 7156 7157 7159 7160 7161 7164 7165 7168 7169 7170 7174 7176 7177 7178 7179 7182 7185 7190 7193 7194 7841 13443 13506 13510 13511 13512 13513 13514 13515 13516 13517 13518 13519 13521 13522 13523 13524 13525 13526 13528 13529 13533 13534 13535 13536 13537 13538 13539 13563	198526	33	8	4.05	102033	0	37571			Fr4B Minus_003
13536	P47100	YJ12B YEAST Transposon Ty1 JR2 Gag Pol polyprotein OS Saccharomyces cerevisiae GN TY1B JR2 PE 1 SV 3	244.885	0	7149 7151 7152 7153 7156 7157 7159 7160 7161 7164 7165 7168 7169 7170 7174 7176 7177 7178 7179 7182 7185 7190 7193 7194 7841 13443 13506 13510 13511 13512 13513 13514 13515 13516 13517 13518 13519 13521 13522 13523 13524 13525 13526 13528 13529 13530 13533 13534 13535 13537 13538 13539 13563	198618	37	9	4.62	130798	0	40293			Fr4B Minus_003
13522	Q12088	YL11B YEAST Transposon Ty1 LR1 Gag Pol polyprotein OS Saccharomyces cerevisiae GN TY1B LR1 PE 1 SV 1	244.885	0	7149 7151 7152 7153 7156 7157 7159 7160 7161 7164 7165 7168 7169 7170 7174 7176 7177 7178 7179 7182 7185 7190 7193 7194 7841 13443 13506 13510 13511 13512 13513 13514 13515 13516 13517 13518 13519 13521 13523 13524 13525 13526 13528 13529 13530 13533 13534 13535 13536 13537 13538 13539 13563	198462	33	8	4.05	102033	0	37571			Fr4B Minus_003
13512	Q92393	YO12B YEAST Transposon Ty1 OR Gag Pol polyprotein OS Saccharomyces cerevisiae GN TY1B OR PE 1 SV 1	244.885	0	7149 7151 7152 7153 7156 7157 7159 7160 7161 7164 7165 7168 7169 7170 7174 7176 7177 7178 7179 7182 7185 7190 7193 7194 7841 13443 13506 13510 13511 13513 13514 13515 13516 13517 13518 13519 13521 13522 13523 13524 13525 13526 13528 13529 13530 13533 13534 13535 13536 13537 13538 13539 13563	198537	33	8	4.05	102033	0	37571			Fr4B Minus_003
13511	P0C2I2	YD14B YEAST Transposon Ty1 DR5 Gag Pol polyprotein OS Saccharomyces cerevisiae GN TY1B DR5 PE 1 SV 1	244.885	0	7149 7151 7152 7153 7156 7157 7159 7160 7161 7164 7165 7168 7169 7170 7174 7176 7177 7178 7179 7182 7185 7190 7193 7194 7841 13443 13506 13510 13512 13513 13514 13515 13516 13517 13518 13519 13521 13522 13523 13524 13525 13526 13528 13529 13530 13533 13534 13535 13536 13537 13538 13539 13563	198528	33	8	4.05	102033	0	37571			Fr4B Minus_003
13538	Q12193	YB12B YEAST Transposon Ty1 BR Gag Pol polyprotein OS Saccharomyces cerevisiae GN TY1B BR PE 1 SV 1	244.885	0	7149 7151 7152 7153 7156 7157 7159 7160 7161 7164 7165 7168 7169 7170 7174 7176 7177 7178 7179 7182 7185 7190 7193 7194 7841 13443 13506 13510 13511 13512 13513 13514 13515 13516 13517 13518 13519 13521 13522 13523 13524 13525 13526 13528 13529 13530 13533 13534 13535 13536 13537 13539 13563	198869	33	8	4.04	102033	0	37571			Fr4B Minus_003
13539	P0C2J0	YP13B YEAST Transposon Ty1 PR2 Gag Pol polyprotein OS Saccharomyces cerevisiae GN TY1B PR2 PE 1 SV 1	244.885	0	7149 7151 7152 7153 7156 7157 7159 7160 7161 7164 7165 7168 7169 7170 7174 7176 7177 7178 7179 7182 7185 7190 7193 7194 7841 13443 13506 13510 13511 13512 13513 13514 13515 13516 13517 13518 13519 13521 13522 13523 13524 13525 13526 13528 13529 13530 13533 13534 13535 13536 13537 13538 13563	198639	33	8	4.04	102033	0	37571			Fr4B Minus_003
13563	O13535	YH11B YEAST Transposon Ty1 H Gag Pol polyprotein OS Saccharomyces cerevisiae GN TY1B H PE 1 SV 1	244.885	0	7149 7151 7152 7153 7156 7157 7159 7160 7161 7164 7165 7168 7169 7170 7174 7176 7177 7178 7179 7182 7185 7190 7193 7194 7841 13443 13506 13510 13511 13512 13513 13514 13515 13516 13517 13518 13519 13521 13522 13523 13524 13525 13526 13528 13529 13530 13533 13534 13535 13536 13537 13538 13539	202818	33	8	3.96	102033	0	37571			Fr4B Minus_003
13510	P47098	YJ11B YEAST Transposon Ty1 JR1 Gag Pol polyprotein OS Saccharomyces cerevisiae GN TY1B JR1 PE 1 SV 2	242.312	0	7149 7151 7152 7153 7156 7157 7159 7160 7161 7164 7165 7168 7169 7170 7174 7176 7177 7178 7179 7182 7185 7190 7193 7194 7841 13443 13506 13511 13512 13513 13514 13515 13516 13517 13518 13519 13521 13522 13523 13524 13525 13526 13528 13529 13530 13533 13534 13535 13536 13537 13538 13539 13563	198617	34	8	3.76	133385	0	36680			Fr4B Minus_003
13506	Q99337	YN12B YEAST Transposon Ty1 NL2 Gag Pol polyprotein OS Saccharomyces cerevisiae GN TY1B NL2 PE 1 SV 1	242.312	0	7149 7151 7152 7153 7156 7157 7159 7160 7161 7164 7165 7168 7169 7170 7174 7176 7177 7178 7179 7182 7185 7190 7193 7194 7841 13443 13510 13511 13512 13513 13514 13515 13516 13517 13518 13519 13521 13522 13523 13524 13525 13526 13528 13529 13530 13533 13534 13535 13536 13537 13538 13539 13563	198199	30	7	3.2	104620	0	33958			Fr4B Minus_003
13523	Q07163	TY1AB YEAST Transposon TyH3 Gag Pol polyprotein OS Saccharomyces cerevisiae GN TY1B PE 1 SV 2	242.312	0	7149 7151 7152 7153 7156 7157 7159 7160 7161 7164 7165 7168 7169 7170 7174 7176 7177 7178 7179 7182 7185 7190 7193 7194 7841 13443 13506 13510 13511 13512 13513 13514 13515 13516 13517 13518 13519 13521 13522 13524 13525 13526 13528 13529 13530 13533 13534 13535 13536 13537 13538 13539 13563	198663	34	8	3.76	133385	0	36680			Fr4B Minus_003
13526	P0C2I7	YL14B YEAST Transposon Ty1 LR4 Gag Pol polyprotein OS Saccharomyces cerevisiae GN TY1B LR4 PE 3 SV 1	242.312	0	7149 7151 7152 7153 7156 7157 7159 7160 7161 7164 7165 7168 7169 7170 7174 7176 7177 7178 7179 7182 7185 7190 7193 7194 7841 13443 13506 13510 13511 13512 13513 13514 13515 13516 13517 13518 13519 13521 13522 13523 13524 13525 13528 13529 13530 13533 13534 13535 13536 13537 13538 13539 13563	198656	34	8	3.76	133385	0	36680			Fr4B Minus_003
13519	P0C2I6	YL13B YEAST Transposon Ty1 LR3 Gag Pol polyprotein OS Saccharomyces cerevisiae GN TY1B LR3 PE 1 SV 1	242.312	0	7149 7151 7152 7153 7156 7157 7159 7160 7161 7164 7165 7168 7169 7170 7174 7176 7177 7178 7179 7182 7185 7190 7193 7194 7841 13443 13506 13510 13511 13512 13513 13514 13515 13516 13517 13518 13521 13522 13523 13524 13525 13526 13528 13529 13530 13533 13534 13535 13536 13537 13538 13539 13563	198405	34	8	3.76	133385	0	36680			Fr4B Minus_003
13537	P0C2I5	YL12B YEAST Transposon Ty1 LR2 Gag Pol polyprotein OS Saccharomyces cerevisiae GN TY1B LR2 PE 3 SV 1	242.312	0	7149 7151 7152 7153 7156 7157 7159 7160 7161 7164 7165 7168 7169 7170 7174 7176 7177 7178 7179 7182 7185 7190 7193 7194 7841 13443 13506 13510 13511 13512 13513 13514 13515 13516 13517 13518 13519 13521 13522 13523 13524 13525 13526 13528 13529 13530 13533 13534 13535 13536 13538 13539 13563	198546	34	8	3.76	133385	0	36680			Fr4B Minus_003
13517	P0C2I9	YP12B YEAST Transposon Ty1 PR1 Gag Pol polyprotein OS Saccharomyces cerevisiae GN TY1B PR1 PE 3 SV 1	242.312	0	7149 7151 7152 7153 7156 7157 7159 7160 7161 7164 7165 7168 7169 7170 7174 7176 7177 7178 7179 7182 7185 7190 7193 7194 7841 13443 13506 13510 13511 13512 13513 13514 13515 13516 13518 13519 13521 13522 13523 13524 13525 13526 13528 13529 13530 13533 13534 13535 13536 13537 13538 13539 13563	198569	34	8	3.76	133385	0	36680			Fr4B Minus_003
13524	Q12414	YP11B YEAST Transposon Ty1 PL Gag Pol polyprotein OS Saccharomyces cerevisiae GN TY1B PL PE 2 SV 1	242.312	0	7149 7151 7152 7153 7156 7157 7159 7160 7161 7164 7165 7168 7169 7170 7174 7176 7177 7178 7179 7182 7185 7190 7193 7194 7841 13443 13506 13510 13511 13512 13513 13514 13515 13516 13517 13518 13519 13521 13522 13523 13525 13526 13528 13529 13530 13533 13534 13535 13536 13537 13538 13539 13563	198577	34	8	3.76	133385	0	36680			Fr4B Minus_003
13525	Q12273	YO11B YEAST Transposon Ty1 OL Gag Pol polyprotein OS Saccharomyces cerevisiae GN TY1B OL PE 3 SV 1	242.312	0	7149 7151 7152 7153 7156 7157 7159 7160 7161 7164 7165 7168 7169 7170 7174 7176 7177 7178 7179 7182 7185 7190 7193 7194 7841 13443 13506 13510 13511 13512 13513 13514 13515 13516 13517 13518 13519 13521 13522 13523 13524 13526 13528 13529 13530 13533 13534 13535 13536 13537 13538 13539 13563	198615	34	8	3.76	133385	0	36680			Fr4B Minus_003
13443	Q07793	YD13B YEAST Transposon Ty1 DR4 Gag Pol polyprotein OS Saccharomyces cerevisiae GN TY1B DR4 PE 3 SV 2	242.312	0	7149 7151 7152 7153 7156 7157 7159 7160 7161 7164 7165 7168 7169 7170 7174 7176 7177 7178 7179 7182 7185 7190 7193 7194 7841 13506 13510 13511 13512 13513 13514 13515 13516 13517 13518 13519 13521 13522 13523 13524 13525 13526 13528 13529 13530 13533 13534 13535 13536 13537 13538 13539 13563	181661	33	7	4.11	125716	0	35506			Fr4B Minus_003
13518	Q03855	YD11B YEAST Transposon Ty1 DR1 Gag Pol polyprotein OS Saccharomyces cerevisiae GN TY1B DR1 PE 1 SV 2	242.312	0	7149 7151 7152 7153 7156 7157 7159 7160 7161 7164 7165 7168 7169 7170 7174 7176 7177 7178 7179 7182 7185 7190 7193 7194 7841 13443 13506 13510 13511 13512 13513 13514 13515 13516 13517 13519 13521 13522 13523 13524 13525 13526 13528 13529 13530 13533 13534 13535 13536 13537 13538 13539 13563	198596	30	7	3.19	104620	0	33958			Fr4B Minus_003
13515	Q03434	YM12B YEAST Transposon Ty1 ML2 Gag Pol polyprotein OS Saccharomyces cerevisiae GN TY1B ML2 PE 2 SV 2	242.312	0	7149 7151 7152 7153 7156 7157 7159 7160 7161 7164 7165 7168 7169 7170 7174 7176 7177 7178 7179 7182 7185 7190 7193 7194 7841 13443 13506 13510 13511 13512 13513 13514 13516 13517 13518 13519 13521 13522 13523 13524 13525 13526 13528 13529 13530 13533 13534 13535 13536 13537 13538 13539 13563	198573	34	8	3.76	133385	0	36680			Fr4B Minus_003
13534	O13527	YA11B YEAST Transposon Ty1 A Gag Pol polyprotein OS Saccharomyces cerevisiae GN TY1B A PE 1 SV 2	242.312	0	7149 7151 7152 7153 7156 7157 7159 7160 7161 7164 7165 7168 7169 7170 7174 7176 7177 7178 7179 7182 7185 7190 7193 7194 7841 13443 13506 13510 13511 13512 13513 13514 13515 13516 13517 13518 13519 13521 13522 13523 13524 13525 13526 13528 13529 13530 13533 13535 13536 13537 13538 13539 13563	198638	34	8	3.76	133385	0	36680			Fr4B Minus_003
13521	Q12269	YG12B YEAST Transposon Ty1 GR2 Gag Pol polyprotein OS Saccharomyces cerevisiae GN TY1B GR2 PE 3 SV 3	242.312	0	7149 7151 7152 7153 7156 7157 7159 7160 7161 7164 7165 7168 7169 7170 7174 7176 7177 7178 7179 7182 7185 7190 7193 7194 7841 13443 13506 13510 13511 13512 13513 13514 13515 13516 13517 13518 13519 13522 13523 13524 13525 13526 13528 13529 13530 13533 13534 13535 13536 13537 13538 13539 13563	198522	30	7	3.19	104620	0	33958			Fr4B Minus_003
13528	P0C2I3	YD15B YEAST Transposon Ty1 DR6 Gag Pol polyprotein OS Saccharomyces cerevisiae GN TY1B DR6 PE 3 SV 1	242.312	0	7149 7151 7152 7153 7156 7157 7159 7160 7161 7164 7165 7168 7169 7170 7174 7176 7177 7178 7179 7182 7185 7190 7193 7194 7841 13443 13506 13510 13511 13512 13513 13514 13515 13516 13517 13518 13519 13521 13522 13523 13524 13525 13526 13529 13530 13533 13534 13535 13536 13537 13538 13539 13563	198660	34	8	3.76	133385	0	36680			Fr4B Minus_003
13513	Q03612	YE11B YEAST Transposon Ty1 ER1 Gag Pol polyprotein OS Saccharomyces cerevisiae GN TY1B ER1 PE 1 SV 1	242.312	0	7149 7151 7152 7153 7156 7157 7159 7160 7161 7164 7165 7168 7169 7170 7174 7176 7177 7178 7179 7182 7185 7190 7193 7194 7841 13443 13506 13510 13511 13512 13514 13515 13516 13517 13518 13519 13521 13522 13523 13524 13525 13526 13528 13529 13530 13533 13534 13535 13536 13537 13538 13539 13563	198563	34	8	3.76	133385	0	36680			Fr4B Minus_003
7177	Q12470	YN12A YEAST Transposon Ty1 NL2 Gag polyprotein OS Saccharomyces cerevisiae GN TY1A NL2 PE 2 SV 1	239.685	0	7149 7151 7152 7153 7156 7157 7159 7160 7161 7164 7165 7168 7169 7170 7174 7176 7178 7179 7182 7185 7190 7193 7194 7841 13443 13506 13510 13511 13512 13513 13514 13515 13516 13517 13518 13519 13521 13522 13523 13524 13525 13526 13528 13529 13530 13533 13534 13535 13536 13537 13538 13539 13563	49231.7	25	5	10.45	27983	0	13268			Fr4B Minus_003
7153	O74302	YD13A YEAST Transposon Ty1 DR4 Gag polyprotein OS Saccharomyces cerevisiae GN TY1A DR4 PE 2 SV 1	239.685	0	7149 7151 7152 7156 7157 7159 7160 7161 7164 7165 7168 7169 7170 7174 7176 7177 7178 7179 7182 7185 7190 7193 7194 7841 13443 13506 13510 13511 13512 13513 13514 13515 13516 13517 13518 13519 13521 13522 13523 13524 13525 13526 13528 13529 13530 13533 13534 13535 13536 13537 13538 13539 13563	49009.5	25	5	10.45	27983	0	13268			Fr4B Minus_003
7161	P0C2I8	YL14A YEAST Transposon Ty1 LR4 Gag polyprotein OS Saccharomyces cerevisiae GN TY1A LR4 PE 2 SV 1	239.685	0	7149 7151 7152 7153 7156 7157 7159 7160 7164 7165 7168 7169 7170 7174 7176 7177 7178 7179 7182 7185 7190 7193 7194 7841 13443 13506 13510 13511 13512 13513 13514 13515 13516 13517 13518 13519 13521 13522 13523 13524 13525 13526 13528 13529 13530 13533 13534 13535 13536 13537 13538 13539 13563	49003.5	25	5	10.45	27983	0	13268			Fr4B Minus_003
7165	Q03856	YD11A YEAST Transposon Ty1 DR1 Gag polyprotein OS Saccharomyces cerevisiae GN TY1A DR1 PE 1 SV 1	239.685	0	7149 7151 7152 7153 7156 7157 7159 7160 7161 7164 7168 7169 7170 7174 7176 7177 7178 7179 7182 7185 7190 7193 7194 7841 13443 13506 13510 13511 13512 13513 13514 13515 13516 13517 13518 13519 13521 13522 13523 13524 13525 13526 13528 13529 13530 13533 13534 13535 13536 13537 13538 13539 13563	49056.6	25	5	10.45	27983	0	13268			Fr4B Minus_003
7168	A6ZPH3	A6ZPH3 YEAS7 Conserved protein OS Saccharomyces cerevisiae strain YJM789 GN SCY 4038 PE 4 SV 1	239.685	0	7149 7151 7152 7153 7156 7157 7159 7160 7161 7164 7165 7169 7170 7174 7176 7177 7178 7179 7182 7185 7190 7193 7194 7841 13443 13506 13510 13511 13512 13513 13514 13515 13516 13517 13518 13519 13521 13522 13523 13524 13525 13526 13528 13529 13530 13533 13534 13535 13536 13537 13538 13539 13563	49072.6	25	5	10.45	27983	0	13268			Fr4B Minus_003
7841	P0C2I4	YH11A YEAST Transposon Ty1 H Gag polyprotein OS Saccharomyces cerevisiae GN TY1A H PE 1 SV 1	239.685	0	7149 7151 7152 7153 7156 7157 7159 7160 7161 7164 7165 7168 7169 7170 7174 7176 7177 7178 7179 7182 7185 7190 7193 7194 13443 13506 13510 13511 13512 13513 13514 13515 13516 13517 13518 13519 13521 13522 13523 13524 13525 13526 13528 13529 13530 13533 13534 13535 13536 13537 13538 13539 13563	53325.6	25	5	9.62	27983	0	13268			Fr4B Minus_003
7157	P08405	TY1A YEAST Transposon TyH3 Gag polyprotein OS Saccharomyces cerevisiae GN TY1A PE 1 SV 2	239.685	0	7149 7151 7152 7153 7156 7159 7160 7161 7164 7165 7168 7169 7170 7174 7176 7177 7178 7179 7182 7185 7190 7193 7194 7841 13443 13506 13510 13511 13512 13513 13514 13515 13516 13517 13518 13519 13521 13522 13523 13524 13525 13526 13528 13529 13530 13533 13534 13535 13536 13537 13538 13539 13563	49010.4	25	5	10.45	27983	0	13268			Fr4B Minus_003
7185	Q92392	YO11A YEAST Transposon Ty1 OL Gag polyprotein OS Saccharomyces cerevisiae GN TY1A OL PE 1 SV 1	239.685	0	7149 7151 7152 7153 7156 7157 7159 7160 7161 7164 7165 7168 7169 7170 7174 7176 7177 7178 7179 7182 7190 7193 7194 7841 13443 13506 13510 13511 13512 13513 13514 13515 13516 13517 13518 13519 13521 13522 13523 13524 13525 13526 13528 13529 13530 13533 13534 13535 13536 13537 13538 13539 13563	49005.6	25	5	10.45	27983	0	13268			Fr4B Minus_003
7160	P47097	YJ11A YEAST Transposon Ty1 JR1 Ty1 LR3 Ty1 ML2 Gag polyprotein OS Saccharomyces cerevisiae GN TY1A J	239.685	0	7149 7151 7152 7153 7156 7157 7159 7161 7164 7165 7168 7169 7170 7174 7176 7177 7178 7179 7182 7185 7190 7193 7194 7841 13443 13506 13510 13511 13512 13513 13514 13515 13516 13517 13518 13519 13521 13522 13523 13524 13525 13526 13528 13529 13530 13533 13534 13535 13536 13537 13538 13539 13563	48993.5	25	5	10.45	27983	0	13268			Fr4B Minus_003
7194	P47099	YJ12A YEAST Transposon Ty1 JR2 Gag polyprotein OS Saccharomyces cerevisiae GN TY1A JR2 PE 1 SV 1	239.685	0	7149 7151 7152 7153 7156 7157 7159 7160 7161 7164 7165 7168 7169 7170 7174 7176 7177 7178 7179 7182 7185 7190 7193 7841 13443 13506 13510 13511 13512 13513 13514 13515 13516 13517 13518 13519 13521 13522 13523 13524 13525 13526 13528 13529 13530 13533 13534 13535 13536 13537 13538 13539 13563	49112.5	25	5	10.45	27983	0	13268			Fr4B Minus_003
7178	A7A2A6	A7A2A6 YEAS7 Conserved protein OS Saccharomyces cerevisiae strain YJM789 GN SCY 4027 PE 4 SV 1	239.685	0	7149 7151 7152 7153 7156 7157 7159 7160 7161 7164 7165 7168 7169 7170 7174 7176 7177 7179 7182 7185 7190 7193 7194 7841 13443 13506 13510 13511 13512 13513 13514 13515 13516 13517 13518 13519 13521 13522 13523 13524 13525 13526 13528 13529 13530 13533 13534 13535 13536 13537 13538 13539 13563	49144.7	25	5	10.45	27983	0	13268			Fr4B Minus_003
7156	Q12217	YB12A YEAST Transposon Ty1 BR Gag polyprotein OS Saccharomyces cerevisiae GN TY1A BR PE 1 SV 1	239.685	0	7149 7151 7152 7153 7157 7159 7160 7161 7164 7165 7168 7169 7170 7174 7176 7177 7178 7179 7182 7185 7190 7193 7194 7841 13443 13506 13510 13511 13512 13513 13514 13515 13516 13517 13518 13519 13521 13522 13523 13524 13525 13526 13528 13529 13530 13533 13534 13535 13536 13537 13538 13539 13563	49067.6	25	5	10.45	27983	0	13268			Fr4B Minus_003
7159	A7A2B8	A7A2B8 YEAS7 Conserved protein OS Saccharomyces cerevisiae strain YJM789 GN SCY 4043 PE 4 SV 1	239.685	0	7149 7151 7152 7153 7156 7157 7160 7161 7164 7165 7168 7169 7170 7174 7176 7177 7178 7179 7182 7185 7190 7193 7194 7841 13443 13506 13510 13511 13512 13513 13514 13515 13516 13517 13518 13519 13521 13522 13523 13524 13525 13526 13528 13529 13530 13533 13534 13535 13536 13537 13538 13539 13563	48985.5	25	5	10.45	27983	0	13268			Fr4B Minus_003
7179	Q99209	YO12A YEAST Transposon Ty1 OR Ty1 PR2 Gag polyprotein OS Saccharomyces cerevisiae GN TY1A OR PE 1 SV	239.685	0	7149 7151 7152 7153 7156 7157 7159 7160 7161 7164 7165 7168 7169 7170 7174 7176 7177 7178 7182 7185 7190 7193 7194 7841 13443 13506 13510 13511 13512 13513 13514 13515 13516 13517 13518 13519 13521 13522 13523 13524 13525 13526 13528 13529 13530 13533 13534 13535 13536 13537 13538 13539 13563	49097.6	25	5	10.45	27983	0	13268			Fr4B Minus_003
7174	A7A1F6	A7A1F6 YEAS7 Conserved protein OS Saccharomyces cerevisiae strain YJM789 GN SCY 3834 PE 4 SV 1	239.685	0	7149 7151 7152 7153 7156 7157 7159 7160 7161 7164 7165 7168 7169 7170 7176 7177 7178 7179 7182 7185 7190 7193 7194 7841 13443 13506 13510 13511 13512 13513 13514 13515 13516 13517 13518 13519 13521 13522 13523 13524 13525 13526 13528 13529 13530 13533 13534 13535 13536 13537 13538 13539 13563	49088.6	25	5	10.45	27983	0	13268			Fr4B Minus_003
7169	Q12162	YD15A YEAST Transposon Ty1 DR6 Ty1 ER1 Ty1 LR2 Ty1 PL Gag polyprotein OS Saccharomyces cerevisiae GN	239.685	0	7149 7151 7152 7153 7156 7157 7159 7160 7161 7164 7165 7168 7170 7174 7176 7177 7178 7179 7182 7185 7190 7193 7194 7841 13443 13506 13510 13511 13512 13513 13514 13515 13516 13517 13518 13519 13521 13522 13523 13524 13525 13526 13528 13529 13530 13533 13534 13535 13536 13537 13538 13539 13563	48953.5	25	5	10.45	27983	0	13268			Fr4B Minus_003
7149	A6ZMB1	A6ZMB1 YEAS7 Conserved protein OS Saccharomyces cerevisiae strain YJM789 GN SCY 4223 PE 4 SV 1	239.685	0	7151 7152 7153 7156 7157 7159 7160 7161 7164 7165 7168 7169 7170 7174 7176 7177 7178 7179 7182 7185 7190 7193 7194 7841 13443 13506 13510 13511 13512 13513 13514 13515 13516 13517 13518 13519 13521 13522 13523 13524 13525 13526 13528 13529 13530 13533 13534 13535 13536 13537 13538 13539 13563	49025.6	25	5	10.45	27983	0	13268			Fr4B Minus_003
7152	Q12485	YG12A YEAST Transposon Ty1 GR2 Gag polyprotein OS Saccharomyces cerevisiae GN TY1A GR2 PE 2 SV 1	239.685	0	7149 7151 7153 7156 7157 7159 7160 7161 7164 7165 7168 7169 7170 7174 7176 7177 7178 7179 7182 7185 7190 7193 7194 7841 13443 13506 13510 13511 13512 13513 13514 13515 13516 13517 13518 13519 13521 13522 13523 13524 13525 13526 13528 13529 13530 13533 13534 13535 13536 13537 13538 13539 13563	49034.5	25	5	10.45	27983	0	13268			Fr4B Minus_003
7164	A7A2B3	A7A2B3 YEAS7 Conserved protein OS Saccharomyces cerevisiae strain YJM789 GN SCY 4034 PE 4 SV 1	239.685	0	7149 7151 7152 7153 7156 7157 7159 7160 7161 7165 7168 7169 7170 7174 7176 7177 7178 7179 7182 7185 7190 7193 7194 7841 13443 13506 13510 13511 13512 13513 13514 13515 13516 13517 13518 13519 13521 13522 13523 13524 13525 13526 13528 13529 13530 13533 13534 13535 13536 13537 13538 13539 13563	49066.6	25	5	10.45	27983	0	13268			Fr4B Minus_003
7151	A7A2B1	A7A2B1 YEAS7 Conserved protein OS Saccharomyces cerevisiae strain YJM789 GN SCY 4032 PE 4 SV 1	239.685	0	7149 7152 7153 7156 7157 7159 7160 7161 7164 7165 7168 7169 7170 7174 7176 7177 7178 7179 7182 7185 7190 7193 7194 7841 13443 13506 13510 13511 13512 13513 13514 13515 13516 13517 13518 13519 13521 13522 13523 13524 13525 13526 13528 13529 13530 13533 13534 13535 13536 13537 13538 13539 13563	49100.5	25	5	10.45	27983	0	13268			Fr4B Minus_003
7190	Q6Q5H1	YP14A YEAST Transposon Ty1 PR3 Gag polyprotein OS Saccharomyces cerevisiae GN TY1A PR3 PE 1 SV 2	239.685	0	7149 7151 7152 7153 7156 7157 7159 7160 7161 7164 7165 7168 7169 7170 7174 7176 7177 7178 7179 7182 7185 7193 7194 7841 13443 13506 13510 13511 13512 13513 13514 13515 13516 13517 13518 13519 13521 13522 13523 13524 13525 13526 13528 13529 13530 13533 13534 13535 13536 13537 13538 13539 13563	48965.5	25	5	10.45	27983	0	13268			Fr4B Minus_003
7182	Q12085	YG11A YEAST Transposon Ty1 GR1 Gag polyprotein OS Saccharomyces cerevisiae GN TY1A GR1 PE 2 SV 1	239.685	0	7149 7151 7152 7153 7156 7157 7159 7160 7161 7164 7165 7168 7169 7170 7174 7176 7177 7178 7179 7185 7190 7193 7194 7841 13443 13506 13510 13511 13512 13513 13514 13515 13516 13517 13518 13519 13521 13522 13523 13524 13525 13526 13528 13529 13530 13533 13534 13535 13536 13537 13538 13539 13563	49056.5	25	5	10.45	27983	0	13268			Fr4B Minus_003
7193	Q12231	YD14A YEAST Transposon Ty1 DR5 Ty1 ER2 Ty1 GR3 Ty1 LR1 Ty1 MR2 Gag polyprotein OS Saccharomyces cere	239.685	0	7149 7151 7152 7153 7156 7157 7159 7160 7161 7164 7165 7168 7169 7170 7174 7176 7177 7178 7179 7182 7185 7190 7194 7841 13443 13506 13510 13511 13512 13513 13514 13515 13516 13517 13518 13519 13521 13522 13523 13524 13525 13526 13528 13529 13530 13533 13534 13535 13536 13537 13538 13539 13563	49128.6	25	5	10.45	27983	0	13268			Fr4B Minus_003
7176	O13528	YA11A YEAST Transposon Ty1 A Ty1 PR1 Gag polyprotein OS Saccharomyces cerevisiae GN TY1A A PE 1 SV 1	239.685	0	7149 7151 7152 7153 7156 7157 7159 7160 7161 7164 7165 7168 7169 7170 7174 7177 7178 7179 7182 7185 7190 7193 7194 7841 13443 13506 13510 13511 13512 13513 13514 13515 13516 13517 13518 13519 13521 13522 13523 13524 13525 13526 13528 13529 13530 13533 13534 13535 13536 13537 13538 13539 13563	49072.5	25	5	10.45	27983	0	13268			Fr4B Minus_003
7170	Q04706	YM11A YEAST Transposon Ty1 ML1 Gag polyprotein OS Saccharomyces cerevisiae GN TY1A ML1 PE 2 SV 1	239.685	0	7149 7151 7152 7153 7156 7157 7159 7160 7161 7164 7165 7168 7169 7174 7176 7177 7178 7179 7182 7185 7190 7193 7194 7841 13443 13506 13510 13511 13512 13513 13514 13515 13516 13517 13518 13519 13521 13522 13523 13524 13525 13526 13528 13529 13530 13533 13534 13535 13536 13537 13538 13539 13563	49121.6	25	5	10.45	27983	0	13268			Fr4B Minus_003
8525	P50095	IMDH3 YEAST Probable inosine 5 monophosphate dehydrogenase IMD3 OS Saccharomyces cerevisiae GN IMD3	210.774	0	6514 7306 8517 8524 8539 8546 8548	56585	14	4	9.56	14042	10794	12971	1.6719	0.0946	Fr4B Minus_003
8457	B3LST3	B3LST3 YEAS1 Factor required for a late assembly step of the 60S subunit OS Saccharomyces cerevisiae	207.411	0	8442 8448	59095.4	18	3	8.69	10540	0	5423			Fr4B Minus_003
8448	P38861	NMD3 YEAST 60S ribosomal export protein NMD3 OS Saccharomyces cerevisiae GN NMD3 PE 1 SV 2	207.411	0	8442 8457	59114.4	18	3	8.69	10540	0	5423			Fr4B Minus_003
8442	A6ZT78	A6ZT78 YEAS7 Conserved protein OS Saccharomyces cerevisiae strain YJM789 GN NMD3 PE 4 SV 1	207.411	0	8448 8457	59079.3	18	3	8.69	10540	10540	5423	1.6325	0.0964	Fr4B Minus_003
8546	A6ZM10	A6ZM10 YEAS7 IMP dehydrogenase OS Saccharomyces cerevisiae strain YJM789 GN IMD4 PE 4 SV 1	208.618	0	6514 7306 8517 8524 8525 8539 8548	56478.2	18	5	9.54	31118	0	18558			Fr4B Minus_003
8539	B3LLK0	B3LLK0 YEAS1 Inosine 5 monophosphate dehydrogenase IMD2 OS Saccharomyces cerevisiae strain RM11 1a	208.618	0	6514 7306 8517 8524 8525 8546 8548	56421.1	18	5	9.54	31118	0	18558			Fr4B Minus_003
8548	P50094	IMDH4 YEAST Probable inosine 5 monophosphate dehydrogenase IMD4 OS Saccharomyces cerevisiae GN IMD4	208.618	0	6514 7306 8517 8524 8525 8539 8546	56394.1	18	5	9.54	31118	0	18558			Fr4B Minus_003
7306	A6ZSK6	A6ZSK6 YEAS7 IMP dehydrogenase OS Saccharomyces cerevisiae strain YJM789 GN IMD2 PE 4 SV 1	194.723	0	6514 8517 8524 8525 8539 8546 8548	48152.4	14	3	7.38	12525	0	12299			Fr4B Minus_003
8517	P38697	IMDH2 YEAST Inosine 5 monophosphate dehydrogenase IMD2 OS Saccharomyces cerevisiae GN IMD2 PE 1 SV	194.723	0	6514 7306 8524 8525 8539 8546 8548	56530.1	14	3	6.31	12525	0	12299			Fr4B Minus_003
8524	A6ZSK3	A6ZSK3 YEAS7 IMP dehydrogenase OS Saccharomyces cerevisiae strain YJM789 GN IMD2 PE 4 SV 1	194.723	0	6514 7306 8517 8525 8539 8546 8548	56516.1	14	3	6.31	12525	0	12299			Fr4B Minus_003
10187	Q02892	NOG1 YEAST Nucleolar GTP binding protein 1 OS Saccharomyces cerevisiae GN NOG1 PE 1 SV 1 AA6ZWF8 A6Z	183.127	0		74410.3	21	6	8.5	33398	16817	8957	2.6047	0.1938	Fr4B Minus_003
11928	A6ZS63	A6ZS63 YEAS7 Translation elongation factor 3 EF 3 OS Saccharomyces cerevisiae strain YJM789 GN H	145.875	0	12551 12552 12553 12554	98620.2	36	12	5.98	101494	0	30973			Fr4B Minus_003
12553	P53978	EF3B YEAST Elongation factor 3B OS Saccharomyces cerevisiae GN HEF3 PE 1 SV 2	148.433	0	11928 12551 12552 12554	115869	38	13	6.32	105694	7613	33158	1.1792	0.1366	Fr4B Minus_003
6369	Q02341	Q02341 YEAST Acetohydroxy acid isomeroreductase OS Saccharomyces cerevisiae GN ILV5 PE 2 SV 1	144.15	0	6374 6386	44384.6	16	4	2.53	70452	37257	10996	5.7706	0.2561	Fr4B Minus_003
6374	Q02340	Q02340 YEAST Acetohydroxy acid isomeroreductase OS Saccharomyces cerevisiae GN ILV5G PE 2 SV 1	144.15	0	6369 6386	44309.5	16	4	2.53	70452	0	10996			Fr4B Minus_003
6386	P06168	ILV5 YEAST Ketol acid reductoisomerase mitochondrial OS Saccharomyces cerevisiae GN ILV5 PE 1 SV 1	144.15	0	6369 6374	44368.5	16	4	2.53	70452	0	10996			Fr4B Minus_003
12361	P16861	K6PF1 YEAST 6 phosphofructokinase subunit alpha OS Saccharomyces cerevisiae GN PFK1 PE 1 SV 1 AA6ZUP	131.727	0		107970	28	6	5.88	29588	13894	15544	2.152	0.2324	Fr4B Minus_003
12094	P05030	PMA1 YEAST Plasma membrane ATPase 1 OS Saccharomyces cerevisiae GN PMA1 PE 1 SV 2	125.304	0	12093 12202 12203 12204	99619.6	28	7	7.3	34157	0	8356			Fr4B Minus_003
12093	A6ZUY5	A6ZUY5 YEAS7 H ATPase OS Saccharomyces cerevisiae strain YJM789 GN PMA1 PE 3 SV 1 AB3LIM3 B3LIM	125.304	0	12094 12202 12203 12204	99649.7	28	7	7.3	34157	17341	8356	2.6859	0.2676	Fr4B Minus_003
12203	A6ZWL2	A6ZWL2 YEAS7 Plasma membrane ATPase OS Saccharomyces cerevisiae strain YJM789 GN PMA2 PE 3 SV 1	111.81	0	12093 12094 12202 12204	102220	25	6	6.02	28563	0	7368			Fr4B Minus_003
12204	P19657	PMA2 YEAST Plasma membrane ATPase 2 OS Saccharomyces cerevisiae GN PMA2 PE 1 SV 3	111.81	0	12093 12094 12202 12203	102172	25	6	6.02	28563	0	7368			Fr4B Minus_003
12202	B3LL29	B3LL29 YEAS1 Plasma membrane ATPase OS Saccharomyces cerevisiae strain RM11 1a GN SCRG 02456 PE 4	111.81	0	12093 12094 12203 12204	102160	25	6	6.02	28563	0	7368			Fr4B Minus_003
13649	B3LPY8	B3LPY8 YEAS1 Protein URA1 OS Saccharomyces cerevisiae strain RM11 1a GN SCRG 03544 PE 4 SV 1	107.551	0	13647 13648	245044	41	10	3.93	31336	0	12907			Fr4B Minus_003
13648	A6ZQK0	A6ZQK0 YEAS7 Aspartate transcarbamylase OS Saccharomyces cerevisiae strain YJM789 GN URA2 PE 4 SV	107.551	0	13647 13649	245017	41	10	3.93	31336	0	12907			Fr4B Minus_003
13647	P07259	PYR1 YEAST Protein URA1 OS Saccharomyces cerevisiae GN URA2 PE 1 SV 4	107.551	0	13648 13649	245126	41	10	3.93	31336	13111	12907	2.0307	0.4978	Fr4B Minus_003
9648	A6ZP47	DED1 YEAS7 ATP dependent RNA helicase DED1 OS Saccharomyces cerevisiae strain YJM789 GN DED1 PE 3	96.9451	0	9650	65553	10	3	3.81	75577	14476.5	11817	2.2422	0.147	Fr4B Minus_003
9650	P06634	DED1 YEAST ATP dependent RNA helicase DED1 OS Saccharomyces cerevisiae GN DED1 PE 1 SV 2	96.9451	0	9648	65553	10	3	3.81	75577	0	11817			Fr4B Minus_003
7099	P12385	ERF1 YEAST Eukaryotic peptide chain release factor subunit 1 OS Saccharomyces cerevisiae GN SUP1 PE	93.0966	0	7108	48990.7	14	4	6.64	37532	13890	10386	2.1514	0.1054	Fr4B Minus_003
7108	A6ZL86	A6ZL86 YEAS7 ERF1 OS Saccharomyces cerevisiae strain YJM789 GN SUP45 PE 4 SV 1 AB3LN14 B3LN14 YEAS	93.0966	0	7099	49005.6	14	4	6.64	37532	0	10386			Fr4B Minus_003
6514	P39567	IMDH1 YEAST Putative inosine 5 monophosphate dehydrogenase IMD1 OS Saccharomyces cerevisiae GN IMD1	88.5927	0	7306 8517 8524 8525 8539 8546 8548	44386.3	11	2	3.72	8765	0	9132			Fr4B Minus_003
17932	RANDOM4222	Random Sequence 4222	76.6702	0.37		31669.2	12	4	12.72	11583	9631.5	4289	1.4918	0.0472	Fr4B Minus_003
24957	RANDOM11247	Random Sequence 11247	76.6113	0.73		86582.4	17	5	2.72	61504	80014.5	28190	12.3932	1.073	Fr4B Minus_003
12394	B3LUX0	B3LUX0 YEAS1 97 kDa protein OS Saccharomyces cerevisiae strain RM11 1a GN SCRG 05670 PE 4 SV 1	74.2681	0.73	12400	112039	20	6	2.9	35195	16231.5	13226	2.514	0.2817	Fr4B Minus_003
12400	P39730	IF2P YEAST Eukaryotic translation initiation factor 5B OS Saccharomyces cerevisiae GN FUN12 PE 1 SV	74.2681	0.73	12394	112269	20	6	2.89	35195	0	13226			Fr4B Minus_003
21384	RANDOM7674	Random Sequence 7674	60.9498	1.09		52153.5	10	3	3.63	37154	44266.5	8318	6.8563	0.3576	Fr4B Minus_003
12248	B3LM93	B3LM93 YEAS1 Phosphofructokinase beta subunit OS Saccharomyces cerevisiae strain RM11 1a GN SCRG 0	53.7833	1.08	12251 12253	104593	13	4	4.8	18159	16326	5177	2.5287	0.2645	Fr4B Minus_003
12253	P16862	K6PF2 YEAST 6 phosphofructokinase subunit beta OS Saccharomyces cerevisiae GN PFK2 PE 1 SV 4	53.7833	1.08	12248 12251	104618	13	4	4.8	18159	0	5177			Fr4B Minus_003
24064	RANDOM10354	Random Sequence 10354	44.9271	1.43		74651.3	7	4	5.11	12871	6943.5	8511	1.0755	0.0803	Fr4B Minus_003
13179	A7A1P8	A7A1P8 YEAS7 Conserved protein OS Saccharomyces cerevisiae strain YJM789 GN ROM2 PE 4 SV 1	42.5688	1.4	13180 13184	152433	28	11	0.59	244311	425034	52311	65.8322	10.035	Fr4B Minus_003
13184	P51862	ROM2 YEAST RHO1 GDP GTP exchange protein 2 OS Saccharomyces cerevisiae GN ROM2 PE 1 SV 1	42.5688	1.4	13179 13180	152596	25	10	0.59	234030	0	51266			Fr4B Minus_003
5510	B3LQ86	B3LQ86 YEAS1 Protein PET130 OS Saccharomyces cerevisiae strain RM11 1a GN SCRG 03645 PE 4 SV 1	42.0435	1.43		39683.6	11	5	10.66	15184	5751	4991	0.8908	0.0353	Fr4B Minus_003
13610	Q05747	Q05747 YEAST FAS1 protein OS Saccharomyces cerevisiae GN FAS1 PE 2 SV 1	39.8609	1.41	13622 13623 13624	220329	19	6	2.27	21988	14264	9359	2.2093	0.4868	Fr4B Minus_003
4751	P53881	RM22 YEAST 54S ribosomal protein L22 mitochondrial OS Saccharomyces cerevisiae GN MRPL22 PE 1 SV 1	39.7802	1.39		34931.4	13	3	4.85	13988	12969	6776	2.0087	0.0702	Fr4B Minus_003
13624	B3LQS4	B3LQS4 YEAS1 Acetyl transferase OS Saccharomyces cerevisiae strain RM11 1a GN SCRG 03847 PE 4 SV 1	39.5206	1.42	13610 13622 13623	228651	18	5	2.19	19131	0	7154			Fr4B Minus_003
13623	A6ZZE4	A6ZZE4 YEAS7 Acetyl transferase OS Saccharomyces cerevisiae strain YJM789 GN FAS1 PE 4 SV 1	39.5206	1.41	13610 13622 13624	228678	18	5	2.19	19131	0	7154			Fr4B Minus_003
13622	P07149	FAS1 YEAST Fatty acid synthase subunit beta OS Saccharomyces cerevisiae GN FAS1 PE 1 SV 2	39.5206	1.42	13610 13623 13624	228692	18	5	2.19	19131	0	7154			Fr4B Minus_003
13180	B3RHN8	B3RHN8 YEAS1 RHO1 GDP GTP exchange protein 2 OS Saccharomyces cerevisiae strain RM11 1a GN SCRG 04	38.9593	1.38	13179 13184	152496	22	9	0.59	220427	0	49221			Fr4B Minus_003
12251	A6ZMR7	A6ZMR7 YEAS7 Phosphofructokinase beta subunit OS Saccharomyces cerevisiae strain YJM789 GN PFK2 PE	34.5301	1.39	12248 12253	104592	8	3	2.29	12339	0	3227			Fr4B Minus_003
24799	RANDOM11089	Random Sequence 11089	31.6056	1.72		84857	10	4	3.71	11635	9114	2388	1.4116	0.1198	Fr4B Minus_003
13586	A6ZW24	A6ZW24 YEAS7 Fatty acid synthase alpha subunit OS Saccharomyces cerevisiae strain YJM789 GN FAS2 P	31.5643	1.71	13587	207030	13	6	1.96	18806	9374	5755	1.4519	0.3006	Fr4B Minus_003
13587	P19097	FAS2 YEAST Fatty acid synthase subunit alpha OS Saccharomyces cerevisiae GN FAS2 PE 1 SV 2	31.5643	1.72	13586	206947	13	6	1.96	18806	0	5755			Fr4B Minus_003
26665	RANDOM12955	Random Sequence 12955	29.2244	2.38		135679	13	4	2.53	51074	57255	7566	8.8681	1.2032	Fr4B Minus_003
25073	RANDOM11363	Random Sequence 11363	27.7158	2.71		89569.7	12	6	1.01	44410	5451	22728	0.8443	0.0756	Fr4B Minus_003
26964	RANDOM13254	Random Sequence 13254	27.6074	2.05		160874	12	5	2.1	27790	4884	14155	0.7565	0.1217	Fr4B Minus_003
25812	RANDOM12102	Random Sequence 12102	27.3692	3.92		103012	20	6	3.47	63001	21594	18948	3.3446	0.3445	Fr4B Minus_003
12399	P48526	SYIM YEAST Isoleucyl tRNA synthetase mitochondrial OS Saccharomyces cerevisiae GN ISM1 PE 1 SV 2	25.4803	3.01	12401	115794	13	6	2.3	21125	14031	11095	2.1732	0.2516	Fr4B Minus_003
12401	A6ZWK7	A6ZWK7 YEAS7 Mitochondrial isoleucyl tRNA synthetase OS Saccharomyces cerevisiae strain YJM789 GN	25.4803	3.02	12399	115845	13	6	2.3	21125	0	11095			Fr4B Minus_003
12863	A6ZKN4	A6ZKN4 YEAS7 Suppressor of essential function OS Saccharomyces cerevisiae strain YJM789 GN SEF1 PE	24.476	2.98	12865	128009	9	4	2.09	34047	32533.5	9967	5.039	0.645	Fr4B Minus_003
12865	P34228	SEF1 YEAST Putative transcription factor SEF1 OS Saccharomyces cerevisiae GN SEF1 PE 1 SV 4 AB3LNK0	24.476	2.97	12863	127992	9	4	2.09	34047	0	9967			Fr4B Minus_003
22843	RANDOM9133	Random Sequence 9133	22.9608	3.04		63692.9	9	4	3.89	8685	6388.5	3753	0.9895	0.063	Fr4B Minus_003
10658	A6ZL98	A6ZL98 YEAS7 Conserved protein OS Saccharomyces cerevisiae strain YJM789 GN SLI15 PE 4 SV 1	22.0255	3.03		79253	11	4	4.01	14774	5569.5	6688	0.8626	0.0684	Fr4B Minus_003
25247	RANDOM11537	Random Sequence 11537	21.5264	3.29		93539	11	6	3.04	29736	7603	9640	1.1776	0.1102	Fr4B Minus_003
12262	A6ZL23	A6ZL23 YEAS7 Translation initiation factor eIF3 subunit OS Saccharomyces cerevisiae strain YJM789	21.3474	3	12272	110105	11	4	0.73	10966	12078	4905	1.8707	0.206	Fr4B Minus_003
12272	P38249	EIF3A YEAST Eukaryotic translation initiation factor 3 110 kDa subunit OS Saccharomyces cerevisiae G	21.3474	2.99	12262	110345	12	5	0.73	14719	0	5947			Fr4B Minus_003
26325	RANDOM12615	Random Sequence 12615	20.0407	3.61		121502	0	1	0.94	2280	6840	2231	1.0594	0.1287	Fr4B Minus_003
13077	A6ZNX1	A6ZNX1 YEAS7 Ubiquitin carboxyl terminal hydrolase OS Saccharomyces cerevisiae strain YJM789 GN UB	19.2837	3.88	13076 13078	146336	10	4	1.89	98034	0	5432			Fr4B Minus_003
13076	B3LJG6	B3LJG6 YEAS1 Ubiquitin carboxyl terminal hydrolase 2 OS Saccharomyces cerevisiae strain RM11 1a GN	19.2837	3.9	13077 13078	146386	10	4	1.89	98034	43215	5432	6.6934	0.9798	Fr4B Minus_003
13078	Q01476	UBP2 YEAST Ubiquitin carboxyl terminal hydrolase 2 OS Saccharomyces cerevisiae GN UBP2 PE 1 SV 2	19.2837	3.91	13076 13077	146355	10	4	1.89	98034	0	5432			Fr4B Minus_003
1629	P14127	RS17B YEAST 40S ribosomal protein S17 B OS Saccharomyces cerevisiae GN RPS17B PE 1 SV 1 AA6ZZ38 A6ZZ	16989.5	0	513 1643	15803.3	97	11	58.09	197755	101598	105368	17.8015	0.2813	Fr4B Plus_001
1643	P02407	RS17A YEAST 40S ribosomal protein S17 A OS Saccharomyces cerevisiae GN RPS17A PE 1 SV 1 AA6ZM38 A6ZM	16989.5	0	513 1629	15788.4	97	11	58.09	197755	0	105368			Fr4B Plus_001
7510	P02994	EF1A YEAST Elongation factor 1 alpha OS Saccharomyces cerevisiae GN TEF1 PE 1 SV 1 AA6ZL63 A6ZL63 YE	16777.1	0	4336	50032.8	262	27	37.99	2556710	1332644	1220323	233.499	11.6826	Fr4B Plus_001
7111	P00924	ENO1 YEAST Enolase 1 OS Saccharomyces cerevisiae GN ENO1 PE 1 SV 2 AA6ZUR2 A6ZUR2 YEAS7 Enolase OS S	15714.4	0	7101 7107	46802.2	221	23	48.28	655006	0	328701			Fr4B Plus_001
7107	B3LHY6	B3LHY6 YEAS1 Enolase I OS Saccharomyces cerevisiae strain RM11 1a GN SCRG 00770 PE 4 SV 1	15714.4	0	7101 7111	46816.2	221	23	48.28	655006	207787	328701	36.4074	1.7045	Fr4B Plus_001
4336	A9QA59	A9QA59 YEAST Translation elongation factor 1 alpha Fragment OS Saccharomyces cerevisiae PE 4 SV 1	13990.3	0	7510	31338.9	157	14	40.83	1721265	0	843612			Fr4B Plus_001
543	P35997	RS27A YEAST 40S ribosomal protein S27 A OS Saccharomyces cerevisiae GN RPS27A PE 1 SV 1 AA6ZZG7 A6ZZ	13340.1	0	548 1099	8879.41	52	7	46.34	256473	201248	104210	35.2616	0.3131	Fr4B Plus_001
548	P38711	RS27B YEAST 40S ribosomal protein S27 B OS Saccharomyces cerevisiae GN RPS27B PE 1 SV 1 AA6ZSS5 A6ZS	13340.1	0	543 1099	8865.38	52	7	46.34	256473	0	104210			Fr4B Plus_001
1099	B3LSE1	B3LSE1 YEAS1 Ribosomal protein S27B OS Saccharomyces cerevisiae strain RM11 1a GN SCRG 04727 PE 4	13284.3	0	543 548	12494.6	52	7	33.93	256473	0	104210			Fr4B Plus_001
513	B3LLM8	B3LLM8 YEAS1 Ribosomal protein S17A OS Saccharomyces cerevisiae strain RM11 1a GN SCRG 01871 PE 4	13149.7	0	1629 1643	9109.48	56	6	60.76	94569	0	59570			Fr4B Plus_001
500	P49167	RL38 YEAST 60S ribosomal protein L38 OS Saccharomyces cerevisiae GN RPL38 PE 1 SV 1 AA7A1K8 A7A1K8 Y	11871.6	0		8826.54	17	1	19.23	29441	88323	18493	15.4755	0.1366	Fr4B Plus_001
9753	P40150	HSP76 YEAST Heat shock protein SSB2 OS Saccharomyces cerevisiae GN SSB2 PE 1 SV 2	11553.6	0	509 9751 9757	66594.7	330	37	48.12	1129514	224174	539706	39.2787	2.6157	Fr4B Plus_001
5528	B3LIX8	B3LIX8 YEAS1 Alcohol dehydrogenase OS Saccharomyces cerevisiae strain RM11 1a GN SCRG 01319 PE 4 S	11069.2	0	5520 5521 5523 5527 5531	36851.2	165	20	40.52	680603	0	317065			Fr4B Plus_001
5531	A6ZNC5	A6ZNC5 YEAS7 Alcohol dehydrogenase OS Saccharomyces cerevisiae strain YJM789 GN ADH1 PE 3 SV 1	11069.2	0	5520 5521 5523 5527 5528	36839.2	165	20	40.52	680603	0	317065			Fr4B Plus_001
5520	P00330	ADH1 YEAST Alcohol dehydrogenase 1 OS Saccharomyces cerevisiae GN ADH1 PE 1 SV 4	11069.2	0	5521 5523 5527 5528 5531	36823.2	165	20	40.52	680603	318621	317065	55.8271	2.0557	Fr4B Plus_001
1052	P02400	RLA4 YEAST 60S acidic ribosomal protein P2 beta OS Saccharomyces cerevisiae GN RPP2B PE 1 SV 2 AA6ZY	10935.1	0		11050.1	38	4	34.55	123010	121110	57804	21.2203	0.2345	Fr4B Plus_001
9757	A6ZRN1	A6ZRN1 YEAS7 Stress seventy subfamily B protein OS Saccharomyces cerevisiae strain YJM789 GN SSB2	10934.2	0	509 9751 9753	66595.6	300	35	46	1019743	0	467183			Fr4B Plus_001
9751	P11484	HSP75 YEAST Heat shock protein SSB1 OS Saccharomyces cerevisiae GN SSB1 PE 1 SV 3 AA6ZXA5 A6ZXA5 YEA	10831.6	0	509 9753 9757	66601.7	300	35	46	1017793	16957.6	466830	2.9712	0.1979	Fr4B Plus_001
3487	P05750	RS3 YEAST 40S ribosomal protein S3 OS Saccharomyces cerevisiae GN RPS3 PE 1 SV 5 AA6ZRQ7 A6ZRQ7 YEAS	10437.3	0		26502.8	165	22	65.83	474963	184168	223288	32.269	0.8552	Fr4B Plus_001
1761	P07280	RS19A YEAST 40S ribosomal protein S19 A OS Saccharomyces cerevisiae GN RPS19A PE 1 SV 2 AA6ZN90 A6ZN	10294.8	0	1762	15917.1	74	8	43.06	258277	180001	99329	31.5388	0.502	Fr4B Plus_001
1762	P07281	RS19B YEAST 40S ribosomal protein S19 B OS Saccharomyces cerevisiae GN RPS19B PE 1 SV 2 AA6ZSH7 A6ZS	10294.8	0	1761	15891.1	74	8	43.06	258277	0	99329			Fr4B Plus_001
1662	P39516	RS14B YEAST 40S ribosomal protein S14 B OS Saccharomyces cerevisiae GN RPS14B PE 1 SV 2 AA6ZQE5 A6ZQ	9414.43	0	1654	14649.8	95	12	63.77	231399	0	112885			Fr4B Plus_001
1654	P06367	RS14A YEAST 40S ribosomal protein S14 A OS Saccharomyces cerevisiae GN RPS14A PE 1 SV 5 AA6ZTL2 A6ZT	9414.43	0	1662	14536.6	95	12	64.23	231399	147897	112885	25.9137	0.3767	Fr4B Plus_001
5762	P10664	RL4A YEAST 60S ribosomal protein L4 A OS Saccharomyces cerevisiae GN RPL4A PE 1 SV 4 AA6ZKX6 A6ZKX6	8775.35	0	5756 5766	39092.1	126	16	43.37	284258	0	122789			Fr4B Plus_001
5756	B3LNB3	B3LNB3 YEAS1 Ribosomal protein L4A OS Saccharomyces cerevisiae strain RM11 1a GN SCRG 02934 PE 4 S	8775.35	0	5762 5766	39062.1	126	16	43.37	284258	122369	122789	21.4409	0.8375	Fr4B Plus_001
1622	B3LM31	B3LM31 YEAS1 Ribosomal protein S16A Fragment OS Saccharomyces cerevisiae strain RM11 1a GN SCRG	8627.66	0	1754	15047.5	66	10	52.59	255148	0	112283			Fr4B Plus_001
1754	P40213	RS16 YEAST 40S ribosomal protein S16 OS Saccharomyces cerevisiae GN RPS16A PE 1 SV 2 AA6ZMK2 A6ZMK2	8627.66	0	1622	15847.5	75	12	57.34	285642	152371	127284	26.6977	0.4231	Fr4B Plus_001
5766	P49626	RL4B YEAST 60S ribosomal protein L4 B OS Saccharomyces cerevisiae GN RPL4B PE 1 SV 2 AA6ZXX7 A6ZXX7	8490.12	0	5756 5762	39062.1	112	15	42.82	253591	122369	110445	21.4409	0.8375	Fr4B Plus_001
2519	P26786	RS7A YEAST 40S ribosomal protein S7 A OS Saccharomyces cerevisiae GN RPS7A PE 1 SV 4 AA6ZNU6 A6ZNU6	8103.82	0	2514 2534	21622.2	97	12	47.37	247941	137968	103126	24.174	0.5227	Fr4B Plus_001
370	P0C0X0	RS28B YEAST 40S ribosomal protein S28 B OS Saccharomyces cerevisiae GN RPS28B PE 1 SV 1 AA7A1E5 A7A1	7727.57	0	372	7564.82	26	3	41.79	103200	103200	43140	18.0822	0.1368	Fr4B Plus_001
372	Q3E7X9	RS28A YEAST 40S ribosomal protein S28 A OS Saccharomyces cerevisiae GN RPS28A PE 1 SV 1 AA6ZP12 A6ZP	7727.57	0	370	7591.84	26	3	41.79	103200	0	43140			Fr4B Plus_001
11672	P32324	EF2 YEAST Elongation factor 2 OS Saccharomyces cerevisiae GN EFT1 PE 1 SV 1 AA6ZNY0 A6ZNY0 YEAS7 Tra	7448.93	0		93289.4	392	43	36.1	1517173	366669	679618	64.2458	5.9935	Fr4B Plus_001
2451	P07279	RL18 YEAST 60S ribosomal protein L18 OS Saccharomyces cerevisiae GN RPL18A PE 1 SV 1 AA6ZN91 A6ZN91	7019.22	0		20563.2	63	6	27.42	144147	92472	77336	16.2025	0.3332	Fr4B Plus_001
914	P05319	RLA2 YEAST 60S acidic ribosomal protein P2 alpha OS Saccharomyces cerevisiae GN RPP2A PE 1 SV 1 AA6Z	6886.82	0		10745.8	24	2	21.7	65721	98581.5	27221	17.2729	0.1856	Fr4B Plus_001
1979	P26781	RS11 YEAST 40S ribosomal protein S11 OS Saccharomyces cerevisiae GN RPS11A PE 1 SV 3 AA6ZKZ2 A6ZKZ2	6669.03	0		17748.9	97	12	53.85	299845	166969	124521	29.2554	0.5193	Fr4B Plus_001
1621	P26782	RS24 YEAST 40S ribosomal protein S24 OS Saccharomyces cerevisiae GN RPS24A PE 1 SV 3 AA6ZR28 A6ZR28	6583.95	0		15328.8	74	12	44.44	207223	115036	83733	20.156	0.309	Fr4B Plus_001
3214	P26783	RS5 YEAST 40S ribosomal protein S5 OS Saccharomyces cerevisiae GN RPS5 PE 1 SV 3 AA6ZQ79 A6ZQ79 YEAS	6500.44	0		25038.6	106	13	38.67	197825	142682	85670	25	0.626	Fr4B Plus_001
2648	B3LGX6	B3LGX6 YEAS1 Ribosomal protein L13A Fragment OS Saccharomyces cerevisiae strain RM11 1a GN SCRG	6314.84	0	2674 2681 2687	22422.9	89	14	52.02	212474	94760	108946	16.6034	0.3723	Fr4B Plus_001
2681	B3LM30	B3LM30 YEAS1 Ribosomal protein L13B Fragment OS Saccharomyces cerevisiae strain RM11 1a GN SCRG	6314.84	0	2648 2674 2687	22507	89	14	51.76	212474	0	108946			Fr4B Plus_001
2674	P40212	RL13B YEAST 60S ribosomal protein L13 B OS Saccharomyces cerevisiae GN RPL13B PE 1 SV 1 AA6ZMK1 A6ZM	6314.84	0	2648 2681 2687	22525	89	14	51.76	212474	0	108946			Fr4B Plus_001
2687	Q12690	RL13A YEAST 60S ribosomal protein L13 A OS Saccharomyces cerevisiae GN RPL13A PE 1 SV 1 AA6ZXP6 A6ZX	6314.84	0	2648 2674 2681	22554.1	89	14	51.76	212474	0	108946			Fr4B Plus_001
2036	Q02753	RL21A YEAST 60S ribosomal protein L21 A OS Saccharomyces cerevisiae GN RPL21A PE 1 SV 1 AA6ZLD1 A6ZL	6154.79	0	2045	18242.2	55	7	41.88	162094	112812	53574	19.7663	0.3606	Fr4B Plus_001
2322	A6ZMV5	A6ZMV5 YEAS7 Ribosomal protein L20A OS Saccharomyces cerevisiae strain YJM789 GN RPL20A PE 4 SV 1	6132.62	0	2227 2252	21235.8	72	11	30.34	187274	0	85673			Fr4B Plus_001
2227	P0C2I0	RL20 YEAST 60S ribosomal protein L20 OS Saccharomyces cerevisiae GN RPL20A PE 1 SV 2	6132.62	0	2252 2322	20436.8	72	11	31.4	187274	123247	85673	21.5947	0.4413	Fr4B Plus_001
2252	A6ZPE7	A6ZPE7 YEAS7 Ribosomal protein L20B OS Saccharomyces cerevisiae strain YJM789 GN RPL20B PE 4 SV 1	6132.62	0	2227 2322	20713.1	72	11	31.03	187274	0	85673			Fr4B Plus_001
2045	Q12672	RL21B YEAST 60S ribosomal protein L21 B OS Saccharomyces cerevisiae GN RPL21B PE 1 SV 1 AA6ZWH1 A6ZW	6113.07	0	2036	18274.3	50	6	35	150058	0	52091			Fr4B Plus_001
1800	P35271	RS18 YEAST 40S ribosomal protein S18 OS Saccharomyces cerevisiae GN RPS18A PE 1 SV 4 AA6ZM36 A6ZM36	6100.85	0		17037.6	62	8	44.52	200187	127650	81021	22.3662	0.3811	Fr4B Plus_001
7101	P00925	ENO2 YEAST Enolase 2 OS Saccharomyces cerevisiae GN ENO2 PE 1 SV 2 AA6ZT81 A6ZT81 YEAS7 Enolase OS S	5595.28	0	7107 7111	46914.3	107	15	31.12	363616	182122	148417	31.9105	1.4971	Fr4B Plus_001
2425	P05740	RL17A YEAST 60S ribosomal protein L17 A OS Saccharomyces cerevisiae GN RPL17A PE 1 SV 4 AA6ZZE6 A6ZZ	5264.74	0	2426	20549.5	74	10	52.17	197560	95604	69856	16.7512	0.3442	Fr4B Plus_001
2130	P17079	RL12 YEAST 60S ribosomal protein L12 OS Saccharomyces cerevisiae GN RPL12A PE 1 SV 1 AA6ZQP7 A6ZQP7	5235	0		17822.6	49	7	57.58	178824	141762	65955	24.8388	0.4427	Fr4B Plus_001
12361	P16861	K6PF1 YEAST 6 phosphofructokinase subunit alpha OS Saccharomyces cerevisiae GN PFK1 PE 1 SV 1 AA6ZUP	5228.35	0	12248 12251 12253	107970	314	37	35.26	741996	146230	294455	25.6217	2.7664	Fr4B Plus_001
981	P32911	SUI1 YEAST Eukaryotic translation initiation factor eIF 1 OS Saccharomyces cerevisiae GN SUI1 PE 1 S	5177.67	0		12312.2	20	2	35.19	31233	46849.5	14882	8.2087	0.1011	Fr4B Plus_001
266	P41057	RS29A YEAST 40S ribosomal protein S29 A OS Saccharomyces cerevisiae GN RPS29A PE 1 SV 3 AA7A1R3 A7A1	5172.24	0		6660.7	14	3	35.71	31760	31760	8281	5.5648	0.0371	Fr4B Plus_001
2701	A6ZR58	A6ZR58 YEAS7 Ribosomal protein S8 OS Saccharomyces cerevisiae strain YJM789 GN RPS8B PE 3 SV 1 AB3	5117.39	0	2691	22517.7	55	6	32.5	197946	0	87911			Fr4B Plus_001
2691	P05754	RS8 YEAST 40S ribosomal protein S8 OS Saccharomyces cerevisiae GN RPS8A PE 1 SV 3 AA6ZKM8 A6ZKM8 YEA	5117.39	0	2701	22489.7	55	6	32.5	197946	157592	87911	27.6125	0.621	Fr4B Plus_001
2635	A6ZS11	A6ZS11 YEAS7 Ribosomal protein L16B OS Saccharomyces cerevisiae strain YJM789 GN RPL16B PE 3 SV 1	5101.6	0	2662 2673 2684 2695	22219.1	67	9	34.85	134561	82164	53023	14.3964	0.3199	Fr4B Plus_001
2662	P26785	RL16B YEAST 60S ribosomal protein L16 B OS Saccharomyces cerevisiae GN RPL16B PE 1 SV 3 AB3LNS8 B3LN	5101.6	0	2635 2673 2684 2695	22249.1	67	9	34.85	134561	0	53023			Fr4B Plus_001
2295	Q02326	RL6A YEAST 60S ribosomal protein L6 A OS Saccharomyces cerevisiae GN RPL6A PE 1 SV 2 AA6ZLZ2 A6ZLZ2	4982.7	0	2301	19961.5	50	7	44.89	166716	52550.6	56508	9.2076	0.1838	Fr4B Plus_001
1639	P0C2H6	RL27A YEAST 60S ribosomal protein L27 A OS Saccharomyces cerevisiae GN RPL27A PE 1 SV 1 AA6ZSR4 A6ZS	4847.58	0	1641 2091	15531.3	64	9	47.79	142641	89432	55658	15.6698	0.2434	Fr4B Plus_001
1641	P0C2H7	RL27B YEAST 60S ribosomal protein L27 B OS Saccharomyces cerevisiae GN RPL27B PE 1 SV 1	4847.58	0	1639 2091	15505.2	64	9	47.79	142641	0	55658			Fr4B Plus_001
1531	P38061	RL32 YEAST 60S ribosomal protein L32 OS Saccharomyces cerevisiae GN RPL32 PE 1 SV 1 AA6ZKL0 A6ZKL0 Y	4840.52	0		14771.3	34	5	26.15	133164	119042	63778	20.8579	0.3081	Fr4B Plus_001
12248	B3LM93	B3LM93 YEAS1 Phosphofructokinase beta subunit OS Saccharomyces cerevisiae strain RM11 1a GN SCRG 0	4840.28	0	12251 12253 12361	104593	280	37	33.99	634839	50011	295959	8.7627	0.9165	Fr4B Plus_001
1448	P05743	RL26A YEAST 60S ribosomal protein L26 A OS Saccharomyces cerevisiae GN RPL26A PE 1 SV 3	4759.7	0	1462 1507	14233.7	95	16	54.33	198540	95107	86484	16.6642	0.2372	Fr4B Plus_001
2091	B3LSD1	B3LSD1 YEAS1 Ribosomal protein L27A OS Saccharomyces cerevisiae strain RM11 1a GN SCRG 04716 PE 4	4738.39	0	1639 1641	18682.9	58	8	36.42	136836	0	49725			Fr4B Plus_001
1462	P53221	RL26B YEAST 60S ribosomal protein L26 B OS Saccharomyces cerevisiae GN RPL26B PE 1 SV 2 AA7A1M3 A7A1	4716.98	0	1448 1507	14234.7	71	12	53.54	163103	1615	66626	0.283	0.004	Fr4B Plus_001
2426	P46990	RL17B YEAST 60S ribosomal protein L17 B OS Saccharomyces cerevisiae GN RPL17B PE 1 SV 2 AA6ZQF7 A6ZQ	4684.33	0	2425	20551.4	60	8	46.74	167904	0	60459			Fr4B Plus_001
12253	P16862	K6PF2 YEAST 6 phosphofructokinase subunit beta OS Saccharomyces cerevisiae GN PFK2 PE 1 SV 4	4577.1	0	12248 12251 12361	104618	262	36	34.1	611998	161727	267044	28.337	2.9646	Fr4B Plus_001
2301	P05739	RL6B YEAST 60S ribosomal protein L6 B OS Saccharomyces cerevisiae GN RPL6B PE 1 SV 4 AA7A1W7 A7A1W7	4552	0	2295	19986.5	36	5	29.55	150719	79593.2	52149	13.9459	0.2787	Fr4B Plus_001
1507	A6ZV22	A6ZV22 YEAS7 Ribosomal protein L26B OS Saccharomyces cerevisiae strain YJM789 GN RPL26B PE 4 SV 1	4502.79	0	1448 1462	14609.2	68	11	45.74	152223	0	63409			Fr4B Plus_001
3407	P02365	RS6 YEAST 40S ribosomal protein S6 OS Saccharomyces cerevisiae GN RPS6A PE 1 SV 1 AA6ZLC2 A6ZLC2 YEA	4497.72	0	2269	26996.4	120	18	46.19	325974	178312	148024	31.2429	0.8434	Fr4B Plus_001
3747	P23248	RS3B YEAST 40S ribosomal protein S1 B OS Saccharomyces cerevisiae GN RPS1B PE 1 SV 3 AA6ZM02 A6ZM02	4391.86	0	3754	28812.5	121	17	47.84	466236	134498	173044	23.566	0.679	Fr4B Plus_001
3722	B3LTM6	B3LTM6 YEAS1 Ribosomal protein L2B Fragment OS Saccharomyces cerevisiae strain RM11 1a GN SCRG 0	4347.92	0	3732	27277.3	66	10	44.66	168811	110122	70977	19.295	0.5263	Fr4B Plus_001
3732	P05736	RL2 YEAST 60S ribosomal protein L2 OS Saccharomyces cerevisiae GN RPL2A PE 1 SV 3 AA6ZVP9 A6ZVP9 YEA	4347.92	0	3722	27408.5	66	10	44.49	168811	0	70977			Fr4B Plus_001
2582	P05755	RS9B YEAST 40S ribosomal protein S9 B OS Saccharomyces cerevisiae GN RPS9B PE 1 SV 4	4308.24	0	2590 2626	22298.7	95	17	49.74	308214	158391	112299	27.7525	0.6188	Fr4B Plus_001
2590	A6ZLD0	A6ZLD0 YEAS7 Ribosomal protein S9B OS Saccharomyces cerevisiae strain YJM789 GN RPS9B PE 3 SV 1 AB	4308.24	0	2582 2626	22270.7	95	17	49.74	308214	0	112299			Fr4B Plus_001
2626	O13516	RS9A YEAST 40S ribosomal protein S9 A OS Saccharomyces cerevisiae GN RPS9A PE 1 SV 3 AA6ZWH0 A6ZWH0	4308.24	0	2582 2590	22442.8	89	16	41.12	280530	0	111282			Fr4B Plus_001
1537	Q3E7Y3	RS22B YEAST 40S ribosomal protein S22 B OS Saccharomyces cerevisiae GN RPS22B PE 1 SV 3 AA7A1P4 A7A1	4161.54	0	1514	14626.1	59	7	46.15	169836	0	59809			Fr4B Plus_001
1514	P0C0W1	RS22A YEAST 40S ribosomal protein S22 A OS Saccharomyces cerevisiae GN RPS22A PE 1 SV 2 AA6ZQE6 A6ZQ	4161.54	0	1537	14626.1	59	7	46.15	169836	108425	59809	18.9977	0.2779	Fr4B Plus_001
1658	A6ZZW0	A6ZZW0 YEAS7 Ribosomal protein L14A OS Saccharomyces cerevisiae strain YJM789 GN RPL14A PE 4 SV 1	4028.97	0	1090 1666 1672	15127	42	7	31.88	100170	70462	33785	12.346	0.1868	Fr4B Plus_001
1672	P38754	RL14B YEAST 60S ribosomal protein L14 B OS Saccharomyces cerevisiae GN RPL14B PE 1 SV 1 AA6ZSQ1 A6ZS	4028.97	0	1090 1658 1666	15153	42	7	31.88	100170	0	33785			Fr4B Plus_001
1310	P38701	RS20 YEAST 40S ribosomal protein S20 OS Saccharomyces cerevisiae GN RPS20 PE 1 SV 3 AA6ZSN7 A6ZSN7 Y	4016.76	0		13907.1	46	6	31.4	125099	85572	39599	14.9935	0.2085	Fr4B Plus_001
3754	P33442	RS3A YEAST 40S ribosomal protein S1 A OS Saccharomyces cerevisiae GN RPS1A PE 1 SV 2 AA7A1W1 A7A1W1	3984.6	0	3747	28743.4	110	16	47.84	442951	112624	166094	19.7333	0.5672	Fr4B Plus_001
607	Q3E754	RS21B YEAST 40S ribosomal protein S21 B OS Saccharomyces cerevisiae GN RPS21B PE 1 SV 1 AA6ZQJ4 A6ZQ	3973.94	0	600	9759.88	31	5	55.17	98937	86574	24771	15.1691	0.148	Fr4B Plus_001
1740	Q01855	RS15 YEAST 40S ribosomal protein S15 OS Saccharomyces cerevisiae GN RPS15 PE 1 SV 1 AA6ZNG9 A6ZNG9 Y	3901	0		16001.9	26	3	16.9	125202	125202	55841	21.9372	0.351	Fr4B Plus_001
12552	B3RHD4	B3RHD4 YEAS1 Elongation factor 3A OS Saccharomyces cerevisiae strain RM11 1a GN SCRG 04202 PE 4 SV	3787.08	0	10859 11928 12551 12553 12554	115979	237	32	28.83	755840	188256	287038	32.9852	3.8256	Fr4B Plus_001
12554	P16521	EF3A YEAST Elongation factor 3A OS Saccharomyces cerevisiae GN YEF3 PE 1 SV 3	3787.08	0	10859 11928 12551 12552 12553	115993	237	32	28.83	755840	0	287038			Fr4B Plus_001
1913	A7A160	A7A160 YEAS7 Ribosomal protein S31 OS Saccharomyces cerevisiae strain YJM789 GN RPS31 PE 4 SV 1 AB	3731.14	0	486 6119	17216.2	21	5	28.29	97080	78171	26345	13.6967	0.2358	Fr4B Plus_001
6662	P36008	EF1G2 YEAST Elongation factor 1 gamma 2 OS Saccharomyces cerevisiae GN TEF4 PE 1 SV 1 AB3LR10 B3LR10	3705.27	0	6711	46520.2	87	13	25	186261	96728	74152	16.9482	0.7884	Fr4B Plus_001
3041	P53030	RL1 YEAST 60S ribosomal protein L1 OS Saccharomyces cerevisiae GN RPL1A PE 1 SV 1 AA6ZU48 A6ZU48 YEA	3650.13	0		24485.8	38	6	27.65	128576	95579	34556	16.7469	0.4101	Fr4B Plus_001
12251	A6ZMR7	A6ZMR7 YEAS7 Phosphofructokinase beta subunit OS Saccharomyces cerevisiae strain YJM789 GN PFK2 PE	3645.66	0	12248 12253 12361	104592	252	35	31.49	570692	0	259894			Fr4B Plus_001
2500	B3LN67	B3LN67 YEAS1 Ribosomal protein L19A Ribosomal protein L19B Fragment OS Saccharomyces cerevisiae	3604.75	0	2506	21729.1	64	8	29.63	149359	106959	66821	18.7408	0.4072	Fr4B Plus_001
2506	P05735	RL19 YEAST 60S ribosomal protein L19 OS Saccharomyces cerevisiae GN RPL19A PE 1 SV 5 AA6ZKS1 A6ZKS1	3604.75	0	2500	21704.1	64	8	29.63	149359	0	66821			Fr4B Plus_001
2534	Q45TZ8	Q45TZ8 YEAST Rps7bp OS Saccharomyces cerevisiae GN RPS7B PE 4 SV 1	3604.67	0	2514 2519	21733.4	68	9	42.93	165772	0	72787			Fr4B Plus_001
2514	P48164	RS7B YEAST 40S ribosomal protein S7 B OS Saccharomyces cerevisiae GN RPS7B PE 1 SV 1 AA6ZRY5 A6ZRY5	3604.67	0	2519 2534	21634.3	68	9	43.16	165772	24959	72787	4.3732	0.0946	Fr4B Plus_001
2794	P05748	RL15A YEAST 60S ribosomal protein L15 A OS Saccharomyces cerevisiae GN RPL15A PE 1 SV 3 AA7A0T5 A7A0	3601.38	0	2780	24422.2	44	7	24.02	111527	67501.6	44778	11.8273	0.2888	Fr4B Plus_001
959	P05744	RL33A YEAST 60S ribosomal protein L33 A OS Saccharomyces cerevisiae GN RPL33A PE 1 SV 3 AA6ZWB1 A6ZW	3591.31	0	843 968	12154.1	22	3	25.23	62559	62559	23206	10.9613	0.1332	Fr4B Plus_001
5742	P41940	MPG1 YEAST Mannose 1 phosphate guanyltransferase OS Saccharomyces cerevisiae GN MPG1 PE 1 SV 2 AA6ZX	3580.88	0		39566	82	9	27.42	204117	96713	86874	16.9456	0.6705	Fr4B Plus_001
1666	P36105	RL14A YEAST 60S ribosomal protein L14 A OS Saccharomyces cerevisiae GN RPL14A PE 1 SV 1	3570.23	0	1090 1658 1672	15167.1	36	6	25.36	77262	0	29876			Fr4B Plus_001
12551	A7A1D2	A7A1D2 YEAS7 Translation elongation factor 2 EF 2 OS Saccharomyces cerevisiae strain YJM789 GN Y	3551.93	0	10859 11928 12552 12553 12554	115959	220	30	27.97	695619	0	263058			Fr4B Plus_001
486	P05759	RS37 YEAST 40S ribosomal protein S31 OS Saccharomyces cerevisiae GN UBI3 PE 1 SV 2	3395.84	0	1913 6119	8677.38	12	3	32.89	65104	0	15766			Fr4B Plus_001
3766	P29453	RL8B YEAST 60S ribosomal protein L8 B OS Saccharomyces cerevisiae GN RPL8B PE 1 SV 3 AB3LTD0 B3LTD0	3377.58	0	3762 3774 3776	28111.8	81	12	33.98	282251	161949	104920	28.3759	0.7977	Fr4B Plus_001
2780	P54780	RL15B YEAST 60S ribosomal protein L15 B OS Saccharomyces cerevisiae GN RPL15B PE 1 SV 2 AA6ZMI1 A6ZM	3351.23	0	2794	24422.2	41	7	24.02	94339	31029.4	38476	5.4368	0.1328	Fr4B Plus_001
1252	P39938	RS26A YEAST 40S ribosomal protein S26 A OS Saccharomyces cerevisiae GN RPS26A PE 1 SV 1 AA6ZTZ9 A6ZT	3329.32	0	1255	13504.8	17	2	17.65	78579	117868	23079	20.6523	0.2789	Fr4B Plus_001
1255	P39939	RS26B YEAST 40S ribosomal protein S26 B OS Saccharomyces cerevisiae GN RPS26B PE 1 SV 1 AA6ZR85 A6ZR	3329.32	0	1252	13446.8	17	2	17.65	78579	0	23079			Fr4B Plus_001
13586	A6ZW24	A6ZW24 YEAS7 Fatty acid synthase alpha subunit OS Saccharomyces cerevisiae strain YJM789 GN FAS2 P	3323.15	0	13587	207030	557	86	39.9	1199798	151774	477753	26.5931	5.5056	Fr4B Plus_001
6252	P14126	RL3 YEAST 60S ribosomal protein L3 OS Saccharomyces cerevisiae GN RPL3 PE 1 SV 4 AA6ZNR5 A6ZNR5 YEAS	3291.9	0		43757.7	125	18	38.24	326058	107900	104281	18.9057	0.8273	Fr4B Plus_001
3716	P46654	RS0B YEAST 40S ribosomal protein S0 B OS Saccharomyces cerevisiae GN RPS0B PE 1 SV 2 AA7A0V3 A7A0V3	3273.94	0	3704	27962.5	71	11	25	253769	171559	146777	30.0597	0.8405	Fr4B Plus_001
3735	P25443	RS2 YEAST 40S ribosomal protein S2 OS Saccharomyces cerevisiae GN RPS2 PE 1 SV 3 AA6ZU59 A6ZU59 YEAS	3254.87	0		27449.8	68	11	32.28	165195	96093	61362	16.8369	0.4622	Fr4B Plus_001
6146	P10659	METK1 YEAST S adenosylmethionine synthetase 1 OS Saccharomyces cerevisiae GN SAM1 PE 1 SV 2 AA7A171	3242.52	0	6175 6190 6191	41818.4	71	10	23.56	127826	67858	40264	11.8897	0.4972	Fr4B Plus_001
3762	A7A0L4	A7A0L4 YEAS7 Ribosomal protein L8B OS Saccharomyces cerevisiae strain YJM789 GN RPL8B PE 4 SV 1	3239.17	0	3766 3774 3776	28097.8	76	11	30.47	267380	0	101271			Fr4B Plus_001
4526	P26321	RL5 YEAST 60S ribosomal protein L5 OS Saccharomyces cerevisiae GN RPL5 PE 1 SV 3	3220.26	0	4513	33742.9	59	7	29.29	122039	0	59728			Fr4B Plus_001
4513	A6ZWC1	A6ZWC1 YEAS7 Ribosomal protein L5 OS Saccharomyces cerevisiae strain YJM789 GN RPL5 PE 4 SV 1 AB3L	3220.26	0	4526	33714.9	59	7	29.29	122039	86926	59728	15.2307	0.5135	Fr4B Plus_001
3776	A6ZSL7	A6ZSL7 YEAS7 Ribosomal protein L8A OS Saccharomyces cerevisiae strain YJM789 GN RPL8A PE 4 SV 1	3216.56	0	3762 3766 3774	28111.8	72	11	30.47	270332	0	107781			Fr4B Plus_001
3774	P17076	RL8A YEAST 60S ribosomal protein L8 A OS Saccharomyces cerevisiae GN RPL8A PE 1 SV 4 AB3LS86 B3LS86	3216.56	0	3762 3766 3776	28124.8	72	11	30.47	270332	5223	107781	0.9151	0.0257	Fr4B Plus_001
13587	P19097	FAS2 YEAST Fatty acid synthase subunit alpha OS Saccharomyces cerevisiae GN FAS2 PE 1 SV 2	3181.93	0	13586	206947	521	81	37.94	1131755	0	441105			Fr4B Plus_001
3704	P32905	RS0A YEAST 40S ribosomal protein S0 A OS Saccharomyces cerevisiae GN RPS0A PE 1 SV 3 AA6ZUM5 A6ZUM5	3124.3	0	3716	28024.5	65	10	22.22	241120	0	143518			Fr4B Plus_001
968	P41056	RL33B YEAST 60S ribosomal protein L33 B OS Saccharomyces cerevisiae GN RPL33B PE 1 SV 2 AA6ZP75 A6ZP	3111.22	0	843 959	12168.1	23	4	26.17	55552	0	14615			Fr4B Plus_001
843	B3LJQ6	B3LJQ6 YEAS1 Ribosomal protein L33B OS Saccharomyces cerevisiae strain RM11 1a GN SCRG 01620 PE 4	3111.22	0	959 968	11686.7	23	4	27.18	55552	52372	14615	9.1764	0.1072	Fr4B Plus_001
600	P0C0V8	RS21A YEAST 40S ribosomal protein S21 A OS Saccharomyces cerevisiae GN RPS21A PE 1 SV 1 AA7A017 A7A0	3078.68	0	607	9745.85	27	4	36.78	92261	0	21771			Fr4B Plus_001
3575	P05737	RL7A YEAST 60S ribosomal protein L7 A OS Saccharomyces cerevisiae GN RPL7A PE 1 SV 3 AA6ZUA3 A6ZUA3	3061.32	0	3557	27638.3	83	15	32.79	191893	81565.6	71044	14.2915	0.395	Fr4B Plus_001
2826	P32471	EF1B YEAST Elongation factor 1 beta OS Saccharomyces cerevisiae GN EFB1 PE 1 SV 4	3036.36	0	2843	22627.1	46	7	16.99	173432	123775	50922	21.6872	0.4907	Fr4B Plus_001
2843	A7A0G4	A7A0G4 YEAS7 Translation elongation factor EF 1 beta OS Saccharomyces cerevisiae strain YJM789 GN	3036.36	0	2826	22742.2	46	7	16.91	173432	0	50922			Fr4B Plus_001
13622	P07149	FAS1 YEAST Fatty acid synthase subunit beta OS Saccharomyces cerevisiae GN FAS1 PE 1 SV 2	2910.03	0	13610 13623 13624	228692	418	60	26.86	1087441	0	412098			Fr4B Plus_001
13624	B3LQS4	B3LQS4 YEAS1 Acetyl transferase OS Saccharomyces cerevisiae strain RM11 1a GN SCRG 03847 PE 4 SV 1	2910.03	0	13610 13622 13623	228651	421	61	27.6	1089148	0	413505			Fr4B Plus_001
13623	A6ZZE4	A6ZZE4 YEAS7 Acetyl transferase OS Saccharomyces cerevisiae strain YJM789 GN FAS1 PE 4 SV 1	2910.03	0	13610 13622 13624	228678	421	61	27.6	1089148	157868	413505	27.6608	6.3254	Fr4B Plus_001
2123	B3LGK6	B3LGK6 YEAS1 Ribosomal protein S13 OS Saccharomyces cerevisiae strain RM11 1a GN SCRG 00451 PE 4 S	2810.28	0	1906	18793	39	6	30.3	145832	0	59091			Fr4B Plus_001
1906	P05756	RS13 YEAST 40S ribosomal protein S13 OS Saccharomyces cerevisiae GN RPS13 PE 1 SV 3 AA6ZY29 A6ZY29 Y	2810.28	0	2123	17028.9	39	6	33.11	145832	116173	59091	20.3552	0.3466	Fr4B Plus_001
5521	B3LMJ1	B3LMJ1 YEAS1 Alcohol dehydrogenase II OS Saccharomyces cerevisiae strain RM11 1a GN SCRG 02200 PE	2806.27	0	5520 5523 5527 5528 5531	36714.1	59	9	15.23	326607	7702	121429	1.3495	0.0495	Fr4B Plus_001
3852	P05753	RS4 YEAST 40S ribosomal protein S4 OS Saccharomyces cerevisiae GN RPS4A PE 1 SV 3 AA6ZQA2 A6ZQA2 YEA	2804.29	0		29410.2	87	13	32.57	294806	142732	123938	25.0088	0.7355	Fr4B Plus_001
13610	Q05747	Q05747 YEAST FAS1 protein OS Saccharomyces cerevisiae GN FAS1 PE 2 SV 1	2733.96	0	13622 13623 13624	220329	379	53	24.29	979774	0	372214			Fr4B Plus_001
4840	P05317	RLA0 YEAST 60S acidic ribosomal protein P0 OS Saccharomyces cerevisiae GN RPP0 PE 1 SV 1	2727.12	0	4811	33766.4	70	11	31.09	145828	57651.1	59219	10.1013	0.3411	Fr4B Plus_001
4811	A7A1L9	A7A1L9 YEAS7 60S acidic ribosomal protein P0 OS Saccharomyces cerevisiae strain YJM789 GN RPP0 PE	2726.84	0	4840	33720.2	72	11	38.14	158922	32487.9	53877	5.6924	0.1919	Fr4B Plus_001
8585	P32481	IF2G YEAST Eukaryotic translation initiation factor 2 subunit gamma OS Saccharomyces cerevisiae GN G	2681.9	0		57866	87	15	32.45	164883	70422	82686	12.339	0.714	Fr4B Plus_001
267	P41058	RS29B YEAST 40S ribosomal protein S29 B OS Saccharomyces cerevisiae GN RPS29B PE 1 SV 3 AA6ZXR4 A6ZX	2610.57	0		6727.74	19	2	32.14	24647	36970.5	15627	6.4778	0.0436	Fr4B Plus_001
4976	P38011	GBLP YEAST Guanine nucleotide binding protein subunit beta like protein OS Saccharomyces cerevisiae	2509.64	0		34805.4	70	10	23.2	208514	126156	98552	22.1044	0.7694	Fr4B Plus_001
5523	A6ZN19	A6ZN19 YEAS7 Alcohol dehydrogenase II OS Saccharomyces cerevisiae strain YJM789 GN ADH2 PE 3 SV 1	2393.21	0	5520 5521 5527 5528 5531	36756	45	7	12.64	265426	0	101257			Fr4B Plus_001
5527	P00331	ADH2 YEAST Alcohol dehydrogenase 2 OS Saccharomyces cerevisiae GN ADH2 PE 1 SV 3	2393.21	0	5520 5521 5523 5528 5531	36732	45	7	12.64	265426	0	101257			Fr4B Plus_001
1728	P04456	RL25 YEAST 60S ribosomal protein L25 OS Saccharomyces cerevisiae GN RPL25 PE 1 SV 4 AA6ZN84 A6ZN84 Y	2375.24	0		15757.6	27	4	29.58	64433	62042	36321	10.8707	0.1713	Fr4B Plus_001
749	O14455	RL36B YEAST 60S ribosomal protein L36 B OS Saccharomyces cerevisiae GN RPL36B PE 1 SV 3 AA6ZW06 A6ZW	2371.19	0	536 731 745	11135.2	35	7	48	74230	52484	26667	9.196	0.1024	Fr4B Plus_001
1879	P02406	RL28 YEAST 60S ribosomal protein L28 OS Saccharomyces cerevisiae GN RPL28 PE 1 SV 2	2335.87	0	1873	16722.6	35	6	29.53	99578	0	42660			Fr4B Plus_001
1873	A6ZU78	A6ZU78 YEAS7 Ribosomal protein L28 OS Saccharomyces cerevisiae strain YJM789 GN RPL28 PE 3 SV 1 AB	2335.87	0	1879	16721.6	35	6	29.53	99578	65499	42660	11.4764	0.1919	Fr4B Plus_001
509	Q05833	Q05833 YEAST Yeast S cerevisiae YG101 gene encoding a 70kDal heat shock protein segment 1 Fragm	2199.69	0	9751 9753 9757	8362.41	25	5	20.51	80645	0	24597			Fr4B Plus_001
1951	P24000	RL24B YEAST 60S ribosomal protein L24 B OS Saccharomyces cerevisiae GN RPL24B PE 1 SV 1 AB3LI81 B3LI	2158.33	0	1953 1960	17547.5	45	5	22.58	66386	55665	28254	9.7533	0.1711	Fr4B Plus_001
1953	A6ZUG0	A6ZUG0 YEAS7 Ribosomal protein L24B OS Saccharomyces cerevisiae strain YJM789 GN RPL24B PE 4 SV 1	2158.33	0	1951 1960	17577.5	45	5	22.58	66386	0	28254			Fr4B Plus_001
6386	P06168	ILV5 YEAST Ketol acid reductoisomerase mitochondrial OS Saccharomyces cerevisiae GN ILV5 PE 1 SV 1	2119.19	0	6369 6374	44368.5	65	12	28.35	169798	0	62636			Fr4B Plus_001
6369	Q02341	Q02341 YEAST Acetohydroxy acid isomeroreductase OS Saccharomyces cerevisiae GN ILV5 PE 2 SV 1	2119.19	0	6374 6386	44384.6	65	12	28.35	169798	87943	62636	15.4089	0.6839	Fr4B Plus_001
1292	P39741	RL35 YEAST 60S ribosomal protein L35 OS Saccharomyces cerevisiae GN RPL35A PE 1 SV 1 AA6ZXJ1 A6ZXJ1	2094.06	0	1282	13909.6	36	7	37.5	80962	0	30726			Fr4B Plus_001
1282	A6ZXE1	A6ZXE1 YEAS7 Ribosomal protein L35A OS Saccharomyces cerevisiae strain YJM789 GN RPL35A PE 4 SV 1	2094.06	0	1292	13899.5	36	7	37.5	80962	59689	30726	10.4584	0.1454	Fr4B Plus_001
885	P14120	RL30 YEAST 60S ribosomal protein L30 OS Saccharomyces cerevisiae GN RPL30 PE 1 SV 3 AA6ZUW4 A6ZUW4 Y	2062.73	0		11415.4	37	5	44.76	79190	57384	34533	10.0545	0.1148	Fr4B Plus_001
745	A6ZMQ5	A6ZMQ5 YEAS7 60S ribosomal protein L36 OS Saccharomyces cerevisiae strain YJM789 GN RPL36A PE 3 SV	2058.55	0	536 731 749	11094.2	31	6	39	68624	0	24984			Fr4B Plus_001
731	P05745	RL36A YEAST 60S ribosomal protein L36 A OS Saccharomyces cerevisiae GN RPL36A PE 1 SV 3	2058.55	0	536 745 749	11124.2	31	6	39	68624	0	24984			Fr4B Plus_001
1795	P32827	RS23 YEAST 40S ribosomal protein S23 OS Saccharomyces cerevisiae GN RPS23A PE 1 SV 1 AA6ZUD1 A6ZUD1	2057.75	0		16037.8	22	4	17.24	56172	54314	17595	9.5166	0.1526	Fr4B Plus_001
3557	Q12213	RL7B YEAST 60S ribosomal protein L7 B OS Saccharomyces cerevisiae GN RPL7B PE 1 SV 3 AA6ZW56 A6ZW56	2047.18	0	3575	27696.3	69	14	32.79	147867	30085.2	54053	5.2714	0.146	Fr4B Plus_001
1090	B3LSB7	B3LSB7 YEAS1 Ribosomal protein L14A OS Saccharomyces cerevisiae strain RM11 1a GN SCRG 04702 PE 4	2003.52	0	1658 1666 1672	11844.2	17	3	17.12	30648	0	9855			Fr4B Plus_001
8168	P00549	KPYK1 YEAST Pyruvate kinase 1 OS Saccharomyces cerevisiae GN PYK1 PE 1 SV 2 AA7A0C8 A7A0C8 YEAS7 Pyr	1989.1	0	8268 8277	54544.8	109	18	43.8	174143	47518	78356	8.3259	0.4541	Fr4B Plus_001
1960	P04449	RL24A YEAST 60S ribosomal protein L24 A OS Saccharomyces cerevisiae GN RPL24A PE 1 SV 1 AA6ZUW3 A6ZU	1955.08	0	1951 1953	17613.6	38	5	22.58	112276	97259	29663	17.0412	0.3002	Fr4B Plus_001
6190	Q6B194	Q6B194 YEAST S adenosylmethionine synthetase OS Saccharomyces cerevisiae GN SAM2 PE 3 SV 1	1874.53	0	6146 6175 6191	42230	41	8	16.15	99028	0	26741			Fr4B Plus_001
6191	P19358	METK2 YEAST S adenosylmethionine synthetase 2 OS Saccharomyces cerevisiae GN SAM2 PE 1 SV 3 AA6ZZ91	1874.53	0	6146 6175 6190	42256	41	8	16.15	99028	0	26741			Fr4B Plus_001
6175	B3LFG5	B3LFG5 YEAS1 S adenosylmethionine synthetase 2 OS Saccharomyces cerevisiae strain RM11 1a GN SCRG	1874.53	0	6146 6190 6191	42242	41	8	16.15	99028	0	26741			Fr4B Plus_001
2251	P0C0W9	RL11A YEAST 60S ribosomal protein L11 A OS Saccharomyces cerevisiae GN RPL11A PE 1 SV 2 AA6ZWY2 A6ZW	1782.08	0	2266	19719.7	41	7	22.41	116093	83479	47739	14.6268	0.2884	Fr4B Plus_001
2266	Q3E757	RL11B YEAST 60S ribosomal protein L11 B OS Saccharomyces cerevisiae GN RPL11B PE 1 SV 3 AA6ZV67 A6ZV	1782.08	0	2251	19749.7	41	7	22.41	116093	0	47739			Fr4B Plus_001
3110	P41805	RL10 YEAST 60S ribosomal protein L10 OS Saccharomyces cerevisiae GN RPL10 PE 1 SV 1 AA7A0Y0 A7A0Y0 Y	1715.61	0		25361.4	50	9	34.39	75937	39316	22742	6.8887	0.1747	Fr4B Plus_001
2003	A6ZWL1	NACB1 YEAS7 Nascent polypeptide associated complex subunit beta 1 OS Saccharomyces cerevisiae strai	1495.02	0		17020.3	23	3	34.39	27344	35503.5	13227	6.2207	0.1059	Fr4B Plus_001
646	P49631	RL43 YEAST 60S ribosomal protein L43 OS Saccharomyces cerevisiae GN RPL43A PE 1 SV 2 AA6ZQ50 A6ZQ50	1494.62	0	647	10090.9	27	6	65.22	59186	46504	12722	8.1482	0.0822	Fr4B Plus_001
647	B3LLA2	B3LLA2 YEAS1 Ribosomal protein L43A Ribosomal protein L43B Fragment OS Saccharomyces cerevisiae	1494.62	0	646	10115.9	27	6	65.22	59186	0	12722			Fr4B Plus_001
7696	A7A0W4	A7A0W4 YEAS7 Serine hydroxymethyltransferase OS Saccharomyces cerevisiae strain YJM789 GN SHM2 PE	1491.74	0	7689	52219.6	58	11	23.88	122781	0	51509			Fr4B Plus_001
7689	P37291	GLYC YEAST Serine hydroxymethyltransferase cytosolic OS Saccharomyces cerevisiae GN SHM2 PE 1 SV 2	1491.74	0	7696	52218.6	58	11	23.88	122781	60955	51509	10.6802	0.5577	Fr4B Plus_001
2684	P26784	RL16A YEAST 60S ribosomal protein L16 A OS Saccharomyces cerevisiae GN RPL16A PE 1 SV 3	1489.54	0	2635 2662 2673 2695	22201.1	41	8	36.18	100919	22756	31343	3.9872	0.0885	Fr4B Plus_001
8680	P39077	TCPG YEAST T complex protein 1 subunit gamma OS Saccharomyces cerevisiae GN CCT3 PE 1 SV 2	1450.05	0	8681	58814.4	53	7	14.61	63274	0	25117			Fr4B Plus_001
8681	A6ZPV5	A6ZPV5 YEAS7 Gamma chaperonin subunit OS Saccharomyces cerevisiae strain YJM789 GN CCT3 PE 3 SV 1	1450.05	0	8680	58880.5	54	8	17.04	65289	33759	26056	5.9151	0.3483	Fr4B Plus_001
2673	A6ZVE3	A6ZVE3 YEAS7 Ribosomal protein L16A OS Saccharomyces cerevisiae strain YJM789 GN RPL16A PE 3 SV 1	1397.03	0	2635 2662 2684 2695	22270.3	36	7	31.66	89584	0	28658			Fr4B Plus_001
2529	P05738	RL9A YEAST 60S ribosomal protein L9 A OS Saccharomyces cerevisiae GN RPL9A PE 1 SV 2	1374.24	0	2525 2541 2543	21569	40	7	26.18	122906	0	35525			Fr4B Plus_001
2525	B3LHK2	B3LHK2 YEAS1 Ribosomal protein L9A OS Saccharomyces cerevisiae strain RM11 1a GN SCRG 01141 PE 4 S	1374.24	0	2529 2541 2543	21569	40	7	26.18	122906	81402	35525	14.2628	0.3076	Fr4B Plus_001
2541	A6ZU36	A6ZU36 YEAS7 Ribosomal protein L9A OS Saccharomyces cerevisiae strain YJM789 GN RPL9A PE 4 SV 1	1374.24	0	2525 2529 2543	21627.1	40	7	26.18	122906	0	35525			Fr4B Plus_001
8599	P39076	TCPB YEAST T complex protein 1 subunit beta OS Saccharomyces cerevisiae GN CCT2 PE 1 SV 1 AB3LTY9 B3	1358.16	0	8598	57203.5	49	7	15.18	49551	24601	21880	4.3105	0.2466	Fr4B Plus_001
1750	P48589	RS12 YEAST 40S ribosomal protein S12 OS Saccharomyces cerevisiae GN RPS12 PE 1 SV 1 AA6ZPJ7 A6ZPJ7 Y	1341.77	0		15471.7	50	8	33.57	123620	92934	63476	16.2834	0.2519	Fr4B Plus_001
2006	P23301	IF5A2 YEAST Eukaryotic translation initiation factor 5A 2 OS Saccharomyces cerevisiae GN HYP2 PE 1 S	1337.75	0	2002	17114.3	58	7	28.66	154710	131417	53912	23.0262	0.3941	Fr4B Plus_001
1116	P0C2H8	RL31A YEAST 60S ribosomal protein L31 A OS Saccharomyces cerevisiae GN RPL31A PE 1 SV 1 AA6ZXQ3 A6ZX	1316.41	0	480 1125	12953.1	19	4	44.25	41392	37125	18135	6.5049	0.0843	Fr4B Plus_001
480	Q06739	Q06739 YEAST Putative uncharacterized protein Fragment OS Saccharomyces cerevisiae GN RPL31A PE 2	1316.41	0	1116 1125	9066.69	15	3	35.53	29850	0	14700			Fr4B Plus_001
2543	P51401	RL9B YEAST 60S ribosomal protein L9 B OS Saccharomyces cerevisiae GN RPL9B PE 1 SV 1 AA6ZS13 A6ZS13	1309.72	0	2525 2529 2541	21657.2	35	6	22.51	108004	0	30428			Fr4B Plus_001
1929	P38912	IF1A YEAST Eukaryotic translation initiation factor 1A OS Saccharomyces cerevisiae GN TIF11 PE 1 SV	1301.06	0		17435.2	21	4	28.76	45586	42559	11059	7.457	0.13	Fr4B Plus_001
1646	P04451	RL23 YEAST 60S ribosomal protein L23 OS Saccharomyces cerevisiae GN RPL23A PE 1 SV 3 AA6ZKL6 A6ZKL6	1288.91	0		14473	24	4	37.23	51751	46397	18913	8.1294	0.1177	Fr4B Plus_001
3892	Q05775	EIF3J YEAST Probable eukaryotic translation initiation factor 3 30 kDa subunit OS Saccharomyces cere	1287.14	0		29564.2	19	4	11.7	52018	61906.5	32419	10.8469	0.3207	Fr4B Plus_001
6374	Q02340	Q02340 YEAST Acetohydroxy acid isomeroreductase OS Saccharomyces cerevisiae GN ILV5G PE 2 SV 1	1243.16	0	6369 6386	44309.5	45	7	22.03	118867	2795	46540	0.4897	0.0217	Fr4B Plus_001
1125	P0C2H9	RL31B YEAST 60S ribosomal protein L31 B OS Saccharomyces cerevisiae GN RPL31B PE 1 SV 1 AA7A1S9 A7A1	1242.98	0	480 1116	12967.2	14	3	36.28	37125	0	15594			Fr4B Plus_001
2269	B3LKY3	B3LKY3 YEAS1 Ribosomal protein S6A Ribosomal gene product S6B OS Saccharomyces cerevisiae strain	1231.53	0	3407	19959.5	69	11	34.48	142821	0	70084			Fr4B Plus_001
904	P46784	RS10B YEAST 40S ribosomal protein S10 B OS Saccharomyces cerevisiae GN RPS10B PE 1 SV 1 AA6ZMU2 A6ZM	1224.81	0	888	12738.5	25	4	20.95	69341	0	15174			Fr4B Plus_001
888	Q08745	RS10A YEAST 40S ribosomal protein S10 A OS Saccharomyces cerevisiae GN RPS10A PE 1 SV 1 AA6ZPC8 A6ZP	1224.81	0	904	12739.5	25	4	20.95	69341	65716	15174	11.5144	0.1467	Fr4B Plus_001
9310	P04147	PABP YEAST Polyadenylate binding protein cytoplasmic and nuclear OS Saccharomyces cerevisiae GN PAB	1204.03	0	3870	64344.3	68	14	29.64	113149	45140	45172	7.9092	0.5089	Fr4B Plus_001
12272	P38249	EIF3A YEAST Eukaryotic translation initiation factor 3 110 kDa subunit OS Saccharomyces cerevisiae G	1200.49	0	2743 12262	110345	105	24	22.72	191928	42062.1	78559	7.3699	0.8132	Fr4B Plus_001
12553	P53978	EF3B YEAST Elongation factor 3B OS Saccharomyces cerevisiae GN HEF3 PE 1 SV 2	1173.78	0	10859 11928 12551 12552 12554	115869	77	12	10.06	234273	0	87532			Fr4B Plus_001
6567	P38431	IF5 YEAST Eukaryotic translation initiation factor 5 OS Saccharomyces cerevisiae GN TIF5 PE 1 SV 1 A	1170.23	0		45261.2	30	6	12.84	55888	47028	19455	8.24	0.373	Fr4B Plus_001
12262	A6ZL23	A6ZL23 YEAS7 Translation initiation factor eIF3 subunit OS Saccharomyces cerevisiae strain YJM789	1153.04	0	2743 12272	110105	104	24	20.92	182104	14373.9	70170	2.5185	0.2773	Fr4B Plus_001
4267	A6ZW18	A6ZW18 YEAS7 Translation initiation factor eIF 2 beta subunit OS Saccharomyces cerevisiae strain YJ	1111.67	0	4277	31604.3	45	9	30.18	102894	58689	29809	10.2832	0.325	Fr4B Plus_001
4277	P09064	IF2B YEAST Eukaryotic translation initiation factor 2 subunit beta OS Saccharomyces cerevisiae GN SU	1111.67	0	4267	31574.3	39	8	24.91	97730	0	28688			Fr4B Plus_001
11928	A6ZS63	A6ZS63 YEAS7 Translation elongation factor 3 EF 3 OS Saccharomyces cerevisiae strain YJM789 GN H	1056.1	0	10859 12551 12552 12553 12554	98620.2	64	9	10.05	187708	0	74337			Fr4B Plus_001
1003	P0C0T4	RS25B YEAST 40S ribosomal protein S25 B OS Saccharomyces cerevisiae GN RPS25B PE 1 SV 1 AA7A1L5 A7A1	1033.96	0	987	12009.2	35	5	29.63	56171	47517	22118	8.3257	0.1	Fr4B Plus_001
987	Q3E792	RS25A YEAST 40S ribosomal protein S25 A OS Saccharomyces cerevisiae GN RPS25A PE 1 SV 1 AA6ZV15 A6ZV	1033.96	0	1003	12039.2	32	4	19.44	52011	0	20936			Fr4B Plus_001
8598	A6ZVD4	A6ZVD4 YEAS7 Chaperonin containing tcp 1 OS Saccharomyces cerevisiae strain YJM789 GN CCT2 PE 3 SV	992.902	0	8599	57173.5	39	6	12.9	40210	0	16466			Fr4B Plus_001
536	B3LM81	B3LM81 YEAS1 Ribosomal protein L36A OS Saccharomyces cerevisiae strain RM11 1a GN SCRG 02087 PE 4	984.929	0	731 745 749	9195.83	22	4	34.57	39053	0	16270			Fr4B Plus_001
9721	P40024	ARB1 YEAST ABC transporter ATP binding protein ARB1 OS Saccharomyces cerevisiae GN ARB1 PE 1 SV 1 AA	793.195	0		68377.3	43	10	16.39	66550	36594	26249	6.4118	0.4384	Fr4B Plus_001
8613	P39078	TCPD YEAST T complex protein 1 subunit delta OS Saccharomyces cerevisiae GN CCT4 PE 1 SV 2 AA6ZXI4 A	765.409	0		57603.6	45	11	24.43	61070	33406	26694	5.8532	0.3372	Fr4B Plus_001
3731	P07283	PMM YEAST Phosphomannomutase OS Saccharomyces cerevisiae GN SEC53 PE 1 SV 1 AA7A1Z4 A7A1Z4 YEAS7 Pho	713.211	0		29063	25	9	29.92	68386	41159	14066	7.2117	0.2096	Fr4B Plus_001
2002	P19211	IF5A1 YEAST Eukaryotic translation initiation factor 5A 1 OS Saccharomyces cerevisiae GN HYP1 PE 1 S	703.966	0	2006	17131.4	26	3	9.55	84830	0	21130			Fr4B Plus_001
9218	P19882	HSP60 YEAST Heat shock protein 60 mitochondrial OS Saccharomyces cerevisiae GN HSP60 PE 1 SV 1 AA7A	672.716	0		60751.7	46	10	19.23	49937	20813	16461	3.6467	0.2215	Fr4B Plus_001
5197	A6ZUK2	A6ZUK2 YEAS7 Glyceraldehyde 3 phosphate dehydrogenase OS Saccharomyces cerevisiae strain YJM789 GN	658.398	0	5193 5194 5195 5196	35733.7	24	7	22.59	113118	82781	23098	14.5045	0.5183	Fr4B Plus_001
5194	P00358	G3P2 YEAST Glyceraldehyde 3 phosphate dehydrogenase 2 OS Saccharomyces cerevisiae GN TDH2 PE 1 SV 3	627.486	0	5193 5195 5196 5197	35846.9	21	6	19.28	66049	0	17785			Fr4B Plus_001
5196	P00359	G3P3 YEAST Glyceraldehyde 3 phosphate dehydrogenase 3 OS Saccharomyces cerevisiae GN TDH3 PE 1 SV 3	627.486	0	5193 5194 5195 5197	35746.7	21	6	19.28	66049	0	17785			Fr4B Plus_001
2695	Q45U16	Q45U16 YEAST Rpl16ap OS Saccharomyces cerevisiae GN RPL16A PE 3 SV 1	611.237	0	2635 2662 2673 2684	22230.1	31	7	30.5	66516	0	21456			Fr4B Plus_001
10504	P52910	ACS2 YEAST Acetyl coenzyme A synthetase 2 OS Saccharomyces cerevisiae GN ACS2 PE 1 SV 1	602.686	0	10501 10505	75491.8	69	13	15.96	59577	22932	28575	4.018	0.3033	Fr4B Plus_001
11169	P06103	EIF3B YEAST Eukaryotic translation initiation factor 3 90 kDa subunit OS Saccharomyces cerevisiae GN	598.692	0	11192	88130.1	42	11	14.94	64652	35719	24714	6.2585	0.5516	Fr4B Plus_001
11192	A6ZPJ1	A6ZPJ1 YEAS7 Translation initiation factor eIF3 subunit OS Saccharomyces cerevisiae strain YJM789	598.692	0	11169	88329.3	42	11	14.9	64652	0	24714			Fr4B Plus_001
5518	P40217	EIF3I YEAST Eukaryotic translation initiation factor 3 39 kDa subunit OS Saccharomyces cerevisiae GN	595.009	0		38755.5	39	6	24.21	69063	46173	23465	8.0902	0.3135	Fr4B Plus_001
3870	B3LRS6	B3LRS6 YEAS1 Poly A binding protein OS Saccharomyces cerevisiae strain RM11 1a GN SCRG 04638 PE 4	564.081	0	9310	29185.9	27	6	25.19	43989	0	16961			Fr4B Plus_001
10501	B3LTB4	B3LTB4 YEAS1 Acetyl CoA synthetase OS Saccharomyces cerevisiae strain RM11 1a GN SCRG 05132 PE 4 S	558.935	0	10504 10505	75493.8	61	12	14.64	55502	0	25624			Fr4B Plus_001
10505	A7A152	A7A152 YEAS7 Acetyl CoA synthetase OS Saccharomyces cerevisiae strain YJM789 GN ACS2 PE 3 SV 1	558.935	0	10501 10504	75465.7	61	12	14.64	55502	0	25624			Fr4B Plus_001
2743	B3LN73	B3LN73 YEAS1 Translation initiation factor eIF3 subunit OS Saccharomyces cerevisiae strain RM11 1a	550.897	0	12262 12272	23076.5	19	4	25.12	43623	0	18435			Fr4B Plus_001
4041	A6ZZ25	A6ZZ25 YEAS7 Translation initiation factor eIF3 subunit OS Saccharomyces cerevisiae strain YJM789	528.714	0	4065	30474.5	22	5	17.52	77721	49766	18143	8.7197	0.2657	Fr4B Plus_001
4065	Q04067	EIF3G YEAST Eukaryotic translation initiation factor 3 RNA binding subunit OS Saccharomyces cerevisi	528.714	0	4041	30501.5	22	5	17.52	77721	0	18143			Fr4B Plus_001
4025	P39015	STM1 YEAST Suppressor protein STM1 OS Saccharomyces cerevisiae GN STM1 PE 1 SV 3 AA7A149 A7A149 YEAS	527.732	0		29995	67	11	30.4	123734	48227	44599	8.4501	0.2535	Fr4B Plus_001
6700	Q01560	NOP3 YEAST Nucleolar protein 3 OS Saccharomyces cerevisiae GN NOP3 PE 1 SV 1 AA6ZZ27 A6ZZ27 YEAS7 Nu	515.545	0		45407.5	20	3	5.31	23615	23615	14075	4.1377	0.1879	Fr4B Plus_001
1898	O14467	MBF1 YEAST Multiprotein bridging factor 1 OS Saccharomyces cerevisiae GN MBF1 PE 1 SV 2 AA6ZPD4 A6ZP	503.119	0		16403.6	13	3	25.83	12798	16759.5	4519	2.9365	0.0482	Fr4B Plus_001
4651	P20459	IF2A YEAST Eukaryotic translation initiation factor 2 subunit alpha OS Saccharomyces cerevisiae GN S	472.882	0	4654	34717.7	21	4	8.55	33156	37785	11188	6.6205	0.2298	Fr4B Plus_001
4654	Q6Q5P0	Q6Q5P0 YEAST YJR007W OS Saccharomyces cerevisiae GN SUI2 PE 4 SV 1	472.882	0	4651	34691.7	21	4	8.55	33156	0	11188			Fr4B Plus_001
9165	P47079	TCPQ YEAST T complex protein 1 subunit theta OS Saccharomyces cerevisiae GN CCT8 PE 1 SV 1 AA6ZPW0 A	452.717	0		61662.5	35	9	18.31	79444	34493	28958	6.0437	0.3727	Fr4B Plus_001
5193	P00360	G3P1 YEAST Glyceraldehyde 3 phosphate dehydrogenase 1 OS Saccharomyces cerevisiae GN TDH1 PE 1 SV 3	447.282	0	5194 5195 5196 5197	35750	17	5	16.27	47708	0	17997			Fr4B Plus_001
6728	P00560	PGK YEAST Phosphoglycerate kinase OS Saccharomyces cerevisiae GN PGK1 PE 1 SV 2 AA6ZTJ3 A6ZTJ3 YEAS7	447.005	0		44738.5	19	6	18.75	27186	17525	10564	3.0706	0.1374	Fr4B Plus_001
5195	A6ZPS3	A6ZPS3 YEAS7 Glyceraldehyde 3 phosphate dehydrogenase OS Saccharomyces cerevisiae strain YJM789 GN	440.444	0	5193 5194 5196 5197	35692	15	4	12.95	45527	0	17157			Fr4B Plus_001
8731	A6ZSX0	A6ZSX0 YEAS7 Conserved protein OS Saccharomyces cerevisiae strain YJM789 GN SSZ1 PE 3 SV 1	429.118	0	8725 8732	58199.7	30	5	9.48	33337	0	12343			Fr4B Plus_001
8725	B3LSI3	B3LSI3 YEAS1 Putative uncharacterized protein OS Saccharomyces cerevisiae strain RM11 1a GN SCRG 0	429.118	0	8731 8732	58199.7	30	5	9.48	33337	26075	12343	4.5687	0.2659	Fr4B Plus_001
8732	P38788	SSZ1 YEAST Ribosome associated complex subunit SSZ1 OS Saccharomyces cerevisiae GN SSZ1 PE 1 SV 2	429.118	0	8725 8731	58237.8	30	5	9.48	33337	0	12343			Fr4B Plus_001
10076	B3LTE6	B3LTE6 YEAS1 Heat shock protein SSA2 OS Saccharomyces cerevisiae strain RM11 1a GN SCRG 04965 PE 4	426.436	0	5337 10077 10086 10131 10134	69532.2	20	7	13.93	42091	28029	14567	4.9111	0.3415	Fr4B Plus_001
10077	P10592	HSP72 YEAST Heat shock protein SSA2 OS Saccharomyces cerevisiae GN SSA2 PE 1 SV 3	426.436	0	5337 10076 10086 10131 10134	69470.1	20	7	13.93	42091	0	14567			Fr4B Plus_001
10086	A7A0N3	A7A0N3 YEAS7 Stress seventy subfamily A protein OS Saccharomyces cerevisiae strain YJM789 GN SSA2	426.436	0	5337 10076 10077 10131 10134	69542.2	20	7	13.93	42091	0	14567			Fr4B Plus_001
5999	P60010	ACT YEAST Actin OS Saccharomyces cerevisiae GN ACT1 PE 1 SV 1 AA7A200 A7A200 YEAS7 Actin OS Saccharo	443.616	0	4562	41689.8	26	7	19.2	65702	21377	24555	3.7456	0.1562	Fr4B Plus_001
11480	A6ZN26	A6ZN26 YEAS7 Translation initiation factor eIF3 subunit OS Saccharomyces cerevisiae strain YJM789	401.497	0	11477	93220.6	36	8	11.82	71507	0	19904			Fr4B Plus_001
11477	P32497	EIF3C YEAST Eukaryotic translation initiation factor 3 93 kDa subunit OS Saccharomyces cerevisiae GN	401.497	0	11480	93204.6	36	8	11.82	71507	39694	19904	6.955	0.6482	Fr4B Plus_001
13649	B3LPY8	B3LPY8 YEAS1 Protein URA1 OS Saccharomyces cerevisiae strain RM11 1a GN SCRG 03544 PE 4 SV 1	379.359	0	13647 13648	245044	84	21	10.21	145852	0	57649			Fr4B Plus_001
13647	P07259	PYR1 YEAST Protein URA1 OS Saccharomyces cerevisiae GN URA2 PE 1 SV 4	379.359	0	13648 13649	245126	84	21	10.21	145852	28630	57649	5.0164	1.2297	Fr4B Plus_001
13648	A6ZQK0	A6ZQK0 YEAS7 Aspartate transcarbamylase OS Saccharomyces cerevisiae strain YJM789 GN URA2 PE 4 SV	379.359	0	13647 13649	245017	84	21	10.21	145852	0	57649			Fr4B Plus_001
1213	Q08561	IES4 YEAST Ino eighty subunit 4 OS Saccharomyces cerevisiae GN IES4 PE 1 SV 1 AA6ZP34 A6ZP34 YEAS7 I	333.141	0		13092.2	11	3	28.45	93272	93272	12390	16.3426	0.214	Fr4B Plus_001
6119	A7A0L9	A7A0L9 YEAS7 Poly ubiquitin OS Saccharomyces cerevisiae strain YJM789 GN UBI4 PE 4 SV 1 AB3LTD4 B3	335.297	0	486 1913	42826	9	2	2.36	31976	0	10579			Fr4B Plus_001
13443	Q07793	YD13B YEAST Transposon Ty1 DR4 Gag Pol polyprotein OS Saccharomyces cerevisiae GN TY1B DR4 PE 3 SV 2	329.709	0	7149 7151 7152 7153 7156 7157 7159 7160 7161 7164 7165 7168 7169 7170 7174 7176 7177 7178 7179 7182 7185 7190 7193 7194 7841 13506 13510 13511 13512 13513 13514 13515 13516 13517 13518 13519 13521 13522 13523 13524 13525 13526 13528 13529 13530 13533 13534 13535 13536 13537 13538 13539 13563	181661	24	7	4.74	30956	15614	12568	2.7358	0.497	Fr4B Plus_001
13529	Q04670	YM14B YEAST Transposon Ty1 MR2 Gag Pol polyprotein OS Saccharomyces cerevisiae GN TY1B MR2 PE 1 SV 2	329.709	0	7149 7151 7152 7153 7156 7157 7159 7160 7161 7164 7165 7168 7169 7170 7174 7176 7177 7178 7179 7182 7185 7190 7193 7194 7841 13443 13506 13510 13511 13512 13513 13514 13515 13516 13517 13518 13519 13521 13522 13523 13524 13525 13526 13528 13530 13533 13534 13535 13536 13537 13538 13539 13563	198555	24	7	4.33	30956	0	12568			Fr4B Plus_001
13537	P0C2I5	YL12B YEAST Transposon Ty1 LR2 Gag Pol polyprotein OS Saccharomyces cerevisiae GN TY1B LR2 PE 3 SV 1	329.709	0	7149 7151 7152 7153 7156 7157 7159 7160 7161 7164 7165 7168 7169 7170 7174 7176 7177 7178 7179 7182 7185 7190 7193 7194 7841 13443 13506 13510 13511 13512 13513 13514 13515 13516 13517 13518 13519 13521 13522 13523 13524 13525 13526 13528 13529 13530 13533 13534 13535 13536 13538 13539 13563	198546	24	7	4.33	30956	0	12568			Fr4B Plus_001
13517	P0C2I9	YP12B YEAST Transposon Ty1 PR1 Gag Pol polyprotein OS Saccharomyces cerevisiae GN TY1B PR1 PE 3 SV 1	329.709	0	7149 7151 7152 7153 7156 7157 7159 7160 7161 7164 7165 7168 7169 7170 7174 7176 7177 7178 7179 7182 7185 7190 7193 7194 7841 13443 13506 13510 13511 13512 13513 13514 13515 13516 13518 13519 13521 13522 13523 13524 13525 13526 13528 13529 13530 13533 13534 13535 13536 13537 13538 13539 13563	198569	24	7	4.33	30956	0	12568			Fr4B Plus_001
13519	P0C2I6	YL13B YEAST Transposon Ty1 LR3 Gag Pol polyprotein OS Saccharomyces cerevisiae GN TY1B LR3 PE 1 SV 1	329.709	0	7149 7151 7152 7153 7156 7157 7159 7160 7161 7164 7165 7168 7169 7170 7174 7176 7177 7178 7179 7182 7185 7190 7193 7194 7841 13443 13506 13510 13511 13512 13513 13514 13515 13516 13517 13518 13521 13522 13523 13524 13525 13526 13528 13529 13530 13533 13534 13535 13536 13537 13538 13539 13563	198405	24	7	4.33	30956	0	12568			Fr4B Plus_001
13533	P0C2J1	YP14B YEAST Transposon Ty1 PR3 Gag Pol polyprotein OS Saccharomyces cerevisiae GN TY1B PR3 PE 2 SV 1	329.709	0	7149 7151 7152 7153 7156 7157 7159 7160 7161 7164 7165 7168 7169 7170 7174 7176 7177 7178 7179 7182 7185 7190 7193 7194 7841 13443 13506 13510 13511 13512 13513 13514 13515 13516 13517 13518 13519 13521 13522 13523 13524 13525 13526 13528 13529 13530 13534 13535 13536 13537 13538 13539 13563	198374	24	7	4.33	30956	0	12568			Fr4B Plus_001
13536	P47100	YJ12B YEAST Transposon Ty1 JR2 Gag Pol polyprotein OS Saccharomyces cerevisiae GN TY1B JR2 PE 1 SV 3	329.709	0	7149 7151 7152 7153 7156 7157 7159 7160 7161 7164 7165 7168 7169 7170 7174 7176 7177 7178 7179 7182 7185 7190 7193 7194 7841 13443 13506 13510 13511 13512 13513 13514 13515 13516 13517 13518 13519 13521 13522 13523 13524 13525 13526 13528 13529 13530 13533 13534 13535 13537 13538 13539 13563	198618	24	7	4.33	30956	0	12568			Fr4B Plus_001
13512	Q92393	YO12B YEAST Transposon Ty1 OR Gag Pol polyprotein OS Saccharomyces cerevisiae GN TY1B OR PE 1 SV 1	329.709	0	7149 7151 7152 7153 7156 7157 7159 7160 7161 7164 7165 7168 7169 7170 7174 7176 7177 7178 7179 7182 7185 7190 7193 7194 7841 13443 13506 13510 13511 13513 13514 13515 13516 13517 13518 13519 13521 13522 13523 13524 13525 13526 13528 13529 13530 13533 13534 13535 13536 13537 13538 13539 13563	198537	24	7	4.33	30956	0	12568			Fr4B Plus_001
13516	Q12141	YG11B YEAST Transposon Ty1 GR1 Gag Pol polyprotein OS Saccharomyces cerevisiae GN TY1B GR1 PE 3 SV 1	329.709	0	7149 7151 7152 7153 7156 7157 7159 7160 7161 7164 7165 7168 7169 7170 7174 7176 7177 7178 7179 7182 7185 7190 7193 7194 7841 13443 13506 13510 13511 13512 13513 13514 13515 13517 13518 13519 13521 13522 13523 13524 13525 13526 13528 13529 13530 13533 13534 13535 13536 13537 13538 13539 13563	198658	24	7	4.33	30956	0	12568			Fr4B Plus_001
13530	Q04711	YM11B YEAST Transposon Ty1 ML1 Gag Pol polyprotein OS Saccharomyces cerevisiae GN TY1B ML1 PE 2 SV 2	329.709	0	7149 7151 7152 7153 7156 7157 7159 7160 7161 7164 7165 7168 7169 7170 7174 7176 7177 7178 7179 7182 7185 7190 7193 7194 7841 13443 13506 13510 13511 13512 13513 13514 13515 13516 13517 13518 13519 13521 13522 13523 13524 13525 13526 13528 13529 13533 13534 13535 13536 13537 13538 13539 13563	198526	24	7	4.33	30956	0	12568			Fr4B Plus_001
13513	Q03612	YE11B YEAST Transposon Ty1 ER1 Gag Pol polyprotein OS Saccharomyces cerevisiae GN TY1B ER1 PE 1 SV 1	329.709	0	7149 7151 7152 7153 7156 7157 7159 7160 7161 7164 7165 7168 7169 7170 7174 7176 7177 7178 7179 7182 7185 7190 7193 7194 7841 13443 13506 13510 13511 13512 13514 13515 13516 13517 13518 13519 13521 13522 13523 13524 13525 13526 13528 13529 13530 13533 13534 13535 13536 13537 13538 13539 13563	198563	24	7	4.33	30956	0	12568			Fr4B Plus_001
13510	P47098	YJ11B YEAST Transposon Ty1 JR1 Gag Pol polyprotein OS Saccharomyces cerevisiae GN TY1B JR1 PE 1 SV 2	329.709	0	7149 7151 7152 7153 7156 7157 7159 7160 7161 7164 7165 7168 7169 7170 7174 7176 7177 7178 7179 7182 7185 7190 7193 7194 7841 13443 13506 13511 13512 13513 13514 13515 13516 13517 13518 13519 13521 13522 13523 13524 13525 13526 13528 13529 13530 13533 13534 13535 13536 13537 13538 13539 13563	198617	24	7	4.33	30956	0	12568			Fr4B Plus_001
13523	Q07163	TY1AB YEAST Transposon TyH3 Gag Pol polyprotein OS Saccharomyces cerevisiae GN TY1B PE 1 SV 2	329.709	0	7149 7151 7152 7153 7156 7157 7159 7160 7161 7164 7165 7168 7169 7170 7174 7176 7177 7178 7179 7182 7185 7190 7193 7194 7841 13443 13506 13510 13511 13512 13513 13514 13515 13516 13517 13518 13519 13521 13522 13524 13525 13526 13528 13529 13530 13533 13534 13535 13536 13537 13538 13539 13563	198663	24	7	4.33	30956	0	12568			Fr4B Plus_001
13521	Q12269	YG12B YEAST Transposon Ty1 GR2 Gag Pol polyprotein OS Saccharomyces cerevisiae GN TY1B GR2 PE 3 SV 3	329.709	0	7149 7151 7152 7153 7156 7157 7159 7160 7161 7164 7165 7168 7169 7170 7174 7176 7177 7178 7179 7182 7185 7190 7193 7194 7841 13443 13506 13510 13511 13512 13513 13514 13515 13516 13517 13518 13519 13522 13523 13524 13525 13526 13528 13529 13530 13533 13534 13535 13536 13537 13538 13539 13563	198522	24	7	4.33	30956	0	12568			Fr4B Plus_001
13522	Q12088	YL11B YEAST Transposon Ty1 LR1 Gag Pol polyprotein OS Saccharomyces cerevisiae GN TY1B LR1 PE 1 SV 1	329.709	0	7149 7151 7152 7153 7156 7157 7159 7160 7161 7164 7165 7168 7169 7170 7174 7176 7177 7178 7179 7182 7185 7190 7193 7194 7841 13443 13506 13510 13511 13512 13513 13514 13515 13516 13517 13518 13519 13521 13523 13524 13525 13526 13528 13529 13530 13533 13534 13535 13536 13537 13538 13539 13563	198462	24	7	4.33	30956	0	12568			Fr4B Plus_001
13514	Q03619	YE12B YEAST Transposon Ty1 ER2 Gag Pol polyprotein OS Saccharomyces cerevisiae GN TY1B ER2 PE 1 SV 1	329.709	0	7149 7151 7152 7153 7156 7157 7159 7160 7161 7164 7165 7168 7169 7170 7174 7176 7177 7178 7179 7182 7185 7190 7193 7194 7841 13443 13506 13510 13511 13512 13513 13515 13516 13517 13518 13519 13521 13522 13523 13524 13525 13526 13528 13529 13530 13533 13534 13535 13536 13537 13538 13539 13563	198570	24	7	4.33	30956	0	12568			Fr4B Plus_001
13524	Q12414	YP11B YEAST Transposon Ty1 PL Gag Pol polyprotein OS Saccharomyces cerevisiae GN TY1B PL PE 2 SV 1	329.709	0	7149 7151 7152 7153 7156 7157 7159 7160 7161 7164 7165 7168 7169 7170 7174 7176 7177 7178 7179 7182 7185 7190 7193 7194 7841 13443 13506 13510 13511 13512 13513 13514 13515 13516 13517 13518 13519 13521 13522 13523 13525 13526 13528 13529 13530 13533 13534 13535 13536 13537 13538 13539 13563	198577	24	7	4.33	30956	0	12568			Fr4B Plus_001
13515	Q03434	YM12B YEAST Transposon Ty1 ML2 Gag Pol polyprotein OS Saccharomyces cerevisiae GN TY1B ML2 PE 2 SV 2	329.709	0	7149 7151 7152 7153 7156 7157 7159 7160 7161 7164 7165 7168 7169 7170 7174 7176 7177 7178 7179 7182 7185 7190 7193 7194 7841 13443 13506 13510 13511 13512 13513 13514 13516 13517 13518 13519 13521 13522 13523 13524 13525 13526 13528 13529 13530 13533 13534 13535 13536 13537 13538 13539 13563	198573	24	7	4.33	30956	0	12568			Fr4B Plus_001
13535	Q12316	YG13B YEAST Transposon Ty1 GR3 Gag Pol polyprotein OS Saccharomyces cerevisiae GN TY1B GR3 PE 1 SV 3	329.709	0	7149 7151 7152 7153 7156 7157 7159 7160 7161 7164 7165 7168 7169 7170 7174 7176 7177 7178 7179 7182 7185 7190 7193 7194 7841 13443 13506 13510 13511 13512 13513 13514 13515 13516 13517 13518 13519 13521 13522 13523 13524 13525 13526 13528 13529 13530 13533 13534 13536 13537 13538 13539 13563	198560	24	7	4.33	30956	0	12568			Fr4B Plus_001
13511	P0C2I2	YD14B YEAST Transposon Ty1 DR5 Gag Pol polyprotein OS Saccharomyces cerevisiae GN TY1B DR5 PE 1 SV 1	329.709	0	7149 7151 7152 7153 7156 7157 7159 7160 7161 7164 7165 7168 7169 7170 7174 7176 7177 7178 7179 7182 7185 7190 7193 7194 7841 13443 13506 13510 13512 13513 13514 13515 13516 13517 13518 13519 13521 13522 13523 13524 13525 13526 13528 13529 13530 13533 13534 13535 13536 13537 13538 13539 13563	198528	24	7	4.33	30956	0	12568			Fr4B Plus_001
13526	P0C2I7	YL14B YEAST Transposon Ty1 LR4 Gag Pol polyprotein OS Saccharomyces cerevisiae GN TY1B LR4 PE 3 SV 1	329.709	0	7149 7151 7152 7153 7156 7157 7159 7160 7161 7164 7165 7168 7169 7170 7174 7176 7177 7178 7179 7182 7185 7190 7193 7194 7841 13443 13506 13510 13511 13512 13513 13514 13515 13516 13517 13518 13519 13521 13522 13523 13524 13525 13528 13529 13530 13533 13534 13535 13536 13537 13538 13539 13563	198656	24	7	4.33	30956	0	12568			Fr4B Plus_001
13528	P0C2I3	YD15B YEAST Transposon Ty1 DR6 Gag Pol polyprotein OS Saccharomyces cerevisiae GN TY1B DR6 PE 3 SV 1	329.709	0	7149 7151 7152 7153 7156 7157 7159 7160 7161 7164 7165 7168 7169 7170 7174 7176 7177 7178 7179 7182 7185 7190 7193 7194 7841 13443 13506 13510 13511 13512 13513 13514 13515 13516 13517 13518 13519 13521 13522 13523 13524 13525 13526 13529 13530 13533 13534 13535 13536 13537 13538 13539 13563	198660	24	7	4.33	30956	0	12568			Fr4B Plus_001
13538	Q12193	YB12B YEAST Transposon Ty1 BR Gag Pol polyprotein OS Saccharomyces cerevisiae GN TY1B BR PE 1 SV 1	329.709	0	7149 7151 7152 7153 7156 7157 7159 7160 7161 7164 7165 7168 7169 7170 7174 7176 7177 7178 7179 7182 7185 7190 7193 7194 7841 13443 13506 13510 13511 13512 13513 13514 13515 13516 13517 13518 13519 13521 13522 13523 13524 13525 13526 13528 13529 13530 13533 13534 13535 13536 13537 13539 13563	198869	24	7	4.33	30956	0	12568			Fr4B Plus_001
13539	P0C2J0	YP13B YEAST Transposon Ty1 PR2 Gag Pol polyprotein OS Saccharomyces cerevisiae GN TY1B PR2 PE 1 SV 1	329.709	0	7149 7151 7152 7153 7156 7157 7159 7160 7161 7164 7165 7168 7169 7170 7174 7176 7177 7178 7179 7182 7185 7190 7193 7194 7841 13443 13506 13510 13511 13512 13513 13514 13515 13516 13517 13518 13519 13521 13522 13523 13524 13525 13526 13528 13529 13530 13533 13534 13535 13536 13537 13538 13563	198639	24	7	4.33	30956	0	12568			Fr4B Plus_001
13563	O13535	YH11B YEAST Transposon Ty1 H Gag Pol polyprotein OS Saccharomyces cerevisiae GN TY1B H PE 1 SV 1	329.709	0	7149 7151 7152 7153 7156 7157 7159 7160 7161 7164 7165 7168 7169 7170 7174 7176 7177 7178 7179 7182 7185 7190 7193 7194 7841 13443 13506 13510 13511 13512 13513 13514 13515 13516 13517 13518 13519 13521 13522 13523 13524 13525 13526 13528 13529 13530 13533 13534 13535 13536 13537 13538 13539	202818	24	7	4.24	30956	0	12568			Fr4B Plus_001
13506	Q99337	YN12B YEAST Transposon Ty1 NL2 Gag Pol polyprotein OS Saccharomyces cerevisiae GN TY1B NL2 PE 1 SV 1	329.071	0	7149 7151 7152 7153 7156 7157 7159 7160 7161 7164 7165 7168 7169 7170 7174 7176 7177 7178 7179 7182 7185 7190 7193 7194 7841 13443 13510 13511 13512 13513 13514 13515 13516 13517 13518 13519 13521 13522 13523 13524 13525 13526 13528 13529 13530 13533 13534 13535 13536 13537 13538 13539 13563	198199	24	7	4.17	30010	0	11362			Fr4B Plus_001
13518	Q03855	YD11B YEAST Transposon Ty1 DR1 Gag Pol polyprotein OS Saccharomyces cerevisiae GN TY1B DR1 PE 1 SV 2	327.994	0	7149 7151 7152 7153 7156 7157 7159 7160 7161 7164 7165 7168 7169 7170 7174 7176 7177 7178 7179 7182 7185 7190 7193 7194 7841 13443 13506 13510 13511 13512 13513 13514 13515 13516 13517 13519 13521 13522 13523 13524 13525 13526 13528 13529 13530 13533 13534 13535 13536 13537 13538 13539 13563	198596	22	6	3.76	25154	0	10735			Fr4B Plus_001
13534	O13527	YA11B YEAST Transposon Ty1 A Gag Pol polyprotein OS Saccharomyces cerevisiae GN TY1B A PE 1 SV 2	327.994	0	7149 7151 7152 7153 7156 7157 7159 7160 7161 7164 7165 7168 7169 7170 7174 7176 7177 7178 7179 7182 7185 7190 7193 7194 7841 13443 13506 13510 13511 13512 13513 13514 13515 13516 13517 13518 13519 13521 13522 13523 13524 13525 13526 13528 13529 13530 13533 13535 13536 13537 13538 13539 13563	198638	22	6	3.76	25154	0	10735			Fr4B Plus_001
7193	Q12231	YD14A YEAST Transposon Ty1 DR5 Ty1 ER2 Ty1 GR3 Ty1 LR1 Ty1 MR2 Gag polyprotein OS Saccharomyces cere	319.716	0	7149 7151 7152 7153 7156 7157 7159 7160 7161 7164 7165 7168 7169 7170 7174 7176 7177 7178 7179 7182 7185 7190 7194 7841 13443 13506 13510 13511 13512 13513 13514 13515 13516 13517 13518 13519 13521 13522 13523 13524 13525 13526 13528 13529 13530 13533 13534 13535 13536 13537 13538 13539 13563	49128.6	13	3	6.14	15349	0	6993			Fr4B Plus_001
7168	A6ZPH3	A6ZPH3 YEAS7 Conserved protein OS Saccharomyces cerevisiae strain YJM789 GN SCY 4038 PE 4 SV 1	319.716	0	7149 7151 7152 7153 7156 7157 7159 7160 7161 7164 7165 7169 7170 7174 7176 7177 7178 7179 7182 7185 7190 7193 7194 7841 13443 13506 13510 13511 13512 13513 13514 13515 13516 13517 13518 13519 13521 13522 13523 13524 13525 13526 13528 13529 13530 13533 13534 13535 13536 13537 13538 13539 13563	49072.6	13	3	6.14	15349	0	6993			Fr4B Plus_001
7156	Q12217	YB12A YEAST Transposon Ty1 BR Gag polyprotein OS Saccharomyces cerevisiae GN TY1A BR PE 1 SV 1	319.716	0	7149 7151 7152 7153 7157 7159 7160 7161 7164 7165 7168 7169 7170 7174 7176 7177 7178 7179 7182 7185 7190 7193 7194 7841 13443 13506 13510 13511 13512 13513 13514 13515 13516 13517 13518 13519 13521 13522 13523 13524 13525 13526 13528 13529 13530 13533 13534 13535 13536 13537 13538 13539 13563	49067.6	13	3	6.14	15349	0	6993			Fr4B Plus_001
7182	Q12085	YG11A YEAST Transposon Ty1 GR1 Gag polyprotein OS Saccharomyces cerevisiae GN TY1A GR1 PE 2 SV 1	319.716	0	7149 7151 7152 7153 7156 7157 7159 7160 7161 7164 7165 7168 7169 7170 7174 7176 7177 7178 7179 7185 7190 7193 7194 7841 13443 13506 13510 13511 13512 13513 13514 13515 13516 13517 13518 13519 13521 13522 13523 13524 13525 13526 13528 13529 13530 13533 13534 13535 13536 13537 13538 13539 13563	49056.5	13	3	6.14	15349	0	6993			Fr4B Plus_001
7149	A6ZMB1	A6ZMB1 YEAS7 Conserved protein OS Saccharomyces cerevisiae strain YJM789 GN SCY 4223 PE 4 SV 1	319.716	0	7151 7152 7153 7156 7157 7159 7160 7161 7164 7165 7168 7169 7170 7174 7176 7177 7178 7179 7182 7185 7190 7193 7194 7841 13443 13506 13510 13511 13512 13513 13514 13515 13516 13517 13518 13519 13521 13522 13523 13524 13525 13526 13528 13529 13530 13533 13534 13535 13536 13537 13538 13539 13563	49025.6	13	3	6.14	15349	0	6993			Fr4B Plus_001
7165	Q03856	YD11A YEAST Transposon Ty1 DR1 Gag polyprotein OS Saccharomyces cerevisiae GN TY1A DR1 PE 1 SV 1	319.716	0	7149 7151 7152 7153 7156 7157 7159 7160 7161 7164 7168 7169 7170 7174 7176 7177 7178 7179 7182 7185 7190 7193 7194 7841 13443 13506 13510 13511 13512 13513 13514 13515 13516 13517 13518 13519 13521 13522 13523 13524 13525 13526 13528 13529 13530 13533 13534 13535 13536 13537 13538 13539 13563	49056.6	13	3	6.14	15349	0	6993			Fr4B Plus_001
7157	P08405	TY1A YEAST Transposon TyH3 Gag polyprotein OS Saccharomyces cerevisiae GN TY1A PE 1 SV 2	319.716	0	7149 7151 7152 7153 7156 7159 7160 7161 7164 7165 7168 7169 7170 7174 7176 7177 7178 7179 7182 7185 7190 7193 7194 7841 13443 13506 13510 13511 13512 13513 13514 13515 13516 13517 13518 13519 13521 13522 13523 13524 13525 13526 13528 13529 13530 13533 13534 13535 13536 13537 13538 13539 13563	49010.4	13	3	6.14	15349	0	6993			Fr4B Plus_001
7159	A7A2B8	A7A2B8 YEAS7 Conserved protein OS Saccharomyces cerevisiae strain YJM789 GN SCY 4043 PE 4 SV 1	319.716	0	7149 7151 7152 7153 7156 7157 7160 7161 7164 7165 7168 7169 7170 7174 7176 7177 7178 7179 7182 7185 7190 7193 7194 7841 13443 13506 13510 13511 13512 13513 13514 13515 13516 13517 13518 13519 13521 13522 13523 13524 13525 13526 13528 13529 13530 13533 13534 13535 13536 13537 13538 13539 13563	48985.5	13	3	6.14	15349	0	6993			Fr4B Plus_001
7160	P47097	YJ11A YEAST Transposon Ty1 JR1 Ty1 LR3 Ty1 ML2 Gag polyprotein OS Saccharomyces cerevisiae GN TY1A J	319.716	0	7149 7151 7152 7153 7156 7157 7159 7161 7164 7165 7168 7169 7170 7174 7176 7177 7178 7179 7182 7185 7190 7193 7194 7841 13443 13506 13510 13511 13512 13513 13514 13515 13516 13517 13518 13519 13521 13522 13523 13524 13525 13526 13528 13529 13530 13533 13534 13535 13536 13537 13538 13539 13563	48993.5	13	3	6.14	15349	0	6993			Fr4B Plus_001
7161	P0C2I8	YL14A YEAST Transposon Ty1 LR4 Gag polyprotein OS Saccharomyces cerevisiae GN TY1A LR4 PE 2 SV 1	319.716	0	7149 7151 7152 7153 7156 7157 7159 7160 7164 7165 7168 7169 7170 7174 7176 7177 7178 7179 7182 7185 7190 7193 7194 7841 13443 13506 13510 13511 13512 13513 13514 13515 13516 13517 13518 13519 13521 13522 13523 13524 13525 13526 13528 13529 13530 13533 13534 13535 13536 13537 13538 13539 13563	49003.5	13	3	6.14	15349	0	6993			Fr4B Plus_001
7152	Q12485	YG12A YEAST Transposon Ty1 GR2 Gag polyprotein OS Saccharomyces cerevisiae GN TY1A GR2 PE 2 SV 1	319.716	0	7149 7151 7153 7156 7157 7159 7160 7161 7164 7165 7168 7169 7170 7174 7176 7177 7178 7179 7182 7185 7190 7193 7194 7841 13443 13506 13510 13511 13512 13513 13514 13515 13516 13517 13518 13519 13521 13522 13523 13524 13525 13526 13528 13529 13530 13533 13534 13535 13536 13537 13538 13539 13563	49034.5	13	3	6.14	15349	0	6993			Fr4B Plus_001
7151	A7A2B1	A7A2B1 YEAS7 Conserved protein OS Saccharomyces cerevisiae strain YJM789 GN SCY 4032 PE 4 SV 1	319.716	0	7149 7152 7153 7156 7157 7159 7160 7161 7164 7165 7168 7169 7170 7174 7176 7177 7178 7179 7182 7185 7190 7193 7194 7841 13443 13506 13510 13511 13512 13513 13514 13515 13516 13517 13518 13519 13521 13522 13523 13524 13525 13526 13528 13529 13530 13533 13534 13535 13536 13537 13538 13539 13563	49100.5	13	3	6.14	15349	0	6993			Fr4B Plus_001
7170	Q04706	YM11A YEAST Transposon Ty1 ML1 Gag polyprotein OS Saccharomyces cerevisiae GN TY1A ML1 PE 2 SV 1	319.716	0	7149 7151 7152 7153 7156 7157 7159 7160 7161 7164 7165 7168 7169 7174 7176 7177 7178 7179 7182 7185 7190 7193 7194 7841 13443 13506 13510 13511 13512 13513 13514 13515 13516 13517 13518 13519 13521 13522 13523 13524 13525 13526 13528 13529 13530 13533 13534 13535 13536 13537 13538 13539 13563	49121.6	13	3	6.14	15349	0	6993			Fr4B Plus_001
7190	Q6Q5H1	YP14A YEAST Transposon Ty1 PR3 Gag polyprotein OS Saccharomyces cerevisiae GN TY1A PR3 PE 1 SV 2	319.716	0	7149 7151 7152 7153 7156 7157 7159 7160 7161 7164 7165 7168 7169 7170 7174 7176 7177 7178 7179 7182 7185 7193 7194 7841 13443 13506 13510 13511 13512 13513 13514 13515 13516 13517 13518 13519 13521 13522 13523 13524 13525 13526 13528 13529 13530 13533 13534 13535 13536 13537 13538 13539 13563	48965.5	13	3	6.14	15349	0	6993			Fr4B Plus_001
7177	Q12470	YN12A YEAST Transposon Ty1 NL2 Gag polyprotein OS Saccharomyces cerevisiae GN TY1A NL2 PE 2 SV 1	319.716	0	7149 7151 7152 7153 7156 7157 7159 7160 7161 7164 7165 7168 7169 7170 7174 7176 7178 7179 7182 7185 7190 7193 7194 7841 13443 13506 13510 13511 13512 13513 13514 13515 13516 13517 13518 13519 13521 13522 13523 13524 13525 13526 13528 13529 13530 13533 13534 13535 13536 13537 13538 13539 13563	49231.7	13	3	6.14	15349	0	6993			Fr4B Plus_001
7179	Q99209	YO12A YEAST Transposon Ty1 OR Ty1 PR2 Gag polyprotein OS Saccharomyces cerevisiae GN TY1A OR PE 1 SV	319.716	0	7149 7151 7152 7153 7156 7157 7159 7160 7161 7164 7165 7168 7169 7170 7174 7176 7177 7178 7182 7185 7190 7193 7194 7841 13443 13506 13510 13511 13512 13513 13514 13515 13516 13517 13518 13519 13521 13522 13523 13524 13525 13526 13528 13529 13530 13533 13534 13535 13536 13537 13538 13539 13563	49097.6	13	3	6.14	15349	0	6993			Fr4B Plus_001
7169	Q12162	YD15A YEAST Transposon Ty1 DR6 Ty1 ER1 Ty1 LR2 Ty1 PL Gag polyprotein OS Saccharomyces cerevisiae GN	319.716	0	7149 7151 7152 7153 7156 7157 7159 7160 7161 7164 7165 7168 7170 7174 7176 7177 7178 7179 7182 7185 7190 7193 7194 7841 13443 13506 13510 13511 13512 13513 13514 13515 13516 13517 13518 13519 13521 13522 13523 13524 13525 13526 13528 13529 13530 13533 13534 13535 13536 13537 13538 13539 13563	48953.5	13	3	6.14	15349	0	6993			Fr4B Plus_001
7176	O13528	YA11A YEAST Transposon Ty1 A Ty1 PR1 Gag polyprotein OS Saccharomyces cerevisiae GN TY1A A PE 1 SV 1	319.716	0	7149 7151 7152 7153 7156 7157 7159 7160 7161 7164 7165 7168 7169 7170 7174 7177 7178 7179 7182 7185 7190 7193 7194 7841 13443 13506 13510 13511 13512 13513 13514 13515 13516 13517 13518 13519 13521 13522 13523 13524 13525 13526 13528 13529 13530 13533 13534 13535 13536 13537 13538 13539 13563	49072.5	13	3	6.14	15349	0	6993			Fr4B Plus_001
7174	A7A1F6	A7A1F6 YEAS7 Conserved protein OS Saccharomyces cerevisiae strain YJM789 GN SCY 3834 PE 4 SV 1	319.716	0	7149 7151 7152 7153 7156 7157 7159 7160 7161 7164 7165 7168 7169 7170 7176 7177 7178 7179 7182 7185 7190 7193 7194 7841 13443 13506 13510 13511 13512 13513 13514 13515 13516 13517 13518 13519 13521 13522 13523 13524 13525 13526 13528 13529 13530 13533 13534 13535 13536 13537 13538 13539 13563	49088.6	13	3	6.14	15349	0	6993			Fr4B Plus_001
7194	P47099	YJ12A YEAST Transposon Ty1 JR2 Gag polyprotein OS Saccharomyces cerevisiae GN TY1A JR2 PE 1 SV 1	319.716	0	7149 7151 7152 7153 7156 7157 7159 7160 7161 7164 7165 7168 7169 7170 7174 7176 7177 7178 7179 7182 7185 7190 7193 7841 13443 13506 13510 13511 13512 13513 13514 13515 13516 13517 13518 13519 13521 13522 13523 13524 13525 13526 13528 13529 13530 13533 13534 13535 13536 13537 13538 13539 13563	49112.5	13	3	6.14	15349	0	6993			Fr4B Plus_001
7178	A7A2A6	A7A2A6 YEAS7 Conserved protein OS Saccharomyces cerevisiae strain YJM789 GN SCY 4027 PE 4 SV 1	319.716	0	7149 7151 7152 7153 7156 7157 7159 7160 7161 7164 7165 7168 7169 7170 7174 7176 7177 7179 7182 7185 7190 7193 7194 7841 13443 13506 13510 13511 13512 13513 13514 13515 13516 13517 13518 13519 13521 13522 13523 13524 13525 13526 13528 13529 13530 13533 13534 13535 13536 13537 13538 13539 13563	49144.7	13	3	6.14	15349	0	6993			Fr4B Plus_001
7164	A7A2B3	A7A2B3 YEAS7 Conserved protein OS Saccharomyces cerevisiae strain YJM789 GN SCY 4034 PE 4 SV 1	319.716	0	7149 7151 7152 7153 7156 7157 7159 7160 7161 7165 7168 7169 7170 7174 7176 7177 7178 7179 7182 7185 7190 7193 7194 7841 13443 13506 13510 13511 13512 13513 13514 13515 13516 13517 13518 13519 13521 13522 13523 13524 13525 13526 13528 13529 13530 13533 13534 13535 13536 13537 13538 13539 13563	49066.6	13	3	6.14	15349	0	6993			Fr4B Plus_001
7153	O74302	YD13A YEAST Transposon Ty1 DR4 Gag polyprotein OS Saccharomyces cerevisiae GN TY1A DR4 PE 2 SV 1	319.716	0	7149 7151 7152 7156 7157 7159 7160 7161 7164 7165 7168 7169 7170 7174 7176 7177 7178 7179 7182 7185 7190 7193 7194 7841 13443 13506 13510 13511 13512 13513 13514 13515 13516 13517 13518 13519 13521 13522 13523 13524 13525 13526 13528 13529 13530 13533 13534 13535 13536 13537 13538 13539 13563	49009.5	13	3	6.14	15349	0	6993			Fr4B Plus_001
7841	P0C2I4	YH11A YEAST Transposon Ty1 H Gag polyprotein OS Saccharomyces cerevisiae GN TY1A H PE 1 SV 1	319.716	0	7149 7151 7152 7153 7156 7157 7159 7160 7161 7164 7165 7168 7169 7170 7174 7176 7177 7178 7179 7182 7185 7190 7193 7194 13443 13506 13510 13511 13512 13513 13514 13515 13516 13517 13518 13519 13521 13522 13523 13524 13525 13526 13528 13529 13530 13533 13534 13535 13536 13537 13538 13539 13563	53325.6	13	3	5.65	15349	0	6993			Fr4B Plus_001
1133	Q08245	ZEO1 YEAST Protein ZEO1 OS Saccharomyces cerevisiae GN ZEO1 PE 1 SV 3	287.96	0		12589	12	5	27.43	36184	68115	7036	11.9348	0.1502	Fr4B Plus_001
10131	A7A0G3	A7A0G3 YEAS7 Stress seventy subfamily A protein OS Saccharomyces cerevisiae strain YJM789 GN SSA1	287.955	0	5337 10076 10077 10086 10134	69643.3	13	6	11.84	32799	0	9771			Fr4B Plus_001
10134	P10591	HSP71 YEAST Heat shock protein SSA1 OS Saccharomyces cerevisiae GN SSA1 PE 1 SV 4	287.955	0	5337 10076 10077 10086 10131	69657.3	13	6	11.84	32799	0	9771			Fr4B Plus_001
13525	Q12273	YO11B YEAST Transposon Ty1 OL Gag Pol polyprotein OS Saccharomyces cerevisiae GN TY1B OL PE 3 SV 1	289.483	0	7149 7151 7152 7153 7156 7157 7159 7160 7161 7164 7165 7168 7169 7170 7174 7176 7177 7178 7179 7182 7185 7190 7193 7194 7841 13443 13506 13510 13511 13512 13513 13514 13515 13516 13517 13518 13519 13521 13522 13523 13524 13526 13528 13529 13530 13533 13534 13535 13536 13537 13538 13539 13563	198615	19	6	3.36	24352	0	8743			Fr4B Plus_001
7185	Q92392	YO11A YEAST Transposon Ty1 OL Gag polyprotein OS Saccharomyces cerevisiae GN TY1A OL PE 1 SV 1	279.489	0	7149 7151 7152 7153 7156 7157 7159 7160 7161 7164 7165 7168 7169 7170 7174 7176 7177 7178 7179 7182 7190 7193 7194 7841 13443 13506 13510 13511 13512 13513 13514 13515 13516 13517 13518 13519 13521 13522 13523 13524 13525 13526 13528 13529 13530 13533 13534 13535 13536 13537 13538 13539 13563	49005.6	8	2	4.55	8745	0	3168			Fr4B Plus_001
8431	P16140	VATB YEAST V type proton ATPase subunit B OS Saccharomyces cerevisiae GN VMA2 PE 1 SV 2 AA6ZL71 A6ZL	278.016	0		57749.4	24	6	15.86	25027	15516	7916	2.7186	0.157	Fr4B Plus_001
5337	Q05829	Q05829 YEAST Yeast S cerevisiae YG100 gene encoding a 70kDal heat shock protein segment 1 Fragm	267.104	0	10076 10077 10086 10131 10134	37445.2	7	3	12.09	22360	0	6182			Fr4B Plus_001
4562	Q7Z9V1	Q7Z9V1 YEAST Actin Fragment OS Saccharomyces cerevisiae GN act1 PE 3 SV 1	252.014	0.31	5999	33384.4	22	6	14.72	56206	0	22989			Fr4B Plus_001
9234	P49089	ASNS1 YEAST Asparagine synthetase glutamine hydrolyzing 1 OS Saccharomyces cerevisiae GN ASN1 PE 1	245.817	0	9221 9222 9229	64470.4	15	5	8.74	25920	19780	6701	3.4657	0.2234	Fr4B Plus_001
6033	A6ZU35	A6ZU35 YEAS7 Chorismate synthase OS Saccharomyces cerevisiae strain YJM789 GN ARO2 PE 3 SV 1	244.68	0	6029	40837.4	17	5	8.78	31198	0	9801			Fr4B Plus_001
6029	P28777	AROC YEAST Chorismate synthase OS Saccharomyces cerevisiae GN ARO2 PE 1 SV 1 AB3LHK3 B3LHK3 YEAS1 Ch	244.68	0	6033	40838.4	17	5	8.78	31198	26519	9801	4.6465	0.1898	Fr4B Plus_001
6711	P29547	EF1G1 YEAST Elongation factor 1 gamma 1 OS Saccharomyces cerevisiae GN CAM1 PE 1 SV 2 AA6ZWK0 A6ZWK0	226.881	0	6662	47087.8	17	4	4.34	21117	0	9582			Fr4B Plus_001
9028	P12612	TCPA YEAST T complex protein 1 subunit alpha OS Saccharomyces cerevisiae GN CCT1 PE 1 SV 2 AA6ZYG8 A	225.57	0		60480.8	27	9	15.74	51964	24144	25493	4.2304	0.2559	Fr4B Plus_001
5301	Q08723	RPN8 YEAST 26S proteasome regulatory subunit RPN8 OS Saccharomyces cerevisiae GN RPN8 PE 1 SV 3	222.856	0	5263 5314	38312.6	7	2	6.21	5339	0	2222			Fr4B Plus_001
5314	B3LJS9	B3LJS9 YEAS1 26S proteasome regulatory subunit RPN8 OS Saccharomyces cerevisiae strain RM11 1a GN	222.856	0	5263 5301	38322.6	7	2	6.21	5339	0	2222			Fr4B Plus_001
5263	A6ZP99	A6ZP99 YEAS7 Proteasome regulatory particle subunit OS Saccharomyces cerevisiae strain YJM789 GN R	222.856	0	5301 5314	38092.4	7	2	6.25	5339	8008.5	2222	1.4032	0.0535	Fr4B Plus_001
6559	Q01939	PRS8 YEAST 26S protease regulatory subunit 8 homolog OS Saccharomyces cerevisiae GN RPT6 PE 1 SV 4 A	219.584	0		45271.8	20	5	11.11	18706	12017	7339	2.1056	0.0953	Fr4B Plus_001
9069	P40413	TCPE YEAST T complex protein 1 subunit epsilon OS Saccharomyces cerevisiae GN CCT5 PE 1 SV 3 AA6ZQ23	213.566	0.31		61914.3	20	6	8.72	30792	20569	8280	3.604	0.2231	Fr4B Plus_001
10615	A6ZWE5	A6ZWE5 YEAS7 Conserved protein OS Saccharomyces cerevisiae strain YJM789 GN SSE1 PE 3 SV 1	208.555	0	10609 10610 10614 10616	77380.6	36	10	13.56	52351	23413	18706	4.1023	0.3174	Fr4B Plus_001
7486	P02557	TBB YEAST Tubulin beta chain OS Saccharomyces cerevisiae GN TUB2 PE 1 SV 2 AA7A202 A7A202 YEAS7 Beta	198.828	0	7483	50922.8	12	4	9.85	17535	0	5218			Fr4B Plus_001
7483	B3LUH4	B3LUH4 YEAS1 Tubulin beta chain OS Saccharomyces cerevisiae strain RM11 1a GN SCRG 05510 PE 4 SV 1	198.828	0	7486	50950.9	12	4	9.85	17535	11623	5218	2.0365	0.1038	Fr4B Plus_001
8476	A6ZR27	ALDH5 YEAS7 Aldehyde dehydrogenase 5 mitochondrial OS Saccharomyces cerevisiae strain YJM789 GN A	198.533	0	8473	56693	14	3	7.5	16429	0	2970			Fr4B Plus_001
8473	P40047	ALDH5 YEAST Aldehyde dehydrogenase 5 mitochondrial OS Saccharomyces cerevisiae GN ALD5 PE 1 SV 3	198.533	0	8476	56620.9	14	3	7.5	16429	18561	2970	3.2522	0.1841	Fr4B Plus_001
8893	A6ZQL6	A6ZQL6 YEAS7 Chaperonin containing T complex subunit seven component OS Saccharomyces cerevisiae st	194.011	0	8891	59751.7	24	7	11.27	32656	0	11803			Fr4B Plus_001
8891	P42943	TCPH YEAST T complex protein 1 subunit eta OS Saccharomyces cerevisiae GN CCT7 PE 1 SV 1	194.011	0	8893	59735.8	24	7	11.27	32656	22467	11803	3.9366	0.2352	Fr4B Plus_001
7046	Q12377	RPN6 YEAST 26S proteasome regulatory subunit RPN6 OS Saccharomyces cerevisiae GN RPN6 PE 1 SV 3 AA6Z	192.849	0		49774	24	6	12.44	16187	9852	7975	1.7262	0.0859	Fr4B Plus_001
10610	B3LKW7	B3LKW7 YEAS1 Putative uncharacterized protein OS Saccharomyces cerevisiae strain RM11 1a GN SCRG 0	191.013	0	10609 10614 10615 10616	77308.5	34	9	11.26	49341	0	17480			Fr4B Plus_001
10609	P32589	HSP7F YEAST Heat shock protein homolog SSE1 OS Saccharomyces cerevisiae GN SSE1 PE 1 SV 4	191.013	0	10610 10614 10615 10616	77366.6	34	9	11.26	49341	0	17480			Fr4B Plus_001
7094	P40327	PRS4 YEAST 26S protease regulatory subunit 4 homolog OS Saccharomyces cerevisiae GN RPT2 PE 1 SV 3 A	186.573	0		48828.3	8	4	5.72	31921	16027.5	7747	2.8083	0.1371	Fr4B Plus_001
2259	A6ZT99	NACA YEAS7 Nascent polypeptide associated complex subunit alpha OS Saccharomyces cerevisiae strain	159.714	0		18709	30	5	29.89	40023	33334	15133	5.8406	0.1093	Fr4B Plus_001
21734	RANDOM8024	Random Sequence 8024	157.201	0.31		54861.4	8	3	7.55	80631	11988	22544	2.1005	0.1152	Fr4B Plus_001
13427	B3LGE9	B3LGE9 YEAS1 3 dehydroquinate dehydratase OS Saccharomyces cerevisiae strain RM11 1a GN SCRG 00391	138.739	0.31	13428 13429	174768	42	13	7.3	71610	19372	19457	3.3943	0.5932	Fr4B Plus_001
13429	A6ZY89	A6ZY89 YEAS7 3 dehydroquinate dehydratase 3 dehydroquinase OS Saccharomyces cerevisiae strain YJM	138.739	0.31	13427 13428	174808	42	13	7.3	71610	0	19457			Fr4B Plus_001
13428	P08566	ARO1 YEAST Pentafunctional AROM polypeptide OS Saccharomyces cerevisiae GN ARO1 PE 1 SV 1	138.047	0.3	13427 13429	174755	41	12	7.3	69004	0	19019			Fr4B Plus_001
6382	A6ZQJ1	IF4A YEAS7 ATP dependent RNA helicase eIF4A OS Saccharomyces cerevisiae strain YJM789 GN TIF1 PE 3	132.229	0.3		44697.3	9	4	9.87	13418	15615	3730	2.736	0.1223	Fr4B Plus_001
6694	P27476	NSR1 YEAST Nuclear localization sequence binding protein OS Saccharomyces cerevisiae GN NSR1 PE 1 SV	132.094	0.3	6729 6772	44535.2	17	5	5.8	58670	29413.5	16037	5.1537	0.2295	Fr4B Plus_001
6729	B3LI71	B3LI71 YEAS1 Nuclear localization sequence binding protein OS Saccharomyces cerevisiae strain RM11	132.094	0.3	6694 6772	44681.3	17	5	5.77	58670	0	16037			Fr4B Plus_001
6772	A6ZUH0	A6ZUH0 YEAS7 Nuclear localization sequence binding protein OS Saccharomyces cerevisiae strain YJM78	132.094	0.3	6694 6729	44855.5	17	5	5.74	58670	0	16037			Fr4B Plus_001
10748	P46655	SYEC YEAST Glutamyl tRNA synthetase cytoplasmic OS Saccharomyces cerevisiae GN GUS1 PE 1 SV 3 AA6ZT	129.682	0.3		80842.9	32	9	10.73	40170	16565	16749	2.9024	0.2346	Fr4B Plus_001
8561	P38625	GUAA YEAST GMP synthase glutamine hydrolyzing OS Saccharomyces cerevisiae GN GUA1 PE 1 SV 4 AA6ZMS	129.672	0.3		58482.4	23	6	7.43	113242	21509	17384	3.7687	0.2204	Fr4B Plus_001
9222	P49090	ASNS2 YEAST Asparagine synthetase glutamine hydrolyzing 2 OS Saccharomyces cerevisiae GN ASN2 PE 1	121.404	0.3	9221 9229 9234	64593.4	12	4	8.74	17105	0	4565			Fr4B Plus_001
9221	Q6B272	Q6B272 YEAST YGR124W OS Saccharomyces cerevisiae GN ASN2 PE 2 SV 1	121.404	0.3	9222 9229 9234	64623.4	12	4	8.74	17105	0	4565			Fr4B Plus_001
9229	A6ZUD8	A6ZUD8 YEAS7 Asparagine synthetase OS Saccharomyces cerevisiae strain YJM789 GN ASN2 PE 4 SV 1	121.404	0.3	9221 9222 9234	64621.4	17	5	10.66	31190	0	8646			Fr4B Plus_001
10859	B3LPP9	B3LPP9 YEAS1 Translation elongation factor 3 OS Saccharomyces cerevisiae strain RM11 1a GN SCRG 03	117.681	0.3	11928 12551 12552 12553 12554	80756.9	15	4	2.22	50584	0	13860			Fr4B Plus_001
12246	P40825	SYAC YEAST Alanyl tRNA synthetase cytoplasmic OS Saccharomyces cerevisiae GN ALA1 PE 1 SV 2	115.431	0.29	12244 12245	107277	32	11	9.5	34112	0	15171			Fr4B Plus_001
12244	B3LJZ4	B3LJZ4 YEAS1 Alanyl tRNA synthetase OS Saccharomyces cerevisiae strain RM11 1a GN SCRG 01712 PE 4	115.431	0.29	12245 12246	107261	32	11	9.5	34112	12995	15171	2.2769	0.2442	Fr4B Plus_001
12245	A6ZPG5	A6ZPG5 YEAS7 Alanyl tRNA synthetase OS Saccharomyces cerevisiae strain YJM789 GN ALA1 PE 4 SV 1	115.431	0.29	12244 12246	107247	32	11	9.5	34112	0	15171			Fr4B Plus_001
22226	RANDOM8516	Random Sequence 8516	115.353	0.58		58372	9	3	6.69	30888	30888	17278	5.412	0.3159	Fr4B Plus_001
8835	A6ZYE7	A6ZYE7 YEAS7 Chaperonin containing tcp 1 OS Saccharomyces cerevisiae strain YJM789 GN CCT6 PE 3 SV	112.715	0.58	8838	59924.9	9	2	4.58	17452	26178	5726	4.5868	0.2749	Fr4B Plus_001
8838	P39079	TCPZ YEAST T complex protein 1 subunit zeta OS Saccharomyces cerevisiae GN CCT6 PE 1 SV 1	112.715	0.58	8835	59923.9	9	2	4.58	17452	0	5726			Fr4B Plus_001
12745	P07806	SYV YEAST Valyl tRNA synthetase mitochondrial OS Saccharomyces cerevisiae GN VAS1 PE 1 SV 2 AA6ZV76	104.488	0.58		125770	34	10	7.43	86811	18345	24887	3.2143	0.4043	Fr4B Plus_001
7713	P38934	BFR1 YEAST Nuclear segregation protein BFR1 OS Saccharomyces cerevisiae GN BFR1 PE 1 SV 1 AA6ZP44 A6	87.1992	0.58		54639.3	17	6	5.53	31522	10683	10380	1.8718	0.1023	Fr4B Plus_001
11640	B3LTD8	B3LTD8 YEAS1 Ribosome biogenesis ATPase RIX7 OS Saccharomyces cerevisiae strain RM11 1a GN SCRG 04	84.3036	0.57	11635 11638	93082.7	15	5	2.87	20138	0	8056			Fr4B Plus_001
11635	Q07844	RIX7 YEAST Ribosome biogenesis ATPase RIX7 OS Saccharomyces cerevisiae GN RIX7 PE 1 SV 1	84.3036	0.57	11638 11640	93069.6	15	5	2.87	20138	14392.5	8056	2.5218	0.2347	Fr4B Plus_001
11638	A7A0M3	A7A0M3 YEAS7 Ribosome export OS Saccharomyces cerevisiae strain YJM789 GN RIX7 PE 3 SV 1	84.3036	0.58	11635 11640	93067.7	15	5	2.87	20138	0	8056			Fr4B Plus_001
17951	RANDOM4241	Random Sequence 4241	80.3947	0.86		31618.9	9	3	7.04	21227	10885.5	4062	1.9073	0.0603	Fr4B Plus_001
23681	RANDOM9971	Random Sequence 9971	79.5745	1.14		71541.2	9	4	5.56	20427	7572	6181	1.3267	0.0949	Fr4B Plus_001
12373	P38764	RPN1 YEAST 26S proteasome regulatory subunit RPN1 OS Saccharomyces cerevisiae GN RPN1 PE 1 SV 3	77.7691	1.41	12370 12372	109492	20	7	6.45	24935	0	7692			Fr4B Plus_001
12370	A6ZST3	A6ZST3 YEAS7 26S proteasome PA700 subunit OS Saccharomyces cerevisiae strain YJM789 GN RPN1 PE 4 S	77.7691	1.41	12372 12373	109521	20	7	6.45	24935	10745	7692	1.8827	0.2062	Fr4B Plus_001
12372	B3LSE8	B3LSE8 YEAS1 26S proteasome PA700 subunit OS Saccharomyces cerevisiae strain RM11 1a GN SCRG 04735	77.7691	1.42	12370 12373	109505	20	7	6.45	24935	0	7692			Fr4B Plus_001
19350	RANDOM5640	Random Sequence 5640	75.6362	1.42		39586	10	2	11.02	9110	13665	7649	2.3943	0.0948	Fr4B Plus_001
10614	P32590	HSP79 YEAST Heat shock protein homolog SSE2 OS Saccharomyces cerevisiae GN SSE2 PE 1 SV 3	74.6787	1.4	10609 10610 10615 10616	77620.9	17	4	4.04	18824	0	5409			Fr4B Plus_001
10616	A6ZLB2	A6ZLB2 YEAS7 Conserved protein OS Saccharomyces cerevisiae strain YJM789 GN SSE2 PE 3 SV 1	74.6787	1.4	10609 10610 10614 10615	77683.9	20	5	4.04	20636	0	7103			Fr4B Plus_001
5080	P40531	GVP36 YEAST Protein GVP36 OS Saccharomyces cerevisiae GN GVP36 PE 1 SV 1 AA6ZVM8 A6ZVM8 YEAS7 Golgi	71.1125	1.94		36670.2	18	6	10.43	21671	12982.5	9407	2.2747	0.0834	Fr4B Plus_001
22855	RANDOM9145	Random Sequence 9145	70.5988	1.68		64776.3	14	4	3	24497	31780.5	11486	5.5684	0.3607	Fr4B Plus_001
19702	RANDOM5992	Random Sequence 5992	70.1026	1.95		41513.5	7	3	4.55	13786	18357	2726	3.2164	0.1335	Fr4B Plus_001
22345	RANDOM8635	Random Sequence 8635	66.3388	2.22		59838.8	7	3	1.89	15811	25593	6464	4.4843	0.2683	Fr4B Plus_001
8268	P52489	KPYK2 YEAST Pyruvate kinase 2 OS Saccharomyces cerevisiae GN PYK2 PE 1 SV 1	63.1531	2.2	8168 8277	55195.3	12	4	1.98	29284	0	9024			Fr4B Plus_001
8277	A6ZPH7	A6ZPH7 YEAS7 Pyruvate kinase OS Saccharomyces cerevisiae strain YJM789 GN PYK2 PE 3 SV 1 AB3LK04 B	63.1531	2.2	8168 8268	55209.4	12	4	1.98	29284	0	9024			Fr4B Plus_001
25267	RANDOM11557	Random Sequence 11557	61.9442	2.45		93533.1	24	11	8.73	39143	20735	14678	3.6331	0.3398	Fr4B Plus_001
4776	A6ZMY2	A6ZMY2 YEAS7 Inorganic pyrophosphatase OS Saccharomyces cerevisiae strain YJM789 GN PPA2 PE 4 SV 1	61.735	2.21		35588.7	3	2	6.13	6568	9852	2930	1.7262	0.0614	Fr4B Plus_001
8125	P39976	DLD3 YEAST D lactate dehydrogenase cytochrome 3 OS Saccharomyces cerevisiae GN DLD3 PE 1 SV 1	59.7282	2.19	8128	55225.1	9	3	7.06	7599	8052	3119	1.4108	0.0779	Fr4B Plus_001
8128	A6ZQN2	A6ZQN2 YEAS7 D lactate dehydrogenase OS Saccharomyces cerevisiae strain YJM789 GN DLD3 PE 4 SV 1 A	59.7282	2.19	8125	55241.1	9	3	7.06	7599	0	3119			Fr4B Plus_001
11909	P50090	KEL2 YEAST Kelch repeat containing protein 2 OS Saccharomyces cerevisiae GN KEL2 PE 1 SV 1 AA6ZUP6 A	55.5748	2.7	11908	99975.1	16	6	3.85	24397	0	9060			Fr4B Plus_001
11908	B3LI02	B3LI02 YEAS1 Kelch repeat containing protein 2 OS Saccharomyces cerevisiae strain RM11 1a GN SCRG	55.5748	2.71	11909	100003	16	6	3.85	24397	18061	9060	3.1646	0.3165	Fr4B Plus_001
12198	P07245	C1TC YEAST C 1 tetrahydrofolate synthase cytoplasmic OS Saccharomyces cerevisiae GN ADE3 PE 1 SV 1	54.4389	2.95	12196	102205	15	7	3.7	25198	0	8893			Fr4B Plus_001
12196	B3LI33	B3LI33 YEAS1 C1 tetrahydrofolate synthase OS Saccharomyces cerevisiae strain RM11 1a GN SCRG 00818	54.4389	2.96	12198	102191	15	7	3.7	25198	8914	8893	1.5619	0.1596	Fr4B Plus_001
17622	RANDOM3912	Random Sequence 3912	53.8629	2.72		30304.1	7	4	12.78	26339	11770.5	8543	2.0624	0.0625	Fr4B Plus_001
25529	RANDOM11819	Random Sequence 11819	51.3301	2.96		97962.5	17	6	2.42	20636	11706	8504	2.0511	0.2009	Fr4B Plus_001
27211	RANDOM13501	Random Sequence 13501	48.2611	3.21		196103	18	8	3.07	48839	29465	9452	5.1627	1.0124	Fr4B Plus_001
21159	RANDOM7449	Random Sequence 7449	47.6066	3.43		51159.5	6	4	5.49	18755	14184	3652	2.4852	0.1271	Fr4B Plus_001
12191	A6ZVJ8	A6ZVJ8 YEAS7 Regulatory particle non ATPase OS Saccharomyces cerevisiae strain YJM789 GN RPN2 PE 4	47.0223	3.19	12190	104208	22	7	2.22	35857	0	16137			Fr4B Plus_001
12190	P32565	RPN2 YEAST 26S proteasome regulatory subunit RPN2 OS Saccharomyces cerevisiae GN RPN2 PE 1 SV 4 AB3L	47.0223	3.2	12191	104232	20	6	2.22	33639	18733.5	15129	3.2824	0.3421	Fr4B Plus_001
9848	A6ZL05	A6ZL05 YEAS7 Origin recognition complex subunit 2 OS Saccharomyces cerevisiae strain YJM789 GN ORC	45.0246	3.18	9862	71310.5	12	3	3.55	28182	38647.5	8191	6.7716	0.4829	Fr4B Plus_001
9862	P32833	ORC2 YEAST Origin recognition complex subunit 2 OS Saccharomyces cerevisiae GN ORC2 PE 1 SV 2	45.0246	3.17	9848	71238.4	15	4	3.55	31399	0	9358			Fr4B Plus_001
26442	RANDOM12732	Random Sequence 12732	44.0955	3.94		124903	10	6	4	14782	6708	6341	1.1753	0.1468	Fr4B Plus_001
23906	RANDOM10196	Random Sequence 10196	43.9198	3.68		71709.1	10	3	5.25	28768	28768	15490	5.0406	0.3615	Fr4B Plus_001
9751	P11484	HSP75 YEAST Heat shock protein SSB1 OS Saccharomyces cerevisiae GN SSB1 PE 1 SV 3 AA6ZXA5 A6ZXA5 YEA	20357.1	0	509 9753 9757	66601.7	311	34	49.27	1098437	101172	542482	17.0077	1.1327	Fr4B Plus_002
9757	A6ZRN1	A6ZRN1 YEAS7 Stress seventy subfamily B protein OS Saccharomyces cerevisiae strain YJM789 GN SSB2	20300	0	509 9751 9753	66595.6	307	34	49.27	1099227	0	541655			Fr4B Plus_002
1629	P14127	RS17B YEAST 40S ribosomal protein S17 B OS Saccharomyces cerevisiae GN RPS17B PE 1 SV 1 AA6ZZ38 A6ZZ	19634.8	0	513 1643	15803.3	102	11	58.09	203087	107228	107103	18.0258	0.2849	Fr4B Plus_002
1643	P02407	RS17A YEAST 40S ribosomal protein S17 A OS Saccharomyces cerevisiae GN RPS17A PE 1 SV 1 AA6ZM38 A6ZM	19634.8	0	513 1629	15788.4	102	11	58.09	203087	0	107103			Fr4B Plus_002
7111	P00924	ENO1 YEAST Enolase 1 OS Saccharomyces cerevisiae GN ENO1 PE 1 SV 2 AA6ZUR2 A6ZUR2 YEAS7 Enolase OS S	16080.2	0	7101 7107	46802.2	218	19	48.97	625403	0	341629			Fr4B Plus_002
7107	B3LHY6	B3LHY6 YEAS1 Enolase I OS Saccharomyces cerevisiae strain RM11 1a GN SCRG 00770 PE 4 SV 1	16080.2	0	7101 7111	46816.2	218	19	48.97	625403	237137	341629	39.8643	1.8663	Fr4B Plus_002
7510	P02994	EF1A YEAST Elongation factor 1 alpha OS Saccharomyces cerevisiae GN TEF1 PE 1 SV 1 AA6ZL63 A6ZL63 YE	15912.2	0	4336	50032.8	260	25	34.93	2631768	1344628	1211145	226.041	11.3095	Fr4B Plus_002
513	B3LLM8	B3LLM8 YEAS1 Ribosomal protein S17A OS Saccharomyces cerevisiae strain RM11 1a GN SCRG 01871 PE 4	15252	0	1629 1643	9109.48	67	7	60.76	103977	0	66053			Fr4B Plus_002
1099	B3LSE1	B3LSE1 YEAS1 Ribosomal protein S27B OS Saccharomyces cerevisiae strain RM11 1a GN SCRG 04727 PE 4	14351.1	0	543 548	12494.6	52	6	33.93	243636	0	100288			Fr4B Plus_002
543	P35997	RS27A YEAST 40S ribosomal protein S27 A OS Saccharomyces cerevisiae GN RPS27A PE 1 SV 1 AA6ZZG7 A6ZZ	13970.9	0	548 1099	8879.41	52	6	46.34	243636	193287	100288	32.4929	0.2885	Fr4B Plus_002
548	P38711	RS27B YEAST 40S ribosomal protein S27 B OS Saccharomyces cerevisiae GN RPS27B PE 1 SV 1 AA6ZSS5 A6ZS	13970.9	0	543 1099	8865.38	52	6	46.34	243636	0	100288			Fr4B Plus_002
4336	A9QA59	A9QA59 YEAST Translation elongation factor 1 alpha Fragment OS Saccharomyces cerevisiae PE 4 SV 1	12813.8	0	7510	31338.9	153	13	39.79	1753874	0	836423			Fr4B Plus_002
509	Q05833	Q05833 YEAST Yeast S cerevisiae YG101 gene encoding a 70kDal heat shock protein segment 1 Fragm	12721.5	0	9751 9753 9757	8362.41	24	2	26.92	114129	0	73119			Fr4B Plus_002
1052	P02400	RLA4 YEAST 60S acidic ribosomal protein P2 beta OS Saccharomyces cerevisiae GN RPP2B PE 1 SV 2 AA6ZY	12522.4	0		11050.1	45	4	34.55	127072	120550	52145	20.2653	0.2239	Fr4B Plus_002
1662	P39516	RS14B YEAST 40S ribosomal protein S14 B OS Saccharomyces cerevisiae GN RPS14B PE 1 SV 2 AA6ZQE5 A6ZQ	11777.6	0	1654	14649.8	99	13	62.32	239611	0	114667			Fr4B Plus_002
1654	P06367	RS14A YEAST 40S ribosomal protein S14 A OS Saccharomyces cerevisiae GN RPS14A PE 1 SV 5 AA6ZTL2 A6ZT	11777.6	0	1662	14536.6	99	13	62.77	239611	145310	114667	24.4276	0.3551	Fr4B Plus_002
3487	P05750	RS3 YEAST 40S ribosomal protein S3 OS Saccharomyces cerevisiae GN RPS3 PE 1 SV 5 AA6ZRQ7 A6ZRQ7 YEAS	11681.3	0		26502.8	166	22	67.5	484655	191812	232749	32.2449	0.8546	Fr4B Plus_002
5531	A6ZNC5	A6ZNC5 YEAS7 Alcohol dehydrogenase OS Saccharomyces cerevisiae strain YJM789 GN ADH1 PE 3 SV 1	10696.1	0	5520 5521 5523 5527 5528	36839.2	162	22	47.7	791154	0	371439			Fr4B Plus_002
5520	P00330	ADH1 YEAST Alcohol dehydrogenase 1 OS Saccharomyces cerevisiae GN ADH1 PE 1 SV 4	10696.1	0	5521 5523 5527 5528 5531	36823.2	162	22	47.7	791154	359285	371439	60.3982	2.2241	Fr4B Plus_002
5528	B3LIX8	B3LIX8 YEAS1 Alcohol dehydrogenase OS Saccharomyces cerevisiae strain RM11 1a GN SCRG 01319 PE 4 S	10696.1	0	5520 5521 5523 5527 5531	36851.2	162	22	47.7	791154	0	371439			Fr4B Plus_002
2519	P26786	RS7A YEAST 40S ribosomal protein S7 A OS Saccharomyces cerevisiae GN RPS7A PE 1 SV 4 AA6ZNU6 A6ZNU6	10157.7	0	2514 2534	21622.2	94	12	47.37	258902	142360	101321	23.9317	0.5175	Fr4B Plus_002
500	P49167	RL38 YEAST 60S ribosomal protein L38 OS Saccharomyces cerevisiae GN RPL38 PE 1 SV 1 AA7A1K8 A7A1K8 Y	9772.29	0		8826.54	28	3	28.21	41721	41721	22968	7.0136	0.0619	Fr4B Plus_002
9753	P40150	HSP76 YEAST Heat shock protein SSB2 OS Saccharomyces cerevisiae GN SSB2 PE 1 SV 2	9306.88	0	509 9751 9757	66594.7	302	34	49.27	1053448	203721	499819	34.2469	2.2807	Fr4B Plus_002
11672	P32324	EF2 YEAST Elongation factor 2 OS Saccharomyces cerevisiae GN EFT1 PE 1 SV 1 AA6ZNY0 A6ZNY0 YEAS7 Tra	9126.04	0		93289.4	404	44	32.54	1521603	336068	743640	56.4953	5.2704	Fr4B Plus_002
1641	P0C2H7	RL27B YEAST 60S ribosomal protein L27 B OS Saccharomyces cerevisiae GN RPL27B PE 1 SV 1	8069.87	0	1639 2091	15505.2	66	8	46.32	141237	0	54303			Fr4B Plus_002
1639	P0C2H6	RL27A YEAST 60S ribosomal protein L27 A OS Saccharomyces cerevisiae GN RPL27A PE 1 SV 1 AA6ZSR4 A6ZS	8069.87	0	1641 2091	15531.3	66	8	46.32	141237	96352	54303	16.1974	0.2516	Fr4B Plus_002
5756	B3LNB3	B3LNB3 YEAS1 Ribosomal protein L4A OS Saccharomyces cerevisiae strain RM11 1a GN SCRG 02934 PE 4 S	7961.45	0	5762 5766	39062.1	131	16	46.13	298360	124997	123466	21.0128	0.8208	Fr4B Plus_002
5762	P10664	RL4A YEAST 60S ribosomal protein L4 A OS Saccharomyces cerevisiae GN RPL4A PE 1 SV 4 AA6ZKX6 A6ZKX6	7961.45	0	5756 5766	39092.1	131	16	46.13	298360	0	123466			Fr4B Plus_002
5766	P49626	RL4B YEAST 60S ribosomal protein L4 B OS Saccharomyces cerevisiae GN RPL4B PE 1 SV 2 AA6ZXX7 A6ZXX7	7862.43	0	5756 5762	39062.1	119	15	45.58	266299	124997	113850	21.0128	0.8208	Fr4B Plus_002
1979	P26781	RS11 YEAST 40S ribosomal protein S11 OS Saccharomyces cerevisiae GN RPS11A PE 1 SV 3 AA6ZKZ2 A6ZKZ2	7818.78	0		17748.9	97	13	53.85	319378	171677	131003	28.8601	0.5122	Fr4B Plus_002
2091	B3LSD1	B3LSD1 YEAS1 Ribosomal protein L27A OS Saccharomyces cerevisiae strain RM11 1a GN SCRG 04716 PE 4	7665.6	0	1639 1641	18682.9	60	7	35.19	134191	0	46402			Fr4B Plus_002
959	P05744	RL33A YEAST 60S ribosomal protein L33 A OS Saccharomyces cerevisiae GN RPL33A PE 1 SV 3 AA6ZWB1 A6ZW	7559.31	0	843 968	12154.1	44	7	44.86	128636	87681	63511	14.7398	0.1791	Fr4B Plus_002
914	P05319	RLA2 YEAST 60S acidic ribosomal protein P2 alpha OS Saccharomyces cerevisiae GN RPP2A PE 1 SV 1 AA6Z	7301.09	0		10745.8	25	2	21.7	67343	101014	27546	16.9812	0.1825	Fr4B Plus_002
1672	P38754	RL14B YEAST 60S ribosomal protein L14 B OS Saccharomyces cerevisiae GN RPL14B PE 1 SV 1 AA6ZSQ1 A6ZS	7118.15	0	1090 1658 1666	15153	51	8	35.51	109872	0	44651			Fr4B Plus_002
1658	A6ZZW0	A6ZZW0 YEAS7 Ribosomal protein L14A OS Saccharomyces cerevisiae strain YJM789 GN RPL14A PE 4 SV 1	7118.15	0	1090 1666 1672	15127	51	8	35.51	109872	70207	44651	11.8023	0.1785	Fr4B Plus_002
1762	P07281	RS19B YEAST 40S ribosomal protein S19 B OS Saccharomyces cerevisiae GN RPS19B PE 1 SV 2 AA6ZSH7 A6ZS	7042.36	0	1761	15891.1	62	7	26.39	221963	0	85235			Fr4B Plus_002
1761	P07280	RS19A YEAST 40S ribosomal protein S19 A OS Saccharomyces cerevisiae GN RPS19A PE 1 SV 2 AA6ZN90 A6ZN	7042.36	0	1762	15917.1	62	7	26.39	221963	172881	85235	29.0625	0.4626	Fr4B Plus_002
2701	A6ZR58	A6ZR58 YEAS7 Ribosomal protein S8 OS Saccharomyces cerevisiae strain YJM789 GN RPS8B PE 3 SV 1 AB3	6997.58	0	2691	22517.7	69	7	39.5	204840	0	91039			Fr4B Plus_002
2691	P05754	RS8 YEAST 40S ribosomal protein S8 OS Saccharomyces cerevisiae GN RPS8A PE 1 SV 3 AA6ZKM8 A6ZKM8 YEA	6997.58	0	2701	22489.7	69	7	39.5	204840	150840	91039	25.3572	0.5703	Fr4B Plus_002
843	B3LJQ6	B3LJQ6 YEAS1 Ribosomal protein L33B OS Saccharomyces cerevisiae strain RM11 1a GN SCRG 01620 PE 4	6983.1	0	959 968	11686.7	42	7	47.57	118870	87681	53703	14.7398	0.1723	Fr4B Plus_002
1622	B3LM31	B3LM31 YEAS1 Ribosomal protein S16A Fragment OS Saccharomyces cerevisiae strain RM11 1a GN SCRG	6939.51	0	1754	15047.5	58	9	50.37	175587	0	75395			Fr4B Plus_002
1754	P40213	RS16 YEAST 40S ribosomal protein S16 OS Saccharomyces cerevisiae GN RPS16A PE 1 SV 2 AA6ZMK2 A6ZMK2	6939.51	0	1622	15847.5	63	10	55.24	202009	101442	85915	17.0531	0.2702	Fr4B Plus_002
968	P41056	RL33B YEAST 60S ribosomal protein L33 B OS Saccharomyces cerevisiae GN RPL33B PE 1 SV 2 AA6ZP75 A6ZP	6983.1	0	843 959	12168.1	42	7	45.79	118870	0	53703			Fr4B Plus_002
2425	P05740	RL17A YEAST 60S ribosomal protein L17 A OS Saccharomyces cerevisiae GN RPL17A PE 1 SV 4 AA6ZZE6 A6ZZ	6390.09	0	2426	20549.5	74	10	50.54	183476	61988.7	63698	10.4207	0.2141	Fr4B Plus_002
3214	P26783	RS5 YEAST 40S ribosomal protein S5 OS Saccharomyces cerevisiae GN RPS5 PE 1 SV 3 AA6ZQ79 A6ZQ79 YEAS	6223.91	0		25038.6	106	14	38.22	237759	148715	90757	25	0.626	Fr4B Plus_002
2130	P17079	RL12 YEAST 60S ribosomal protein L12 OS Saccharomyces cerevisiae GN RPL12A PE 1 SV 1 AA6ZQP7 A6ZQP7	6184.94	0		17822.6	55	7	46.06	161038	117791	58186	19.8015	0.3529	Fr4B Plus_002
2426	P46990	RL17B YEAST 60S ribosomal protein L17 B OS Saccharomyces cerevisiae GN RPL17B PE 1 SV 2 AA6ZQF7 A6ZQ	6114.8	0	2425	20551.4	68	11	53.26	179086	33916.3	56300	5.7016	0.1172	Fr4B Plus_002
2322	A6ZMV5	A6ZMV5 YEAS7 Ribosomal protein L20A OS Saccharomyces cerevisiae strain YJM789 GN RPL20A PE 4 SV 1	6077.61	0	2227 2252	21235.8	71	11	36.52	195952	0	96287			Fr4B Plus_002
2252	A6ZPE7	A6ZPE7 YEAS7 Ribosomal protein L20B OS Saccharomyces cerevisiae strain YJM789 GN RPL20B PE 4 SV 1	6077.61	0	2227 2322	20713.1	71	11	37.36	195952	0	96287			Fr4B Plus_002
2227	P0C2I0	RL20 YEAST 60S ribosomal protein L20 OS Saccharomyces cerevisiae GN RPL20A PE 1 SV 2	6077.61	0	2252 2322	20436.8	71	11	37.79	195952	126867	96287	21.3272	0.4359	Fr4B Plus_002
2451	P07279	RL18 YEAST 60S ribosomal protein L18 OS Saccharomyces cerevisiae GN RPL18A PE 1 SV 1 AA6ZN91 A6ZN91	6000.61	0		20563.2	60	7	30.65	156938	92655	73590	15.5759	0.3203	Fr4B Plus_002
1666	P36105	RL14A YEAST 60S ribosomal protein L14 A OS Saccharomyces cerevisiae GN RPL14A PE 1 SV 1	5951.9	0	1090 1658 1672	15167.1	42	7	28.99	86623	0	38829			Fr4B Plus_002
12361	P16861	K6PF1 YEAST 6 phosphofructokinase subunit alpha OS Saccharomyces cerevisiae GN PFK1 PE 1 SV 1 AA6ZUP	5812.12	0	12248 12251 12253	107970	339	41	41.44	807022	153432	311032	25.793	2.7849	Fr4B Plus_002
981	P32911	SUI1 YEAST Eukaryotic translation initiation factor eIF 1 OS Saccharomyces cerevisiae GN SUI1 PE 1 S	5803.32	0		12312.2	20	3	35.19	46242	46242	16415	7.7736	0.0957	Fr4B Plus_002
7101	P00925	ENO2 YEAST Enolase 2 OS Saccharomyces cerevisiae GN ENO2 PE 1 SV 2 AA6ZT81 A6ZT81 YEAS7 Enolase OS S	5798.39	0	7107 7111	46914.3	117	12	28.38	347528	213522	184370	35.8945	1.684	Fr4B Plus_002
2681	B3LM30	B3LM30 YEAS1 Ribosomal protein L13B Fragment OS Saccharomyces cerevisiae strain RM11 1a GN SCRG	5747.52	0	2648 2674 2687	22507	87	14	46.73	197870	0	105947			Fr4B Plus_002
2648	B3LGX6	B3LGX6 YEAS1 Ribosomal protein L13A Fragment OS Saccharomyces cerevisiae strain RM11 1a GN SCRG	5747.52	0	2674 2681 2687	22422.9	85	14	46.97	196283	97066	106096	16.3175	0.3659	Fr4B Plus_002
2687	Q12690	RL13A YEAST 60S ribosomal protein L13 A OS Saccharomyces cerevisiae GN RPL13A PE 1 SV 1 AA6ZXP6 A6ZX	5747.52	0	2648 2674 2681	22554.1	85	14	46.73	196283	0	106096			Fr4B Plus_002
2674	P40212	RL13B YEAST 60S ribosomal protein L13 B OS Saccharomyces cerevisiae GN RPL13B PE 1 SV 1 AA6ZMK1 A6ZM	5747.52	0	2648 2681 2687	22525	87	14	46.73	197870	3258	105947	0.5477	0.0123	Fr4B Plus_002
2036	Q02753	RL21A YEAST 60S ribosomal protein L21 A OS Saccharomyces cerevisiae GN RPL21A PE 1 SV 1 AA6ZLD1 A6ZL	5692.21	0	2045	18242.2	47	7	45	151259	115738	50085	19.4563	0.3549	Fr4B Plus_002
2045	Q12672	RL21B YEAST 60S ribosomal protein L21 B OS Saccharomyces cerevisiae GN RPL21B PE 1 SV 1 AA6ZWH1 A6ZW	5692.21	0	2036	18274.3	47	7	45	151259	0	50085			Fr4B Plus_002
1621	P26782	RS24 YEAST 40S ribosomal protein S24 OS Saccharomyces cerevisiae GN RPS24A PE 1 SV 3 AA6ZR28 A6ZR28	5579.4	0		15328.8	72	11	43.7	219985	123543	83025	20.7684	0.3184	Fr4B Plus_002
3747	P23248	RS3B YEAST 40S ribosomal protein S1 B OS Saccharomyces cerevisiae GN RPS1B PE 1 SV 3 AA6ZM02 A6ZM02	5532.27	0	3754	28812.5	126	20	60	520622	150872	218481	25.3627	0.7308	Fr4B Plus_002
3041	P53030	RL1 YEAST 60S ribosomal protein L1 OS Saccharomyces cerevisiae GN RPL1A PE 1 SV 1 AA6ZU48 A6ZU48 YEA	5500.29	0		24485.8	47	5	20.28	125301	100590	44476	16.9099	0.4141	Fr4B Plus_002
2534	Q45TZ8	Q45TZ8 YEAST Rps7bp OS Saccharomyces cerevisiae GN RPS7B PE 4 SV 1	5344.67	0	2514 2519	21733.4	67	10	51.31	192156	0	70237			Fr4B Plus_002
2514	P48164	RS7B YEAST 40S ribosomal protein S7 B OS Saccharomyces cerevisiae GN RPS7B PE 1 SV 1 AA6ZRY5 A6ZRY5	5344.67	0	2519 2534	21634.3	67	10	51.58	192156	123284	70237	20.7249	0.4484	Fr4B Plus_002
266	P41057	RS29A YEAST 40S ribosomal protein S29 A OS Saccharomyces cerevisiae GN RPS29A PE 1 SV 3 AA7A1R3 A7A1	5282.67	0		6660.7	15	2	32.14	30199	45298.5	7378	7.615	0.0507	Fr4B Plus_002
372	Q3E7X9	RS28A YEAST 40S ribosomal protein S28 A OS Saccharomyces cerevisiae GN RPS28A PE 1 SV 1 AA6ZP12 A6ZP	5171.99	0	370	7591.84	28	4	47.76	109740	0	43925			Fr4B Plus_002
370	P0C0X0	RS28B YEAST 40S ribosomal protein S28 B OS Saccharomyces cerevisiae GN RPS28B PE 1 SV 1 AA7A1E5 A7A1	5171.99	0	372	7564.82	28	4	47.76	109740	106920	43925	17.974	0.136	Fr4B Plus_002
3754	P33442	RS3A YEAST 40S ribosomal protein S1 A OS Saccharomyces cerevisiae GN RPS1A PE 1 SV 2 AA7A1W1 A7A1W1	4960.5	0	3747	28743.4	112	19	54.9	492197	113172	207270	19.0249	0.5468	Fr4B Plus_002
12248	B3LM93	B3LM93 YEAS1 Phosphofructokinase beta subunit OS Saccharomyces cerevisiae strain RM11 1a GN SCRG 0	4917.99	0	12251 12253 12361	104593	324	43	36.91	695892	172889	345881	29.0638	3.0399	Fr4B Plus_002
12253	P16862	K6PF2 YEAST 6 phosphofructokinase subunit beta OS Saccharomyces cerevisiae GN PFK2 PE 1 SV 4	4718.87	0	12248 12251 12361	104618	300	41	35.25	641479	0	308114			Fr4B Plus_002
2635	A6ZS11	A6ZS11 YEAS7 Ribosomal protein L16B OS Saccharomyces cerevisiae strain YJM789 GN RPL16B PE 3 SV 1	4683.09	0	2662 2673 2684 2695	22219.1	63	8	36.36	156137	85106	58222	14.3069	0.3179	Fr4B Plus_002
2662	P26785	RL16B YEAST 60S ribosomal protein L16 B OS Saccharomyces cerevisiae GN RPL16B PE 1 SV 3 AB3LNS8 B3LN	4683.09	0	2635 2673 2684 2695	22249.1	63	8	36.36	156137	0	58222			Fr4B Plus_002
1090	B3LSB7	B3LSB7 YEAS1 Ribosomal protein L14A OS Saccharomyces cerevisiae strain RM11 1a GN SCRG 04702 PE 4	4666.05	0	1658 1666 1672	11844.2	28	5	22.52	44052	0	20886			Fr4B Plus_002
1800	P35271	RS18 YEAST 40S ribosomal protein S18 OS Saccharomyces cerevisiae GN RPS18A PE 1 SV 4 AA6ZM36 A6ZM36	4582.26	0		17037.6	68	9	45.21	212327	130722	92982	21.9753	0.3744	Fr4B Plus_002
1448	P05743	RL26A YEAST 60S ribosomal protein L26 A OS Saccharomyces cerevisiae GN RPL26A PE 1 SV 3	4559.32	0	1462 1507	14233.7	89	16	47.24	209953	98454	91886	16.5508	0.2356	Fr4B Plus_002
1531	P38061	RL32 YEAST 60S ribosomal protein L32 OS Saccharomyces cerevisiae GN RPL32 PE 1 SV 1 AA6ZKL0 A6ZKL0 Y	4363.58	0		14771.3	49	7	43.85	159520	116279	71033	19.5473	0.2887	Fr4B Plus_002
1462	P53221	RL26B YEAST 60S ribosomal protein L26 B OS Saccharomyces cerevisiae GN RPL26B PE 1 SV 2 AA7A1M3 A7A1	4261.13	0	1448 1507	14234.7	69	11	43.31	170441	0	70866			Fr4B Plus_002
1740	Q01855	RS15 YEAST 40S ribosomal protein S15 OS Saccharomyces cerevisiae GN RPS15 PE 1 SV 1 AA6ZNG9 A6ZNG9 Y	4251.49	0		16001.9	43	4	16.9	162220	160340	85279	26.9542	0.4313	Fr4B Plus_002
1537	Q3E7Y3	RS22B YEAST 40S ribosomal protein S22 B OS Saccharomyces cerevisiae GN RPS22B PE 1 SV 3 AA7A1P4 A7A1	4217.84	0	1514	14626.1	63	9	56.15	322028	0	67531			Fr4B Plus_002
1514	P0C0W1	RS22A YEAST 40S ribosomal protein S22 A OS Saccharomyces cerevisiae GN RPS22A PE 1 SV 2 AA6ZQE6 A6ZQ	4217.84	0	1537	14626.1	63	9	56.15	322028	230846	67531	38.8068	0.5676	Fr4B Plus_002
2295	Q02326	RL6A YEAST 60S ribosomal protein L6 A OS Saccharomyces cerevisiae GN RPL6A PE 1 SV 2 AA6ZLZ2 A6ZLZ2	4195.62	0	2301	19961.5	53	6	33.52	174165	71739.7	66926	12.0599	0.2407	Fr4B Plus_002
3716	P46654	RS0B YEAST 40S ribosomal protein S0 B OS Saccharomyces cerevisiae GN RPS0B PE 1 SV 2 AA7A0V3 A7A0V3	4160.11	0	3704	27962.5	76	11	25	259542	176087	161235	29.6014	0.8277	Fr4B Plus_002
1507	A6ZV22	A6ZV22 YEAS7 Ribosomal protein L26B OS Saccharomyces cerevisiae strain YJM789 GN RPL26B PE 4 SV 1	4150.57	0	1448 1462	14609.2	60	9	35.66	153681	0	61217			Fr4B Plus_002
2582	P05755	RS9B YEAST 40S ribosomal protein S9 B OS Saccharomyces cerevisiae GN RPS9B PE 1 SV 4	4074.01	0	2590 2626	22298.7	102	17	49.74	363208	163447	139230	27.4766	0.6127	Fr4B Plus_002
2590	A6ZLD0	A6ZLD0 YEAS7 Ribosomal protein S9B OS Saccharomyces cerevisiae strain YJM789 GN RPS9B PE 3 SV 1 AB	4074.01	0	2582 2626	22270.7	102	17	49.74	363208	0	139230			Fr4B Plus_002
2626	O13516	RS9A YEAST 40S ribosomal protein S9 A OS Saccharomyces cerevisiae GN RPS9A PE 1 SV 3 AA6ZWH0 A6ZWH0	4074.01	0	2582 2590	22442.8	96	16	41.12	334525	0	127680			Fr4B Plus_002
3704	P32905	RS0A YEAST 40S ribosomal protein S0 A OS Saccharomyces cerevisiae GN RPS0A PE 1 SV 3 AA6ZUM5 A6ZUM5	4039.32	0	3716	28024.5	72	10	22.22	247079	0	158681			Fr4B Plus_002
12251	A6ZMR7	A6ZMR7 YEAS7 Phosphofructokinase beta subunit OS Saccharomyces cerevisiae strain YJM789 GN PFK2 PE	3976.04	0	12248 12253 12361	104592	297	41	34.41	625662	0	304810			Fr4B Plus_002
6146	P10659	METK1 YEAST S adenosylmethionine synthetase 1 OS Saccharomyces cerevisiae GN SAM1 PE 1 SV 2 AA7A171	3882.02	0	6175 6190 6191	41818.4	84	11	34.03	174100	73293	59216	12.3211	0.5152	Fr4B Plus_002
1728	P04456	RL25 YEAST 60S ribosomal protein L25 OS Saccharomyces cerevisiae GN RPL25 PE 1 SV 4 AA6ZN84 A6ZN84 Y	3561.31	0		15757.6	40	6	29.58	92500	80592	54372	13.5481	0.2135	Fr4B Plus_002
4976	P38011	GBLP YEAST Guanine nucleotide binding protein subunit beta like protein OS Saccharomyces cerevisiae	3413.19	0		34805.4	79	11	27.59	240897	129352	99655	21.745	0.7568	Fr4B Plus_002
4526	P26321	RL5 YEAST 60S ribosomal protein L5 OS Saccharomyces cerevisiae GN RPL5 PE 1 SV 3	3371.31	0	4513	33742.9	56	7	31.99	152233	0	64039			Fr4B Plus_002
4513	A6ZWC1	A6ZWC1 YEAS7 Ribosomal protein L5 OS Saccharomyces cerevisiae strain YJM789 GN RPL5 PE 4 SV 1 AB3L	3371.31	0	4526	33714.9	56	7	31.99	152233	104452	64039	17.5591	0.592	Fr4B Plus_002
2301	P05739	RL6B YEAST 60S ribosomal protein L6 B OS Saccharomyces cerevisiae GN RPL6B PE 1 SV 4 AA7A1W7 A7A1W7	3360.5	0	2295	19986.5	43	5	26.7	156710	61600.3	61576	10.3554	0.207	Fr4B Plus_002
1310	P38701	RS20 YEAST 40S ribosomal protein S20 OS Saccharomyces cerevisiae GN RPS20 PE 1 SV 3 AA6ZSN7 A6ZSN7 Y	3339.4	0		13907.1	45	6	31.4	131576	89202	48271	14.9955	0.2085	Fr4B Plus_002
6252	P14126	RL3 YEAST 60S ribosomal protein L3 OS Saccharomyces cerevisiae GN RPL3 PE 1 SV 4 AA6ZNR5 A6ZNR5 YEAS	3336.95	0		43757.7	149	22	40.31	368661	114159	120941	19.1909	0.8397	Fr4B Plus_002
3735	P25443	RS2 YEAST 40S ribosomal protein S2 OS Saccharomyces cerevisiae GN RPS2 PE 1 SV 3 AA6ZU59 A6ZU59 YEAS	3313.58	0		27449.8	71	12	34.65	165765	95347	63337	16.0285	0.44	Fr4B Plus_002
3732	P05736	RL2 YEAST 60S ribosomal protein L2 OS Saccharomyces cerevisiae GN RPL2A PE 1 SV 3 AA6ZVP9 A6ZVP9 YEA	3293.36	0	3722	27408.5	67	9	35.83	132603	0	61409			Fr4B Plus_002
3722	B3LTM6	B3LTM6 YEAS1 Ribosomal protein L2B Fragment OS Saccharomyces cerevisiae strain RM11 1a GN SCRG 0	3293.36	0	3732	27277.3	67	9	35.97	132603	89653	61409	15.0713	0.4111	Fr4B Plus_002
3852	P05753	RS4 YEAST 40S ribosomal protein S4 OS Saccharomyces cerevisiae GN RPS4A PE 1 SV 3 AA6ZQA2 A6ZQA2 YEA	3290.51	0		29410.2	91	13	36.4	279963	146633	120784	24.65	0.725	Fr4B Plus_002
3766	P29453	RL8B YEAST 60S ribosomal protein L8 B OS Saccharomyces cerevisiae GN RPL8B PE 1 SV 3 AB3LTD0 B3LTD0	3286.41	0	3762 3774 3776	28111.8	82	14	46.48	297551	0	110296			Fr4B Plus_002
3762	A7A0L4	A7A0L4 YEAS7 Ribosomal protein L8B OS Saccharomyces cerevisiae strain YJM789 GN RPL8B PE 4 SV 1	3286.41	0	3766 3774 3776	28097.8	82	14	46.48	297551	158307	110296	26.6125	0.7478	Fr4B Plus_002
12554	P16521	EF3A YEAST Elongation factor 3A OS Saccharomyces cerevisiae GN YEF3 PE 1 SV 3	3259.95	0	11928 12551 12552 12553	115993	216	31	30.84	747982	0	285764			Fr4B Plus_002
12552	B3RHD4	B3RHD4 YEAS1 Elongation factor 3A OS Saccharomyces cerevisiae strain RM11 1a GN SCRG 04202 PE 4 SV	3259.95	0	11928 12551 12553 12554	115979	216	31	30.84	747982	184483	285764	31.0128	3.5968	Fr4B Plus_002
3774	P17076	RL8A YEAST 60S ribosomal protein L8 A OS Saccharomyces cerevisiae GN RPL8A PE 1 SV 4 AB3LS86 B3LS86	3229.61	0	3762 3766 3776	28124.8	76	12	37.5	284662	0	107129			Fr4B Plus_002
3776	A6ZSL7	A6ZSL7 YEAS7 Ribosomal protein L8A OS Saccharomyces cerevisiae strain YJM789 GN RPL8A PE 4 SV 1	3229.61	0	3762 3766 3774	28111.8	76	12	37.5	284662	0	107129			Fr4B Plus_002
13624	B3LQS4	B3LQS4 YEAS1 Acetyl transferase OS Saccharomyces cerevisiae strain RM11 1a GN SCRG 03847 PE 4 SV 1	3195.35	0	13610 13622 13623	228651	453	63	28.28	1224580	98148.1	442115	16.4994	3.7726	Fr4B Plus_002
13622	P07149	FAS1 YEAST Fatty acid synthase subunit beta OS Saccharomyces cerevisiae GN FAS1 PE 1 SV 2	3193.78	0	13610 13623 13624	228692	452	62	27.89	1220919	0	439601			Fr4B Plus_002
13623	A6ZZE4	A6ZZE4 YEAS7 Acetyl transferase OS Saccharomyces cerevisiae strain YJM789 GN FAS1 PE 4 SV 1	3193.78	0	13610 13622 13624	228678	452	62	27.89	1220919	0	439601			Fr4B Plus_002
3407	P02365	RS6 YEAST 40S ribosomal protein S6 OS Saccharomyces cerevisiae GN RPS6A PE 1 SV 1 AA6ZLC2 A6ZLC2 YEA	3180.96	0	2269	26996.4	103	16	38.56	334753	179162	150350	30.1184	0.8131	Fr4B Plus_002
1913	A7A160	A7A160 YEAS7 Ribosomal protein S31 OS Saccharomyces cerevisiae strain YJM789 GN RPS31 PE 4 SV 1 AB	3142.39	0	486	17216.2	23	4	22.37	88947	83643	24584	14.061	0.2421	Fr4B Plus_002
48	Q06699	Q06699 YEAST Yeast S cerevisiae strain T132B NK 3 L A coat protein Fragment OS Saccharomyces ce	3113.32	0		3062.52	9	1	40.74	11666	34998	5135	5.8834	0.018	Fr4B Plus_002
2123	B3LGK6	B3LGK6 YEAS1 Ribosomal protein S13 OS Saccharomyces cerevisiae strain RM11 1a GN SCRG 00451 PE 4 S	3088.32	0	1906	18793	58	10	38.18	166557	0	69881			Fr4B Plus_002
1906	P05756	RS13 YEAST 40S ribosomal protein S13 OS Saccharomyces cerevisiae GN RPS13 PE 1 SV 3 AA6ZY29 A6ZY29 Y	3088.32	0	2123	17028.9	58	10	41.72	166557	120651	69881	20.2823	0.3454	Fr4B Plus_002
12551	A7A1D2	A7A1D2 YEAS7 Translation elongation factor 2 EF 2 OS Saccharomyces cerevisiae strain YJM789 GN Y	3054.33	0	11928 12552 12553 12554	115959	205	30	29.98	692581	0	265211			Fr4B Plus_002
13610	Q05747	Q05747 YEAST FAS1 protein OS Saccharomyces cerevisiae GN FAS1 PE 2 SV 1	3025.58	0	13622 13623 13624	220329	397	55	26.31	1116576	102384	394841	17.2114	3.7922	Fr4B Plus_002
1873	A6ZU78	A6ZU78 YEAS7 Ribosomal protein L28 OS Saccharomyces cerevisiae strain YJM789 GN RPL28 PE 3 SV 1 AB	3024.81	0	1879	16721.6	43	7	35.57	108549	68508	48998	11.5167	0.1926	Fr4B Plus_002
1879	P02406	RL28 YEAST 60S ribosomal protein L28 OS Saccharomyces cerevisiae GN RPL28 PE 1 SV 2	3024.81	0	1873	16722.6	43	7	35.57	108549	0	48998			Fr4B Plus_002
13586	A6ZW24	A6ZW24 YEAS7 Fatty acid synthase alpha subunit OS Saccharomyces cerevisiae strain YJM789 GN FAS2 P	2961.72	0	13446 13587	207030	531	76	35.45	1187296	138405	472672	23.2668	4.8169	Fr4B Plus_002
1960	P04449	RL24A YEAST 60S ribosomal protein L24 A OS Saccharomyces cerevisiae GN RPL24A PE 1 SV 1 AA6ZUW3 A6ZU	2942.82	0	1951 1953	17613.6	56	10	26.45	101753	71759	46727	12.0632	0.2125	Fr4B Plus_002
1953	A6ZUG0	A6ZUG0 YEAS7 Ribosomal protein L24B OS Saccharomyces cerevisiae strain YJM789 GN RPL24B PE 4 SV 1	2942.82	0	1951 1960	17577.5	51	9	18.71	95528	0	45682			Fr4B Plus_002
1951	P24000	RL24B YEAST 60S ribosomal protein L24 B OS Saccharomyces cerevisiae GN RPL24B PE 1 SV 1 AB3LI81 B3LI	2942.82	0	1953 1960	17547.5	51	9	18.71	95528	0	45682			Fr4B Plus_002
3575	P05737	RL7A YEAST 60S ribosomal protein L7 A OS Saccharomyces cerevisiae GN RPL7A PE 1 SV 3 AA6ZUA3 A6ZUA3	2911.39	0	3557	27638.3	83	16	32.79	220146	86570.7	87849	14.5531	0.4022	Fr4B Plus_002
5521	B3LMJ1	B3LMJ1 YEAS1 Alcohol dehydrogenase II OS Saccharomyces cerevisiae strain RM11 1a GN SCRG 02200 PE	2890.73	0	5520 5523 5527 5528 5531	36714.1	50	9	18.97	320602	2159	121415	0.3629	0.0133	Fr4B Plus_002
4840	P05317	RLA0 YEAST 60S acidic ribosomal protein P0 OS Saccharomyces cerevisiae GN RPP0 PE 1 SV 1	2871.82	0	4811	33766.4	49	6	19.87	134749	100240	48341	16.851	0.569	Fr4B Plus_002
6662	P36008	EF1G2 YEAST Elongation factor 1 gamma 2 OS Saccharomyces cerevisiae GN TEF4 PE 1 SV 1 AB3LR10 B3LR10	2817.22	0	6711	46520.2	79	12	23.3	155061	90974	71055	15.2934	0.7114	Fr4B Plus_002
13587	P19097	FAS2 YEAST Fatty acid synthase subunit alpha OS Saccharomyces cerevisiae GN FAS2 PE 1 SV 2	2791.09	0	13446 13586	206947	500	73	33.76	1124046	0	450044			Fr4B Plus_002
4811	A7A1L9	A7A1L9 YEAS7 60S acidic ribosomal protein P0 OS Saccharomyces cerevisiae strain YJM789 GN RPP0 PE	2727.5	0	4840	33720.2	43	5	17.63	124078	0	42180			Fr4B Plus_002
2506	P05735	RL19 YEAST 60S ribosomal protein L19 OS Saccharomyces cerevisiae GN RPL19A PE 1 SV 5 AA6ZKS1 A6ZKS1	2717.53	0	2500	21704.1	61	8	29.63	156237	0	61435			Fr4B Plus_002
2500	B3LN67	B3LN67 YEAS1 Ribosomal protein L19A Ribosomal protein L19B Fragment OS Saccharomyces cerevisiae	2717.53	0	2506	21729.1	61	8	29.63	156237	107665	61435	18.0992	0.3933	Fr4B Plus_002
486	P05759	RS37 YEAST 40S ribosomal protein S31 OS Saccharomyces cerevisiae GN UBI3 PE 1 SV 2	2712.89	0	1913	8677.38	19	3	32.89	68305	0	17922			Fr4B Plus_002
5742	P41940	MPG1 YEAST Mannose 1 phosphate guanyltransferase OS Saccharomyces cerevisiae GN MPG1 PE 1 SV 2 AA6ZX	2591.99	0		39566	66	6	23.27	147717	86701	73058	14.575	0.5767	Fr4B Plus_002
1252	P39938	RS26A YEAST 40S ribosomal protein S26 A OS Saccharomyces cerevisiae GN RPS26A PE 1 SV 1 AA6ZTZ9 A6ZT	2547.41	0	1255	13504.8	25	3	17.65	81739	118942	39989	19.995	0.27	Fr4B Plus_002
1255	P39939	RS26B YEAST 40S ribosomal protein S26 B OS Saccharomyces cerevisiae GN RPS26B PE 1 SV 1 AA6ZR85 A6ZR	2547.41	0	1252	13446.8	25	3	17.65	81739	0	39989			Fr4B Plus_002
6175	B3LFG5	B3LFG5 YEAS1 S adenosylmethionine synthetase 2 OS Saccharomyces cerevisiae strain RM11 1a GN SCRG	2506.8	0	6146 6190 6191	42242	43	6	15.63	110075	0	35629			Fr4B Plus_002
6191	P19358	METK2 YEAST S adenosylmethionine synthetase 2 OS Saccharomyces cerevisiae GN SAM2 PE 1 SV 3 AA6ZZ91	2506.8	0	6146 6175 6190	42256	43	6	15.63	110075	0	35629			Fr4B Plus_002
6190	Q6B194	Q6B194 YEAST S adenosylmethionine synthetase OS Saccharomyces cerevisiae GN SAM2 PE 3 SV 1	2506.8	0	6146 6175 6191	42230	43	6	15.63	110075	0	35629			Fr4B Plus_002
8585	P32481	IF2G YEAST Eukaryotic translation initiation factor 2 subunit gamma OS Saccharomyces cerevisiae GN G	2495.25	0		57866	95	18	35.67	217923	81551	79809	13.7093	0.7933	Fr4B Plus_002
888	Q08745	RS10A YEAST 40S ribosomal protein S10 A OS Saccharomyces cerevisiae GN RPS10A PE 1 SV 1 AA6ZPC8 A6ZP	2465.37	0	904	12739.5	30	5	28.57	65037	59932	23545	10.075	0.1284	Fr4B Plus_002
749	O14455	RL36B YEAST 60S ribosomal protein L36 B OS Saccharomyces cerevisiae GN RPL36B PE 1 SV 3 AA6ZW06 A6ZW	2524.15	0	536 731 745	11135.2	37	6	39	76946	54542	27947	9.1689	0.1021	Fr4B Plus_002
904	P46784	RS10B YEAST 40S ribosomal protein S10 B OS Saccharomyces cerevisiae GN RPS10B PE 1 SV 1 AA6ZMU2 A6ZM	2456.4	0	888	12738.5	25	4	20.95	59312	0	20567			Fr4B Plus_002
2794	P05748	RL15A YEAST 60S ribosomal protein L15 A OS Saccharomyces cerevisiae GN RPL15A PE 1 SV 3 AA7A0T5 A7A0	2430.05	0	2780	24422.2	37	6	26.47	114074	58652.4	38907	9.8599	0.2408	Fr4B Plus_002
745	A6ZMQ5	A6ZMQ5 YEAS7 60S ribosomal protein L36 OS Saccharomyces cerevisiae strain YJM789 GN RPL36A PE 3 SV	2491.65	0	536 731 749	11094.2	37	6	39	74187	0	27729			Fr4B Plus_002
731	P05745	RL36A YEAST 60S ribosomal protein L36 A OS Saccharomyces cerevisiae GN RPL36A PE 1 SV 3	2491.65	0	536 745 749	11124.2	37	6	39	74187	54542	27729	9.1689	0.102	Fr4B Plus_002
6369	Q02341	Q02341 YEAST Acetohydroxy acid isomeroreductase OS Saccharomyces cerevisiae GN ILV5 PE 2 SV 1	2266	0	6374 6386	44384.6	66	9	23.54	168492	90285	62695	15.1775	0.6736	Fr4B Plus_002
6386	P06168	ILV5 YEAST Ketol acid reductoisomerase mitochondrial OS Saccharomyces cerevisiae GN ILV5 PE 1 SV 1	2266	0	6369 6374	44368.5	66	9	23.54	168492	0	62695			Fr4B Plus_002
5527	P00331	ADH2 YEAST Alcohol dehydrogenase 2 OS Saccharomyces cerevisiae GN ADH2 PE 1 SV 3	2236.33	0	5520 5521 5523 5528 5531	36732	41	8	16.38	261647	0	100789			Fr4B Plus_002
5523	A6ZN19	A6ZN19 YEAS7 Alcohol dehydrogenase II OS Saccharomyces cerevisiae strain YJM789 GN ADH2 PE 3 SV 1	2236.33	0	5520 5521 5527 5528 5531	36756	41	8	16.38	261647	0	100789			Fr4B Plus_002
7689	P37291	GLYC YEAST Serine hydroxymethyltransferase cytosolic OS Saccharomyces cerevisiae GN SHM2 PE 1 SV 2	2207.41	0	7696	52218.6	80	14	29.64	173111	60253	63138	10.1289	0.5289	Fr4B Plus_002
7696	A7A0W4	A7A0W4 YEAS7 Serine hydroxymethyltransferase OS Saccharomyces cerevisiae strain YJM789 GN SHM2 PE	2207.41	0	7689	52219.6	80	14	29.64	173111	0	63138			Fr4B Plus_002
885	P14120	RL30 YEAST 60S ribosomal protein L30 OS Saccharomyces cerevisiae GN RPL30 PE 1 SV 3 AA6ZUW4 A6ZUW4 Y	2203.75	0		11415.4	36	5	44.76	77605	57934	35430	9.7391	0.1112	Fr4B Plus_002
2006	P23301	IF5A2 YEAST Eukaryotic translation initiation factor 5A 2 OS Saccharomyces cerevisiae GN HYP2 PE 1 S	2182.51	0	2002	17114.3	62	9	42.68	169713	134406	67354	22.5946	0.3867	Fr4B Plus_002
1795	P32827	RS23 YEAST 40S ribosomal protein S23 OS Saccharomyces cerevisiae GN RPS23A PE 1 SV 1 AA6ZUD1 A6ZUD1	2144.36	0		16037.8	29	5	35.17	44330	40002	18019	6.7246	0.1078	Fr4B Plus_002
1003	P0C0T4	RS25B YEAST 40S ribosomal protein S25 B OS Saccharomyces cerevisiae GN RPS25B PE 1 SV 1 AA7A1L5 A7A1	2124.24	0	987	12009.2	38	5	27.78	69004	0	25697			Fr4B Plus_002
987	Q3E792	RS25A YEAST 40S ribosomal protein S25 A OS Saccharomyces cerevisiae GN RPS25A PE 1 SV 1 AA6ZV15 A6ZV	2124.24	0	1003	12039.2	38	5	27.78	69004	59598	25697	10.0188	0.1206	Fr4B Plus_002
2780	P54780	RL15B YEAST 60S ribosomal protein L15 B OS Saccharomyces cerevisiae GN RPL15B PE 1 SV 2 AA6ZMI1 A6ZM	2027.35	0	2794	24422.2	34	5	25.49	96936	42629.6	30716	7.1663	0.175	Fr4B Plus_002
3557	Q12213	RL7B YEAST 60S ribosomal protein L7 B OS Saccharomyces cerevisiae GN RPL7B PE 1 SV 3 AA6ZW56 A6ZW56	1984.79	0	3575	27696.3	68	15	32.79	174919	24782.3	69214	4.1661	0.1154	Fr4B Plus_002
8168	P00549	KPYK1 YEAST Pyruvate kinase 1 OS Saccharomyces cerevisiae GN PYK1 PE 1 SV 2 AA7A0C8 A7A0C8 YEAS7 Pyr	1885.82	0	8268 8277	54544.8	101	15	32.6	187112	63091	81857	10.606	0.5785	Fr4B Plus_002
2251	P0C0W9	RL11A YEAST 60S ribosomal protein L11 A OS Saccharomyces cerevisiae GN RPL11A PE 1 SV 2 AA6ZWY2 A6ZW	1880.45	0	2266	19719.7	36	6	22.41	101221	74439	34217	12.5137	0.2468	Fr4B Plus_002
2266	Q3E757	RL11B YEAST 60S ribosomal protein L11 B OS Saccharomyces cerevisiae GN RPL11B PE 1 SV 3 AA6ZV67 A6ZV	1880.45	0	2251	19749.7	36	6	22.41	101221	0	34217			Fr4B Plus_002
2826	P32471	EF1B YEAST Elongation factor 1 beta OS Saccharomyces cerevisiae GN EFB1 PE 1 SV 4	1796.28	0	2843	22627.1	36	7	16.02	138749	102352	51339	17.2061	0.3893	Fr4B Plus_002
2843	A7A0G4	A7A0G4 YEAS7 Translation elongation factor EF 1 beta OS Saccharomyces cerevisiae strain YJM789 GN	1796.28	0	2826	22742.2	36	7	15.94	138749	0	51339			Fr4B Plus_002
607	Q3E754	RS21B YEAST 40S ribosomal protein S21 B OS Saccharomyces cerevisiae GN RPS21B PE 1 SV 1 AA6ZQJ4 A6ZQ	1741.98	0	600	9759.88	22	3	32.18	46782	0	17163			Fr4B Plus_002
600	P0C0V8	RS21A YEAST 40S ribosomal protein S21 A OS Saccharomyces cerevisiae GN RPS21A PE 1 SV 1 AA7A017 A7A0	1741.98	0	607	9745.85	22	3	32.18	46782	46782	17163	7.8644	0.0766	Fr4B Plus_002
1116	P0C2H8	RL31A YEAST 60S ribosomal protein L31 A OS Saccharomyces cerevisiae GN RPL31A PE 1 SV 1 AA6ZXQ3 A6ZX	1698.92	0	480 1125	12953.1	20	5	44.25	44962	38979	21222	6.5526	0.0849	Fr4B Plus_002
480	Q06739	Q06739 YEAST Putative uncharacterized protein Fragment OS Saccharomyces cerevisiae GN RPL31A PE 2	1698.92	0	1116 1125	9066.69	16	4	35.53	33025	0	17276			Fr4B Plus_002
3110	P41805	RL10 YEAST 60S ribosomal protein L10 OS Saccharomyces cerevisiae GN RPL10 PE 1 SV 1 AA7A0Y0 A7A0Y0 Y	1685.67	0		25361.4	58	10	32.58	88982	48340	29797	8.1263	0.2061	Fr4B Plus_002
2529	P05738	RL9A YEAST 60S ribosomal protein L9 A OS Saccharomyces cerevisiae GN RPL9A PE 1 SV 2	1634.78	0	2525 2541 2543	21569	36	6	26.7	115618	0	35198			Fr4B Plus_002
2543	P51401	RL9B YEAST 60S ribosomal protein L9 B OS Saccharomyces cerevisiae GN RPL9B PE 1 SV 1 AA6ZS13 A6ZS13	1634.78	0	2525 2529 2541	21657.2	36	6	26.7	115618	0	35198			Fr4B Plus_002
2525	B3LHK2	B3LHK2 YEAS1 Ribosomal protein L9A OS Saccharomyces cerevisiae strain RM11 1a GN SCRG 01141 PE 4 S	1634.78	0	2529 2541 2543	21569	36	6	26.7	115618	93080	35198	15.6474	0.3375	Fr4B Plus_002
2541	A6ZU36	A6ZU36 YEAS7 Ribosomal protein L9A OS Saccharomyces cerevisiae strain YJM789 GN RPL9A PE 4 SV 1	1634.78	0	2525 2529 2543	21627.1	36	6	26.7	115618	0	35198			Fr4B Plus_002
647	B3LLA2	B3LLA2 YEAS1 Ribosomal protein L43A Ribosomal protein L43B Fragment OS Saccharomyces cerevisiae	1598.33	0	646	10115.9	26	4	51.09	48570	0	14449			Fr4B Plus_002
646	P49631	RL43 YEAST 60S ribosomal protein L43 OS Saccharomyces cerevisiae GN RPL43A PE 1 SV 2 AA6ZQ50 A6ZQ50	1598.33	0	647	10090.9	26	4	51.09	48570	42899	14449	7.2116	0.0728	Fr4B Plus_002
1125	P0C2H9	RL31B YEAST 60S ribosomal protein L31 B OS Saccharomyces cerevisiae GN RPL31B PE 1 SV 1 AA7A1S9 A7A1	1588.75	0	480 1116	12967.2	16	4	36.28	40491	0	18792			Fr4B Plus_002
2684	P26784	RL16A YEAST 60S ribosomal protein L16 A OS Saccharomyces cerevisiae GN RPL16A PE 1 SV 3	1572	0	2635 2662 2673 2695	22201.1	35	7	31.16	111448	33225	34609	5.5853	0.124	Fr4B Plus_002
536	B3LM81	B3LM81 YEAS1 Ribosomal protein L36A OS Saccharomyces cerevisiae strain RM11 1a GN SCRG 02087 PE 4	1561.52	0	731 745 749	9195.83	23	4	25.93	42377	0	17244			Fr4B Plus_002
6374	Q02340	Q02340 YEAST Acetohydroxy acid isomeroreductase OS Saccharomyces cerevisiae GN ILV5G PE 2 SV 1	1527.17	0	6369 6386	44309.5	51	7	18.23	137130	0	52435			Fr4B Plus_002
2673	A6ZVE3	A6ZVE3 YEAS7 Ribosomal protein L16A OS Saccharomyces cerevisiae strain YJM789 GN RPL16A PE 3 SV 1	1493.77	0	2635 2662 2684 2695	22270.3	30	6	26.63	99008	0	32389			Fr4B Plus_002
4267	A6ZW18	A6ZW18 YEAS7 Translation initiation factor eIF 2 beta subunit OS Saccharomyces cerevisiae strain YJ	1429.97	0	4277	31604.3	47	13	34.39	120614	50973	40869	8.5689	0.2708	Fr4B Plus_002
4277	P09064	IF2B YEAST Eukaryotic translation initiation factor 2 subunit beta OS Saccharomyces cerevisiae GN SU	1429.97	0	4267	31574.3	47	13	34.39	120614	0	40869			Fr4B Plus_002
1929	P38912	IF1A YEAST Eukaryotic translation initiation factor 1A OS Saccharomyces cerevisiae GN TIF11 PE 1 SV	1426	0		17435.2	13	2	13.73	29631	44446.5	6785	7.4718	0.1303	Fr4B Plus_002
2003	A6ZWL1	NACB1 YEAS7 Nascent polypeptide associated complex subunit beta 1 OS Saccharomyces cerevisiae strai	1415.02	0		17020.3	25	4	33.12	40208	34943	13499	5.8742	0.1	Fr4B Plus_002
3892	Q05775	EIF3J YEAST Probable eukaryotic translation initiation factor 3 30 kDa subunit OS Saccharomyces cere	1381.15	0		29564.2	25	4	11.7	54732	48129	32975	8.0908	0.2392	Fr4B Plus_002
1646	P04451	RL23 YEAST 60S ribosomal protein L23 OS Saccharomyces cerevisiae GN RPL23A PE 1 SV 3 AA6ZKL6 A6ZKL6	1371.7	0		14473	25	5	32.85	73894	61963	37707	10.4164	0.1508	Fr4B Plus_002
8599	P39076	TCPB YEAST T complex protein 1 subunit beta OS Saccharomyces cerevisiae GN CCT2 PE 1 SV 1 AB3LTY9 B3	1362.45	0	8598	57203.5	72	14	30.93	80773	30673	34917	5.1563	0.295	Fr4B Plus_002
1282	A6ZXE1	A6ZXE1 YEAS7 Ribosomal protein L35A OS Saccharomyces cerevisiae strain YJM789 GN RPL35A PE 4 SV 1	1350.68	0	1292	13899.5	44	6	30.83	81185	61044	33999	10.2619	0.1426	Fr4B Plus_002
1292	P39741	RL35 YEAST 60S ribosomal protein L35 OS Saccharomyces cerevisiae GN RPL35A PE 1 SV 1 AA6ZXJ1 A6ZXJ1	1350.68	0	1282	13909.6	44	6	30.83	81185	0	33999			Fr4B Plus_002
1750	P48589	RS12 YEAST 40S ribosomal protein S12 OS Saccharomyces cerevisiae GN RPS12 PE 1 SV 1 AA6ZPJ7 A6ZPJ7 Y	1312.65	0		15471.7	56	9	26.57	150825	110345	88779	18.5497	0.287	Fr4B Plus_002
12272	P38249	EIF3A YEAST Eukaryotic translation initiation factor 3 110 kDa subunit OS Saccharomyces cerevisiae G	1227.83	0	2743 12262	110345	122	27	24.48	208378	44609.1	99106	7.4991	0.8275	Fr4B Plus_002
9310	P04147	PABP YEAST Polyadenylate binding protein cytoplasmic and nuclear OS Saccharomyces cerevisiae GN PAB	1179.93	0	3870	64344.3	54	14	28.42	102371	46230	33951	7.7716	0.5001	Fr4B Plus_002
12262	A6ZL23	A6ZL23 YEAS7 Translation initiation factor eIF3 subunit OS Saccharomyces cerevisiae strain YJM789	1159.45	0	2743 12272	110105	116	27	22.68	197535	14909	88659	2.5063	0.276	Fr4B Plus_002
4025	P39015	STM1 YEAST Suppressor protein STM1 OS Saccharomyces cerevisiae GN STM1 PE 1 SV 3 AA7A149 A7A149 YEAS	1157.82	0		29995	86	13	35.16	161280	91919	73810	15.4522	0.4635	Fr4B Plus_002
8598	A6ZVD4	A6ZVD4 YEAS7 Chaperonin containing tcp 1 OS Saccharomyces cerevisiae strain YJM789 GN CCT2 PE 3 SV	1124.98	0	8599	57173.5	63	13	28.08	69683	0	31273			Fr4B Plus_002
10504	P52910	ACS2 YEAST Acetyl coenzyme A synthetase 2 OS Saccharomyces cerevisiae GN ACS2 PE 1 SV 1	1052.82	0	10501 10505	75491.8	74	16	22.11	96264	40301	73457	6.7749	0.5114	Fr4B Plus_002
2269	B3LKY3	B3LKY3 YEAS1 Ribosomal protein S6A Ribosomal gene product S6B OS Saccharomyces cerevisiae strain	1030.25	0	3407	19959.5	62	11	31.61	172083	0	72415			Fr4B Plus_002
12553	P53978	EF3B YEAST Elongation factor 3B OS Saccharomyces cerevisiae GN HEF3 PE 1 SV 2	990.805	0	11928 12551 12552 12554	115869	69	12	11.69	250269	141374	85755	23.7659	2.7537	Fr4B Plus_002
11928	A6ZS63	A6ZS63 YEAS7 Translation elongation factor 3 EF 3 OS Saccharomyces cerevisiae strain YJM789 GN H	902.804	0	12551 12552 12553 12554	98620.2	53	8	10.05	198377	0	69390			Fr4B Plus_002
10505	A7A152	A7A152 YEAS7 Acetyl CoA synthetase OS Saccharomyces cerevisiae strain YJM789 GN ACS2 PE 3 SV 1	898.327	0	10501 10504	75465.7	67	14	20.79	89517	0	71326			Fr4B Plus_002
10501	B3LTB4	B3LTB4 YEAS1 Acetyl CoA synthetase OS Saccharomyces cerevisiae strain RM11 1a GN SCRG 05132 PE 4 S	898.327	0	10504 10505	75493.8	67	14	20.79	89517	0	71326			Fr4B Plus_002
5518	P40217	EIF3I YEAST Eukaryotic translation initiation factor 3 39 kDa subunit OS Saccharomyces cerevisiae GN	886.789	0		38755.5	41	7	25.94	74102	48169	19975	8.0975	0.3138	Fr4B Plus_002
3731	P07283	PMM YEAST Phosphomannomutase OS Saccharomyces cerevisiae GN SEC53 PE 1 SV 1 AA7A1Z4 A7A1Z4 YEAS7 Pho	825.467	0		29063	11	3	11.81	35814	35814	7354	6.0206	0.175	Fr4B Plus_002
5196	P00359	G3P3 YEAST Glyceraldehyde 3 phosphate dehydrogenase 3 OS Saccharomyces cerevisiae GN TDH3 PE 1 SV 3	820.466	0	5193 5194 5195 5197	35746.7	36	7	22.29	75179	52163	31413	8.769	0.3135	Fr4B Plus_002
5197	A6ZUK2	A6ZUK2 YEAS7 Glyceraldehyde 3 phosphate dehydrogenase OS Saccharomyces cerevisiae strain YJM789 GN	820.466	0	5193 5194 5195 5196	35733.7	36	7	22.29	75179	0	31413			Fr4B Plus_002
2695	Q45U16	Q45U16 YEAST Rpl16ap OS Saccharomyces cerevisiae GN RPL16A PE 3 SV 1	787.311	0	2635 2662 2673 2684	22230.1	28	7	31	81762	0	27452			Fr4B Plus_002
2002	P19211	IF5A1 YEAST Eukaryotic translation initiation factor 5A 1 OS Saccharomyces cerevisiae GN HYP1 PE 1 S	776.324	0	2006	17131.4	21	3	9.55	87529	0	23177			Fr4B Plus_002
5194	P00358	G3P2 YEAST Glyceraldehyde 3 phosphate dehydrogenase 2 OS Saccharomyces cerevisiae GN TDH2 PE 1 SV 3	763.02	0	5193 5195 5196 5197	35846.9	32	6	20.18	68788	0	29900			Fr4B Plus_002
4041	A6ZZ25	A6ZZ25 YEAS7 Translation initiation factor eIF3 subunit OS Saccharomyces cerevisiae strain YJM789	760.211	0	4065	30474.5	25	4	16.06	75893	66226	23664	11.133	0.3393	Fr4B Plus_002
4065	Q04067	EIF3G YEAST Eukaryotic translation initiation factor 3 RNA binding subunit OS Saccharomyces cerevisi	760.211	0	4041	30501.5	25	4	16.06	75893	0	23664			Fr4B Plus_002
9721	P40024	ARB1 YEAST ABC transporter ATP binding protein ARB1 OS Saccharomyces cerevisiae GN ARB1 PE 1 SV 1 AA	706.875	0		68377.3	42	9	13.77	69811	34676	24010	5.8293	0.3986	Fr4B Plus_002
5193	P00360	G3P1 YEAST Glyceraldehyde 3 phosphate dehydrogenase 1 OS Saccharomyces cerevisiae GN TDH1 PE 1 SV 3	681.012	0	5194 5195 5196 5197	35750	24	5	15.96	47550	0	22547			Fr4B Plus_002
5195	A6ZPS3	A6ZPS3 YEAS7 Glyceraldehyde 3 phosphate dehydrogenase OS Saccharomyces cerevisiae strain YJM789 GN	670.698	0	5193 5194 5196 5197	35692	22	4	12.65	45401	0	22075			Fr4B Plus_002
13533	P0C2J1	YP14B YEAST Transposon Ty1 PR3 Gag Pol polyprotein OS Saccharomyces cerevisiae GN TY1B PR3 PE 2 SV 1	647.972	0	7149 7151 7152 7153 7156 7157 7159 7160 7161 7164 7165 7168 7169 7170 7174 7176 7177 7178 7179 7182 7185 7190 7193 7194 7841 13443 13506 13510 13511 13512 13513 13514 13515 13516 13517 13518 13519 13521 13522 13523 13524 13525 13526 13528 13529 13530 13534 13535 13536 13537 13538 13539 13563	198374	17	5	3.65	27963	0	6546			Fr4B Plus_002
13534	O13527	YA11B YEAST Transposon Ty1 A Gag Pol polyprotein OS Saccharomyces cerevisiae GN TY1B A PE 1 SV 2	647.972	0	7149 7151 7152 7153 7156 7157 7159 7160 7161 7164 7165 7168 7169 7170 7174 7176 7177 7178 7179 7182 7185 7190 7193 7194 7841 13443 13506 13510 13511 13512 13513 13514 13515 13516 13517 13518 13519 13521 13522 13523 13524 13525 13526 13528 13529 13530 13533 13535 13536 13537 13538 13539 13563	198638	20	6	4.39	25100	0	9001			Fr4B Plus_002
13530	Q04711	YM11B YEAST Transposon Ty1 ML1 Gag Pol polyprotein OS Saccharomyces cerevisiae GN TY1B ML1 PE 2 SV 2	647.972	0	7149 7151 7152 7153 7156 7157 7159 7160 7161 7164 7165 7168 7169 7170 7174 7176 7177 7178 7179 7182 7185 7190 7193 7194 7841 13443 13506 13510 13511 13512 13513 13514 13515 13516 13517 13518 13519 13521 13522 13523 13524 13525 13526 13528 13529 13533 13534 13535 13536 13537 13538 13539 13563	198526	15	4	3.02	25600	0	5896			Fr4B Plus_002
13524	Q12414	YP11B YEAST Transposon Ty1 PL Gag Pol polyprotein OS Saccharomyces cerevisiae GN TY1B PL PE 2 SV 1	647.972	0	7149 7151 7152 7153 7156 7157 7159 7160 7161 7164 7165 7168 7169 7170 7174 7176 7177 7178 7179 7182 7185 7190 7193 7194 7841 13443 13506 13510 13511 13512 13513 13514 13515 13516 13517 13518 13519 13521 13522 13523 13525 13526 13528 13529 13530 13533 13534 13535 13536 13537 13538 13539 13563	198577	20	6	4.39	25100	0	9001			Fr4B Plus_002
13522	Q12088	YL11B YEAST Transposon Ty1 LR1 Gag Pol polyprotein OS Saccharomyces cerevisiae GN TY1B LR1 PE 1 SV 1	647.972	0	7149 7151 7152 7153 7156 7157 7159 7160 7161 7164 7165 7168 7169 7170 7174 7176 7177 7178 7179 7182 7185 7190 7193 7194 7841 13443 13506 13510 13511 13512 13513 13514 13515 13516 13517 13518 13519 13521 13523 13524 13525 13526 13528 13529 13530 13533 13534 13535 13536 13537 13538 13539 13563	198462	15	4	3.02	25600	0	5896			Fr4B Plus_002
7841	P0C2I4	YH11A YEAST Transposon Ty1 H Gag polyprotein OS Saccharomyces cerevisiae GN TY1A H PE 1 SV 1	647.972	0	7149 7151 7152 7153 7156 7157 7159 7160 7161 7164 7165 7168 7169 7170 7174 7176 7177 7178 7179 7182 7185 7190 7193 7194 13443 13506 13510 13511 13512 13513 13514 13515 13516 13517 13518 13519 13521 13522 13523 13524 13525 13526 13528 13529 13530 13533 13534 13535 13536 13537 13538 13539 13563	53325.6	12	2	7.32	13814	0	4499			Fr4B Plus_002
13518	Q03855	YD11B YEAST Transposon Ty1 DR1 Gag Pol polyprotein OS Saccharomyces cerevisiae GN TY1B DR1 PE 1 SV 2	647.972	0	7149 7151 7152 7153 7156 7157 7159 7160 7161 7164 7165 7168 7169 7170 7174 7176 7177 7178 7179 7182 7185 7190 7193 7194 7841 13443 13506 13510 13511 13512 13513 13514 13515 13516 13517 13519 13521 13522 13523 13524 13525 13526 13528 13529 13530 13533 13534 13535 13536 13537 13538 13539 13563	198596	18	5	3.76	22737	0	8351			Fr4B Plus_002
13519	P0C2I6	YL13B YEAST Transposon Ty1 LR3 Gag Pol polyprotein OS Saccharomyces cerevisiae GN TY1B LR3 PE 1 SV 1	647.972	0	7149 7151 7152 7153 7156 7157 7159 7160 7161 7164 7165 7168 7169 7170 7174 7176 7177 7178 7179 7182 7185 7190 7193 7194 7841 13443 13506 13510 13511 13512 13513 13514 13515 13516 13517 13518 13521 13522 13523 13524 13525 13526 13528 13529 13530 13533 13534 13535 13536 13537 13538 13539 13563	198405	20	6	4.39	25100	0	9001			Fr4B Plus_002
7153	O74302	YD13A YEAST Transposon Ty1 DR4 Gag polyprotein OS Saccharomyces cerevisiae GN TY1A DR4 PE 2 SV 1	647.972	0	7149 7151 7152 7156 7157 7159 7160 7161 7164 7165 7168 7169 7170 7174 7176 7177 7178 7179 7182 7185 7190 7193 7194 7841 13443 13506 13510 13511 13512 13513 13514 13515 13516 13517 13518 13519 13521 13522 13523 13524 13525 13526 13528 13529 13530 13533 13534 13535 13536 13537 13538 13539 13563	49009.5	12	2	7.95	13814	0	4499			Fr4B Plus_002
7177	Q12470	YN12A YEAST Transposon Ty1 NL2 Gag polyprotein OS Saccharomyces cerevisiae GN TY1A NL2 PE 2 SV 1	647.972	0	7149 7151 7152 7153 7156 7157 7159 7160 7161 7164 7165 7168 7169 7170 7174 7176 7178 7179 7182 7185 7190 7193 7194 7841 13443 13506 13510 13511 13512 13513 13514 13515 13516 13517 13518 13519 13521 13522 13523 13524 13525 13526 13528 13529 13530 13533 13534 13535 13536 13537 13538 13539 13563	49231.7	12	2	7.95	13814	0	4499			Fr4B Plus_002
13516	Q12141	YG11B YEAST Transposon Ty1 GR1 Gag Pol polyprotein OS Saccharomyces cerevisiae GN TY1B GR1 PE 3 SV 1	647.972	0	7149 7151 7152 7153 7156 7157 7159 7160 7161 7164 7165 7168 7169 7170 7174 7176 7177 7178 7179 7182 7185 7190 7193 7194 7841 13443 13506 13510 13511 13512 13513 13514 13515 13517 13518 13519 13521 13522 13523 13524 13525 13526 13528 13529 13530 13533 13534 13535 13536 13537 13538 13539 13563	198658	17	5	3.65	27963	0	6546			Fr4B Plus_002
13525	Q12273	YO11B YEAST Transposon Ty1 OL Gag Pol polyprotein OS Saccharomyces cerevisiae GN TY1B OL PE 3 SV 1	647.972	0	7149 7151 7152 7153 7156 7157 7159 7160 7161 7164 7165 7168 7169 7170 7174 7176 7177 7178 7179 7182 7185 7190 7193 7194 7841 13443 13506 13510 13511 13512 13513 13514 13515 13516 13517 13518 13519 13521 13522 13523 13524 13526 13528 13529 13530 13533 13534 13535 13536 13537 13538 13539 13563	198615	20	6	4.39	25100	0	9001			Fr4B Plus_002
13513	Q03612	YE11B YEAST Transposon Ty1 ER1 Gag Pol polyprotein OS Saccharomyces cerevisiae GN TY1B ER1 PE 1 SV 1	647.972	0	7149 7151 7152 7153 7156 7157 7159 7160 7161 7164 7165 7168 7169 7170 7174 7176 7177 7178 7179 7182 7185 7190 7193 7194 7841 13443 13506 13510 13511 13512 13514 13515 13516 13517 13518 13519 13521 13522 13523 13524 13525 13526 13528 13529 13530 13533 13534 13535 13536 13537 13538 13539 13563	198563	20	6	4.39	25100	0	9001			Fr4B Plus_002
13512	Q92393	YO12B YEAST Transposon Ty1 OR Gag Pol polyprotein OS Saccharomyces cerevisiae GN TY1B OR PE 1 SV 1	647.972	0	7149 7151 7152 7153 7156 7157 7159 7160 7161 7164 7165 7168 7169 7170 7174 7176 7177 7178 7179 7182 7185 7190 7193 7194 7841 13443 13506 13510 13511 13513 13514 13515 13516 13517 13518 13519 13521 13522 13523 13524 13525 13526 13528 13529 13530 13533 13534 13535 13536 13537 13538 13539 13563	198537	15	4	3.02	25600	0	5896			Fr4B Plus_002
7182	Q12085	YG11A YEAST Transposon Ty1 GR1 Gag polyprotein OS Saccharomyces cerevisiae GN TY1A GR1 PE 2 SV 1	647.972	0	7149 7151 7152 7153 7156 7157 7159 7160 7161 7164 7165 7168 7169 7170 7174 7176 7177 7178 7179 7185 7190 7193 7194 7841 13443 13506 13510 13511 13512 13513 13514 13515 13516 13517 13518 13519 13521 13522 13523 13524 13525 13526 13528 13529 13530 13533 13534 13535 13536 13537 13538 13539 13563	49056.5	12	2	7.95	13814	0	4499			Fr4B Plus_002
7165	Q03856	YD11A YEAST Transposon Ty1 DR1 Gag polyprotein OS Saccharomyces cerevisiae GN TY1A DR1 PE 1 SV 1	647.972	0	7149 7151 7152 7153 7156 7157 7159 7160 7161 7164 7168 7169 7170 7174 7176 7177 7178 7179 7182 7185 7190 7193 7194 7841 13443 13506 13510 13511 13512 13513 13514 13515 13516 13517 13518 13519 13521 13522 13523 13524 13525 13526 13528 13529 13530 13533 13534 13535 13536 13537 13538 13539 13563	49056.6	12	2	7.95	13814	0	4499			Fr4B Plus_002
13526	P0C2I7	YL14B YEAST Transposon Ty1 LR4 Gag Pol polyprotein OS Saccharomyces cerevisiae GN TY1B LR4 PE 3 SV 1	647.972	0	7149 7151 7152 7153 7156 7157 7159 7160 7161 7164 7165 7168 7169 7170 7174 7176 7177 7178 7179 7182 7185 7190 7193 7194 7841 13443 13506 13510 13511 13512 13513 13514 13515 13516 13517 13518 13519 13521 13522 13523 13524 13525 13528 13529 13530 13533 13534 13535 13536 13537 13538 13539 13563	198656	20	6	4.39	25100	0	9001			Fr4B Plus_002
13529	Q04670	YM14B YEAST Transposon Ty1 MR2 Gag Pol polyprotein OS Saccharomyces cerevisiae GN TY1B MR2 PE 1 SV 2	647.972	0	7149 7151 7152 7153 7156 7157 7159 7160 7161 7164 7165 7168 7169 7170 7174 7176 7177 7178 7179 7182 7185 7190 7193 7194 7841 13443 13506 13510 13511 13512 13513 13514 13515 13516 13517 13518 13519 13521 13522 13523 13524 13525 13526 13528 13530 13533 13534 13535 13536 13537 13538 13539 13563	198555	15	4	3.02	25600	0	5896			Fr4B Plus_002
7185	Q92392	YO11A YEAST Transposon Ty1 OL Gag polyprotein OS Saccharomyces cerevisiae GN TY1A OL PE 1 SV 1	647.972	0	7149 7151 7152 7153 7156 7157 7159 7160 7161 7164 7165 7168 7169 7170 7174 7176 7177 7178 7179 7182 7190 7193 7194 7841 13443 13506 13510 13511 13512 13513 13514 13515 13516 13517 13518 13519 13521 13522 13523 13524 13525 13526 13528 13529 13530 13533 13534 13535 13536 13537 13538 13539 13563	49005.6	12	2	7.95	13814	0	4499			Fr4B Plus_002
7176	O13528	YA11A YEAST Transposon Ty1 A Ty1 PR1 Gag polyprotein OS Saccharomyces cerevisiae GN TY1A A PE 1 SV 1	647.972	0	7149 7151 7152 7153 7156 7157 7159 7160 7161 7164 7165 7168 7169 7170 7174 7177 7178 7179 7182 7185 7190 7193 7194 7841 13443 13506 13510 13511 13512 13513 13514 13515 13516 13517 13518 13519 13521 13522 13523 13524 13525 13526 13528 13529 13530 13533 13534 13535 13536 13537 13538 13539 13563	49072.5	12	2	7.95	13814	0	4499			Fr4B Plus_002
7168	A6ZPH3	A6ZPH3 YEAS7 Conserved protein OS Saccharomyces cerevisiae strain YJM789 GN SCY 4038 PE 4 SV 1	647.972	0	7149 7151 7152 7153 7156 7157 7159 7160 7161 7164 7165 7169 7170 7174 7176 7177 7178 7179 7182 7185 7190 7193 7194 7841 13443 13506 13510 13511 13512 13513 13514 13515 13516 13517 13518 13519 13521 13522 13523 13524 13525 13526 13528 13529 13530 13533 13534 13535 13536 13537 13538 13539 13563	49072.6	12	2	7.95	13814	0	4499			Fr4B Plus_002
13506	Q99337	YN12B YEAST Transposon Ty1 NL2 Gag Pol polyprotein OS Saccharomyces cerevisiae GN TY1B NL2 PE 1 SV 1	647.972	0	7149 7151 7152 7153 7156 7157 7159 7160 7161 7164 7165 7168 7169 7170 7174 7176 7177 7178 7179 7182 7185 7190 7193 7194 7841 13443 13510 13511 13512 13513 13514 13515 13516 13517 13518 13519 13521 13522 13523 13524 13525 13526 13528 13529 13530 13533 13534 13535 13536 13537 13538 13539 13563	198199	18	5	3.77	22737	0	8351			Fr4B Plus_002
7156	Q12217	YB12A YEAST Transposon Ty1 BR Gag polyprotein OS Saccharomyces cerevisiae GN TY1A BR PE 1 SV 1	647.972	0	7149 7151 7152 7153 7157 7159 7160 7161 7164 7165 7168 7169 7170 7174 7176 7177 7178 7179 7182 7185 7190 7193 7194 7841 13443 13506 13510 13511 13512 13513 13514 13515 13516 13517 13518 13519 13521 13522 13523 13524 13525 13526 13528 13529 13530 13533 13534 13535 13536 13537 13538 13539 13563	49067.6	12	2	7.95	13814	0	4499			Fr4B Plus_002
13515	Q03434	YM12B YEAST Transposon Ty1 ML2 Gag Pol polyprotein OS Saccharomyces cerevisiae GN TY1B ML2 PE 2 SV 2	647.972	0	7149 7151 7152 7153 7156 7157 7159 7160 7161 7164 7165 7168 7169 7170 7174 7176 7177 7178 7179 7182 7185 7190 7193 7194 7841 13443 13506 13510 13511 13512 13513 13514 13516 13517 13518 13519 13521 13522 13523 13524 13525 13526 13528 13529 13530 13533 13534 13535 13536 13537 13538 13539 13563	198573	20	6	4.39	25100	0	9001			Fr4B Plus_002
13538	Q12193	YB12B YEAST Transposon Ty1 BR Gag Pol polyprotein OS Saccharomyces cerevisiae GN TY1B BR PE 1 SV 1	647.972	0	7149 7151 7152 7153 7156 7157 7159 7160 7161 7164 7165 7168 7169 7170 7174 7176 7177 7178 7179 7182 7185 7190 7193 7194 7841 13443 13506 13510 13511 13512 13513 13514 13515 13516 13517 13518 13519 13521 13522 13523 13524 13525 13526 13528 13529 13530 13533 13534 13535 13536 13537 13539 13563	198869	15	4	3.02	25600	0	5896			Fr4B Plus_002
7194	P47099	YJ12A YEAST Transposon Ty1 JR2 Gag polyprotein OS Saccharomyces cerevisiae GN TY1A JR2 PE 1 SV 1	647.972	0	7149 7151 7152 7153 7156 7157 7159 7160 7161 7164 7165 7168 7169 7170 7174 7176 7177 7178 7179 7182 7185 7190 7193 7841 13443 13506 13510 13511 13512 13513 13514 13515 13516 13517 13518 13519 13521 13522 13523 13524 13525 13526 13528 13529 13530 13533 13534 13535 13536 13537 13538 13539 13563	49112.5	12	2	7.95	13814	0	4499			Fr4B Plus_002
7178	A7A2A6	A7A2A6 YEAS7 Conserved protein OS Saccharomyces cerevisiae strain YJM789 GN SCY 4027 PE 4 SV 1	647.972	0	7149 7151 7152 7153 7156 7157 7159 7160 7161 7164 7165 7168 7169 7170 7174 7176 7177 7179 7182 7185 7190 7193 7194 7841 13443 13506 13510 13511 13512 13513 13514 13515 13516 13517 13518 13519 13521 13522 13523 13524 13525 13526 13528 13529 13530 13533 13534 13535 13536 13537 13538 13539 13563	49144.7	12	2	7.95	13814	0	4499			Fr4B Plus_002
7193	Q12231	YD14A YEAST Transposon Ty1 DR5 Ty1 ER2 Ty1 GR3 Ty1 LR1 Ty1 MR2 Gag polyprotein OS Saccharomyces cere	647.972	0	7149 7151 7152 7153 7156 7157 7159 7160 7161 7164 7165 7168 7169 7170 7174 7176 7177 7178 7179 7182 7185 7190 7194 7841 13443 13506 13510 13511 13512 13513 13514 13515 13516 13517 13518 13519 13521 13522 13523 13524 13525 13526 13528 13529 13530 13533 13534 13535 13536 13537 13538 13539 13563	49128.6	12	2	7.95	13814	0	4499			Fr4B Plus_002
7164	A7A2B3	A7A2B3 YEAS7 Conserved protein OS Saccharomyces cerevisiae strain YJM789 GN SCY 4034 PE 4 SV 1	647.972	0	7149 7151 7152 7153 7156 7157 7159 7160 7161 7165 7168 7169 7170 7174 7176 7177 7178 7179 7182 7185 7190 7193 7194 7841 13443 13506 13510 13511 13512 13513 13514 13515 13516 13517 13518 13519 13521 13522 13523 13524 13525 13526 13528 13529 13530 13533 13534 13535 13536 13537 13538 13539 13563	49066.6	12	2	7.95	13814	0	4499			Fr4B Plus_002
7160	P47097	YJ11A YEAST Transposon Ty1 JR1 Ty1 LR3 Ty1 ML2 Gag polyprotein OS Saccharomyces cerevisiae GN TY1A J	647.972	0	7149 7151 7152 7153 7156 7157 7159 7161 7164 7165 7168 7169 7170 7174 7176 7177 7178 7179 7182 7185 7190 7193 7194 7841 13443 13506 13510 13511 13512 13513 13514 13515 13516 13517 13518 13519 13521 13522 13523 13524 13525 13526 13528 13529 13530 13533 13534 13535 13536 13537 13538 13539 13563	48993.5	12	2	7.95	13814	0	4499			Fr4B Plus_002
13514	Q03619	YE12B YEAST Transposon Ty1 ER2 Gag Pol polyprotein OS Saccharomyces cerevisiae GN TY1B ER2 PE 1 SV 1	647.972	0	7149 7151 7152 7153 7156 7157 7159 7160 7161 7164 7165 7168 7169 7170 7174 7176 7177 7178 7179 7182 7185 7190 7193 7194 7841 13443 13506 13510 13511 13512 13513 13515 13516 13517 13518 13519 13521 13522 13523 13524 13525 13526 13528 13529 13530 13533 13534 13535 13536 13537 13538 13539 13563	198570	15	4	3.02	25600	0	5896			Fr4B Plus_002
13443	Q07793	YD13B YEAST Transposon Ty1 DR4 Gag Pol polyprotein OS Saccharomyces cerevisiae GN TY1B DR4 PE 3 SV 2	647.972	0	7149 7151 7152 7153 7156 7157 7159 7160 7161 7164 7165 7168 7169 7170 7174 7176 7177 7178 7179 7182 7185 7190 7193 7194 7841 13506 13510 13511 13512 13513 13514 13515 13516 13517 13518 13519 13521 13522 13523 13524 13525 13526 13528 13529 13530 13533 13534 13535 13536 13537 13538 13539 13563	181661	15	4	3.99	19435	0	5728			Fr4B Plus_002
7161	P0C2I8	YL14A YEAST Transposon Ty1 LR4 Gag polyprotein OS Saccharomyces cerevisiae GN TY1A LR4 PE 2 SV 1	647.972	0	7149 7151 7152 7153 7156 7157 7159 7160 7164 7165 7168 7169 7170 7174 7176 7177 7178 7179 7182 7185 7190 7193 7194 7841 13443 13506 13510 13511 13512 13513 13514 13515 13516 13517 13518 13519 13521 13522 13523 13524 13525 13526 13528 13529 13530 13533 13534 13535 13536 13537 13538 13539 13563	49003.5	12	2	7.95	13814	0	4499			Fr4B Plus_002
13537	P0C2I5	YL12B YEAST Transposon Ty1 LR2 Gag Pol polyprotein OS Saccharomyces cerevisiae GN TY1B LR2 PE 3 SV 1	647.972	0	7149 7151 7152 7153 7156 7157 7159 7160 7161 7164 7165 7168 7169 7170 7174 7176 7177 7178 7179 7182 7185 7190 7193 7194 7841 13443 13506 13510 13511 13512 13513 13514 13515 13516 13517 13518 13519 13521 13522 13523 13524 13525 13526 13528 13529 13530 13533 13534 13535 13536 13538 13539 13563	198546	20	6	4.39	25100	0	9001			Fr4B Plus_002
13535	Q12316	YG13B YEAST Transposon Ty1 GR3 Gag Pol polyprotein OS Saccharomyces cerevisiae GN TY1B GR3 PE 1 SV 3	647.972	0	7149 7151 7152 7153 7156 7157 7159 7160 7161 7164 7165 7168 7169 7170 7174 7176 7177 7178 7179 7182 7185 7190 7193 7194 7841 13443 13506 13510 13511 13512 13513 13514 13515 13516 13517 13518 13519 13521 13522 13523 13524 13525 13526 13528 13529 13530 13533 13534 13536 13537 13538 13539 13563	198560	15	4	3.02	25600	0	5896			Fr4B Plus_002
7174	A7A1F6	A7A1F6 YEAS7 Conserved protein OS Saccharomyces cerevisiae strain YJM789 GN SCY 3834 PE 4 SV 1	647.972	0	7149 7151 7152 7153 7156 7157 7159 7160 7161 7164 7165 7168 7169 7170 7176 7177 7178 7179 7182 7185 7190 7193 7194 7841 13443 13506 13510 13511 13512 13513 13514 13515 13516 13517 13518 13519 13521 13522 13523 13524 13525 13526 13528 13529 13530 13533 13534 13535 13536 13537 13538 13539 13563	49088.6	12	2	7.95	13814	0	4499			Fr4B Plus_002
13539	P0C2J0	YP13B YEAST Transposon Ty1 PR2 Gag Pol polyprotein OS Saccharomyces cerevisiae GN TY1B PR2 PE 1 SV 1	647.972	0	7149 7151 7152 7153 7156 7157 7159 7160 7161 7164 7165 7168 7169 7170 7174 7176 7177 7178 7179 7182 7185 7190 7193 7194 7841 13443 13506 13510 13511 13512 13513 13514 13515 13516 13517 13518 13519 13521 13522 13523 13524 13525 13526 13528 13529 13530 13533 13534 13535 13536 13537 13538 13563	198639	14	3	1.99	22342	0	5317			Fr4B Plus_002
13563	O13535	YH11B YEAST Transposon Ty1 H Gag Pol polyprotein OS Saccharomyces cerevisiae GN TY1B H PE 1 SV 1	647.972	0	7149 7151 7152 7153 7156 7157 7159 7160 7161 7164 7165 7168 7169 7170 7174 7176 7177 7178 7179 7182 7185 7190 7193 7194 7841 13443 13506 13510 13511 13512 13513 13514 13515 13516 13517 13518 13519 13521 13522 13523 13524 13525 13526 13528 13529 13530 13533 13534 13535 13536 13537 13538 13539	202818	15	4	2.96	25600	0	5896			Fr4B Plus_002
7170	Q04706	YM11A YEAST Transposon Ty1 ML1 Gag polyprotein OS Saccharomyces cerevisiae GN TY1A ML1 PE 2 SV 1	647.972	0	7149 7151 7152 7153 7156 7157 7159 7160 7161 7164 7165 7168 7169 7174 7176 7177 7178 7179 7182 7185 7190 7193 7194 7841 13443 13506 13510 13511 13512 13513 13514 13515 13516 13517 13518 13519 13521 13522 13523 13524 13525 13526 13528 13529 13530 13533 13534 13535 13536 13537 13538 13539 13563	49121.6	12	2	7.95	13814	0	4499			Fr4B Plus_002
13523	Q07163	TY1AB YEAST Transposon TyH3 Gag Pol polyprotein OS Saccharomyces cerevisiae GN TY1B PE 1 SV 2	647.972	0	7149 7151 7152 7153 7156 7157 7159 7160 7161 7164 7165 7168 7169 7170 7174 7176 7177 7178 7179 7182 7185 7190 7193 7194 7841 13443 13506 13510 13511 13512 13513 13514 13515 13516 13517 13518 13519 13521 13522 13524 13525 13526 13528 13529 13530 13533 13534 13535 13536 13537 13538 13539 13563	198663	20	6	4.39	25100	0	9001			Fr4B Plus_002
7169	Q12162	YD15A YEAST Transposon Ty1 DR6 Ty1 ER1 Ty1 LR2 Ty1 PL Gag polyprotein OS Saccharomyces cerevisiae GN	647.972	0	7149 7151 7152 7153 7156 7157 7159 7160 7161 7164 7165 7168 7170 7174 7176 7177 7178 7179 7182 7185 7190 7193 7194 7841 13443 13506 13510 13511 13512 13513 13514 13515 13516 13517 13518 13519 13521 13522 13523 13524 13525 13526 13528 13529 13530 13533 13534 13535 13536 13537 13538 13539 13563	48953.5	12	2	7.95	13814	0	4499			Fr4B Plus_002
13528	P0C2I3	YD15B YEAST Transposon Ty1 DR6 Gag Pol polyprotein OS Saccharomyces cerevisiae GN TY1B DR6 PE 3 SV 1	647.972	0	7149 7151 7152 7153 7156 7157 7159 7160 7161 7164 7165 7168 7169 7170 7174 7176 7177 7178 7179 7182 7185 7190 7193 7194 7841 13443 13506 13510 13511 13512 13513 13514 13515 13516 13517 13518 13519 13521 13522 13523 13524 13525 13526 13529 13530 13533 13534 13535 13536 13537 13538 13539 13563	198660	20	6	4.39	25100	0	9001			Fr4B Plus_002
13521	Q12269	YG12B YEAST Transposon Ty1 GR2 Gag Pol polyprotein OS Saccharomyces cerevisiae GN TY1B GR2 PE 3 SV 3	647.972	0	7149 7151 7152 7153 7156 7157 7159 7160 7161 7164 7165 7168 7169 7170 7174 7176 7177 7178 7179 7182 7185 7190 7193 7194 7841 13443 13506 13510 13511 13512 13513 13514 13515 13516 13517 13518 13519 13522 13523 13524 13525 13526 13528 13529 13530 13533 13534 13535 13536 13537 13538 13539 13563	198522	18	5	3.76	22737	0	8351			Fr4B Plus_002
7151	A7A2B1	A7A2B1 YEAS7 Conserved protein OS Saccharomyces cerevisiae strain YJM789 GN SCY 4032 PE 4 SV 1	647.972	0	7149 7152 7153 7156 7157 7159 7160 7161 7164 7165 7168 7169 7170 7174 7176 7177 7178 7179 7182 7185 7190 7193 7194 7841 13443 13506 13510 13511 13512 13513 13514 13515 13516 13517 13518 13519 13521 13522 13523 13524 13525 13526 13528 13529 13530 13533 13534 13535 13536 13537 13538 13539 13563	49100.5	12	2	7.95	13814	0	4499			Fr4B Plus_002
7149	A6ZMB1	A6ZMB1 YEAS7 Conserved protein OS Saccharomyces cerevisiae strain YJM789 GN SCY 4223 PE 4 SV 1	647.972	0	7151 7152 7153 7156 7157 7159 7160 7161 7164 7165 7168 7169 7170 7174 7176 7177 7178 7179 7182 7185 7190 7193 7194 7841 13443 13506 13510 13511 13512 13513 13514 13515 13516 13517 13518 13519 13521 13522 13523 13524 13525 13526 13528 13529 13530 13533 13534 13535 13536 13537 13538 13539 13563	49025.6	12	2	7.95	13814	20721	4499	3.4833	0.1708	Fr4B Plus_002
13510	P47098	YJ11B YEAST Transposon Ty1 JR1 Gag Pol polyprotein OS Saccharomyces cerevisiae GN TY1B JR1 PE 1 SV 2	647.972	0	7149 7151 7152 7153 7156 7157 7159 7160 7161 7164 7165 7168 7169 7170 7174 7176 7177 7178 7179 7182 7185 7190 7193 7194 7841 13443 13506 13511 13512 13513 13514 13515 13516 13517 13518 13519 13521 13522 13523 13524 13525 13526 13528 13529 13530 13533 13534 13535 13536 13537 13538 13539 13563	198617	20	6	4.39	25100	6479	9001	1.0892	0.2163	Fr4B Plus_002
7190	Q6Q5H1	YP14A YEAST Transposon Ty1 PR3 Gag polyprotein OS Saccharomyces cerevisiae GN TY1A PR3 PE 1 SV 2	647.972	0	7149 7151 7152 7153 7156 7157 7159 7160 7161 7164 7165 7168 7169 7170 7174 7176 7177 7178 7179 7182 7185 7193 7194 7841 13443 13506 13510 13511 13512 13513 13514 13515 13516 13517 13518 13519 13521 13522 13523 13524 13525 13526 13528 13529 13530 13533 13534 13535 13536 13537 13538 13539 13563	48965.5	12	2	7.95	13814	0	4499			Fr4B Plus_002
13511	P0C2I2	YD14B YEAST Transposon Ty1 DR5 Gag Pol polyprotein OS Saccharomyces cerevisiae GN TY1B DR5 PE 1 SV 1	647.972	0	7149 7151 7152 7153 7156 7157 7159 7160 7161 7164 7165 7168 7169 7170 7174 7176 7177 7178 7179 7182 7185 7190 7193 7194 7841 13443 13506 13510 13512 13513 13514 13515 13516 13517 13518 13519 13521 13522 13523 13524 13525 13526 13528 13529 13530 13533 13534 13535 13536 13537 13538 13539 13563	198528	15	4	3.02	25600	0	5896			Fr4B Plus_002
7159	A7A2B8	A7A2B8 YEAS7 Conserved protein OS Saccharomyces cerevisiae strain YJM789 GN SCY 4043 PE 4 SV 1	647.972	0	7149 7151 7152 7153 7156 7157 7160 7161 7164 7165 7168 7169 7170 7174 7176 7177 7178 7179 7182 7185 7190 7193 7194 7841 13443 13506 13510 13511 13512 13513 13514 13515 13516 13517 13518 13519 13521 13522 13523 13524 13525 13526 13528 13529 13530 13533 13534 13535 13536 13537 13538 13539 13563	48985.5	12	2	7.95	13814	0	4499			Fr4B Plus_002
13536	P47100	YJ12B YEAST Transposon Ty1 JR2 Gag Pol polyprotein OS Saccharomyces cerevisiae GN TY1B JR2 PE 1 SV 3	647.972	0	7149 7151 7152 7153 7156 7157 7159 7160 7161 7164 7165 7168 7169 7170 7174 7176 7177 7178 7179 7182 7185 7190 7193 7194 7841 13443 13506 13510 13511 13512 13513 13514 13515 13516 13517 13518 13519 13521 13522 13523 13524 13525 13526 13528 13529 13530 13533 13534 13535 13537 13538 13539 13563	198618	17	5	3.65	27963	0	6546			Fr4B Plus_002
7179	Q99209	YO12A YEAST Transposon Ty1 OR Ty1 PR2 Gag polyprotein OS Saccharomyces cerevisiae GN TY1A OR PE 1 SV	647.972	0	7149 7151 7152 7153 7156 7157 7159 7160 7161 7164 7165 7168 7169 7170 7174 7176 7177 7178 7182 7185 7190 7193 7194 7841 13443 13506 13510 13511 13512 13513 13514 13515 13516 13517 13518 13519 13521 13522 13523 13524 13525 13526 13528 13529 13530 13533 13534 13535 13536 13537 13538 13539 13563	49097.6	12	2	7.95	13814	0	4499			Fr4B Plus_002
7157	P08405	TY1A YEAST Transposon TyH3 Gag polyprotein OS Saccharomyces cerevisiae GN TY1A PE 1 SV 2	647.972	0	7149 7151 7152 7153 7156 7159 7160 7161 7164 7165 7168 7169 7170 7174 7176 7177 7178 7179 7182 7185 7190 7193 7194 7841 13443 13506 13510 13511 13512 13513 13514 13515 13516 13517 13518 13519 13521 13522 13523 13524 13525 13526 13528 13529 13530 13533 13534 13535 13536 13537 13538 13539 13563	49010.4	12	2	7.95	13814	0	4499			Fr4B Plus_002
13517	P0C2I9	YP12B YEAST Transposon Ty1 PR1 Gag Pol polyprotein OS Saccharomyces cerevisiae GN TY1B PR1 PE 3 SV 1	647.972	0	7149 7151 7152 7153 7156 7157 7159 7160 7161 7164 7165 7168 7169 7170 7174 7176 7177 7178 7179 7182 7185 7190 7193 7194 7841 13443 13506 13510 13511 13512 13513 13514 13515 13516 13518 13519 13521 13522 13523 13524 13525 13526 13528 13529 13530 13533 13534 13535 13536 13537 13538 13539 13563	198569	20	6	4.39	25100	0	9001			Fr4B Plus_002
7152	Q12485	YG12A YEAST Transposon Ty1 GR2 Gag polyprotein OS Saccharomyces cerevisiae GN TY1A GR2 PE 2 SV 1	647.972	0	7149 7151 7153 7156 7157 7159 7160 7161 7164 7165 7168 7169 7170 7174 7176 7177 7178 7179 7182 7185 7190 7193 7194 7841 13443 13506 13510 13511 13512 13513 13514 13515 13516 13517 13518 13519 13521 13522 13523 13524 13525 13526 13528 13529 13530 13533 13534 13535 13536 13537 13538 13539 13563	49034.5	12	2	7.95	13814	0	4499			Fr4B Plus_002
8613	P39078	TCPD YEAST T complex protein 1 subunit delta OS Saccharomyces cerevisiae GN CCT4 PE 1 SV 2 AA6ZXI4 A	623.324	0		57603.6	41	10	21.78	59948	31424	33559	5.2826	0.3043	Fr4B Plus_002
6567	P38431	IF5 YEAST Eukaryotic translation initiation factor 5 OS Saccharomyces cerevisiae GN TIF5 PE 1 SV 1 A	619.732	0		45261.2	35	7	20.49	76452	52607	22535	8.8436	0.4003	Fr4B Plus_002
11192	A6ZPJ1	A6ZPJ1 YEAS7 Translation initiation factor eIF3 subunit OS Saccharomyces cerevisiae strain YJM789	610.409	0	11169	88329.3	47	9	10.33	72876	0	27949			Fr4B Plus_002
11169	P06103	EIF3B YEAST Eukaryotic translation initiation factor 3 90 kDa subunit OS Saccharomyces cerevisiae GN	610.409	0	11192	88130.1	47	9	10.35	72876	39306	27949	6.6076	0.5823	Fr4B Plus_002
8681	A6ZPV5	A6ZPV5 YEAS7 Gamma chaperonin subunit OS Saccharomyces cerevisiae strain YJM789 GN CCT3 PE 3 SV 1	523.764	0	8680	58880.5	39	8	16.1	55281	0	15262			Fr4B Plus_002
8680	P39077	TCPG YEAST T complex protein 1 subunit gamma OS Saccharomyces cerevisiae GN CCT3 PE 1 SV 2	523.764	0	8681	58814.4	39	8	16.1	55281	32802	15262	5.5142	0.3243	Fr4B Plus_002
3870	B3LRS6	B3LRS6 YEAS1 Poly A binding protein OS Saccharomyces cerevisiae strain RM11 1a GN SCRG 04638 PE 4	520.01	0	9310	29185.9	14	4	18.7	29648	0	8317			Fr4B Plus_002
2743	B3LN73	B3LN73 YEAS1 Translation initiation factor eIF3 subunit OS Saccharomyces cerevisiae strain RM11 1a	514.622	0	12262 12272	23076.5	21	4	23.15	37584	0	12371			Fr4B Plus_002
8731	A6ZSX0	A6ZSX0 YEAS7 Conserved protein OS Saccharomyces cerevisiae strain YJM789 GN SSZ1 PE 3 SV 1	504.904	0	8725 8732	58199.7	34	7	13.01	42333	0	12952			Fr4B Plus_002
8732	P38788	SSZ1 YEAST Ribosome associated complex subunit SSZ1 OS Saccharomyces cerevisiae GN SSZ1 PE 1 SV 2	504.904	0	8725 8731	58237.8	34	7	13.01	42333	0	12952			Fr4B Plus_002
8725	B3LSI3	B3LSI3 YEAS1 Putative uncharacterized protein OS Saccharomyces cerevisiae strain RM11 1a GN SCRG 0	504.904	0	8731 8732	58199.7	34	7	13.01	42333	26106	12952	4.3886	0.2554	Fr4B Plus_002
9165	P47079	TCPQ YEAST T complex protein 1 subunit theta OS Saccharomyces cerevisiae GN CCT8 PE 1 SV 1 AA6ZPW0 A	483.286	0		61662.5	43	9	24.47	58024	31575	32018	5.308	0.3273	Fr4B Plus_002
6033	A6ZU35	A6ZU35 YEAS7 Chorismate synthase OS Saccharomyces cerevisiae strain YJM789 GN ARO2 PE 3 SV 1	459.535	0	6029	40837.4	25	6	17.02	36862	0	11851			Fr4B Plus_002
6029	P28777	AROC YEAST Chorismate synthase OS Saccharomyces cerevisiae GN ARO2 PE 1 SV 1 AB3LHK3 B3LHK3 YEAS1 Ch	459.535	0	6033	40838.4	25	6	17.02	36862	24402	11851	4.1021	0.1675	Fr4B Plus_002
9218	P19882	HSP60 YEAST Heat shock protein 60 mitochondrial OS Saccharomyces cerevisiae GN HSP60 PE 1 SV 1 AA7A	440.477	0		60751.7	38	10	18.01	47078	17690	14833	2.9738	0.1807	Fr4B Plus_002
6728	P00560	PGK YEAST Phosphoglycerate kinase OS Saccharomyces cerevisiae GN PGK1 PE 1 SV 2 AA6ZTJ3 A6ZTJ3 YEAS7	422.09	0		44738.5	37	11	21.63	49739	18140	23460	3.0495	0.1364	Fr4B Plus_002
9234	P49089	ASNS1 YEAST Asparagine synthetase glutamine hydrolyzing 1 OS Saccharomyces cerevisiae GN ASN1 PE 1	413.938	0	9221 9222 9229	64470.4	22	6	12.41	32907	22291	10804	3.7473	0.2416	Fr4B Plus_002
3216	Q12159	YRA1 YEAST RNA annealing protein YRA1 OS Saccharomyces cerevisiae GN YRA1 PE 1 SV 2 AA6ZYY1 A6ZYY1 Y	389.104	0		24955.6	13	6	27.88	31976	15577	5918	2.6186	0.0653	Fr4B Plus_002
10077	P10592	HSP72 YEAST Heat shock protein SSA2 OS Saccharomyces cerevisiae GN SSA2 PE 1 SV 3	383.289	0	5337 10076 10086 10125 10131 10134 10201 10208	69470.1	25	7	14.71	57192	34237	18833	5.7555	0.3998	Fr4B Plus_002
11480	A6ZN26	A6ZN26 YEAS7 Translation initiation factor eIF3 subunit OS Saccharomyces cerevisiae strain YJM789	378.359	0	11477	93220.6	42	9	12.44	68737	0	22486			Fr4B Plus_002
11477	P32497	EIF3C YEAST Eukaryotic translation initiation factor 3 93 kDa subunit OS Saccharomyces cerevisiae GN	378.359	0	11480	93204.6	42	9	12.44	68737	37160	22486	6.2468	0.5822	Fr4B Plus_002
10086	A7A0N3	A7A0N3 YEAS7 Stress seventy subfamily A protein OS Saccharomyces cerevisiae strain YJM789 GN SSA2	369.203	0	5337 10076 10077 10125 10131 10134 10201 10208	69542.2	24	6	13.3	45230	0	12949			Fr4B Plus_002
10076	B3LTE6	B3LTE6 YEAS1 Heat shock protein SSA2 OS Saccharomyces cerevisiae strain RM11 1a GN SCRG 04965 PE 4	369.203	0	5337 10077 10086 10125 10131 10134 10201 10208	69532.2	24	6	13.3	45230	0	12949			Fr4B Plus_002
8431	P16140	VATB YEAST V type proton ATPase subunit B OS Saccharomyces cerevisiae GN VMA2 PE 1 SV 2 AA6ZL71 A6ZL	345.378	0		57749.4	28	8	19.34	40863	11694	10816	1.9658	0.1135	Fr4B Plus_002
9028	P12612	TCPA YEAST T complex protein 1 subunit alpha OS Saccharomyces cerevisiae GN CCT1 PE 1 SV 2 AA6ZYG8 A	305.878	0		60480.8	35	10	14.13	59488	25016	15333	4.2054	0.2543	Fr4B Plus_002
6711	P29547	EF1G1 YEAST Elongation factor 1 gamma 1 OS Saccharomyces cerevisiae GN CAM1 PE 1 SV 2 AA6ZWK0 A6ZWK0	289.75	0	6662	47087.8	23	5	6.75	25835	2322	9440	0.3903	0.0184	Fr4B Plus_002
8007	P38720	6PGD1 YEAST 6 phosphogluconate dehydrogenase decarboxylating 1 OS Saccharomyces cerevisiae GN GND1	283.677	0	8056 8077 8078	53543.4	24	5	11.25	34614	22938	7339	3.856	0.2065	Fr4B Plus_002
10134	P10591	HSP71 YEAST Heat shock protein SSA1 OS Saccharomyces cerevisiae GN SSA1 PE 1 SV 4	281.355	0	5337 10076 10077 10086 10125 10131 10201 10208	69657.3	23	7	12.62	48762	0	16618			Fr4B Plus_002
10131	A7A0G3	A7A0G3 YEAS7 Stress seventy subfamily A protein OS Saccharomyces cerevisiae strain YJM789 GN SSA1	281.355	0	5337 10076 10077 10086 10125 10134 10201 10208	69643.3	23	7	12.62	48762	0	16618			Fr4B Plus_002
6382	A6ZQJ1	IF4A YEAS7 ATP dependent RNA helicase eIF4A OS Saccharomyces cerevisiae strain YJM789 GN TIF1 PE 3	278.264	0		44697.3	10	4	9.87	12298	10629	4455	1.7868	0.0799	Fr4B Plus_002
13647	P07259	PYR1 YEAST Protein URA1 OS Saccharomyces cerevisiae GN URA2 PE 1 SV 4	265.216	0	13648 13649	245126	74	22	9.26	150083	27849	51841	4.6816	1.1476	Fr4B Plus_002
13649	B3LPY8	B3LPY8 YEAS1 Protein URA1 OS Saccharomyces cerevisiae strain RM11 1a GN SCRG 03544 PE 4 SV 1	265.216	0	13647 13648	245044	74	22	9.26	150083	0	51841			Fr4B Plus_002
13648	A6ZQK0	A6ZQK0 YEAS7 Aspartate transcarbamylase OS Saccharomyces cerevisiae strain YJM789 GN URA2 PE 4 SV	265.216	0	13647 13649	245017	74	22	9.26	150083	0	51841			Fr4B Plus_002
10208	P09435	HSP73 YEAST Heat shock protein SSA3 OS Saccharomyces cerevisiae GN SSA3 PE 1 SV 3 AB3LNK8 B3LNK8 YEA	253.97	0	5337 10076 10077 10086 10125 10131 10134 10201	70546.9	18	6	9.24	33609	0	11745			Fr4B Plus_002
10201	A6ZKM6	A6ZKM6 YEAS7 Stress seventy subfamily A ATPase OS Saccharomyces cerevisiae strain YJM789 GN SSA3 P	253.97	0	5337 10076 10077 10086 10125 10131 10134 10208	70560.9	18	6	9.24	33609	0	11745			Fr4B Plus_002
7051	P33297	PRS6A YEAST 26S protease regulatory subunit 6A OS Saccharomyces cerevisiae GN RPT5 PE 1 SV 3 AA6ZNW5	247.944	0		48255.9	18	4	12.67	14863	12490	6492	2.0997	0.1013	Fr4B Plus_002
9229	A6ZUD8	A6ZUD8 YEAS7 Asparagine synthetase OS Saccharomyces cerevisiae strain YJM789 GN ASN2 PE 4 SV 1	246.606	0	9221 9222 9234	64621.4	19	7	10.14	45402	16882	11528	2.838	0.1834	Fr4B Plus_002
9222	P49090	ASNS2 YEAST Asparagine synthetase glutamine hydrolyzing 2 OS Saccharomyces cerevisiae GN ASN2 PE 1	244.861	0	9221 9229 9234	64593.4	17	6	10.14	32673	0	6928			Fr4B Plus_002
5999	P60010	ACT YEAST Actin OS Saccharomyces cerevisiae GN ACT1 PE 1 SV 1 AA7A200 A7A200 YEAS7 Actin OS Saccharo	238.373	0		41689.8	11	3	9.87	22559	28753.5	9124	4.8337	0.2015	Fr4B Plus_002
5337	Q05829	Q05829 YEAST Yeast S cerevisiae YG100 gene encoding a 70kDal heat shock protein segment 1 Fragm	237.012	0	10076 10077 10086 10125 10131 10134 10201 10208	37445.2	14	4	14.75	27560	0	8138			Fr4B Plus_002
9221	Q6B272	Q6B272 YEAST YGR124W OS Saccharomyces cerevisiae GN ASN2 PE 2 SV 1	210.841	0	9222 9229 9234	64623.4	12	5	8.04	28757	0	5577			Fr4B Plus_002
8893	A6ZQL6	A6ZQL6 YEAS7 Chaperonin containing T complex subunit seven component OS Saccharomyces cerevisiae st	209.125	0	8891	59751.7	24	8	11.45	45887	0	14014			Fr4B Plus_002
8891	P42943	TCPH YEAST T complex protein 1 subunit eta OS Saccharomyces cerevisiae GN CCT7 PE 1 SV 1	209.125	0	8893	59735.8	24	8	11.45	45887	28705	14014	4.8255	0.2883	Fr4B Plus_002
13428	P08566	ARO1 YEAST Pentafunctional AROM polypeptide OS Saccharomyces cerevisiae GN ARO1 PE 1 SV 1	197.547	0	13427 13429	174755	50	15	7.81	92345	27136	23529	4.5617	0.7972	Fr4B Plus_002
13429	A6ZY89	A6ZY89 YEAS7 3 dehydroquinate dehydratase 3 dehydroquinase OS Saccharomyces cerevisiae strain YJM	197.547	0	13427 13428	174808	50	15	7.81	92345	0	23529			Fr4B Plus_002
13427	B3LGE9	B3LGE9 YEAS1 3 dehydroquinate dehydratase OS Saccharomyces cerevisiae strain RM11 1a GN SCRG 00391	195.014	0	13428 13429	174768	53	15	7.81	98000	0	24810			Fr4B Plus_002
10610	B3LKW7	B3LKW7 YEAS1 Putative uncharacterized protein OS Saccharomyces cerevisiae strain RM11 1a GN SCRG 0	194.682	0	10609 10615	77308.5	27	9	10.25	43175	0	11786			Fr4B Plus_002
10609	P32589	HSP7F YEAST Heat shock protein homolog SSE1 OS Saccharomyces cerevisiae GN SSE1 PE 1 SV 4	194.682	0	10610 10615	77366.6	27	9	10.25	43175	21409	11786	3.599	0.2784	Fr4B Plus_002
4651	P20459	IF2A YEAST Eukaryotic translation initiation factor 2 subunit alpha OS Saccharomyces cerevisiae GN S	194.5	0	4654	34717.7	9	2	4.93	33327	49990.5	7558	8.4037	0.2918	Fr4B Plus_002
4654	Q6Q5P0	Q6Q5P0 YEAST YJR007W OS Saccharomyces cerevisiae GN SUI2 PE 4 SV 1	194.5	0	4651	34691.7	9	2	4.93	33327	0	7558			Fr4B Plus_002
10615	A6ZWE5	A6ZWE5 YEAS7 Conserved protein OS Saccharomyces cerevisiae strain YJM789 GN SSE1 PE 3 SV 1	189.464	0	10609 10610	77380.6	25	8	10.25	40440	0	11047			Fr4B Plus_002
6772	A6ZUH0	A6ZUH0 YEAS7 Nuclear localization sequence binding protein OS Saccharomyces cerevisiae strain YJM78	186.255	0	6694 6729	44855.5	22	5	11.24	41537	0	10180			Fr4B Plus_002
6694	P27476	NSR1 YEAST Nuclear localization sequence binding protein OS Saccharomyces cerevisiae GN NSR1 PE 1 SV	186.255	0	6729 6772	44535.2	22	5	11.35	41537	28954	10180	4.8674	0.2168	Fr4B Plus_002
6729	B3LI71	B3LI71 YEAS1 Nuclear localization sequence binding protein OS Saccharomyces cerevisiae strain RM11	186.255	0	6694 6772	44681.3	22	5	11.3	41537	0	10180			Fr4B Plus_002
4686	P43588	RPN11 YEAST 26S proteasome regulatory subunit RPN11 OS Saccharomyces cerevisiae GN RPN11 PE 1 SV 1 A	185.364	0		34398.4	7	2	8.82	5322	7983	1717	1.342	0.0462	Fr4B Plus_002
9069	P40413	TCPE YEAST T complex protein 1 subunit epsilon OS Saccharomyces cerevisiae GN CCT5 PE 1 SV 3 AA6ZQ23	150.24	0		61914.3	22	7	9.07	59329	30682	10526	5.1579	0.3193	Fr4B Plus_002
12745	P07806	SYV YEAST Valyl tRNA synthetase mitochondrial OS Saccharomyces cerevisiae GN VAS1 PE 1 SV 2 AA6ZV76	144.278	0		125770	45	12	11.05	49558	17601	21258	2.9588	0.3721	Fr4B Plus_002
5511	P53909	ADA YEAST Adenosine deaminase OS Saccharomyces cerevisiae GN AAH1 PE 1 SV 1 AA6ZRU2 A6ZRU2 YEAS7 Ade	139.753	0		39635.1	13	4	10.95	18880	18897	5823	3.1767	0.1259	Fr4B Plus_002
8476	A6ZR27	ALDH5 YEAS7 Aldehyde dehydrogenase 5 mitochondrial OS Saccharomyces cerevisiae strain YJM789 GN A	135.072	0	8473	56693	11	2	4.62	10962	0	3625			Fr4B Plus_002
8473	P40047	ALDH5 YEAST Aldehyde dehydrogenase 5 mitochondrial OS Saccharomyces cerevisiae GN ALD5 PE 1 SV 3	135.072	0	8476	56620.9	11	2	4.62	10962	16443	3625	2.7642	0.1565	Fr4B Plus_002
5080	P40531	GVP36 YEAST Protein GVP36 OS Saccharomyces cerevisiae GN GVP36 PE 1 SV 1 AA6ZVM8 A6ZVM8 YEAS7 Golgi	124.507	0		36670.2	19	5	12.58	17011	12766	10126	2.1461	0.0787	Fr4B Plus_002
7031	B3LHW0	B3LHW0 YEAS1 Zuotin OS Saccharomyces cerevisiae strain RM11 1a GN SCRG 00742 PE 4 SV 1	120.523	0	7010 7021	48990	15	4	4.62	26699	0	10060			Fr4B Plus_002
7010	P32527	ZUO1 YEAST Zuotin OS Saccharomyces cerevisiae GN ZUO1 PE 1 SV 1	120.523	0	7021 7031	49020	15	4	4.62	26699	20473.5	10060	3.4417	0.1687	Fr4B Plus_002
7021	A6ZUU1	A6ZUU1 YEAS7 Zuotin OS Saccharomyces cerevisiae strain YJM789 GN ZUO1 PE 4 SV 1	120.523	0	7010 7031	49048	15	4	4.62	26699	0	10060			Fr4B Plus_002
1808	A6ZSF4	A6ZSF4 YEAS7 Chaperonin OS Saccharomyces cerevisiae strain YJM789 GN MDJ2 PE 4 SV 1 AB3LPG0 B3LPG0	117.659	0	1816	16502.5	10	4	13.01	12717	5139	3820	0.8639	0.0143	Fr4B Plus_002
1816	P42834	MDJ2 YEAST Mitochondrial DnaJ homolog 2 OS Saccharomyces cerevisiae GN MDJ2 PE 1 SV 1	117.659	0	1808	16474.4	10	4	13.01	12717	0	3820			Fr4B Plus_002
23904	RANDOM10194	Random Sequence 10194	115.661	0.3		74305.4	15	4	3.24	36034	33810	9262	5.6837	0.4223	Fr4B Plus_002
21910	RANDOM8200	Random Sequence 8200	114.193	0.6		55598.4	6	2	5.78	8640	12960	7881	2.1787	0.1211	Fr4B Plus_002
7889	B3LPZ6	B3LPZ6 YEAS1 Putative uncharacterized protein OS Saccharomyces cerevisiae strain RM11 1a GN SCRG 0	113.375	0.59	7827 7875	53833.7	18	7	11	24939	0	8411			Fr4B Plus_002
7827	P47018	YJM3 YEAST UPF0615 protein YJL123C OS Saccharomyces cerevisiae GN YJL123C PE 1 SV 1	113.375	0.59	7875 7889	53477.4	18	7	11.09	24939	8222	8411	1.3822	0.0739	Fr4B Plus_002
7875	A6ZQK8	A6ZQK8 YEAS7 Conserved protein OS Saccharomyces cerevisiae strain YJM789 GN SCY 3169 PE 4 SV 1	113.375	0.6	7827 7889	53777.7	18	7	11.02	24939	0	8411			Fr4B Plus_002
12244	B3LJZ4	B3LJZ4 YEAS1 Alanyl tRNA synthetase OS Saccharomyces cerevisiae strain RM11 1a GN SCRG 01712 PE 4	110.939	0.59	12245 12246	107261	15	6	5.43	39507	13237	5217	2.2252	0.2387	Fr4B Plus_002
12246	P40825	SYAC YEAST Alanyl tRNA synthetase cytoplasmic OS Saccharomyces cerevisiae GN ALA1 PE 1 SV 2	110.939	0.59	12244 12245	107277	15	6	5.43	39507	0	5217			Fr4B Plus_002
4042	B3LJI3	B3LJI3 YEAS1 O3513p OS Saccharomyces cerevisiae strain RM11 1a GN SCRG 01538 PE 4 SV 1	109.904	0.58	4045 4064	30361.7	8	4	10.95	13483	9370.5	4589	1.5752	0.0478	Fr4B Plus_002
4045	Q99216	PNO1 YEAST Pre rRNA processing protein PNO1 OS Saccharomyces cerevisiae GN PNO1 PE 1 SV 1	109.904	0.58	4042 4064	30331.6	8	4	10.95	13483	0	4589			Fr4B Plus_002
4064	A6ZNZ0	A6ZNZ0 YEAS7 Partner of nob1 OS Saccharomyces cerevisiae strain YJM789 GN PNO1 PE 4 SV 1	109.904	0.59	4042 4045	30357.7	8	4	10.95	13483	0	4589			Fr4B Plus_002
12245	A6ZPG5	A6ZPG5 YEAS7 Alanyl tRNA synthetase OS Saccharomyces cerevisiae strain YJM789 GN ALA1 PE 4 SV 1	103.445	0.58	12244 12246	107247	13	5	4.28	35962	0	4770			Fr4B Plus_002
6514	P39567	IMDH1 YEAST Putative inosine 5 monophosphate dehydrogenase IMD1 OS Saccharomyces cerevisiae GN IMD1	91.9108	0.57	8517 8524	44386.3	14	4	7.94	37735	9589.5	8580	1.6121	0.0716	Fr4B Plus_002
8524	A6ZSK3	A6ZSK3 YEAS7 IMP dehydrogenase OS Saccharomyces cerevisiae strain YJM789 GN IMD2 PE 4 SV 1	91.9108	0.57	6514 8517	56516.1	14	4	6.12	37735	0	8580			Fr4B Plus_002
8517	P38697	IMDH2 YEAST Inosine 5 monophosphate dehydrogenase IMD2 OS Saccharomyces cerevisiae GN IMD2 PE 1 SV	91.9108	0.58	6514 8524	56530.1	14	4	6.12	37735	0	8580			Fr4B Plus_002
11059	A6ZUS2	A6ZUS2 YEAS7 Methionyl tRNA synthetase OS Saccharomyces cerevisiae strain YJM789 GN MES1 PE 4 SV 1	90.567	0.58	11062	85648.2	20	7	6.79	26831	11995	13782	2.0164	0.1727	Fr4B Plus_002
11062	P00958	SYMC YEAST Methionyl tRNA synthetase cytoplasmic OS Saccharomyces cerevisiae GN MES1 PE 1 SV 4 AB3L	90.567	0.58	11059	85678.2	20	7	6.79	26831	0	13782			Fr4B Plus_002
8093	P38682	GLO3 YEAST ADP ribosylation factor GTPase activating protein GLO3 OS Saccharomyces cerevisiae GN GLO	89.4739	0.57	8092 8099	55093.7	13	5	6.09	16313	0	7180			Fr4B Plus_002
8092	B3LRN8	B3LRN8 YEAS1 ADP ribosylation factor GTPase activating protein GLO3 OS Saccharomyces cerevisiae str	89.4739	0.57	8093 8099	55094.6	13	5	6.09	16313	13903.5	7180	2.3373	0.1288	Fr4B Plus_002
8099	A6ZR76	A6ZR76 YEAS7 Glyoxalase OS Saccharomyces cerevisiae strain YJM789 GN GLO3 PE 4 SV 1	89.4739	0.57	8092 8093	55104.6	13	5	6.09	16313	0	7180			Fr4B Plus_002
9086	P06169	PDC1 YEAST Pyruvate decarboxylase isozyme 1 OS Saccharomyces cerevisiae GN PDC1 PE 1 SV 7 AA7A0U9 A7	89.4118	0.57		61495.5	13	3	7.28	15730	15730	5907	2.6443	0.1626	Fr4B Plus_002
12454	Q874H2	Q874H2 YEAST Vacuolar membrane ATPase subunit a Fragment OS Saccharomyces cerevisiae GN TFP1 PE 2	93.0628	1.11	9515 9820 12450 12451 12455 12457 12458 12624 12625	112912	16	8	2.15	18393	0	9236			Fr4B Plus_002
12451	Q874H0	Q874H0 YEAST Vacuolar membrane ATPase subunit a Fragment OS Saccharomyces cerevisiae GN VMA1 PE 2	93.0628	1.11	9515 9820 12450 12454 12455 12457 12458 12624 12625	112949	15	7	2.15	15587	0	7768			Fr4B Plus_002
12458	Q86Z53	Q86Z53 YEAST Vacuolar membrane ATPase subunit a Fragment OS Saccharomyces cerevisiae GN VMA1 PE 2	93.0628	1.1	9515 9820 12450 12451 12454 12455 12457 12624 12625	112797	16	8	2.15	18393	0	9236			Fr4B Plus_002
12457	Q86Z73	Q86Z73 YEAST Vacuolar membrane ATPase subunit a Fragment OS Saccharomyces cerevisiae GN VMA1 PE 2	93.0628	1.1	9515 9820 12450 12451 12454 12455 12458 12624 12625	112850	15	7	2.15	15587	0	7768			Fr4B Plus_002
12455	Q874H1	Q874H1 YEAST Vacuolar membrane ATPase subunit a Fragment OS Saccharomyces cerevisiae GN TFP1 PE 2	93.0628	1.1	9515 9820 12450 12451 12454 12457 12458 12624 12625	112856	16	8	2.15	18393	0	9236			Fr4B Plus_002
12450	Q874G9	Q874G9 YEAST Vacuolar membrane ATPase subunit a Fragment OS Saccharomyces cerevisiae GN VMA1 PE 2	93.0628	1.12	9515 9820 12451 12454 12455 12457 12458 12624 12625	112810	15	7	2.15	15587	6424.5	7768	1.08	0.1218	Fr4B Plus_002
12624	P17255	VATA YEAST V type proton ATPase catalytic subunit A OS Saccharomyces cerevisiae GN VMA1 PE 1 SV 3	93.0628	1.1	9515 9820 12450 12451 12454 12455 12457 12458 12625	118637	16	8	2.05	18393	0	9236			Fr4B Plus_002
12625	A6ZXE6	A6ZXE6 YEAS7 V ATPase V1 sector subunit A OS Saccharomyces cerevisiae strain YJM789 GN TFP1 PE 3 S	93.0628	1.11	9515 9820 12450 12451 12454 12455 12457 12458 12624	118663	15	7	2.05	15587	0	7768			Fr4B Plus_002
2259	A6ZT99	NACA YEAS7 Nascent polypeptide associated complex subunit alpha OS Saccharomyces cerevisiae strain	87.7684	0.56		18709	19	3	16.67	60603	42543	27299	7.1518	0.1338	Fr4B Plus_002
22485	RANDOM8775	Random Sequence 8775	85.5201	0.85		61331.9	13	4	3.14	15276	20640	4192	3.4697	0.2128	Fr4B Plus_002
8561	P38625	GUAA YEAST GMP synthase glutamine hydrolyzing OS Saccharomyces cerevisiae GN GUA1 PE 1 SV 4 AA6ZMS	85.234	0.84		58482.4	11	4	5.14	22891	20618	5154	3.466	0.2027	Fr4B Plus_002
9515	Q874G8	Q874G8 YEAST Vacuolar membrane ATPase subunit a Fragment OS Saccharomyces cerevisiae GN VMA1 PE 3	81.6198	1.36	9820 12450 12451 12454 12455 12457 12458 12624 12625	64814.6	9	5	3.72	9873	0	4597			Fr4B Plus_002
9820	B3LH69	B3LH69 YEAS1 Vacuolar ATP synthase catalytic subunit A OS Saccharomyces cerevisiae strain RM11 1a	81.6198	1.36	9515 12450 12451 12454 12455 12457 12458 12624 12625	67723.9	9	5	3.57	9873	0	4597			Fr4B Plus_002
19190	RANDOM5480	Random Sequence 5480	80.0384	1.12		39872.8	4	2	4.91	8798	6936	1916	1.166	0.0465	Fr4B Plus_002
22935	RANDOM9225	Random Sequence 9225	75.2673	1.37		64126.4	11	5	5.24	27683	24135	9292	4.0573	0.2602	Fr4B Plus_002
23991	RANDOM10281	Random Sequence 10281	71.7319	1.63		73948.6	11	5	4.41	23972	17706	9708	2.9765	0.2201	Fr4B Plus_002
10748	P46655	SYEC YEAST Glutamyl tRNA synthetase cytoplasmic OS Saccharomyces cerevisiae GN GUS1 PE 1 SV 3 AA6ZT	66.321	1.62		80842.9	16	5	5.08	22393	12389	6754	2.0827	0.1684	Fr4B Plus_002
11269	P07264	LEUC YEAST 3 isopropylmalate dehydratase OS Saccharomyces cerevisiae GN LEU1 PE 1 SV 3	66.2223	1.61	11270	85794.7	21	6	5.13	78730	13675.5	20944	2.2989	0.1972	Fr4B Plus_002
11270	A6ZUY4	A6ZUY4 YEAS7 Isopropylmalate isomerase OS Saccharomyces cerevisiae strain YJM789 GN LEU1 PE 4 SV 1	66.2223	1.62	11269	85812.7	21	6	5.13	78730	0	20944			Fr4B Plus_002
8828	A6ZRX0	DBP2 YEAS7 ATP dependent RNA helicase DBP2 OS Saccharomyces cerevisiae strain YJM789 GN DBP2 PE 3	62.1617	1.6	8829	60985.4	9	4	7.14	10666	8799	3243	1.4792	0.0902	Fr4B Plus_002
[truncated: 1,963 more rows]

## Sheet: Table S5B, Quantified proteins
	Protein informations				Fraction 4B [psi-]								Fraction 4B [PSI+]								Fraction 6B [PSI+]									Fr4B [psi-]/Fr4B [PSI+]				Fr4B [PSI+]/Fr6B [PSI+]
[truncated: 345 more rows]

[truncated: 2 more sheets: Table S5C, Fr4B- vs Fr4B+, Table S5D, Fr4B+ vs Fr6B+]
