# Supplementary material for: Qualitative and Quantitative Multiplexed Proteomic Analysis of Complex Yeast Protein Fractions That Modulate the Assembly of the Yeast Prion Sup35p
Source: PLoS One. 2011 Sep 13;6(9):e23659. doi: 10.1371/journal.pone.0023659 (PMC3172207; doi:10.1371/journal.pone.0023659)
Supplement: Table S6 — Isoform filtering data obtained for the molecular chaperones Ssa1, Ssa2, Ssa3, Ssa4, Sse1 and Sse2. (XLSX) [file pone.0023659.s011.xlsx]

## Sheet: segmented top 3
ISOFORM FILTERING
Segmented intensities of the sequence common peptides														Normalized molar amounts (fmol) of each isoform										Average normalized molar amounts (fmol) of each isoform
	T-test Fr4-/F4+	T-test Fr4+/F6+		Fr4Minus_001	Fr4Minus_002	Fr4Minus_003	Fr4Plus_001	Fr4Plus_002	Fr4Plus_003	Fr6Plus_001	Fr6Plus_002	Fr6Plus_003		Fr4Minus_001	Fr4Minus_002	Fr4Minus_003	Fr4Plus_001	Fr4Plus_002	Fr4Plus_003	Fr6Plus_001	Fr6Plus_002	Fr6Plus_003			Fr4Minus	Fr4Plus	Fr6Plus
SSA1	0.383534	0.000242332		4643.11	4899.11	4518.79	5841.85	5852.27	8011.14	18078.4	17093.2	15435.5		1.60791	1.76259	2.18831	1.61102	1.52821	1.82401	5.26637	4.90132	4.74239		SSA1	1.85294	1.65441	4.97002
				3178	2737	4275.45	2137.67	2196	2376	17048.1	15853	15369.7												Standard deviation	0.300564	0.1526	0.268661
				1570.19	2245.4	2957.5	2004	1515.04	1978.23	16299.9	14866.3	14029.3												Relative standard deviation	0.16221	0.0922383	0.0540563
SSA2	0.718428	1.88008e-07		3502	3890	4838	5579.5	5589.46	7651.37	83209	83429	79994		1.55702	1.78835	1.99415	1.7641	1.7104	2.0584	20.2392	20.2158	19.7876		SSA2	1.77984	1.8443	20.0809
				3026.09	3192.94	2945.07	3311	3385	4321	66287	68259	65975												Standard deviation	0.21869	0.187351	0.254223
				2566	2943	2926	2041.67	1729	1982	48141	45517.3	41103												Relative standard deviation	0.12287	0.101584	0.01266
SSA3	0.120386	0.00427661		2935	4389	5601	1718.32	2116	2584	23304	19024	17542		0.99661	1.52269	2.22643	0.570488	0.669193	0.751535	5.57989	4.68348	4.6159		SSA3	1.58191	0.663739	4.95976
				1627.89	2586.56	5205.37	970.424	1217.83	1590.15	16398.7	14380	13941.6												Standard deviation	0.617045	0.090647	0.538115
				1258	1561	1150.07	846.586	853.886	920.672	14785.3	12283.5	12155.1												Relative standard deviation	0.390063	0.13657	0.108496
SSA4	0.0363067	5.62714e-05		3965	5133	2669.78	580	364	964	6228	6499	6934		0.980642	1.40729	0.814077	0.237588	0.150052	0.267763	1.58098	1.5715	1.62961		SSA4	1.06734	0.218468	1.59403
				927.696	1430	1015	457.339	324.131	428	5619.95	4621.4	4306.71												Standard deviation	0.305963	0.0611408	0.0311755
				834.926	1326.62	687	435	250.871	423.227	3590.44	4209.64	4165.63												Relative standard deviation	0.28666	0.279862	0.0195576
SSE1	0.0584055	0.00127947		3000	2906	2874	2721	2855	5557	52222	50713	36634		0.606436	0.745063	0.730881	1.12296	1.2434	1.71141	12.9493	11.9917	10.9999		SSE1	0.694127	1.35925	11.9803
				542	645	578	2297	2836	3033	41307	33811	36590												Standard deviation	0.0762729	0.310861	0.974762
					626	473	1941	2090	3012	32922	32455	30769												Relative standard deviation	0.109883	0.2287	0.0813637
SSE2										3949	9510	8144								1.05418	1.64838	1.59059		SSE2			1.43105
										3295.51	3663	3733.4												Standard deviation			0.327654
										3049.66	2907	3160												Relative standard deviation			0.22896
Normalization Parameters
Average intensities of the top 3 BSA peptides (50 fmol)				403638	407431	344083	430457	401234	433319	492808	487751	477935
summed molar amount (ng)				113.67	108.092	122.604	113.091	122.519	122.898	155.658	157.11	155.389
normalization values for each injection				0.723506	0.687999	0.780368	0.71982	0.779827	0.782244	0.990757	1	0.989045

## Sheet: Summary for Ssa1-4 and Sse1,2 
Segmented average molar amounts (fmoles/µl) of SSA and SSE isoforms (SD, Standard Deviation; RSD, Relative Standard Deviation)
	SSA1	SD	RSD	SSA2	SD	RSD	SSA3	SD	RSD	SSA4	SD	RSD	SSE1	SD	RSD	SSE2	SD	RSD
Fr4 [psi-]	1.85294	0.300564	0.16221	1.77984	0.21869	0.12287	1.58191	0.617045	0.390063	1.06734	0.305963	0.28666	0.694127	0.0762729	0.109883
Fr4 [PSI+]	1.65441	0.1526	0.0922383	1.8443	0.187351	0.101584	0.663739	0.090647	0.13657	0.218468	0.0611408	0.279862	1.35925	0.310861	0.2287
Fr6 [PSI+]	4.97002	0.268661	0.0540563	20.0809	0.254223	0.01266	4.95976	0.538115	0.108496	1.59403	0.0311755	0.0195576	11.9803	0.974762	0.0813637	1.43105	0.327654	0.22896
	SSA1/2/3/4	SD	SSE1/2	SD
Fr4 [psi-]	6.28203	1.05456	0.694127	0.0762729
Fr4 [PSI+]	4.38092	0.455351	1.35925	0.310861
Fr6 [PSI+]	31.6047	0.966681	13.4114	0.733746
